# Supplementary material for: Water-Based Pharmacophore Modeling in Kinase Inhibitor Design: A Case Study on Fyn and Lyn Protein Kinases
Source: J Chem Inf Model. 2025 Sep 1;65(18):9747–61. doi: 10.1021/acs.jcim.5c01478 (PMC12458683; doi:10.1021/acs.jcim.5c01478)
Supplement: Supplementary file 2 [file ci5c01478_si_002.zip]

Archive with 43 entries (34 files):
- Supplementary_files/
- Supplementary_files/Fyn/
- Supplementary_files/Fyn/Fyn.rst
- Supplementary_files/Fyn/Fyn.top
- Supplementary_files/Fyn/Fyn_start.pdb
- Supplementary_files/Fyn_compound1/
- Supplementary_files/Fyn_compound1/Fyn_compound1.pdb
- Supplementary_files/Fyn_compound1/Fyn_compound1.rst
- Supplementary_files/Fyn_compound1/Fyn_compound1.top
- Supplementary_files/Fyn_compound1/NP.frcmod
- Supplementary_files/Fyn_compound1/NP.prep
- Supplementary_files/Fyn_compound2/
- Supplementary_files/Fyn_compound2/Fyn_compound2.pdb
- Supplementary_files/Fyn_compound2/Fyn_compound2.rst
- Supplementary_files/Fyn_compound2/Fyn_compound2.top
- Supplementary_files/Fyn_compound2/NAT.frcmod
- Supplementary_files/Fyn_compound2/NAT.prep
- Supplementary_files/Lyn/
- Supplementary_files/Lyn/Lyn.rst
- Supplementary_files/Lyn/Lyn.top
- Supplementary_files/Lyn/Lyn_start.pdb
- Supplementary_files/Lyn_compound1/
- Supplementary_files/Lyn_compound1/Lyn_compound1.pdb
- Supplementary_files/Lyn_compound1/Lyn_compound1.rst
- Supplementary_files/Lyn_compound1/Lyn_compound1.top
- Supplementary_files/Lyn_compound1/NP.frcmod
- Supplementary_files/Lyn_compound1/NP.prep
- Supplementary_files/Lyn_compound2/
- Supplementary_files/Lyn_compound2/Lyn_compound2.pdb
- Supplementary_files/Lyn_compound2/Lyn_compound2.top
- Supplementary_files/Lyn_compound2/NAT.frcmod
- Supplementary_files/Lyn_compound2/NAT.prep
- Supplementary_files/Lyn_dasatinib/
- Supplementary_files/Lyn_dasatinib/DAS.frcmod
- Supplementary_files/Lyn_dasatinib/DAS.prep
- Supplementary_files/Lyn_dasatinib/Lyn_dasatinib.pdb
- Supplementary_files/Lyn_dasatinib/Lyn_dasatinib.rst
- Supplementary_files/Lyn_dasatinib/Lyn_dasatinib.top
- Supplementary_files/Src_bosutinib/
- Supplementary_files/Src_bosutinib/BOS.frcmod
- Supplementary_files/Src_bosutinib/BOS.prep
- Supplementary_files/Src_bosutinib/Src_bosutinib.pdb
- Supplementary_files/Src_bosutinib/Src_bosutinib.rst
