# Supplementary material for: Water-Based Pharmacophore Modeling in Kinase Inhibitor Design: A Case Study on Fyn and Lyn Protein Kinases
Source: J Chem Inf Model. 2025 Sep 1;65(18):9747–61. doi: 10.1021/acs.jcim.5c01478 (PMC12458683; doi:10.1021/acs.jcim.5c01478)
Supplement: Supplementary file 2 [file ci5c01478_si_002.zip › Supplementary_files/Fyn/Fyn_start.pdb]

CRYST1   89.278   89.727   89.593  90.00  90.00  90.00               1
ATOM      1  N   LYS     1      34.034  24.042  56.108  1.00  0.00           N  
ATOM      2  H1  LYS     1      35.021  24.233  56.213  1.00  0.00           H  
ATOM      3  H2  LYS     1      33.569  24.254  56.979  1.00  0.00           H  
ATOM      4  H3  LYS     1      33.712  24.462  55.248  1.00  0.00           H  
ATOM      5  CA  LYS     1      33.868  22.609  55.923  1.00  0.00           C  
ATOM      6  HA  LYS     1      33.241  22.200  56.715  1.00  0.00           H  
ATOM      7  CB  LYS     1      33.203  22.331  54.584  1.00  0.00           C  
ATOM      8  HB2 LYS     1      33.836  22.751  53.802  1.00  0.00           H  
ATOM      9  HB3 LYS     1      33.139  21.250  54.459  1.00  0.00           H  
ATOM     10  CG  LYS     1      31.812  22.935  54.487  1.00  0.00           C  
ATOM     11  HG2 LYS     1      31.173  22.499  55.255  1.00  0.00           H  
ATOM     12  HG3 LYS     1      31.873  24.013  54.635  1.00  0.00           H  
ATOM     13  CD  LYS     1      31.226  22.644  53.116  1.00  0.00           C  
ATOM     14  HD2 LYS     1      31.818  23.154  52.355  1.00  0.00           H  
ATOM     15  HD3 LYS     1      31.251  21.570  52.934  1.00  0.00           H  
ATOM     16  CE  LYS     1      29.787  23.136  53.054  1.00  0.00           C  
ATOM     17  HE2 LYS     1      29.218  22.676  53.862  1.00  0.00           H  
ATOM     18  HE3 LYS     1      29.775  24.219  53.172  1.00  0.00           H  
ATOM     19  NZ  LYS     1      29.189  22.782  51.780  1.00  0.00           N  
ATOM     20  HZ1 LYS     1      29.199  21.778  51.670  1.00  0.00           H  
ATOM     21  HZ2 LYS     1      28.235  23.114  51.752  1.00  0.00           H  
ATOM     22  HZ3 LYS     1      29.716  23.209  51.031  1.00  0.00           H  
ATOM     23  C   LYS     1      35.207  21.892  55.963  1.00  0.00           C  
ATOM     24  O   LYS     1      36.232  22.461  55.586  1.00  0.00           O  
ATOM     25  N   PRO     2      35.250  20.632  56.407  1.00  0.00           N  
ATOM     26  CD  PRO     2      34.106  19.891  56.926  1.00  0.00           C  
ATOM     27  HD2 PRO     2      33.204  20.163  56.379  1.00  0.00           H  
ATOM     28  HD3 PRO     2      33.968  20.108  57.985  1.00  0.00           H  
ATOM     29  CG  PRO     2      34.528  18.444  56.678  1.00  0.00           C  
ATOM     30  HG2 PRO     2      34.335  18.143  55.649  1.00  0.00           H  
ATOM     31  HG3 PRO     2      34.021  17.759  57.358  1.00  0.00           H  
ATOM     32  CB  PRO     2      36.010  18.495  56.970  1.00  0.00           C  
ATOM     33  HB2 PRO     2      36.480  17.656  56.457  1.00  0.00           H  
ATOM     34  HB3 PRO     2      36.300  18.486  58.021  1.00  0.00           H  
ATOM     35  CA  PRO     2      36.439  19.797  56.327  1.00  0.00           C  
ATOM     36  HA  PRO     2      37.252  20.253  56.892  1.00  0.00           H  
ATOM     37  C   PRO     2      36.845  19.669  54.868  1.00  0.00           C  
ATOM     38  O   PRO     2      36.006  19.784  53.971  1.00  0.00           O  
ATOM     39  N   TRP     3      38.122  19.430  54.581  1.00  0.00           N  
ATOM     40  H   TRP     3      38.832  19.334  55.293  1.00  0.00           H  
ATOM     41  CA  TRP     3      38.529  19.359  53.191  1.00  0.00           C  
ATOM     42  HA  TRP     3      38.316  20.304  52.691  1.00  0.00           H  
ATOM     43  CB  TRP     3      40.034  19.086  53.100  1.00  0.00           C  
ATOM     44  HB2 TRP     3      40.327  19.166  52.054  1.00  0.00           H  
ATOM     45  HB3 TRP     3      40.587  19.818  53.689  1.00  0.00           H  
ATOM     46  CG  TRP     3      40.489  17.709  53.577  1.00  0.00           C  
ATOM     47  CD1 TRP     3      41.042  17.531  54.817  1.00  0.00           C  
ATOM     48  HD1 TRP     3      41.160  18.352  55.524  1.00  0.00           H  
ATOM     49  NE1 TRP     3      41.336  16.254  54.871  1.00  0.00           N  
ATOM     50  HE1 TRP     3      41.766  15.812  55.671  1.00  0.00           H  
ATOM     51  CE2 TRP     3      40.992  15.634  53.729  1.00  0.00           C  
ATOM     52  CZ2 TRP     3      41.128  14.306  53.376  1.00  0.00           C  
ATOM     53  HZ2 TRP     3      41.576  13.634  54.108  1.00  0.00           H  
ATOM     54  CH2 TRP     3      40.692  13.908  52.126  1.00  0.00           C  
ATOM     55  HH2 TRP     3      40.784  12.866  51.818  1.00  0.00           H  
ATOM     56  CZ3 TRP     3      40.134  14.820  51.248  1.00  0.00           C  
ATOM     57  HZ3 TRP     3      39.789  14.517  50.260  1.00  0.00           H  
ATOM     58  CE3 TRP     3      39.998  16.148  51.604  1.00  0.00           C  
ATOM     59  HE3 TRP     3      39.551  16.834  50.884  1.00  0.00           H  
ATOM     60  CD2 TRP     3      40.433  16.546  52.850  1.00  0.00           C  
ATOM     61  C   TRP     3      37.772  18.298  52.403  1.00  0.00           C  
ATOM     62  O   TRP     3      37.557  18.466  51.202  1.00  0.00           O  
ATOM     63  N   TRP     4      37.329  17.200  53.026  1.00  0.00           N  
ATOM     64  H   TRP     4      37.520  17.031  54.003  1.00  0.00           H  
ATOM     65  CA  TRP     4      36.607  16.181  52.278  1.00  0.00           C  
ATOM     66  HA  TRP     4      37.103  16.000  51.324  1.00  0.00           H  
ATOM     67  CB  TRP     4      36.573  14.863  53.072  1.00  0.00           C  
ATOM     68  HB2 TRP     4      35.947  14.134  52.558  1.00  0.00           H  
ATOM     69  HB3 TRP     4      37.592  14.482  53.141  1.00  0.00           H  
ATOM     70  CG  TRP     4      36.047  14.960  54.498  1.00  0.00           C  
ATOM     71  CD1 TRP     4      34.710  14.843  54.780  1.00  0.00           C  
ATOM     72  HD1 TRP     4      33.964  14.695  53.999  1.00  0.00           H  
ATOM     73  NE1 TRP     4      34.630  14.950  56.084  1.00  0.00           N  
ATOM     74  HE1 TRP     4      33.763  14.903  56.601  1.00  0.00           H  
ATOM     75  CE2 TRP     4      35.849  15.129  56.619  1.00  0.00           C  
ATOM     76  CZ2 TRP     4      36.205  15.287  57.944  1.00  0.00           C  
ATOM     77  HZ2 TRP     4      35.406  15.265  58.685  1.00  0.00           H  
ATOM     78  CH2 TRP     4      37.543  15.461  58.253  1.00  0.00           C  
ATOM     79  HH2 TRP     4      37.853  15.590  59.290  1.00  0.00           H  
ATOM     80  CZ3 TRP     4      38.504  15.476  57.258  1.00  0.00           C  
ATOM     81  HZ3 TRP     4      39.561  15.612  57.488  1.00  0.00           H  
ATOM     82  CE3 TRP     4      38.144  15.316  55.933  1.00  0.00           C  
ATOM     83  HE3 TRP     4      38.930  15.336  55.178  1.00  0.00           H  
ATOM     84  CD2 TRP     4      36.809  15.143  55.624  1.00  0.00           C  
ATOM     85  C   TRP     4      35.188  16.588  51.915  1.00  0.00           C  
ATOM     86  O   TRP     4      34.491  15.893  51.176  1.00  0.00           O  
ATOM     87  N   GLU     5      34.722  17.726  52.424  1.00  0.00           N  
ATOM     88  H   GLU     5      35.263  18.268  53.082  1.00  0.00           H  
ATOM     89  CA  GLU     5      33.413  18.218  52.040  1.00  0.00           C  
ATOM     90  HA  GLU     5      32.940  17.507  51.363  1.00  0.00           H  
ATOM     91  CB  GLU     5      32.517  18.396  53.262  1.00  0.00           C  
ATOM     92  HB2 GLU     5      33.039  19.063  53.949  1.00  0.00           H  
ATOM     93  HB3 GLU     5      31.599  18.873  52.921  1.00  0.00           H  
ATOM     94  CG  GLU     5      32.179  17.100  53.975  1.00  0.00           C  
ATOM     95  HG2 GLU     5      31.862  16.365  53.235  1.00  0.00           H  
ATOM     96  HG3 GLU     5      33.083  16.747  54.472  1.00  0.00           H  
ATOM     97  CD  GLU     5      31.080  17.289  55.002  1.00  0.00           C  
ATOM     98  OE1 GLU     5      30.596  18.411  55.137  1.00  0.00           O  
ATOM     99  OE2 GLU     5      30.702  16.316  55.656  1.00  0.00           O  
ATOM    100  C   GLU     5      33.551  19.564  51.342  1.00  0.00           C  
ATOM    101  O   GLU     5      32.641  20.047  50.671  1.00  0.00           O  
ATOM    102  N   ASP     6      34.712  20.198  51.493  1.00  0.00           N  
ATOM    103  H   ASP     6      35.456  19.800  52.046  1.00  0.00           H  
ATOM    104  CA  ASP     6      34.920  21.506  50.899  1.00  0.00           C  
ATOM    105  HA  ASP     6      34.156  22.207  51.234  1.00  0.00           H  
ATOM    106  CB  ASP     6      36.278  22.026  51.333  1.00  0.00           C  
ATOM    107  HB2 ASP     6      36.354  21.926  52.416  1.00  0.00           H  
ATOM    108  HB3 ASP     6      37.056  21.428  50.859  1.00  0.00           H  
ATOM    109  CG  ASP     6      36.451  23.478  50.947  1.00  0.00           C  
ATOM    110  OD1 ASP     6      35.908  24.335  51.644  1.00  0.00           O  
ATOM    111  OD2 ASP     6      37.118  23.747  49.951  1.00  0.00           O  
ATOM    112  C   ASP     6      34.838  21.481  49.377  1.00  0.00           C  
ATOM    113  O   ASP     6      35.536  20.724  48.705  1.00  0.00           O  
ATOM    114  N   GLU     7      33.991  22.326  48.796  1.00  0.00           N  
ATOM    115  H   GLU     7      33.407  22.937  49.350  1.00  0.00           H  
ATOM    116  CA  GLU     7      33.823  22.337  47.351  1.00  0.00           C  
ATOM    117  HA  GLU     7      33.645  21.329  46.976  1.00  0.00           H  
ATOM    118  CB  GLU     7      32.613  23.207  47.006  1.00  0.00           C  
ATOM    119  HB2 GLU     7      32.738  23.547  45.978  1.00  0.00           H  
ATOM    120  HB3 GLU     7      31.727  22.575  47.075  1.00  0.00           H  
ATOM    121  CG  GLU     7      32.449  24.415  47.926  1.00  0.00           C  
ATOM    122  HG2 GLU     7      33.400  24.949  47.934  1.00  0.00           H  
ATOM    123  HG3 GLU     7      31.678  25.055  47.497  1.00  0.00           H  
ATOM    124  CD  GLU     7      32.063  24.041  49.356  1.00  0.00           C  
ATOM    125  OE1 GLU     7      31.174  23.204  49.526  1.00  0.00           O  
ATOM    126  OE2 GLU     7      32.645  24.586  50.297  1.00  0.00           O  
ATOM    127  C   GLU     7      35.033  22.802  46.546  1.00  0.00           C  
ATOM    128  O   GLU     7      35.115  22.583  45.338  1.00  0.00           O  
ATOM    129  N   TRP     8      36.000  23.450  47.190  1.00  0.00           N  
ATOM    130  H   TRP     8      35.915  23.665  48.173  1.00  0.00           H  
ATOM    131  CA  TRP     8      37.181  23.911  46.484  1.00  0.00           C  
ATOM    132  HA  TRP     8      36.954  24.066  45.429  1.00  0.00           H  
ATOM    133  CB  TRP     8      37.645  25.234  47.082  1.00  0.00           C  
ATOM    134  HB2 TRP     8      37.582  25.211  48.170  1.00  0.00           H  
ATOM    135  HB3 TRP     8      38.670  25.453  46.783  1.00  0.00           H  
ATOM    136  CG  TRP     8      36.798  26.408  46.622  1.00  0.00           C  
ATOM    137  CD1 TRP     8      37.132  27.117  45.499  1.00  0.00           C  
ATOM    138  HD1 TRP     8      38.008  26.866  44.901  1.00  0.00           H  
ATOM    139  NE1 TRP     8      36.211  28.043  45.391  1.00  0.00           N  
ATOM    140  HE1 TRP     8      36.178  28.729  44.650  1.00  0.00           H  
ATOM    141  CE2 TRP     8      35.325  27.937  46.396  1.00  0.00           C  
ATOM    142  CZ2 TRP     8      34.211  28.705  46.650  1.00  0.00           C  
ATOM    143  HZ2 TRP     8      33.987  29.520  45.962  1.00  0.00           H  
ATOM    144  CH2 TRP     8      33.446  28.398  47.759  1.00  0.00           C  
ATOM    145  HH2 TRP     8      32.561  28.990  47.992  1.00  0.00           H  
ATOM    146  CZ3 TRP     8      33.785  27.343  48.589  1.00  0.00           C  
ATOM    147  HZ3 TRP     8      33.182  27.095  49.462  1.00  0.00           H  
ATOM    148  CE3 TRP     8      34.901  26.574  48.333  1.00  0.00           C  
ATOM    149  HE3 TRP     8      35.140  25.755  49.011  1.00  0.00           H  
ATOM    150  CD2 TRP     8      35.665  26.881  47.227  1.00  0.00           C  
ATOM    151  C   TRP     8      38.341  22.929  46.498  1.00  0.00           C  
ATOM    152  O   TRP     8      39.281  23.040  45.713  1.00  0.00           O  
ATOM    153  N   GLU     9      38.314  21.937  47.383  1.00  0.00           N  
ATOM    154  H   GLU     9      37.540  21.827  48.022  1.00  0.00           H  
ATOM    155  CA  GLU     9      39.417  20.996  47.470  1.00  0.00           C  
ATOM    156  HA  GLU     9      40.363  21.531  47.560  1.00  0.00           H  
ATOM    157  CB  GLU     9      39.239  20.110  48.698  1.00  0.00           C  
ATOM    158  HB2 GLU     9      39.067  20.768  49.550  1.00  0.00           H  
ATOM    159  HB3 GLU     9      38.355  19.495  48.530  1.00  0.00           H  
ATOM    160  CG  GLU     9      40.435  19.212  48.985  1.00  0.00           C  
ATOM    161  HG2 GLU     9      40.094  18.396  49.621  1.00  0.00           H  
ATOM    162  HG3 GLU     9      40.764  18.812  48.026  1.00  0.00           H  
ATOM    163  CD  GLU     9      41.597  19.932  49.660  1.00  0.00           C  
ATOM    164  OE1 GLU     9      41.359  20.957  50.298  1.00  0.00           O  
ATOM    165  OE2 GLU     9      42.730  19.460  49.557  1.00  0.00           O  
ATOM    166  C   GLU     9      39.531  20.104  46.238  1.00  0.00           C  
ATOM    167  O   GLU     9      38.532  19.565  45.762  1.00  0.00           O  
ATOM    168  N   VAL    10      40.731  19.935  45.678  1.00  0.00           N  
ATOM    169  H   VAL    10      41.542  20.432  46.017  1.00  0.00           H  
ATOM    170  CA  VAL    10      40.899  19.022  44.557  1.00  0.00           C  
ATOM    171  HA  VAL    10      40.044  18.352  44.467  1.00  0.00           H  
ATOM    172  CB  VAL    10      41.080  19.776  43.216  1.00  0.00           C  
ATOM    173  HB  VAL    10      41.205  19.052  42.410  1.00  0.00           H  
ATOM    174  CG1 VAL    10      39.860  20.638  42.939  1.00  0.00           C  
ATOM    175 HG11 VAL    10      39.735  21.361  43.745  1.00  0.00           H  
ATOM    176 HG12 VAL    10      39.993  21.165  41.995  1.00  0.00           H  
ATOM    177 HG13 VAL    10      38.974  20.005  42.880  1.00  0.00           H  
ATOM    178  CG2 VAL    10      42.348  20.617  43.267  1.00  0.00           C  
ATOM    179 HG21 VAL    10      43.208  19.969  43.436  1.00  0.00           H  
ATOM    180 HG22 VAL    10      42.472  21.145  42.322  1.00  0.00           H  
ATOM    181 HG23 VAL    10      42.272  21.340  44.079  1.00  0.00           H  
ATOM    182  C   VAL    10      42.134  18.157  44.786  1.00  0.00           C  
ATOM    183  O   VAL    10      43.089  18.570  45.446  1.00  0.00           O  
ATOM    184  N   PRO    11      42.151  16.930  44.261  1.00  0.00           N  
ATOM    185  CD  PRO    11      41.013  16.308  43.601  1.00  0.00           C  
ATOM    186  HD2 PRO    11      40.949  16.642  42.566  1.00  0.00           H  
ATOM    187  HD3 PRO    11      40.090  16.563  44.122  1.00  0.00           H  
ATOM    188  CG  PRO    11      41.358  14.825  43.720  1.00  0.00           C  
ATOM    189  HG2 PRO    11      40.848  14.238  42.956  1.00  0.00           H  
ATOM    190  HG3 PRO    11      41.102  14.437  44.706  1.00  0.00           H  
ATOM    191  CB  PRO    11      42.849  14.822  43.512  1.00  0.00           C  
ATOM    192  HB2 PRO    11      43.046  14.951  42.448  1.00  0.00           H  
ATOM    193  HB3 PRO    11      43.378  13.940  43.874  1.00  0.00           H  
ATOM    194  CA  PRO    11      43.305  16.046  44.272  1.00  0.00           C  
ATOM    195  HA  PRO    11      43.561  15.793  45.300  1.00  0.00           H  
ATOM    196  C   PRO    11      44.481  16.743  43.616  1.00  0.00           C  
ATOM    197  O   PRO    11      44.316  17.394  42.587  1.00  0.00           O  
ATOM    198  N   ARG    12      45.689  16.628  44.154  1.00  0.00           N  
ATOM    199  H   ARG    12      45.866  16.082  44.985  1.00  0.00           H  
ATOM    200  CA  ARG    12      46.798  17.326  43.543  1.00  0.00           C  
ATOM    201  HA  ARG    12      46.571  18.389  43.459  1.00  0.00           H  
ATOM    202  CB  ARG    12      48.047  17.162  44.397  1.00  0.00           C  
ATOM    203  HB2 ARG    12      47.758  17.258  45.444  1.00  0.00           H  
ATOM    204  HB3 ARG    12      48.449  16.164  44.222  1.00  0.00           H  
ATOM    205  CG  ARG    12      49.109  18.202  44.066  1.00  0.00           C  
ATOM    206  HG2 ARG    12      49.244  18.226  42.984  1.00  0.00           H  
ATOM    207  HG3 ARG    12      48.758  19.175  44.409  1.00  0.00           H  
ATOM    208  CD  ARG    12      50.440  17.875  44.737  1.00  0.00           C  
ATOM    209  HD2 ARG    12      50.853  16.977  44.277  1.00  0.00           H  
ATOM    210  HD3 ARG    12      51.124  18.709  44.583  1.00  0.00           H  
ATOM    211  NE  ARG    12      50.301  17.644  46.166  1.00  0.00           N  
ATOM    212  HE  ARG    12      50.190  16.705  46.519  1.00  0.00           H  
ATOM    213  CZ  ARG    12      50.318  18.653  47.035  1.00  0.00           C  
ATOM    214  NH1 ARG    12      50.465  19.908  46.618  1.00  0.00           N  
ATOM    215 HH11 ARG    12      50.565  20.100  45.631  1.00  0.00           H  
ATOM    216 HH12 ARG    12      50.476  20.662  47.289  1.00  0.00           H  
ATOM    217  NH2 ARG    12      50.183  18.392  48.330  1.00  0.00           N  
ATOM    218 HH21 ARG    12      50.069  17.438  48.641  1.00  0.00           H  
ATOM    219 HH22 ARG    12      50.195  19.150  48.998  1.00  0.00           H  
ATOM    220  C   ARG    12      47.053  16.774  42.142  1.00  0.00           C  
ATOM    221  O   ARG    12      47.614  17.457  41.288  1.00  0.00           O  
ATOM    222  N   GLU    13      46.621  15.540  41.863  1.00  0.00           N  
ATOM    223  H   GLU    13      46.148  14.989  42.566  1.00  0.00           H  
ATOM    224  CA  GLU    13      46.836  14.947  40.551  1.00  0.00           C  
ATOM    225  HA  GLU    13      47.893  15.012  40.292  1.00  0.00           H  
ATOM    226  CB  GLU    13      46.418  13.479  40.533  1.00  0.00           C  
ATOM    227  HB2 GLU    13      45.365  13.455  40.814  1.00  0.00           H  
ATOM    228  HB3 GLU    13      46.526  13.141  39.502  1.00  0.00           H  
ATOM    229  CG  GLU    13      47.209  12.562  41.452  1.00  0.00           C  
ATOM    230  HG2 GLU    13      46.983  11.535  41.163  1.00  0.00           H  
ATOM    231  HG3 GLU    13      48.262  12.769  41.264  1.00  0.00           H  
ATOM    232  CD  GLU    13      46.912  12.749  42.933  1.00  0.00           C  
ATOM    233  OE1 GLU    13      45.879  13.331  43.265  1.00  0.00           O  
ATOM    234  OE2 GLU    13      47.713  12.300  43.754  1.00  0.00           O  
ATOM    235  C   GLU    13      46.073  15.638  39.431  1.00  0.00           C  
ATOM    236  O   GLU    13      46.333  15.408  38.249  1.00  0.00           O  
ATOM    237  N   THR    14      45.090  16.470  39.772  1.00  0.00           N  
ATOM    238  H   THR    14      44.852  16.632  40.740  1.00  0.00           H  
ATOM    239  CA  THR    14      44.321  17.157  38.752  1.00  0.00           C  
ATOM    240  HA  THR    14      44.107  16.507  37.903  1.00  0.00           H  
ATOM    241  CB  THR    14      42.991  17.647  39.341  1.00  0.00           C  
ATOM    242  HB  THR    14      42.403  18.075  38.529  1.00  0.00           H  
ATOM    243  CG2 THR    14      42.196  16.529  40.009  1.00  0.00           C  
ATOM    244 HG21 THR    14      42.784  16.100  40.821  1.00  0.00           H  
ATOM    245 HG22 THR    14      41.266  16.932  40.408  1.00  0.00           H  
ATOM    246 HG23 THR    14      41.972  15.754  39.276  1.00  0.00           H  
ATOM    247  OG1 THR    14      43.316  18.671  40.274  1.00  0.00           O  
ATOM    248  HG1 THR    14      42.510  19.010  40.670  1.00  0.00           H  
ATOM    249  C   THR    14      45.103  18.345  38.209  1.00  0.00           C  
ATOM    250  O   THR    14      44.693  19.007  37.257  1.00  0.00           O  
ATOM    251  N   LEU    15      46.268  18.623  38.796  1.00  0.00           N  
ATOM    252  H   LEU    15      46.626  18.051  39.548  1.00  0.00           H  
ATOM    253  CA  LEU    15      47.034  19.791  38.392  1.00  0.00           C  
ATOM    254  HA  LEU    15      46.491  20.354  37.633  1.00  0.00           H  
ATOM    255  CB  LEU    15      47.266  20.698  39.598  1.00  0.00           C  
ATOM    256  HB2 LEU    15      47.796  20.044  40.292  1.00  0.00           H  
ATOM    257  HB3 LEU    15      47.931  21.498  39.274  1.00  0.00           H  
ATOM    258  CG  LEU    15      46.047  21.301  40.297  1.00  0.00           C  
ATOM    259  HG  LEU    15      45.276  20.540  40.416  1.00  0.00           H  
ATOM    260  CD1 LEU    15      46.467  21.815  41.667  1.00  0.00           C  
ATOM    261 HD11 LEU    15      47.238  22.577  41.549  1.00  0.00           H  
ATOM    262 HD12 LEU    15      45.604  22.247  42.173  1.00  0.00           H  
ATOM    263 HD13 LEU    15      46.860  20.990  42.260  1.00  0.00           H  
ATOM    264  CD2 LEU    15      45.446  22.406  39.438  1.00  0.00           C  
ATOM    265 HD21 LEU    15      45.139  21.994  38.477  1.00  0.00           H  
ATOM    266 HD22 LEU    15      44.579  22.830  39.945  1.00  0.00           H  
ATOM    267 HD23 LEU    15      46.189  23.187  39.278  1.00  0.00           H  
ATOM    268  C   LEU    15      48.384  19.486  37.768  1.00  0.00           C  
ATOM    269  O   LEU    15      49.110  18.571  38.165  1.00  0.00           O  
ATOM    270  N   LYS    16      48.728  20.280  36.760  1.00  0.00           N  
ATOM    271  H   LYS    16      48.102  20.995  36.417  1.00  0.00           H  
ATOM    272  CA  LYS    16      50.030  20.160  36.150  1.00  0.00           C  
ATOM    273  HA  LYS    16      50.631  19.451  36.720  1.00  0.00           H  
ATOM    274  CB  LYS    16      49.929  19.668  34.717  1.00  0.00           C  
ATOM    275  HB2 LYS    16      49.377  18.729  34.701  1.00  0.00           H  
ATOM    276  HB3 LYS    16      49.398  20.412  34.122  1.00  0.00           H  
ATOM    277  CG  LYS    16      51.315  19.450  34.133  1.00  0.00           C  
ATOM    278  HG2 LYS    16      51.949  20.299  34.390  1.00  0.00           H  
ATOM    279  HG3 LYS    16      51.741  18.539  34.553  1.00  0.00           H  
ATOM    280  CD  LYS    16      51.232  19.320  32.619  1.00  0.00           C  
ATOM    281  HD2 LYS    16      50.627  18.449  32.366  1.00  0.00           H  
ATOM    282  HD3 LYS    16      50.767  20.216  32.207  1.00  0.00           H  
ATOM    283  CE  LYS    16      52.626  19.157  32.032  1.00  0.00           C  
ATOM    284  HE2 LYS    16      53.294  19.883  32.494  1.00  0.00           H  
ATOM    285  HE3 LYS    16      52.984  18.149  32.242  1.00  0.00           H  
ATOM    286  NZ  LYS    16      52.599  19.370  30.594  1.00  0.00           N  
ATOM    287  HZ1 LYS    16      52.267  20.304  30.399  1.00  0.00           H  
ATOM    288  HZ2 LYS    16      53.530  19.259  30.220  1.00  0.00           H  
ATOM    289  HZ3 LYS    16      51.981  18.697  30.165  1.00  0.00           H  
ATOM    290  C   LYS    16      50.631  21.554  36.147  1.00  0.00           C  
ATOM    291  O   LYS    16      50.106  22.472  35.516  1.00  0.00           O  
ATOM    292  N   LEU    17      51.719  21.773  36.882  1.00  0.00           N  
ATOM    293  H   LEU    17      52.125  21.057  37.467  1.00  0.00           H  
ATOM    294  CA  LEU    17      52.343  23.082  36.865  1.00  0.00           C  
ATOM    295  HA  LEU    17      51.583  23.858  36.769  1.00  0.00           H  
ATOM    296  CB  LEU    17      53.111  23.308  38.165  1.00  0.00           C  
ATOM    297  HB2 LEU    17      53.687  22.394  38.310  1.00  0.00           H  
ATOM    298  HB3 LEU    17      53.792  24.145  38.009  1.00  0.00           H  
ATOM    299  CG  LEU    17      52.256  23.572  39.401  1.00  0.00           C  
ATOM    300  HG  LEU    17      51.727  24.518  39.281  1.00  0.00           H  
ATOM    301  CD1 LEU    17      51.248  22.447  39.574  1.00  0.00           C  
ATOM    302 HD11 LEU    17      51.776  21.501  39.695  1.00  0.00           H  
ATOM    303 HD12 LEU    17      50.639  22.638  40.458  1.00  0.00           H  
ATOM    304 HD13 LEU    17      50.606  22.395  38.695  1.00  0.00           H  
ATOM    305  CD2 LEU    17      53.150  23.692  40.620  1.00  0.00           C  
ATOM    306 HD21 LEU    17      53.848  24.517  40.479  1.00  0.00           H  
ATOM    307 HD22 LEU    17      52.538  23.880  41.502  1.00  0.00           H  
ATOM    308 HD23 LEU    17      53.707  22.765  40.755  1.00  0.00           H  
ATOM    309  C   LEU    17      53.284  23.153  35.675  1.00  0.00           C  
ATOM    310  O   LEU    17      54.198  22.344  35.528  1.00  0.00           O  
ATOM    311  N   VAL    18      53.074  24.125  34.795  1.00  0.00           N  
ATOM    312  H   VAL    18      52.317  24.785  34.905  1.00  0.00           H  
ATOM    313  CA  VAL    18      53.876  24.194  33.587  1.00  0.00           C  
ATOM    314  HA  VAL    18      54.479  23.299  33.436  1.00  0.00           H  
ATOM    315  CB  VAL    18      52.906  24.337  32.406  1.00  0.00           C  
ATOM    316  HB  VAL    18      52.275  25.211  32.565  1.00  0.00           H  
ATOM    317  CG1 VAL    18      53.679  24.500  31.110  1.00  0.00           C  
ATOM    318 HG11 VAL    18      54.310  23.626  30.950  1.00  0.00           H  
ATOM    319 HG12 VAL    18      52.980  24.600  30.280  1.00  0.00           H  
ATOM    320 HG13 VAL    18      54.303  25.392  31.169  1.00  0.00           H  
ATOM    321  CG2 VAL    18      52.022  23.105  32.341  1.00  0.00           C  
ATOM    322 HG21 VAL    18      51.459  23.012  33.270  1.00  0.00           H  
ATOM    323 HG22 VAL    18      51.329  23.198  31.505  1.00  0.00           H  
ATOM    324 HG23 VAL    18      52.642  22.219  32.203  1.00  0.00           H  
ATOM    325  C   VAL    18      54.951  25.269  33.516  1.00  0.00           C  
ATOM    326  O   VAL    18      56.065  25.022  33.048  1.00  0.00           O  
ATOM    327  N   GLU    19      54.661  26.486  33.968  1.00  0.00           N  
ATOM    328  H   GLU    19      53.762  26.702  34.375  1.00  0.00           H  
ATOM    329  CA  GLU    19      55.646  27.546  33.874  1.00  0.00           C  
ATOM    330  HA  GLU    19      56.630  27.127  33.664  1.00  0.00           H  
ATOM    331  CB  GLU    19      55.272  28.501  32.746  1.00  0.00           C  
ATOM    332  HB2 GLU    19      55.266  27.937  31.814  1.00  0.00           H  
ATOM    333  HB3 GLU    19      54.271  28.884  32.945  1.00  0.00           H  
ATOM    334  CG  GLU    19      56.247  29.666  32.628  1.00  0.00           C  
ATOM    335  HG2 GLU    19      56.320  30.123  33.615  1.00  0.00           H  
ATOM    336  HG3 GLU    19      57.212  29.242  32.352  1.00  0.00           H  
ATOM    337  CD  GLU    19      55.848  30.725  31.608  1.00  0.00           C  
ATOM    338  OE1 GLU    19      55.030  30.438  30.736  1.00  0.00           O  
ATOM    339  OE2 GLU    19      56.355  31.844  31.686  1.00  0.00           O  
ATOM    340  C   GLU    19      55.707  28.312  35.186  1.00  0.00           C  
ATOM    341  O   GLU    19      54.698  28.825  35.672  1.00  0.00           O  
ATOM    342  N   ARG    20      56.872  28.407  35.819  1.00  0.00           N  
ATOM    343  H   ARG    20      57.729  27.979  35.498  1.00  0.00           H  
ATOM    344  CA  ARG    20      56.903  29.165  37.050  1.00  0.00           C  
ATOM    345  HA  ARG    20      56.009  28.954  37.636  1.00  0.00           H  
ATOM    346  CB  ARG    20      58.123  28.791  37.874  1.00  0.00           C  
ATOM    347  HB2 ARG    20      58.155  27.709  38.002  1.00  0.00           H  
ATOM    348  HB3 ARG    20      59.024  29.122  37.359  1.00  0.00           H  
ATOM    349  CG  ARG    20      58.043  29.459  39.235  1.00  0.00           C  
ATOM    350  HG2 ARG    20      58.055  30.542  39.108  1.00  0.00           H  
ATOM    351  HG3 ARG    20      57.119  29.162  39.731  1.00  0.00           H  
ATOM    352  CD  ARG    20      59.225  29.039  40.077  1.00  0.00           C  
ATOM    353  HD2 ARG    20      59.248  29.610  41.005  1.00  0.00           H  
ATOM    354  HD3 ARG    20      59.164  27.975  40.308  1.00  0.00           H  
ATOM    355  NE  ARG    20      60.452  29.286  39.351  1.00  0.00           N  
ATOM    356  HE  ARG    20      60.607  30.137  38.830  1.00  0.00           H  
ATOM    357  CZ  ARG    20      61.424  28.378  39.388  1.00  0.00           C  
ATOM    358  NH1 ARG    20      61.260  27.262  40.096  1.00  0.00           N  
ATOM    359 HH11 ARG    20      60.399  27.109  40.601  1.00  0.00           H  
ATOM    360 HH12 ARG    20      61.998  26.573  40.125  1.00  0.00           H  
ATOM    361  NH2 ARG    20      62.547  28.573  38.697  1.00  0.00           N  
ATOM    362 HH21 ARG    20      62.657  29.411  38.144  1.00  0.00           H  
ATOM    363 HH22 ARG    20      63.282  27.881  38.728  1.00  0.00           H  
ATOM    364  C   ARG    20      56.949  30.646  36.711  1.00  0.00           C  
ATOM    365  O   ARG    20      57.785  31.114  35.938  1.00  0.00           O  
ATOM    366  N   LEU    21      56.021  31.415  37.271  1.00  0.00           N  
ATOM    367  H   LEU    21      55.334  31.025  37.901  1.00  0.00           H  
ATOM    368  CA  LEU    21      55.960  32.831  36.983  1.00  0.00           C  
ATOM    369  HA  LEU    21      56.403  33.036  36.008  1.00  0.00           H  
ATOM    370  CB  LEU    21      54.518  33.288  36.964  1.00  0.00           C  
ATOM    371  HB2 LEU    21      54.156  33.115  37.977  1.00  0.00           H  
ATOM    372  HB3 LEU    21      54.511  34.357  36.754  1.00  0.00           H  
ATOM    373  CG  LEU    21      53.617  32.573  35.976  1.00  0.00           C  
ATOM    374  HG  LEU    21      53.648  31.501  36.169  1.00  0.00           H  
ATOM    375  CD1 LEU    21      52.191  33.073  36.128  1.00  0.00           C  
ATOM    376 HD11 LEU    21      52.159  34.146  35.935  1.00  0.00           H  
ATOM    377 HD12 LEU    21      51.546  32.557  35.416  1.00  0.00           H  
ATOM    378 HD13 LEU    21      51.843  32.877  37.142  1.00  0.00           H  
ATOM    379  CD2 LEU    21      54.130  32.813  34.565  1.00  0.00           C  
ATOM    380 HD21 LEU    21      55.146  32.428  34.477  1.00  0.00           H  
ATOM    381 HD22 LEU    21      53.485  32.301  33.851  1.00  0.00           H  
ATOM    382 HD23 LEU    21      54.127  33.882  34.354  1.00  0.00           H  
ATOM    383  C   LEU    21      56.714  33.637  38.015  1.00  0.00           C  
ATOM    384  O   LEU    21      57.141  34.766  37.778  1.00  0.00           O  
ATOM    385  N   GLY    22      56.876  33.056  39.197  1.00  0.00           N  
ATOM    386  H   GLY    22      56.541  32.125  39.398  1.00  0.00           H  
ATOM    387  CA  GLY    22      57.558  33.780  40.245  1.00  0.00           C  
ATOM    388  HA2 GLY    22      58.465  34.223  39.832  1.00  0.00           H  
ATOM    389  HA3 GLY    22      56.902  34.571  40.609  1.00  0.00           H  
ATOM    390  C   GLY    22      57.933  32.880  41.402  1.00  0.00           C  
ATOM    391  O   GLY    22      57.381  31.803  41.625  1.00  0.00           O  
ATOM    392  N   ALA    23      58.915  33.358  42.152  1.00  0.00           N  
ATOM    393  H   ALA    23      59.344  34.250  41.949  1.00  0.00           H  
ATOM    394  CA  ALA    23      59.379  32.622  43.303  1.00  0.00           C  
ATOM    395  HA  ALA    23      58.608  31.985  43.735  1.00  0.00           H  
ATOM    396  CB  ALA    23      60.575  31.761  42.944  1.00  0.00           C  
ATOM    397  HB1 ALA    23      61.360  32.386  42.518  1.00  0.00           H  
ATOM    398  HB2 ALA    23      60.951  31.268  43.840  1.00  0.00           H  
ATOM    399  HB3 ALA    23      60.276  31.008  42.215  1.00  0.00           H  
ATOM    400  C   ALA    23      59.806  33.631  44.352  1.00  0.00           C  
ATOM    401  O   ALA    23      60.416  34.655  44.048  1.00  0.00           O  
ATOM    402  N   GLY    24      59.464  33.354  45.606  1.00  0.00           N  
ATOM    403  H   GLY    24      58.961  32.510  45.843  1.00  0.00           H  
ATOM    404  CA  GLY    24      59.809  34.267  46.668  1.00  0.00           C  
ATOM    405  HA2 GLY    24      60.729  34.788  46.402  1.00  0.00           H  
ATOM    406  HA3 GLY    24      59.003  34.992  46.788  1.00  0.00           H  
ATOM    407  C   GLY    24      60.016  33.539  47.981  1.00  0.00           C  
ATOM    408  O   GLY    24      60.057  32.315  48.082  1.00  0.00           O  
ATOM    409  N   GLN    25      60.142  34.355  49.013  1.00  0.00           N  
ATOM    410  H   GLN    25      60.116  35.355  48.878  1.00  0.00           H  
ATOM    411  CA  GLN    25      60.387  33.851  50.343  1.00  0.00           C  
ATOM    412  HA  GLN    25      61.325  33.298  50.397  1.00  0.00           H  
ATOM    413  CB  GLN    25      60.483  35.064  51.264  1.00  0.00           C  
ATOM    414  HB2 GLN    25      61.192  35.755  50.806  1.00  0.00           H  
ATOM    415  HB3 GLN    25      59.495  35.523  51.288  1.00  0.00           H  
ATOM    416  CG  GLN    25      60.927  34.748  52.676  1.00  0.00           C  
ATOM    417  HG2 GLN    25      60.236  34.036  53.127  1.00  0.00           H  
ATOM    418  HG3 GLN    25      61.923  34.307  52.632  1.00  0.00           H  
ATOM    419  CD  GLN    25      60.984  35.990  53.549  1.00  0.00           C  
ATOM    420  OE1 GLN    25      60.960  37.123  53.067  1.00  0.00           O  
ATOM    421  NE2 GLN    25      61.043  35.806  54.863  1.00  0.00           N  
ATOM    422 HE21 GLN    25      61.083  36.604  55.480  1.00  0.00           H  
ATOM    423 HE22 GLN    25      61.049  34.868  55.238  1.00  0.00           H  
ATOM    424  C   GLN    25      59.334  32.869  50.843  1.00  0.00           C  
ATOM    425  O   GLN    25      59.632  31.956  51.611  1.00  0.00           O  
ATOM    426  N   PHE    26      58.083  33.012  50.406  1.00  0.00           N  
ATOM    427  H   PHE    26      57.841  33.721  49.728  1.00  0.00           H  
ATOM    428  CA  PHE    26      57.018  32.177  50.940  1.00  0.00           C  
ATOM    429  HA  PHE    26      57.369  31.607  51.800  1.00  0.00           H  
ATOM    430  CB  PHE    26      55.878  33.072  51.384  1.00  0.00           C  
ATOM    431  HB2 PHE    26      55.414  33.569  50.532  1.00  0.00           H  
ATOM    432  HB3 PHE    26      55.125  32.499  51.925  1.00  0.00           H  
ATOM    433  CG  PHE    26      56.345  34.166  52.322  1.00  0.00           C  
ATOM    434  CD1 PHE    26      56.886  33.838  53.549  1.00  0.00           C  
ATOM    435  HD1 PHE    26      56.977  32.796  53.855  1.00  0.00           H  
ATOM    436  CE1 PHE    26      57.314  34.847  54.394  1.00  0.00           C  
ATOM    437  HE1 PHE    26      57.741  34.591  55.364  1.00  0.00           H  
ATOM    438  CZ  PHE    26      57.203  36.170  54.016  1.00  0.00           C  
ATOM    439  HZ  PHE    26      57.542  36.963  54.682  1.00  0.00           H  
ATOM    440  CE2 PHE    26      56.660  36.485  52.787  1.00  0.00           C  
ATOM    441  HE2 PHE    26      56.571  37.530  52.490  1.00  0.00           H  
ATOM    442  CD2 PHE    26      56.229  35.486  51.936  1.00  0.00           C  
ATOM    443  HD2 PHE    26      55.800  35.743  50.968  1.00  0.00           H  
ATOM    444  C   PHE    26      56.481  31.131  49.975  1.00  0.00           C  
ATOM    445  O   PHE    26      55.469  30.483  50.242  1.00  0.00           O  
ATOM    446  N   GLY    27      57.131  30.948  48.829  1.00  0.00           N  
ATOM    447  H   GLY    27      57.959  31.480  48.600  1.00  0.00           H  
ATOM    448  CA  GLY    27      56.659  29.967  47.871  1.00  0.00           C  
ATOM    449  HA2 GLY    27      57.233  29.049  47.998  1.00  0.00           H  
ATOM    450  HA3 GLY    27      55.606  29.766  48.066  1.00  0.00           H  
ATOM    451  C   GLY    27      56.814  30.454  46.437  1.00  0.00           C  
ATOM    452  O   GLY    27      57.564  31.379  46.124  1.00  0.00           O  
ATOM    453  N   GLU    28      56.051  29.836  45.541  1.00  0.00           N  
ATOM    454  H   GLU    28      55.407  29.117  45.839  1.00  0.00           H  
ATOM    455  CA  GLU    28      56.117  30.157  44.130  1.00  0.00           C  
ATOM    456  HA  GLU    28      56.638  31.104  43.988  1.00  0.00           H  
ATOM    457  CB  GLU    28      56.876  29.060  43.369  1.00  0.00           C  
ATOM    458  HB2 GLU    28      56.216  28.194  43.317  1.00  0.00           H  
ATOM    459  HB3 GLU    28      57.058  29.439  42.363  1.00  0.00           H  
ATOM    460  CG  GLU    28      58.196  28.654  44.003  1.00  0.00           C  
ATOM    461  HG2 GLU    28      58.823  29.545  44.040  1.00  0.00           H  
ATOM    462  HG3 GLU    28      57.991  28.312  45.017  1.00  0.00           H  
ATOM    463  CD  GLU    28      58.924  27.552  43.231  1.00  0.00           C  
ATOM    464  OE1 GLU    28      58.256  26.647  42.715  1.00  0.00           O  
ATOM    465  OE2 GLU    28      60.156  27.602  43.159  1.00  0.00           O  
ATOM    466  C   GLU    28      54.727  30.287  43.513  1.00  0.00           C  
ATOM    467  O   GLU    28      53.710  29.852  44.039  1.00  0.00           O  
ATOM    468  N   VAL    29      54.709  30.926  42.350  1.00  0.00           N  
ATOM    469  H   VAL    29      55.571  31.314  41.995  1.00  0.00           H  
ATOM    470  CA  VAL    29      53.504  31.090  41.561  1.00  0.00           C  
ATOM    471  HA  VAL    29      52.678  30.570  42.047  1.00  0.00           H  
ATOM    472  CB  VAL    29      53.143  32.567  41.436  1.00  0.00           C  
ATOM    473  HB  VAL    29      53.999  33.112  41.037  1.00  0.00           H  
ATOM    474  CG1 VAL    29      51.952  32.738  40.500  1.00  0.00           C  
ATOM    475 HG11 VAL    29      51.095  32.194  40.898  1.00  0.00           H  
ATOM    476 HG12 VAL    29      51.703  33.796  40.418  1.00  0.00           H  
ATOM    477 HG13 VAL    29      52.204  32.347  39.515  1.00  0.00           H  
ATOM    478  CG2 VAL    29      52.774  33.115  42.807  1.00  0.00           C  
ATOM    479 HG21 VAL    29      53.622  33.004  43.483  1.00  0.00           H  
ATOM    480 HG22 VAL    29      52.516  34.170  42.720  1.00  0.00           H  
ATOM    481 HG23 VAL    29      51.921  32.564  43.202  1.00  0.00           H  
ATOM    482  C   VAL    29      53.763  30.511  40.179  1.00  0.00           C  
ATOM    483  O   VAL    29      54.742  30.828  39.502  1.00  0.00           O  
ATOM    484  N   TRP    30      52.873  29.617  39.762  1.00  0.00           N  
ATOM    485  H   TRP    30      52.064  29.402  40.327  1.00  0.00           H  
ATOM    486  CA  TRP    30      53.022  28.940  38.488  1.00  0.00           C  
ATOM    487  HA  TRP    30      53.875  29.353  37.949  1.00  0.00           H  
ATOM    488  CB  TRP    30      53.256  27.437  38.698  1.00  0.00           C  
ATOM    489  HB2 TRP    30      52.467  27.039  39.336  1.00  0.00           H  
ATOM    490  HB3 TRP    30      53.198  26.971  37.715  1.00  0.00           H  
ATOM    491  CG  TRP    30      54.564  26.997  39.307  1.00  0.00           C  
ATOM    492  CD1 TRP    30      54.904  27.294  40.591  1.00  0.00           C  
ATOM    493  HD1 TRP    30      54.280  27.884  41.262  1.00  0.00           H  
ATOM    494  NE1 TRP    30      56.065  26.715  40.733  1.00  0.00           N  
ATOM    495  HE1 TRP    30      56.598  26.749  41.589  1.00  0.00           H  
ATOM    496  CE2 TRP    30      56.437  26.092  39.608  1.00  0.00           C  
ATOM    497  CZ2 TRP    30      57.577  25.375  39.342  1.00  0.00           C  
ATOM    498  HZ2 TRP    30      58.310  25.278  40.143  1.00  0.00           H  
ATOM    499  CH2 TRP    30      57.727  24.827  38.092  1.00  0.00           C  
ATOM    500  HH2 TRP    30      58.629  24.256  37.872  1.00  0.00           H  
ATOM    501  CZ3 TRP    30      56.771  24.976  37.105  1.00  0.00           C  
ATOM    502  HZ3 TRP    30      56.885  24.543  36.111  1.00  0.00           H  
ATOM    503  CE3 TRP    30      55.623  25.698  37.371  1.00  0.00           C  
ATOM    504  HE3 TRP    30      54.871  25.806  36.589  1.00  0.00           H  
ATOM    505  CD2 TRP    30      55.482  26.247  38.630  1.00  0.00           C  
ATOM    506  C   TRP    30      51.781  29.073  37.604  1.00  0.00           C  
ATOM    507  O   TRP    30      50.648  29.306  38.039  1.00  0.00           O  
ATOM    508  N   MET    31      52.024  28.935  36.303  1.00  0.00           N  
ATOM    509  H   MET    31      52.975  28.877  35.966  1.00  0.00           H  
ATOM    510  CA  MET    31      50.946  28.823  35.341  1.00  0.00           C  
ATOM    511  HA  MET    31      50.049  29.292  35.745  1.00  0.00           H  
ATOM    512  CB  MET    31      51.305  29.508  34.030  1.00  0.00           C  
ATOM    513  HB2 MET    31      51.433  30.563  34.271  1.00  0.00           H  
ATOM    514  HB3 MET    31      52.262  29.086  33.726  1.00  0.00           H  
ATOM    515  CG  MET    31      50.297  29.365  32.885  1.00  0.00           C  
ATOM    516  HG2 MET    31      49.322  29.607  33.308  1.00  0.00           H  
ATOM    517  HG3 MET    31      50.570  30.120  32.148  1.00  0.00           H  
ATOM    518  SD  MET    31      50.211  27.744  32.075  1.00  0.00           S  
ATOM    519  CE  MET    31      51.578  27.917  30.966  1.00  0.00           C  
ATOM    520  HE1 MET    31      52.490  28.087  31.537  1.00  0.00           H  
ATOM    521  HE2 MET    31      51.684  27.007  30.375  1.00  0.00           H  
ATOM    522  HE3 MET    31      51.402  28.763  30.302  1.00  0.00           H  
ATOM    523  C   MET    31      50.814  27.324  35.128  1.00  0.00           C  
ATOM    524  O   MET    31      51.793  26.619  34.873  1.00  0.00           O  
ATOM    525  N   GLY    32      49.603  26.807  35.276  1.00  0.00           N  
ATOM    526  H   GLY    32      48.804  27.378  35.510  1.00  0.00           H  
ATOM    527  CA  GLY    32      49.402  25.386  35.102  1.00  0.00           C  
ATOM    528  HA2 GLY    32      50.181  24.997  34.446  1.00  0.00           H  
ATOM    529  HA3 GLY    32      49.470  24.898  36.075  1.00  0.00           H  
ATOM    530  C   GLY    32      48.049  25.083  34.493  1.00  0.00           C  
ATOM    531  O   GLY    32      47.300  25.959  34.063  1.00  0.00           O  
ATOM    532  N   TYR    33      47.740  23.792  34.462  1.00  0.00           N  
ATOM    533  H   TYR    33      48.382  23.104  34.827  1.00  0.00           H  
ATOM    534  CA  TYR    33      46.485  23.333  33.901  1.00  0.00           C  
ATOM    535  HA  TYR    33      45.834  24.187  33.718  1.00  0.00           H  
ATOM    536  CB  TYR    33      46.709  22.597  32.580  1.00  0.00           C  
ATOM    537  HB2 TYR    33      47.449  21.811  32.733  1.00  0.00           H  
ATOM    538  HB3 TYR    33      45.755  22.148  32.303  1.00  0.00           H  
ATOM    539  CG  TYR    33      47.174  23.518  31.470  1.00  0.00           C  
ATOM    540  CD1 TYR    33      46.232  24.222  30.748  1.00  0.00           C  
ATOM    541  HD1 TYR    33      45.172  24.089  30.964  1.00  0.00           H  
ATOM    542  CE1 TYR    33      46.629  25.091  29.757  1.00  0.00           C  
ATOM    543  HE1 TYR    33      45.897  25.641  29.166  1.00  0.00           H  
ATOM    544  CZ  TYR    33      47.972  25.241  29.502  1.00  0.00           C  
ATOM    545  OH  TYR    33      48.371  26.132  28.526  1.00  0.00           O  
ATOM    546  HH  TYR    33      47.634  26.580  28.103  1.00  0.00           H  
ATOM    547  CE2 TYR    33      48.920  24.539  30.214  1.00  0.00           C  
ATOM    548  HE2 TYR    33      49.980  24.667  29.998  1.00  0.00           H  
ATOM    549  CD2 TYR    33      48.519  23.670  31.206  1.00  0.00           C  
ATOM    550  HD2 TYR    33      49.263  23.111  31.773  1.00  0.00           H  
ATOM    551  C   TYR    33      45.778  22.386  34.856  1.00  0.00           C  
ATOM    552  O   TYR    33      46.378  21.523  35.494  1.00  0.00           O  
ATOM    553  N   TYR    34      44.474  22.586  34.977  1.00  0.00           N  
ATOM    554  H   TYR    34      44.041  23.362  34.494  1.00  0.00           H  
ATOM    555  CA  TYR    34      43.630  21.718  35.778  1.00  0.00           C  
ATOM    556  HA  TYR    34      44.242  21.171  36.495  1.00  0.00           H  
ATOM    557  CB  TYR    34      42.589  22.535  36.546  1.00  0.00           C  
ATOM    558  HB2 TYR    34      43.120  23.112  37.303  1.00  0.00           H  
ATOM    559  HB3 TYR    34      42.100  23.216  35.848  1.00  0.00           H  
ATOM    560  CG  TYR    34      41.545  21.662  37.216  1.00  0.00           C  
ATOM    561  CD1 TYR    34      41.786  21.132  38.470  1.00  0.00           C  
ATOM    562  HD1 TYR    34      42.718  21.347  38.993  1.00  0.00           H  
ATOM    563  CE1 TYR    34      40.836  20.325  39.060  1.00  0.00           C  
ATOM    564  HE1 TYR    34      41.004  19.906  40.052  1.00  0.00           H  
ATOM    565  CZ  TYR    34      39.659  20.060  38.388  1.00  0.00           C  
ATOM    566  OH  TYR    34      38.714  19.241  38.969  1.00  0.00           O  
ATOM    567  HH  TYR    34      38.979  18.915  39.832  1.00  0.00           H  
ATOM    568  CE2 TYR    34      39.408  20.588  37.138  1.00  0.00           C  
ATOM    569  HE2 TYR    34      38.475  20.377  36.617  1.00  0.00           H  
ATOM    570  CD2 TYR    34      40.360  21.394  36.548  1.00  0.00           C  
ATOM    571  HD2 TYR    34      40.179  21.819  35.561  1.00  0.00           H  
ATOM    572  C   TYR    34      42.930  20.766  34.821  1.00  0.00           C  
ATOM    573  O   TYR    34      42.289  21.185  33.858  1.00  0.00           O  
ATOM    574  N   ASN    35      43.052  19.471  35.105  1.00  0.00           N  
ATOM    575  H   ASN    35      43.599  19.195  35.908  1.00  0.00           H  
ATOM    576  CA  ASN    35      42.494  18.430  34.260  1.00  0.00           C  
ATOM    577  HA  ASN    35      42.939  17.466  34.507  1.00  0.00           H  
ATOM    578  CB  ASN    35      40.977  18.342  34.482  1.00  0.00           C  
ATOM    579  HB2 ASN    35      40.567  19.347  34.585  1.00  0.00           H  
ATOM    580  HB3 ASN    35      40.531  17.856  33.614  1.00  0.00           H  
ATOM    581  CG  ASN    35      40.618  17.536  35.730  1.00  0.00           C  
ATOM    582  OD1 ASN    35      39.460  17.170  35.938  1.00  0.00           O  
ATOM    583  ND2 ASN    35      41.579  17.218  36.594  1.00  0.00           N  
ATOM    584 HD21 ASN    35      41.354  16.686  37.422  1.00  0.00           H  
ATOM    585 HD22 ASN    35      42.530  17.510  36.417  1.00  0.00           H  
ATOM    586  C   ASN    35      42.802  18.628  32.782  1.00  0.00           C  
ATOM    587  O   ASN    35      41.958  18.523  31.887  1.00  0.00           O  
ATOM    588  N   GLY    36      44.083  18.924  32.570  1.00  0.00           N  
ATOM    589  H   GLY    36      44.683  19.059  33.371  1.00  0.00           H  
ATOM    590  CA  GLY    36      44.661  19.062  31.247  1.00  0.00           C  
ATOM    591  HA2 GLY    36      45.740  19.087  31.402  1.00  0.00           H  
ATOM    592  HA3 GLY    36      44.393  18.149  30.715  1.00  0.00           H  
ATOM    593  C   GLY    36      44.253  20.262  30.406  1.00  0.00           C  
ATOM    594  O   GLY    36      45.087  20.813  29.688  1.00  0.00           O  
ATOM    595  N   HID    37      43.011  20.731  30.486  1.00  0.00           N  
ATOM    596  H   HID    37      42.334  20.332  31.120  1.00  0.00           H  
ATOM    597  CA  HID    37      42.575  21.789  29.591  1.00  0.00           C  
ATOM    598  HA  HID    37      43.328  21.983  28.827  1.00  0.00           H  
ATOM    599  CB  HID    37      41.294  21.351  28.909  1.00  0.00           C  
ATOM    600  HB2 HID    37      40.526  21.087  29.636  1.00  0.00           H  
ATOM    601  HB3 HID    37      40.920  22.139  28.256  1.00  0.00           H  
ATOM    602  CG  HID    37      41.506  20.128  28.037  1.00  0.00           C  
ATOM    603  ND1 HID    37      42.288  20.038  26.971  1.00  0.00           N  
ATOM    604  HD1 HID    37      42.866  20.772  26.588  1.00  0.00           H  
ATOM    605  CE1 HID    37      42.177  18.822  26.500  1.00  0.00           C  
ATOM    606  HE1 HID    37      42.735  18.521  25.614  1.00  0.00           H  
ATOM    607  NE2 HID    37      41.341  18.152  27.261  1.00  0.00           N  
ATOM    608  CD2 HID    37      40.896  18.911  28.225  1.00  0.00           C  
ATOM    609  HD2 HID    37      40.188  18.512  28.951  1.00  0.00           H  
ATOM    610  C   HID    37      42.346  23.181  30.156  1.00  0.00           C  
ATOM    611  O   HID    37      42.310  24.156  29.403  1.00  0.00           O  
ATOM    612  N   THR    38      42.162  23.333  31.462  1.00  0.00           N  
ATOM    613  H   THR    38      42.173  22.554  32.105  1.00  0.00           H  
ATOM    614  CA  THR    38      41.870  24.657  31.989  1.00  0.00           C  
ATOM    615  HA  THR    38      41.536  25.340  31.208  1.00  0.00           H  
ATOM    616  CB  THR    38      40.756  24.534  33.045  1.00  0.00           C  
ATOM    617  HB  THR    38      41.139  23.927  33.866  1.00  0.00           H  
ATOM    618  CG2 THR    38      40.301  25.889  33.584  1.00  0.00           C  
ATOM    619 HG21 THR    38      39.917  26.496  32.764  1.00  0.00           H  
ATOM    620 HG22 THR    38      39.515  25.741  34.325  1.00  0.00           H  
ATOM    621 HG23 THR    38      41.146  26.398  34.048  1.00  0.00           H  
ATOM    622  OG1 THR    38      39.675  23.856  32.412  1.00  0.00           O  
ATOM    623  HG1 THR    38      38.951  23.755  33.036  1.00  0.00           H  
ATOM    624  C   THR    38      43.079  25.351  32.584  1.00  0.00           C  
ATOM    625  O   THR    38      43.658  24.894  33.568  1.00  0.00           O  
ATOM    626  N   LYS    39      43.466  26.480  31.997  1.00  0.00           N  
ATOM    627  H   LYS    39      42.962  26.846  31.201  1.00  0.00           H  
ATOM    628  CA  LYS    39      44.625  27.215  32.475  1.00  0.00           C  
ATOM    629  HA  LYS    39      45.465  26.539  32.630  1.00  0.00           H  
ATOM    630  CB  LYS    39      45.022  28.251  31.445  1.00  0.00           C  
ATOM    631  HB2 LYS    39      44.891  27.803  30.460  1.00  0.00           H  
ATOM    632  HB3 LYS    39      44.344  29.097  31.552  1.00  0.00           H  
ATOM    633  CG  LYS    39      46.451  28.728  31.596  1.00  0.00           C  
ATOM    634  HG2 LYS    39      46.581  29.312  32.507  1.00  0.00           H  
ATOM    635  HG3 LYS    39      47.150  27.892  31.597  1.00  0.00           H  
ATOM    636  CD  LYS    39      46.717  29.608  30.390  1.00  0.00           C  
ATOM    637  HD2 LYS    39      46.101  29.262  29.560  1.00  0.00           H  
ATOM    638  HD3 LYS    39      46.448  30.634  30.638  1.00  0.00           H  
ATOM    639  CE  LYS    39      48.178  29.551  29.992  1.00  0.00           C  
ATOM    640  HE2 LYS    39      48.785  29.977  30.791  1.00  0.00           H  
ATOM    641  HE3 LYS    39      48.466  28.512  29.832  1.00  0.00           H  
ATOM    642  NZ  LYS    39      48.391  30.305  28.768  1.00  0.00           N  
ATOM    643  HZ1 LYS    39      48.124  31.268  28.916  1.00  0.00           H  
ATOM    644  HZ2 LYS    39      49.366  30.262  28.511  1.00  0.00           H  
ATOM    645  HZ3 LYS    39      47.829  29.910  28.028  1.00  0.00           H  
ATOM    646  C   LYS    39      44.301  27.904  33.788  1.00  0.00           C  
ATOM    647  O   LYS    39      43.263  28.551  33.933  1.00  0.00           O  
ATOM    648  N   VAL    40      45.209  27.759  34.753  1.00  0.00           N  
ATOM    649  H   VAL    40      46.056  27.238  34.574  1.00  0.00           H  
ATOM    650  CA  VAL    40      45.019  28.331  36.073  1.00  0.00           C  
ATOM    651  HA  VAL    40      44.349  29.190  36.038  1.00  0.00           H  
ATOM    652  CB  VAL    40      44.432  27.285  37.051  1.00  0.00           C  
ATOM    653  HB  VAL    40      44.369  27.723  38.047  1.00  0.00           H  
ATOM    654  CG1 VAL    40      43.043  26.862  36.594  1.00  0.00           C  
ATOM    655 HG11 VAL    40      43.105  26.424  35.598  1.00  0.00           H  
ATOM    656 HG12 VAL    40      42.640  26.126  37.290  1.00  0.00           H  
ATOM    657 HG13 VAL    40      42.388  27.733  36.567  1.00  0.00           H  
ATOM    658  CG2 VAL    40      45.371  26.079  37.127  1.00  0.00           C  
ATOM    659 HG21 VAL    40      46.350  26.402  37.483  1.00  0.00           H  
ATOM    660 HG22 VAL    40      44.960  25.341  37.815  1.00  0.00           H  
ATOM    661 HG23 VAL    40      45.474  25.635  36.136  1.00  0.00           H  
ATOM    662  C   VAL    40      46.345  28.819  36.639  1.00  0.00           C  
ATOM    663  O   VAL    40      47.425  28.456  36.166  1.00  0.00           O  
ATOM    664  N   ALA    41      46.268  29.679  37.655  1.00  0.00           N  
ATOM    665  H   ALA    41      45.375  30.030  37.971  1.00  0.00           H  
ATOM    666  CA  ALA    41      47.465  30.100  38.364  1.00  0.00           C  
ATOM    667  HA  ALA    41      48.373  29.961  37.778  1.00  0.00           H  
ATOM    668  CB  ALA    41      47.374  31.557  38.779  1.00  0.00           C  
ATOM    669  HB1 ALA    41      46.474  31.711  39.375  1.00  0.00           H  
ATOM    670  HB2 ALA    41      48.250  31.823  39.370  1.00  0.00           H  
ATOM    671  HB3 ALA    41      47.331  32.187  37.890  1.00  0.00           H  
ATOM    672  C   ALA    41      47.570  29.261  39.632  1.00  0.00           C  
ATOM    673  O   ALA    41      46.569  29.016  40.307  1.00  0.00           O  
ATOM    674  N   VAL    42      48.759  28.781  39.986  1.00  0.00           N  
ATOM    675  H   VAL    42      49.578  28.949  39.420  1.00  0.00           H  
ATOM    676  CA  VAL    42      48.907  27.987  41.195  1.00  0.00           C  
ATOM    677  HA  VAL    42      47.962  27.915  41.733  1.00  0.00           H  
ATOM    678  CB  VAL    42      49.386  26.563  40.851  1.00  0.00           C  
ATOM    679  HB  VAL    42      50.332  26.625  40.313  1.00  0.00           H  
ATOM    680  CG1 VAL    42      49.579  25.748  42.127  1.00  0.00           C  
ATOM    681 HG11 VAL    42      48.633  25.685  42.665  1.00  0.00           H  
ATOM    682 HG12 VAL    42      49.918  24.745  41.870  1.00  0.00           H  
ATOM    683 HG13 VAL    42      50.324  26.232  42.758  1.00  0.00           H  
ATOM    684  CG2 VAL    42      48.361  25.898  39.946  1.00  0.00           C  
ATOM    685 HG21 VAL    42      48.253  26.479  39.030  1.00  0.00           H  
ATOM    686 HG22 VAL    42      48.694  24.890  39.698  1.00  0.00           H  
ATOM    687 HG23 VAL    42      47.401  25.847  40.459  1.00  0.00           H  
ATOM    688  C   VAL    42      49.914  28.633  42.131  1.00  0.00           C  
ATOM    689  O   VAL    42      51.071  28.828  41.764  1.00  0.00           O  
ATOM    690  N   LYS    43      49.504  29.010  43.341  1.00  0.00           N  
ATOM    691  H   LYS    43      48.538  28.928  43.624  1.00  0.00           H  
ATOM    692  CA  LYS    43      50.454  29.562  44.290  1.00  0.00           C  
ATOM    693  HA  LYS    43      51.362  29.861  43.768  1.00  0.00           H  
ATOM    694  CB  LYS    43      49.866  30.792  44.996  1.00  0.00           C  
ATOM    695  HB2 LYS    43      49.627  31.548  44.249  1.00  0.00           H  
ATOM    696  HB3 LYS    43      48.957  30.499  45.520  1.00  0.00           H  
ATOM    697  CG  LYS    43      50.865  31.363  45.993  1.00  0.00           C  
ATOM    698  HG2 LYS    43      50.894  30.695  46.855  1.00  0.00           H  
ATOM    699  HG3 LYS    43      51.844  31.378  45.513  1.00  0.00           H  
ATOM    700  CD  LYS    43      50.503  32.770  46.454  1.00  0.00           C  
ATOM    701  HD2 LYS    43      51.310  33.128  47.093  1.00  0.00           H  
ATOM    702  HD3 LYS    43      50.436  33.402  45.568  1.00  0.00           H  
ATOM    703  CE  LYS    43      49.187  32.826  47.219  1.00  0.00           C  
ATOM    704  HE2 LYS    43      48.370  32.568  46.544  1.00  0.00           H  
ATOM    705  HE3 LYS    43      49.219  32.109  48.039  1.00  0.00           H  
ATOM    706  NZ  LYS    43      48.973  34.163  47.751  1.00  0.00           N  
ATOM    707  HZ1 LYS    43      48.942  34.827  46.991  1.00  0.00           H  
ATOM    708  HZ2 LYS    43      48.098  34.188  48.256  1.00  0.00           H  
ATOM    709  HZ3 LYS    43      49.729  34.401  48.377  1.00  0.00           H  
ATOM    710  C   LYS    43      50.773  28.483  45.312  1.00  0.00           C  
ATOM    711  O   LYS    43      49.884  27.905  45.936  1.00  0.00           O  
ATOM    712  N   SER    44      52.052  28.171  45.496  1.00  0.00           N  
ATOM    713  H   SER    44      52.788  28.629  44.978  1.00  0.00           H  
ATOM    714  CA  SER    44      52.418  27.126  46.433  1.00  0.00           C  
ATOM    715  HA  SER    44      51.528  26.606  46.788  1.00  0.00           H  
ATOM    716  CB  SER    44      53.325  26.121  45.739  1.00  0.00           C  
ATOM    717  HB2 SER    44      52.796  25.720  44.874  1.00  0.00           H  
ATOM    718  HB3 SER    44      54.223  26.641  45.406  1.00  0.00           H  
ATOM    719  OG  SER    44      53.690  25.057  46.606  1.00  0.00           O  
ATOM    720  HG  SER    44      54.260  24.443  46.138  1.00  0.00           H  
ATOM    721  C   SER    44      53.122  27.683  47.659  1.00  0.00           C  
ATOM    722  O   SER    44      53.916  28.620  47.580  1.00  0.00           O  
ATOM    723  N   LEU    45      52.835  27.110  48.823  1.00  0.00           N  
ATOM    724  H   LEU    45      52.167  26.355  48.883  1.00  0.00           H  
ATOM    725  CA  LEU    45      53.460  27.573  50.046  1.00  0.00           C  
ATOM    726  HA  LEU    45      53.675  28.639  49.974  1.00  0.00           H  
ATOM    727  CB  LEU    45      52.533  27.343  51.231  1.00  0.00           C  
ATOM    728  HB2 LEU    45      51.719  28.053  51.082  1.00  0.00           H  
ATOM    729  HB3 LEU    45      52.153  26.327  51.122  1.00  0.00           H  
ATOM    730  CG  LEU    45      53.114  27.522  52.635  1.00  0.00           C  
ATOM    731  HG  LEU    45      53.939  26.822  52.768  1.00  0.00           H  
ATOM    732  CD1 LEU    45      53.619  28.942  52.829  1.00  0.00           C  
ATOM    733 HD11 LEU    45      52.794  29.642  52.697  1.00  0.00           H  
ATOM    734 HD12 LEU    45      54.028  29.049  53.833  1.00  0.00           H  
ATOM    735 HD13 LEU    45      54.397  29.155  52.096  1.00  0.00           H  
ATOM    736  CD2 LEU    45      52.034  27.210  53.659  1.00  0.00           C  
ATOM    737 HD21 LEU    45      51.695  26.183  53.530  1.00  0.00           H  
ATOM    738 HD22 LEU    45      52.438  27.335  54.664  1.00  0.00           H  
ATOM    739 HD23 LEU    45      51.193  27.890  53.520  1.00  0.00           H  
ATOM    740  C   LEU    45      54.773  26.860  50.311  1.00  0.00           C  
ATOM    741  O   LEU    45      54.856  25.629  50.329  1.00  0.00           O  
ATOM    742  N   LYS    46      55.830  27.640  50.507  1.00  0.00           N  
ATOM    743  H   LYS    46      55.774  28.644  50.409  1.00  0.00           H  
ATOM    744  CA  LYS    46      57.107  27.054  50.857  1.00  0.00           C  
ATOM    745  HA  LYS    46      57.345  26.222  50.195  1.00  0.00           H  
ATOM    746  CB  LYS    46      58.184  28.119  50.706  1.00  0.00           C  
ATOM    747  HB2 LYS    46      58.196  28.440  49.664  1.00  0.00           H  
ATOM    748  HB3 LYS    46      57.915  28.962  51.342  1.00  0.00           H  
ATOM    749  CG  LYS    46      59.558  27.611  51.094  1.00  0.00           C  
ATOM    750  HG2 LYS    46      59.582  27.408  52.164  1.00  0.00           H  
ATOM    751  HG3 LYS    46      59.776  26.695  50.545  1.00  0.00           H  
ATOM    752  CD  LYS    46      60.596  28.661  50.755  1.00  0.00           C  
ATOM    753  HD2 LYS    46      60.614  28.838  49.680  1.00  0.00           H  
ATOM    754  HD3 LYS    46      60.369  29.594  51.272  1.00  0.00           H  
ATOM    755  CE  LYS    46      61.955  28.149  51.208  1.00  0.00           C  
ATOM    756  HE2 LYS    46      61.954  28.061  52.294  1.00  0.00           H  
ATOM    757  HE3 LYS    46      62.127  27.168  50.764  1.00  0.00           H  
ATOM    758  NZ  LYS    46      63.011  29.056  50.798  1.00  0.00           N  
ATOM    759  HZ1 LYS    46      62.852  29.965  51.210  1.00  0.00           H  
ATOM    760  HZ2 LYS    46      63.902  28.697  51.109  1.00  0.00           H  
ATOM    761  HZ3 LYS    46      63.012  29.138  49.792  1.00  0.00           H  
ATOM    762  C   LYS    46      57.018  26.559  52.297  1.00  0.00           C  
ATOM    763  O   LYS    46      56.887  27.356  53.227  1.00  0.00           O  
ATOM    764  N   GLN    47      57.073  25.244  52.525  1.00  0.00           N  
ATOM    765  H   GLN    47      57.185  24.570  51.782  1.00  0.00           H  
ATOM    766  CA  GLN    47      56.943  24.753  53.888  1.00  0.00           C  
ATOM    767  HA  GLN    47      55.939  24.973  54.252  1.00  0.00           H  
ATOM    768  CB  GLN    47      57.174  23.248  53.973  1.00  0.00           C  
ATOM    769  HB2 GLN    47      58.129  23.044  53.488  1.00  0.00           H  
ATOM    770  HB3 GLN    47      57.243  22.995  55.031  1.00  0.00           H  
ATOM    771  CG  GLN    47      56.085  22.409  53.321  1.00  0.00           C  
ATOM    772  HG2 GLN    47      55.929  21.522  53.934  1.00  0.00           H  
ATOM    773  HG3 GLN    47      55.174  23.008  53.312  1.00  0.00           H  
ATOM    774  CD  GLN    47      56.391  21.967  51.893  1.00  0.00           C  
ATOM    775  OE1 GLN    47      56.814  22.772  51.049  1.00  0.00           O  
ATOM    776  NE2 GLN    47      56.196  20.687  51.595  1.00  0.00           N  
ATOM    777 HE21 GLN    47      56.387  20.354  50.661  1.00  0.00           H  
ATOM    778 HE22 GLN    47      55.858  20.053  52.305  1.00  0.00           H  
ATOM    779  C   GLN    47      57.913  25.412  54.850  1.00  0.00           C  
ATOM    780  O   GLN    47      59.110  25.523  54.589  1.00  0.00           O  
ATOM    781  N   GLY    48      57.394  25.859  55.993  1.00  0.00           N  
ATOM    782  H   GLY    48      56.408  25.763  56.188  1.00  0.00           H  
ATOM    783  CA  GLY    48      58.235  26.499  56.992  1.00  0.00           C  
ATOM    784  HA2 GLY    48      57.777  26.313  57.963  1.00  0.00           H  
ATOM    785  HA3 GLY    48      59.209  26.013  56.951  1.00  0.00           H  
ATOM    786  C   GLY    48      58.422  27.998  56.812  1.00  0.00           C  
ATOM    787  O   GLY    48      58.863  28.677  57.739  1.00  0.00           O  
ATOM    788  N   SER    49      58.096  28.585  55.659  1.00  0.00           N  
ATOM    789  H   SER    49      57.710  28.059  54.888  1.00  0.00           H  
ATOM    790  CA  SER    49      58.321  30.010  55.477  1.00  0.00           C  
ATOM    791  HA  SER    49      59.294  30.287  55.883  1.00  0.00           H  
ATOM    792  CB  SER    49      58.294  30.361  53.995  1.00  0.00           C  
ATOM    793  HB2 SER    49      58.571  31.409  53.878  1.00  0.00           H  
ATOM    794  HB3 SER    49      59.017  29.734  53.473  1.00  0.00           H  
ATOM    795  OG  SER    49      57.001  30.149  53.447  1.00  0.00           O  
ATOM    796  HG  SER    49      57.007  30.376  52.514  1.00  0.00           H  
ATOM    797  C   SER    49      57.297  30.874  56.188  1.00  0.00           C  
ATOM    798  O   SER    49      57.537  32.041  56.489  1.00  0.00           O  
ATOM    799  N   MET    50      56.119  30.315  56.444  1.00  0.00           N  
ATOM    800  H   MET    50      55.929  29.363  56.169  1.00  0.00           H  
ATOM    801  CA  MET    50      55.080  31.052  57.129  1.00  0.00           C  
ATOM    802  HA  MET    50      55.499  31.554  58.002  1.00  0.00           H  
ATOM    803  CB  MET    50      54.471  32.100  56.212  1.00  0.00           C  
ATOM    804  HB2 MET    50      53.760  32.683  56.798  1.00  0.00           H  
ATOM    805  HB3 MET    50      55.276  32.750  55.868  1.00  0.00           H  
ATOM    806  CG  MET    50      53.762  31.492  55.013  1.00  0.00           C  
ATOM    807  HG2 MET    50      54.501  30.956  54.416  1.00  0.00           H  
ATOM    808  HG3 MET    50      53.013  30.790  55.379  1.00  0.00           H  
ATOM    809  SD  MET    50      52.954  32.740  53.979  1.00  0.00           S  
ATOM    810  CE  MET    50      51.448  32.958  54.883  1.00  0.00           C  
ATOM    811  HE1 MET    50      51.676  33.300  55.893  1.00  0.00           H  
ATOM    812  HE2 MET    50      50.827  33.700  54.381  1.00  0.00           H  
ATOM    813  HE3 MET    50      50.913  32.010  54.933  1.00  0.00           H  
ATOM    814  C   MET    50      54.000  30.071  57.553  1.00  0.00           C  
ATOM    815  O   MET    50      53.982  28.916  57.130  1.00  0.00           O  
ATOM    816  N   SER    51      53.080  30.496  58.409  1.00  0.00           N  
ATOM    817  H   SER    51      53.097  31.432  58.788  1.00  0.00           H  
ATOM    818  CA  SER    51      52.034  29.596  58.849  1.00  0.00           C  
ATOM    819  HA  SER    51      52.473  28.705  59.299  1.00  0.00           H  
ATOM    820  CB  SER    51      51.163  30.281  59.883  1.00  0.00           C  
ATOM    821  HB2 SER    51      51.727  30.407  60.807  1.00  0.00           H  
ATOM    822  HB3 SER    51      50.855  31.257  59.509  1.00  0.00           H  
ATOM    823  OG  SER    51      50.016  29.489  60.136  1.00  0.00           O  
ATOM    824  HG  SER    51      49.465  29.924  60.790  1.00  0.00           H  
ATOM    825  C   SER    51      51.134  29.099  57.733  1.00  0.00           C  
ATOM    826  O   SER    51      50.625  29.880  56.930  1.00  0.00           O  
ATOM    827  N   PRO    52      50.900  27.794  57.654  1.00  0.00           N  
ATOM    828  CD  PRO    52      51.502  26.794  58.521  1.00  0.00           C  
ATOM    829  HD2 PRO    52      51.584  27.177  59.538  1.00  0.00           H  
ATOM    830  HD3 PRO    52      52.493  26.524  58.154  1.00  0.00           H  
ATOM    831  CG  PRO    52      50.509  25.648  58.406  1.00  0.00           C  
ATOM    832  HG2 PRO    52      49.650  25.796  59.060  1.00  0.00           H  
ATOM    833  HG3 PRO    52      50.976  24.690  58.631  1.00  0.00           H  
ATOM    834  CB  PRO    52      50.113  25.726  56.950  1.00  0.00           C  
ATOM    835  HB2 PRO    52      49.161  25.218  56.796  1.00  0.00           H  
ATOM    836  HB3 PRO    52      50.854  25.328  56.256  1.00  0.00           H  
ATOM    837  CA  PRO    52      49.945  27.212  56.728  1.00  0.00           C  
ATOM    838  HA  PRO    52      50.241  27.467  55.710  1.00  0.00           H  
ATOM    839  C   PRO    52      48.542  27.742  56.996  1.00  0.00           C  
ATOM    840  O   PRO    52      47.723  27.871  56.086  1.00  0.00           O  
ATOM    841  N   ASP    53      48.233  28.067  58.253  1.00  0.00           N  
ATOM    842  H   ASP    53      48.891  27.927  59.006  1.00  0.00           H  
ATOM    843  CA  ASP    53      46.934  28.635  58.569  1.00  0.00           C  
ATOM    844  HA  ASP    53      46.145  28.009  58.153  1.00  0.00           H  
ATOM    845  CB  ASP    53      46.746  28.715  60.081  1.00  0.00           C  
ATOM    846  HB2 ASP    53      46.858  27.709  60.485  1.00  0.00           H  
ATOM    847  HB3 ASP    53      47.526  29.359  60.488  1.00  0.00           H  
ATOM    848  CG  ASP    53      45.383  29.267  60.466  1.00  0.00           C  
ATOM    849  OD1 ASP    53      44.382  28.646  60.112  1.00  0.00           O  
ATOM    850  OD2 ASP    53      45.319  30.312  61.112  1.00  0.00           O  
ATOM    851  C   ASP    53      46.844  30.035  57.979  1.00  0.00           C  
ATOM    852  O   ASP    53      45.835  30.444  57.403  1.00  0.00           O  
ATOM    853  N   ALA    54      47.915  30.807  58.119  1.00  0.00           N  
ATOM    854  H   ALA    54      48.734  30.486  58.616  1.00  0.00           H  
ATOM    855  CA  ALA    54      47.931  32.146  57.559  1.00  0.00           C  
ATOM    856  HA  ALA    54      47.096  32.728  57.948  1.00  0.00           H  
ATOM    857  CB  ALA    54      49.227  32.842  57.938  1.00  0.00           C  
ATOM    858  HB1 ALA    54      50.072  32.275  57.547  1.00  0.00           H  
ATOM    859  HB2 ALA    54      49.237  33.846  57.516  1.00  0.00           H  
ATOM    860  HB3 ALA    54      49.302  32.904  59.024  1.00  0.00           H  
ATOM    861  C   ALA    54      47.822  32.113  56.038  1.00  0.00           C  
ATOM    862  O   ALA    54      47.142  32.921  55.403  1.00  0.00           O  
ATOM    863  N   PHE    55      48.518  31.156  55.430  1.00  0.00           N  
ATOM    864  H   PHE    55      49.108  30.527  55.955  1.00  0.00           H  
ATOM    865  CA  PHE    55      48.471  31.011  53.985  1.00  0.00           C  
ATOM    866  HA  PHE    55      48.784  31.933  53.496  1.00  0.00           H  
ATOM    867  CB  PHE    55      49.427  29.888  53.572  1.00  0.00           C  
ATOM    868  HB2 PHE    55      50.433  30.105  53.931  1.00  0.00           H  
ATOM    869  HB3 PHE    55      49.079  28.953  54.011  1.00  0.00           H  
ATOM    870  CG  PHE    55      49.541  29.649  52.072  1.00  0.00           C  
ATOM    871  CD1 PHE    55      50.301  30.504  51.291  1.00  0.00           C  
ATOM    872  HD1 PHE    55      50.806  31.357  51.745  1.00  0.00           H  
ATOM    873  CE1 PHE    55      50.417  30.274  49.933  1.00  0.00           C  
ATOM    874  HE1 PHE    55      51.015  30.948  49.319  1.00  0.00           H  
ATOM    875  CZ  PHE    55      49.781  29.196  49.356  1.00  0.00           C  
ATOM    876  HZ  PHE    55      49.876  29.014  48.285  1.00  0.00           H  
ATOM    877  CE2 PHE    55      49.024  28.347  50.134  1.00  0.00           C  
ATOM    878  HE2 PHE    55      48.521  27.497  49.672  1.00  0.00           H  
ATOM    879  CD2 PHE    55      48.900  28.569  51.494  1.00  0.00           C  
ATOM    880  HD2 PHE    55      48.299  27.894  52.104  1.00  0.00           H  
ATOM    881  C   PHE    55      47.050  30.698  53.524  1.00  0.00           C  
ATOM    882  O   PHE    55      46.500  31.357  52.643  1.00  0.00           O  
ATOM    883  N   LEU    56      46.403  29.700  54.120  1.00  0.00           N  
ATOM    884  H   LEU    56      46.824  29.154  54.858  1.00  0.00           H  
ATOM    885  CA  LEU    56      45.080  29.330  53.661  1.00  0.00           C  
ATOM    886  HA  LEU    56      45.050  29.292  52.572  1.00  0.00           H  
ATOM    887  CB  LEU    56      44.731  27.949  54.206  1.00  0.00           C  
ATOM    888  HB2 LEU    56      44.927  28.020  55.276  1.00  0.00           H  
ATOM    889  HB3 LEU    56      43.666  27.783  54.042  1.00  0.00           H  
ATOM    890  CG  LEU    56      45.522  26.783  53.622  1.00  0.00           C  
ATOM    891  HG  LEU    56      46.588  26.986  53.725  1.00  0.00           H  
ATOM    892  CD1 LEU    56      45.179  25.499  54.359  1.00  0.00           C  
ATOM    893 HD11 LEU    56      44.113  25.294  54.256  1.00  0.00           H  
ATOM    894 HD12 LEU    56      45.749  24.672  53.934  1.00  0.00           H  
ATOM    895 HD13 LEU    56      45.428  25.607  55.415  1.00  0.00           H  
ATOM    896  CD2 LEU    56      45.208  26.667  52.134  1.00  0.00           C  
ATOM    897 HD21 LEU    56      45.489  27.592  51.630  1.00  0.00           H  
ATOM    898 HD22 LEU    56      45.770  25.836  51.708  1.00  0.00           H  
ATOM    899 HD23 LEU    56      44.141  26.491  52.001  1.00  0.00           H  
ATOM    900  C   LEU    56      43.985  30.313  54.033  1.00  0.00           C  
ATOM    901  O   LEU    56      42.925  30.325  53.410  1.00  0.00           O  
ATOM    902  N   ALA    57      44.198  31.153  55.046  1.00  0.00           N  
ATOM    903  H   ALA    57      45.046  31.127  55.594  1.00  0.00           H  
ATOM    904  CA  ALA    57      43.190  32.140  55.387  1.00  0.00           C  
ATOM    905  HA  ALA    57      42.281  31.645  55.730  1.00  0.00           H  
ATOM    906  CB  ALA    57      43.700  33.048  56.498  1.00  0.00           C  
ATOM    907  HB1 ALA    57      44.604  33.557  56.166  1.00  0.00           H  
ATOM    908  HB2 ALA    57      42.936  33.786  56.744  1.00  0.00           H  
ATOM    909  HB3 ALA    57      43.924  32.450  57.382  1.00  0.00           H  
ATOM    910  C   ALA    57      42.837  33.005  54.178  1.00  0.00           C  
ATOM    911  O   ALA    57      41.702  33.454  54.012  1.00  0.00           O  
ATOM    912  N   GLU    58      43.795  33.264  53.291  1.00  0.00           N  
ATOM    913  H   GLU    58      44.744  32.942  53.415  1.00  0.00           H  
ATOM    914  CA  GLU    58      43.483  34.045  52.109  1.00  0.00           C  
ATOM    915  HA  GLU    58      43.072  35.012  52.398  1.00  0.00           H  
ATOM    916  CB  GLU    58      44.747  34.279  51.291  1.00  0.00           C  
ATOM    917  HB2 GLU    58      45.467  34.833  51.893  1.00  0.00           H  
ATOM    918  HB3 GLU    58      45.175  33.316  51.010  1.00  0.00           H  
ATOM    919  CG  GLU    58      44.419  35.073  50.037  1.00  0.00           C  
ATOM    920  HG2 GLU    58      43.630  34.529  49.518  1.00  0.00           H  
ATOM    921  HG3 GLU    58      44.036  36.037  50.372  1.00  0.00           H  
ATOM    922  CD  GLU    58      45.589  35.294  49.089  1.00  0.00           C  
ATOM    923  OE1 GLU    58      46.606  34.614  49.219  1.00  0.00           O  
ATOM    924  OE2 GLU    58      45.471  36.152  48.215  1.00  0.00           O  
ATOM    925  C   GLU    58      42.454  33.319  51.249  1.00  0.00           C  
ATOM    926  O   GLU    58      41.499  33.903  50.729  1.00  0.00           O  
ATOM    927  N   ALA    59      42.630  32.012  51.066  1.00  0.00           N  
ATOM    928  H   ALA    59      43.413  31.512  51.462  1.00  0.00           H  
ATOM    929  CA  ALA    59      41.672  31.270  50.267  1.00  0.00           C  
ATOM    930  HA  ALA    59      41.574  31.717  49.277  1.00  0.00           H  
ATOM    931  CB  ALA    59      42.126  29.818  50.104  1.00  0.00           C  
ATOM    932  HB1 ALA    59      42.220  29.354  51.086  1.00  0.00           H  
ATOM    933  HB2 ALA    59      41.391  29.271  49.514  1.00  0.00           H  
ATOM    934  HB3 ALA    59      43.090  29.793  49.597  1.00  0.00           H  
ATOM    935  C   ALA    59      40.299  31.280  50.934  1.00  0.00           C  
ATOM    936  O   ALA    59      39.265  31.455  50.287  1.00  0.00           O  
ATOM    937  N   ASN    60      40.240  31.110  52.252  1.00  0.00           N  
ATOM    938  H   ASN    60      41.061  30.936  52.814  1.00  0.00           H  
ATOM    939  CA  ASN    60      38.945  31.133  52.912  1.00  0.00           C  
ATOM    940  HA  ASN    60      38.295  30.361  52.501  1.00  0.00           H  
ATOM    941  CB  ASN    60      39.134  30.869  54.398  1.00  0.00           C  
ATOM    942  HB2 ASN    60      39.892  31.546  54.792  1.00  0.00           H  
ATOM    943  HB3 ASN    60      38.191  31.038  54.918  1.00  0.00           H  
ATOM    944  CG  ASN    60      39.580  29.438  54.652  1.00  0.00           C  
ATOM    945  OD1 ASN    60      39.293  28.530  53.869  1.00  0.00           O  
ATOM    946  ND2 ASN    60      40.293  29.194  55.750  1.00  0.00           N  
ATOM    947 HD21 ASN    60      40.604  28.253  55.948  1.00  0.00           H  
ATOM    948 HD22 ASN    60      40.518  29.950  56.381  1.00  0.00           H  
ATOM    949  C   ASN    60      38.233  32.464  52.708  1.00  0.00           C  
ATOM    950  O   ASN    60      37.021  32.529  52.505  1.00  0.00           O  
ATOM    951  N   LEU    61      38.969  33.566  52.742  1.00  0.00           N  
ATOM    952  H   LEU    61      39.957  33.552  52.954  1.00  0.00           H  
ATOM    953  CA  LEU    61      38.337  34.847  52.510  1.00  0.00           C  
ATOM    954  HA  LEU    61      37.465  34.970  53.154  1.00  0.00           H  
ATOM    955  CB  LEU    61      39.340  35.946  52.834  1.00  0.00           C  
ATOM    956  HB2 LEU    61      39.542  35.781  53.893  1.00  0.00           H  
ATOM    957  HB3 LEU    61      40.243  35.746  52.257  1.00  0.00           H  
ATOM    958  CG  LEU    61      38.911  37.391  52.619  1.00  0.00           C  
ATOM    959  HG  LEU    61      37.832  37.475  52.753  1.00  0.00           H  
ATOM    960  CD1 LEU    61      39.617  38.281  53.630  1.00  0.00           C  
ATOM    961 HD11 LEU    61      40.695  38.198  53.498  1.00  0.00           H  
ATOM    962 HD12 LEU    61      39.311  39.317  53.479  1.00  0.00           H  
ATOM    963 HD13 LEU    61      39.350  37.968  54.640  1.00  0.00           H  
ATOM    964  CD2 LEU    61      39.211  37.799  51.186  1.00  0.00           C  
ATOM    965 HD21 LEU    61      38.664  37.151  50.501  1.00  0.00           H  
ATOM    966 HD22 LEU    61      38.904  38.833  51.030  1.00  0.00           H  
ATOM    967 HD23 LEU    61      40.281  37.706  50.997  1.00  0.00           H  
ATOM    968  C   LEU    61      37.851  34.963  51.069  1.00  0.00           C  
ATOM    969  O   LEU    61      36.790  35.520  50.797  1.00  0.00           O  
ATOM    970  N   MET    62      38.594  34.437  50.097  1.00  0.00           N  
ATOM    971  H   MET    62      39.484  33.999  50.288  1.00  0.00           H  
ATOM    972  CA  MET    62      38.151  34.523  48.716  1.00  0.00           C  
ATOM    973  HA  MET    62      37.948  35.561  48.450  1.00  0.00           H  
ATOM    974  CB  MET    62      39.237  33.988  47.794  1.00  0.00           C  
ATOM    975  HB2 MET    62      39.500  32.981  48.115  1.00  0.00           H  
ATOM    976  HB3 MET    62      38.844  33.954  46.777  1.00  0.00           H  
ATOM    977  CG  MET    62      40.475  34.871  47.828  1.00  0.00           C  
ATOM    978  HG2 MET    62      40.186  35.862  47.478  1.00  0.00           H  
ATOM    979  HG3 MET    62      40.808  34.936  48.864  1.00  0.00           H  
ATOM    980  SD  MET    62      41.832  34.249  46.804  1.00  0.00           S  
ATOM    981  CE  MET    62      41.187  34.621  45.198  1.00  0.00           C  
ATOM    982  HE1 MET    62      41.021  35.695  45.112  1.00  0.00           H  
ATOM    983  HE2 MET    62      41.900  34.302  44.438  1.00  0.00           H  
ATOM    984  HE3 MET    62      40.244  34.095  45.054  1.00  0.00           H  
ATOM    985  C   MET    62      36.862  33.757  48.472  1.00  0.00           C  
ATOM    986  O   MET    62      36.094  34.079  47.565  1.00  0.00           O  
ATOM    987  N   LYS    63      36.578  32.721  49.258  1.00  0.00           N  
ATOM    988  H   LYS    63      37.211  32.400  49.977  1.00  0.00           H  
ATOM    989  CA  LYS    63      35.325  32.010  49.076  1.00  0.00           C  
ATOM    990  HA  LYS    63      35.255  31.629  48.057  1.00  0.00           H  
ATOM    991  CB  LYS    63      35.251  30.833  50.042  1.00  0.00           C  
ATOM    992  HB2 LYS    63      35.336  31.223  51.056  1.00  0.00           H  
ATOM    993  HB3 LYS    63      34.278  30.356  49.917  1.00  0.00           H  
ATOM    994  CG  LYS    63      36.347  29.816  49.798  1.00  0.00           C  
ATOM    995  HG2 LYS    63      36.220  29.384  48.806  1.00  0.00           H  
ATOM    996  HG3 LYS    63      37.315  30.314  49.856  1.00  0.00           H  
ATOM    997  CD  LYS    63      36.282  28.713  50.843  1.00  0.00           C  
ATOM    998  HD2 LYS    63      36.357  29.147  51.840  1.00  0.00           H  
ATOM    999  HD3 LYS    63      35.337  28.176  50.751  1.00  0.00           H  
ATOM   1000  CE  LYS    63      37.440  27.745  50.621  1.00  0.00           C  
ATOM   1001  HE2 LYS    63      37.291  27.234  49.670  1.00  0.00           H  
ATOM   1002  HE3 LYS    63      38.369  28.315  50.586  1.00  0.00           H  
ATOM   1003  NZ  LYS    63      37.514  26.765  51.690  1.00  0.00           N  
ATOM   1004  HZ1 LYS    63      36.653  26.237  51.723  1.00  0.00           H  
ATOM   1005  HZ2 LYS    63      38.287  26.138  51.520  1.00  0.00           H  
ATOM   1006  HZ3 LYS    63      37.652  27.238  52.572  1.00  0.00           H  
ATOM   1007  C   LYS    63      34.142  32.936  49.323  1.00  0.00           C  
ATOM   1008  O   LYS    63      33.060  32.755  48.767  1.00  0.00           O  
ATOM   1009  N   GLN    64      34.349  33.961  50.154  1.00  0.00           N  
ATOM   1010  H   GLN    64      35.260  34.077  50.574  1.00  0.00           H  
ATOM   1011  CA  GLN    64      33.300  34.915  50.501  1.00  0.00           C  
ATOM   1012  HA  GLN    64      32.323  34.434  50.449  1.00  0.00           H  
ATOM   1013  CB  GLN    64      33.516  35.424  51.915  1.00  0.00           C  
ATOM   1014  HB2 GLN    64      34.418  36.035  51.916  1.00  0.00           H  
ATOM   1015  HB3 GLN    64      32.658  36.042  52.182  1.00  0.00           H  
ATOM   1016  CG  GLN    64      33.665  34.300  52.927  1.00  0.00           C  
ATOM   1017  HG2 GLN    64      34.530  33.692  52.665  1.00  0.00           H  
ATOM   1018  HG3 GLN    64      33.816  34.741  53.912  1.00  0.00           H  
ATOM   1019  CD  GLN    64      32.441  33.406  52.979  1.00  0.00           C  
ATOM   1020  OE1 GLN    64      31.313  33.860  52.789  1.00  0.00           O  
ATOM   1021  NE2 GLN    64      32.618  32.113  53.226  1.00  0.00           N  
ATOM   1022 HE21 GLN    64      31.819  31.496  53.267  1.00  0.00           H  
ATOM   1023 HE22 GLN    64      33.550  31.753  53.373  1.00  0.00           H  
ATOM   1024  C   GLN    64      33.222  36.124  49.582  1.00  0.00           C  
ATOM   1025  O   GLN    64      32.329  36.965  49.700  1.00  0.00           O  
ATOM   1026  N   LEU    65      34.176  36.261  48.670  1.00  0.00           N  
ATOM   1027  H   LEU    65      34.915  35.579  48.579  1.00  0.00           H  
ATOM   1028  CA  LEU    65      34.195  37.415  47.796  1.00  0.00           C  
ATOM   1029  HA  LEU    65      33.286  38.002  47.931  1.00  0.00           H  
ATOM   1030  CB  LEU    65      35.391  38.292  48.124  1.00  0.00           C  
ATOM   1031  HB2 LEU    65      36.227  37.593  48.158  1.00  0.00           H  
ATOM   1032  HB3 LEU    65      35.524  38.976  47.286  1.00  0.00           H  
ATOM   1033  CG  LEU    65      35.339  39.082  49.417  1.00  0.00           C  
ATOM   1034  HG  LEU    65      35.161  38.402  50.251  1.00  0.00           H  
ATOM   1035  CD1 LEU    65      36.662  39.804  49.627  1.00  0.00           C  
ATOM   1036 HD11 LEU    65      36.840  40.484  48.794  1.00  0.00           H  
ATOM   1037 HD12 LEU    65      36.623  40.372  50.557  1.00  0.00           H  
ATOM   1038 HD13 LEU    65      37.470  39.075  49.680  1.00  0.00           H  
ATOM   1039  CD2 LEU    65      34.175  40.066  49.353  1.00  0.00           C  
ATOM   1040 HD21 LEU    65      33.242  39.518  49.221  1.00  0.00           H  
ATOM   1041 HD22 LEU    65      34.131  40.638  50.280  1.00  0.00           H  
ATOM   1042 HD23 LEU    65      34.319  40.746  48.514  1.00  0.00           H  
ATOM   1043  C   LEU    65      34.260  37.009  46.338  1.00  0.00           C  
ATOM   1044  O   LEU    65      35.265  37.181  45.650  1.00  0.00           O  
ATOM   1045  N   GLN    66      33.156  36.453  45.856  1.00  0.00           N  
ATOM   1046  H   GLN    66      32.343  36.299  46.435  1.00  0.00           H  
ATOM   1047  CA  GLN    66      33.103  36.031  44.477  1.00  0.00           C  
ATOM   1048  HA  GLN    66      34.108  35.882  44.083  1.00  0.00           H  
ATOM   1049  CB  GLN    66      32.349  34.716  44.393  1.00  0.00           C  
ATOM   1050  HB2 GLN    66      31.336  34.877  44.760  1.00  0.00           H  
ATOM   1051  HB3 GLN    66      32.311  34.409  43.348  1.00  0.00           H  
ATOM   1052  CG  GLN    66      33.019  33.631  45.215  1.00  0.00           C  
ATOM   1053  HG2 GLN    66      34.027  33.471  44.833  1.00  0.00           H  
ATOM   1054  HG3 GLN    66      33.072  33.952  46.256  1.00  0.00           H  
ATOM   1055  CD  GLN    66      32.260  32.315  45.151  1.00  0.00           C  
ATOM   1056  OE1 GLN    66      31.806  31.886  44.089  1.00  0.00           O  
ATOM   1057  NE2 GLN    66      32.097  31.638  46.286  1.00  0.00           N  
ATOM   1058 HE21 GLN    66      31.597  30.760  46.279  1.00  0.00           H  
ATOM   1059 HE22 GLN    66      32.473  32.006  47.148  1.00  0.00           H  
ATOM   1060  C   GLN    66      32.413  37.087  43.634  1.00  0.00           C  
ATOM   1061  O   GLN    66      31.258  37.438  43.866  1.00  0.00           O  
ATOM   1062  N   HID    67      33.115  37.611  42.632  1.00  0.00           N  
ATOM   1063  H   HID    67      34.068  37.324  42.458  1.00  0.00           H  
ATOM   1064  CA  HID    67      32.532  38.618  41.768  1.00  0.00           C  
ATOM   1065  HA  HID    67      31.490  38.381  41.551  1.00  0.00           H  
ATOM   1066  CB  HID    67      32.588  39.972  42.477  1.00  0.00           C  
ATOM   1067  HB2 HID    67      32.071  39.916  43.435  1.00  0.00           H  
ATOM   1068  HB3 HID    67      33.624  40.266  42.640  1.00  0.00           H  
ATOM   1069  CG  HID    67      31.933  41.099  41.694  1.00  0.00           C  
ATOM   1070  ND1 HID    67      32.449  41.787  40.680  1.00  0.00           N  
ATOM   1071  HD1 HID    67      33.365  41.657  40.276  1.00  0.00           H  
ATOM   1072  CE1 HID    67      31.555  42.666  40.296  1.00  0.00           C  
ATOM   1073  HE1 HID    67      31.768  43.344  39.470  1.00  0.00           H  
ATOM   1074  NE2 HID    67      30.488  42.539  41.054  1.00  0.00           N  
ATOM   1075  CD2 HID    67      30.668  41.587  41.931  1.00  0.00           C  
ATOM   1076  HD2 HID    67      29.880  41.346  42.644  1.00  0.00           H  
ATOM   1077  C   HID    67      33.335  38.650  40.477  1.00  0.00           C  
ATOM   1078  O   HID    67      34.517  38.305  40.486  1.00  0.00           O  
ATOM   1079  N   GLN    68      32.747  39.040  39.341  1.00  0.00           N  
ATOM   1080  H   GLN    68      31.774  39.310  39.315  1.00  0.00           H  
ATOM   1081  CA  GLN    68      33.509  39.083  38.100  1.00  0.00           C  
ATOM   1082  HA  GLN    68      33.847  38.075  37.863  1.00  0.00           H  
ATOM   1083  CB  GLN    68      32.687  39.616  36.917  1.00  0.00           C  
ATOM   1084  HB2 GLN    68      32.252  40.552  37.267  1.00  0.00           H  
ATOM   1085  HB3 GLN    68      33.413  39.824  36.132  1.00  0.00           H  
ATOM   1086  CG  GLN    68      31.592  38.725  36.369  1.00  0.00           C  
ATOM   1087  HG2 GLN    68      30.882  38.527  37.172  1.00  0.00           H  
ATOM   1088  HG3 GLN    68      31.093  39.274  35.570  1.00  0.00           H  
ATOM   1089  CD  GLN    68      32.080  37.395  35.813  1.00  0.00           C  
ATOM   1090  OE1 GLN    68      31.597  36.349  36.234  1.00  0.00           O  
ATOM   1091  NE2 GLN    68      33.020  37.358  34.866  1.00  0.00           N  
ATOM   1092 HE21 GLN    68      33.334  36.468  34.506  1.00  0.00           H  
ATOM   1093 HE22 GLN    68      33.412  38.219  34.514  1.00  0.00           H  
ATOM   1094  C   GLN    68      34.740  39.971  38.176  1.00  0.00           C  
ATOM   1095  O   GLN    68      35.730  39.730  37.484  1.00  0.00           O  
ATOM   1096  N   ARG    69      34.705  41.029  38.992  1.00  0.00           N  
ATOM   1097  H   ARG    69      33.890  41.217  39.558  1.00  0.00           H  
ATOM   1098  CA  ARG    69      35.818  41.966  39.049  1.00  0.00           C  
ATOM   1099  HA  ARG    69      36.335  42.000  38.091  1.00  0.00           H  
ATOM   1100  CB  ARG    69      35.287  43.361  39.368  1.00  0.00           C  
ATOM   1101  HB2 ARG    69      34.803  43.324  40.343  1.00  0.00           H  
ATOM   1102  HB3 ARG    69      36.135  44.044  39.409  1.00  0.00           H  
ATOM   1103  CG  ARG    69      34.290  43.853  38.324  1.00  0.00           C  
ATOM   1104  HG2 ARG    69      33.784  42.980  37.909  1.00  0.00           H  
ATOM   1105  HG3 ARG    69      33.562  44.486  38.831  1.00  0.00           H  
ATOM   1106  CD  ARG    69      34.952  44.640  37.197  1.00  0.00           C  
ATOM   1107  HD2 ARG    69      34.194  44.873  36.449  1.00  0.00           H  
ATOM   1108  HD3 ARG    69      35.349  45.566  37.613  1.00  0.00           H  
ATOM   1109  NE  ARG    69      36.034  43.917  36.553  1.00  0.00           N  
ATOM   1110  HE  ARG    69      36.992  44.120  36.801  1.00  0.00           H  
ATOM   1111  CZ  ARG    69      35.799  42.951  35.666  1.00  0.00           C  
ATOM   1112  NH1 ARG    69      34.552  42.607  35.345  1.00  0.00           N  
ATOM   1113 HH11 ARG    69      33.773  43.083  35.777  1.00  0.00           H  
ATOM   1114 HH12 ARG    69      34.392  41.873  34.670  1.00  0.00           H  
ATOM   1115  NH2 ARG    69      36.824  42.357  35.064  1.00  0.00           N  
ATOM   1116 HH21 ARG    69      37.768  42.642  35.283  1.00  0.00           H  
ATOM   1117 HH22 ARG    69      36.655  41.624  34.390  1.00  0.00           H  
ATOM   1118  C   ARG    69      36.881  41.595  40.067  1.00  0.00           C  
ATOM   1119  O   ARG    69      37.806  42.368  40.312  1.00  0.00           O  
ATOM   1120  N   LEU    70      36.743  40.427  40.697  1.00  0.00           N  
ATOM   1121  H   LEU    70      35.935  39.845  40.528  1.00  0.00           H  
ATOM   1122  CA  LEU    70      37.750  39.953  41.633  1.00  0.00           C  
ATOM   1123  HA  LEU    70      38.556  40.685  41.687  1.00  0.00           H  
ATOM   1124  CB  LEU    70      37.181  39.750  43.035  1.00  0.00           C  
ATOM   1125  HB2 LEU    70      36.192  39.333  42.843  1.00  0.00           H  
ATOM   1126  HB3 LEU    70      37.813  38.990  43.493  1.00  0.00           H  
ATOM   1127  CG  LEU    70      37.055  40.943  43.978  1.00  0.00           C  
ATOM   1128  HG  LEU    70      38.048  41.350  44.171  1.00  0.00           H  
ATOM   1129  CD1 LEU    70      36.177  42.022  43.355  1.00  0.00           C  
ATOM   1130 HD11 LEU    70      35.184  41.616  43.162  1.00  0.00           H  
ATOM   1131 HD12 LEU    70      36.097  42.866  44.040  1.00  0.00           H  
ATOM   1132 HD13 LEU    70      36.621  42.356  42.417  1.00  0.00           H  
ATOM   1133  CD2 LEU    70      36.459  40.466  45.297  1.00  0.00           C  
ATOM   1134 HD21 LEU    70      37.112  39.713  45.739  1.00  0.00           H  
ATOM   1135 HD22 LEU    70      36.365  41.310  45.980  1.00  0.00           H  
ATOM   1136 HD23 LEU    70      35.476  40.033  45.116  1.00  0.00           H  
ATOM   1137  C   LEU    70      38.314  38.618  41.180  1.00  0.00           C  
ATOM   1138  O   LEU    70      37.569  37.743  40.741  1.00  0.00           O  
ATOM   1139  N   VAL    71      39.634  38.444  41.264  1.00  0.00           N  
ATOM   1140  H   VAL    71      40.245  39.194  41.556  1.00  0.00           H  
ATOM   1141  CA  VAL    71      40.233  37.167  40.901  1.00  0.00           C  
ATOM   1142  HA  VAL    71      40.098  36.985  39.835  1.00  0.00           H  
ATOM   1143  CB  VAL    71      41.748  37.201  41.209  1.00  0.00           C  
ATOM   1144  HB  VAL    71      41.896  37.594  42.215  1.00  0.00           H  
ATOM   1145  CG1 VAL    71      42.343  35.806  41.119  1.00  0.00           C  
ATOM   1146 HG11 VAL    71      42.196  35.412  40.113  1.00  0.00           H  
ATOM   1147 HG12 VAL    71      43.410  35.850  41.339  1.00  0.00           H  
ATOM   1148 HG13 VAL    71      41.851  35.153  41.840  1.00  0.00           H  
ATOM   1149  CG2 VAL    71      42.444  38.096  40.189  1.00  0.00           C  
ATOM   1150 HG21 VAL    71      42.035  39.104  40.251  1.00  0.00           H  
ATOM   1151 HG22 VAL    71      43.513  38.124  40.400  1.00  0.00           H  
ATOM   1152 HG23 VAL    71      42.283  37.699  39.187  1.00  0.00           H  
ATOM   1153  C   VAL    71      39.548  36.054  41.680  1.00  0.00           C  
ATOM   1154  O   VAL    71      39.468  36.081  42.912  1.00  0.00           O  
ATOM   1155  N   ARG    72      39.031  35.066  40.943  1.00  0.00           N  
ATOM   1156  H   ARG    72      39.115  35.096  39.937  1.00  0.00           H  
ATOM   1157  CA  ARG    72      38.282  33.974  41.540  1.00  0.00           C  
ATOM   1158  HA  ARG    72      37.727  34.311  42.416  1.00  0.00           H  
ATOM   1159  CB  ARG    72      37.287  33.464  40.498  1.00  0.00           C  
ATOM   1160  HB2 ARG    72      36.641  34.301  40.233  1.00  0.00           H  
ATOM   1161  HB3 ARG    72      37.864  33.160  39.624  1.00  0.00           H  
ATOM   1162  CG  ARG    72      36.431  32.292  40.974  1.00  0.00           C  
ATOM   1163  HG2 ARG    72      37.077  31.471  41.284  1.00  0.00           H  
ATOM   1164  HG3 ARG    72      35.817  32.608  41.818  1.00  0.00           H  
ATOM   1165  CD  ARG    72      35.528  31.826  39.835  1.00  0.00           C  
ATOM   1166  HD2 ARG    72      34.944  32.676  39.483  1.00  0.00           H  
ATOM   1167  HD3 ARG    72      36.153  31.453  39.024  1.00  0.00           H  
ATOM   1168  NE  ARG    72      34.612  30.768  40.244  1.00  0.00           N  
ATOM   1169  HE  ARG    72      33.677  30.995  40.549  1.00  0.00           H  
ATOM   1170  CZ  ARG    72      34.993  29.487  40.254  1.00  0.00           C  
ATOM   1171  NH1 ARG    72      36.228  29.134  39.897  1.00  0.00           N  
ATOM   1172 HH11 ARG    72      36.890  29.842  39.612  1.00  0.00           H  
ATOM   1173 HH12 ARG    72      36.496  28.160  39.912  1.00  0.00           H  
ATOM   1174  NH2 ARG    72      34.119  28.541  40.599  1.00  0.00           N  
ATOM   1175 HH21 ARG    72      33.175  28.798  40.849  1.00  0.00           H  
ATOM   1176 HH22 ARG    72      34.405  27.573  40.607  1.00  0.00           H  
ATOM   1177  C   ARG    72      39.111  32.805  42.074  1.00  0.00           C  
ATOM   1178  O   ARG    72      40.065  32.341  41.444  1.00  0.00           O  
ATOM   1179  N   LEU    73      38.766  32.324  43.275  1.00  0.00           N  
ATOM   1180  H   LEU    73      38.035  32.749  43.827  1.00  0.00           H  
ATOM   1181  CA  LEU    73      39.430  31.147  43.804  1.00  0.00           C  
ATOM   1182  HA  LEU    73      40.510  31.276  43.735  1.00  0.00           H  
ATOM   1183  CB  LEU    73      39.061  30.918  45.258  1.00  0.00           C  
ATOM   1184  HB2 LEU    73      39.399  31.811  45.782  1.00  0.00           H  
ATOM   1185  HB3 LEU    73      37.974  30.857  45.309  1.00  0.00           H  
ATOM   1186  CG  LEU    73      39.669  29.686  45.911  1.00  0.00           C  
ATOM   1187  HG  LEU    73      39.430  28.803  45.318  1.00  0.00           H  
ATOM   1188  CD1 LEU    73      41.180  29.850  45.989  1.00  0.00           C  
ATOM   1189 HD11 LEU    73      41.420  30.732  46.582  1.00  0.00           H  
ATOM   1190 HD12 LEU    73      41.618  28.968  46.457  1.00  0.00           H  
ATOM   1191 HD13 LEU    73      41.586  29.967  44.985  1.00  0.00           H  
ATOM   1192  CD2 LEU    73      39.078  29.498  47.307  1.00  0.00           C  
ATOM   1193 HD21 LEU    73      37.999  29.370  47.231  1.00  0.00           H  
ATOM   1194 HD22 LEU    73      39.517  28.614  47.772  1.00  0.00           H  
ATOM   1195 HD23 LEU    73      39.298  30.375  47.916  1.00  0.00           H  
ATOM   1196  C   LEU    73      38.963  29.949  42.990  1.00  0.00           C  
ATOM   1197  O   LEU    73      37.763  29.699  42.841  1.00  0.00           O  
ATOM   1198  N   TYR    74      39.907  29.195  42.433  1.00  0.00           N  
ATOM   1199  H   TYR    74      40.885  29.410  42.565  1.00  0.00           H  
ATOM   1200  CA  TYR    74      39.558  28.055  41.600  1.00  0.00           C  
ATOM   1201  HA  TYR    74      38.576  28.199  41.150  1.00  0.00           H  
ATOM   1202  CB  TYR    74      40.594  27.913  40.482  1.00  0.00           C  
ATOM   1203  HB2 TYR    74      40.733  28.897  40.034  1.00  0.00           H  
ATOM   1204  HB3 TYR    74      41.526  27.592  40.948  1.00  0.00           H  
ATOM   1205  CG  TYR    74      40.199  26.917  39.403  1.00  0.00           C  
ATOM   1206  CD1 TYR    74      40.411  25.565  39.591  1.00  0.00           C  
ATOM   1207  HD1 TYR    74      40.872  25.211  40.513  1.00  0.00           H  
ATOM   1208  CE1 TYR    74      40.040  24.664  38.615  1.00  0.00           C  
ATOM   1209  HE1 TYR    74      40.196  23.594  38.757  1.00  0.00           H  
ATOM   1210  CZ  TYR    74      39.460  25.126  37.455  1.00  0.00           C  
ATOM   1211  OH  TYR    74      39.096  24.226  36.474  1.00  0.00           O  
ATOM   1212  HH  TYR    74      39.293  23.316  36.708  1.00  0.00           H  
ATOM   1213  CE2 TYR    74      39.245  26.473  37.256  1.00  0.00           C  
ATOM   1214  HE2 TYR    74      38.784  26.830  36.335  1.00  0.00           H  
ATOM   1215  CD2 TYR    74      39.619  27.373  38.235  1.00  0.00           C  
ATOM   1216  HD2 TYR    74      39.455  28.440  38.085  1.00  0.00           H  
ATOM   1217  C   TYR    74      39.513  26.775  42.429  1.00  0.00           C  
ATOM   1218  O   TYR    74      38.572  25.982  42.375  1.00  0.00           O  
ATOM   1219  N   ALA    75      40.551  26.560  43.232  1.00  0.00           N  
ATOM   1220  H   ALA    75      41.300  27.235  43.286  1.00  0.00           H  
ATOM   1221  CA  ALA    75      40.633  25.373  44.062  1.00  0.00           C  
ATOM   1222  HA  ALA    75      39.681  25.231  44.572  1.00  0.00           H  
ATOM   1223  CB  ALA    75      40.934  24.126  43.236  1.00  0.00           C  
ATOM   1224  HB1 ALA    75      41.889  24.248  42.726  1.00  0.00           H  
ATOM   1225  HB2 ALA    75      40.981  23.257  43.892  1.00  0.00           H  
ATOM   1226  HB3 ALA    75      40.145  23.980  42.497  1.00  0.00           H  
ATOM   1227  C   ALA    75      41.746  25.482  45.098  1.00  0.00           C  
ATOM   1228  O   ALA    75      42.514  26.437  45.139  1.00  0.00           O  
ATOM   1229  N   VAL    76      41.829  24.463  45.953  1.00  0.00           N  
ATOM   1230  H   VAL    76      41.154  23.712  45.909  1.00  0.00           H  
ATOM   1231  CA  VAL    76      42.866  24.398  46.967  1.00  0.00           C  
ATOM   1232  HA  VAL    76      43.752  24.946  46.646  1.00  0.00           H  
ATOM   1233  CB  VAL    76      42.374  24.993  48.302  1.00  0.00           C  
ATOM   1234  HB  VAL    76      43.190  24.966  49.025  1.00  0.00           H  
ATOM   1235  CG1 VAL    76      41.920  26.427  48.105  1.00  0.00           C  
ATOM   1236 HG11 VAL    76      41.104  26.454  47.382  1.00  0.00           H  
ATOM   1237 HG12 VAL    76      41.576  26.833  49.056  1.00  0.00           H  
ATOM   1238 HG13 VAL    76      42.753  27.025  47.735  1.00  0.00           H  
ATOM   1239  CG2 VAL    76      41.236  24.144  48.827  1.00  0.00           C  
ATOM   1240 HG21 VAL    76      41.586  23.124  48.985  1.00  0.00           H  
ATOM   1241 HG22 VAL    76      40.881  24.557  49.771  1.00  0.00           H  
ATOM   1242 HG23 VAL    76      40.421  24.140  48.103  1.00  0.00           H  
ATOM   1243  C   VAL    76      43.282  22.949  47.201  1.00  0.00           C  
ATOM   1244  O   VAL    76      42.517  22.000  47.032  1.00  0.00           O  
ATOM   1245  N   VAL    77      44.563  22.791  47.540  1.00  0.00           N  
ATOM   1246  H   VAL    77      45.170  23.598  47.564  1.00  0.00           H  
ATOM   1247  CA  VAL    77      45.114  21.504  47.919  1.00  0.00           C  
ATOM   1248  HA  VAL    77      44.321  20.757  47.901  1.00  0.00           H  
ATOM   1249  CB  VAL    77      46.228  21.066  46.943  1.00  0.00           C  
ATOM   1250  HB  VAL    77      46.994  21.841  46.913  1.00  0.00           H  
ATOM   1251  CG1 VAL    77      46.857  19.745  47.393  1.00  0.00           C  
ATOM   1252 HG11 VAL    77      46.092  18.969  47.423  1.00  0.00           H  
ATOM   1253 HG12 VAL    77      47.639  19.456  46.690  1.00  0.00           H  
ATOM   1254 HG13 VAL    77      47.289  19.867  48.386  1.00  0.00           H  
ATOM   1255  CG2 VAL    77      45.622  20.874  45.560  1.00  0.00           C  
ATOM   1256 HG21 VAL    77      45.184  21.813  45.222  1.00  0.00           H  
ATOM   1257 HG22 VAL    77      46.400  20.565  44.862  1.00  0.00           H  
ATOM   1258 HG23 VAL    77      44.849  20.108  45.605  1.00  0.00           H  
ATOM   1259  C   VAL    77      45.706  21.768  49.310  1.00  0.00           C  
ATOM   1260  O   VAL    77      46.739  22.418  49.475  1.00  0.00           O  
ATOM   1261  N   THR    78      44.999  21.310  50.343  1.00  0.00           N  
ATOM   1262  H   THR    78      44.132  20.823  50.168  1.00  0.00           H  
ATOM   1263  CA  THR    78      45.383  21.561  51.724  1.00  0.00           C  
ATOM   1264  HA  THR    78      45.759  22.577  51.842  1.00  0.00           H  
ATOM   1265  CB  THR    78      44.131  21.389  52.621  1.00  0.00           C  
ATOM   1266  HB  THR    78      44.450  21.431  53.662  1.00  0.00           H  
ATOM   1267  CG2 THR    78      43.092  22.471  52.364  1.00  0.00           C  
ATOM   1268 HG21 THR    78      42.772  22.429  51.323  1.00  0.00           H  
ATOM   1269 HG22 THR    78      42.232  22.311  53.015  1.00  0.00           H  
ATOM   1270 HG23 THR    78      43.526  23.449  52.572  1.00  0.00           H  
ATOM   1271  OG1 THR    78      43.560  20.124  52.333  1.00  0.00           O  
ATOM   1272  HG1 THR    78      42.781  19.993  52.877  1.00  0.00           H  
ATOM   1273  C   THR    78      46.529  20.701  52.244  1.00  0.00           C  
ATOM   1274  O   THR    78      47.110  20.981  53.292  1.00  0.00           O  
ATOM   1275  N   GLN    79      46.892  19.635  51.538  1.00  0.00           N  
ATOM   1276  H   GLN    79      46.383  19.365  50.709  1.00  0.00           H  
ATOM   1277  CA  GLN    79      48.039  18.837  51.934  1.00  0.00           C  
ATOM   1278  HA  GLN    79      48.037  18.701  53.015  1.00  0.00           H  
ATOM   1279  CB  GLN    79      47.996  17.476  51.275  1.00  0.00           C  
ATOM   1280  HB2 GLN    79      47.155  16.928  51.700  1.00  0.00           H  
ATOM   1281  HB3 GLN    79      47.827  17.629  50.209  1.00  0.00           H  
ATOM   1282  CG  GLN    79      49.277  16.676  51.477  1.00  0.00           C  
ATOM   1283  HG2 GLN    79      50.136  17.340  51.371  1.00  0.00           H  
ATOM   1284  HG3 GLN    79      49.252  16.273  52.489  1.00  0.00           H  
ATOM   1285  CD  GLN    79      49.433  15.517  50.494  1.00  0.00           C  
ATOM   1286  OE1 GLN    79      49.214  15.674  49.289  1.00  0.00           O  
ATOM   1287  NE2 GLN    79      49.834  14.327  50.949  1.00  0.00           N  
ATOM   1288 HE21 GLN    79      49.940  13.554  50.308  1.00  0.00           H  
ATOM   1289 HE22 GLN    79      50.030  14.206  51.933  1.00  0.00           H  
ATOM   1290  C   GLN    79      49.313  19.548  51.499  1.00  0.00           C  
ATOM   1291  O   GLN    79      49.387  20.189  50.449  1.00  0.00           O  
ATOM   1292  N   GLU    80      50.367  19.414  52.291  1.00  0.00           N  
ATOM   1293  H   GLU    80      50.307  18.886  53.150  1.00  0.00           H  
ATOM   1294  CA  GLU    80      51.629  20.063  51.967  1.00  0.00           C  
ATOM   1295  HA  GLU    80      51.448  21.089  51.648  1.00  0.00           H  
ATOM   1296  CB  GLU    80      52.544  20.085  53.199  1.00  0.00           C  
ATOM   1297  HB2 GLU    80      52.576  19.076  53.608  1.00  0.00           H  
ATOM   1298  HB3 GLU    80      53.542  20.374  52.866  1.00  0.00           H  
ATOM   1299  CG  GLU    80      52.069  21.053  54.272  1.00  0.00           C  
ATOM   1300  HG2 GLU    80      51.966  22.031  53.802  1.00  0.00           H  
ATOM   1301  HG3 GLU    80      51.091  20.709  54.610  1.00  0.00           H  
ATOM   1302  CD  GLU    80      53.015  21.160  55.471  1.00  0.00           C  
ATOM   1303  OE1 GLU    80      53.948  20.354  55.567  1.00  0.00           O  
ATOM   1304  OE2 GLU    80      52.810  22.050  56.306  1.00  0.00           O  
ATOM   1305  C   GLU    80      52.371  19.392  50.816  1.00  0.00           C  
ATOM   1306  O   GLU    80      52.448  18.166  50.739  1.00  0.00           O  
ATOM   1307  N   PRO    81      52.949  20.164  49.894  1.00  0.00           N  
ATOM   1308  CD  PRO    81      53.747  19.649  48.790  1.00  0.00           C  
ATOM   1309  HD2 PRO    81      53.237  18.807  48.322  1.00  0.00           H  
ATOM   1310  HD3 PRO    81      54.723  19.327  49.153  1.00  0.00           H  
ATOM   1311  CG  PRO    81      53.840  20.863  47.870  1.00  0.00           C  
ATOM   1312  HG2 PRO    81      52.958  20.944  47.235  1.00  0.00           H  
ATOM   1313  HG3 PRO    81      54.733  20.815  47.246  1.00  0.00           H  
ATOM   1314  CB  PRO    81      53.925  22.017  48.847  1.00  0.00           C  
ATOM   1315  HB2 PRO    81      53.639  22.963  48.388  1.00  0.00           H  
ATOM   1316  HB3 PRO    81      54.907  22.120  49.310  1.00  0.00           H  
ATOM   1317  CA  PRO    81      52.903  21.621  49.889  1.00  0.00           C  
ATOM   1318  HA  PRO    81      53.228  21.971  50.869  1.00  0.00           H  
ATOM   1319  C   PRO    81      51.513  22.158  49.595  1.00  0.00           C  
ATOM   1320  O   PRO    81      50.843  21.723  48.660  1.00  0.00           O  
ATOM   1321  N   ILE    82      51.053  23.113  50.394  1.00  0.00           N  
ATOM   1322  H   ILE    82      51.586  23.452  51.182  1.00  0.00           H  
ATOM   1323  CA  ILE    82      49.727  23.650  50.182  1.00  0.00           C  
ATOM   1324  HA  ILE    82      48.980  22.871  50.027  1.00  0.00           H  
ATOM   1325  CB  ILE    82      49.351  24.480  51.416  1.00  0.00           C  
ATOM   1326  HB  ILE    82      50.069  25.291  51.537  1.00  0.00           H  
ATOM   1327  CG2 ILE    82      47.955  25.060  51.243  1.00  0.00           C  
ATOM   1328 HG21 ILE    82      47.236  24.250  51.123  1.00  0.00           H  
ATOM   1329 HG22 ILE    82      47.694  25.649  52.123  1.00  0.00           H  
ATOM   1330 HG23 ILE    82      47.933  25.699  50.360  1.00  0.00           H  
ATOM   1331  CG1 ILE    82      49.448  23.594  52.656  1.00  0.00           C  
ATOM   1332 HG12 ILE    82      48.783  22.744  52.508  1.00  0.00           H  
ATOM   1333 HG13 ILE    82      50.477  23.242  52.731  1.00  0.00           H  
ATOM   1334  CD1 ILE    82      49.062  24.327  53.953  1.00  0.00           C  
ATOM   1335 HD11 ILE    82      48.033  24.679  53.880  1.00  0.00           H  
ATOM   1336 HD12 ILE    82      49.152  23.643  54.798  1.00  0.00           H  
ATOM   1337 HD13 ILE    82      49.727  25.177  54.103  1.00  0.00           H  
ATOM   1338  C   ILE    82      49.636  24.485  48.912  1.00  0.00           C  
ATOM   1339  O   ILE    82      50.529  25.269  48.588  1.00  0.00           O  
ATOM   1340  N   TYR    83      48.551  24.309  48.158  1.00  0.00           N  
ATOM   1341  H   TYR    83      47.829  23.660  48.436  1.00  0.00           H  
ATOM   1342  CA  TYR    83      48.354  25.080  46.942  1.00  0.00           C  
ATOM   1343  HA  TYR    83      49.213  25.740  46.818  1.00  0.00           H  
ATOM   1344  CB  TYR    83      48.206  24.229  45.680  1.00  0.00           C  
ATOM   1345  HB2 TYR    83      47.397  23.540  45.925  1.00  0.00           H  
ATOM   1346  HB3 TYR    83      47.872  24.920  44.906  1.00  0.00           H  
ATOM   1347  CG  TYR    83      49.402  23.446  45.176  1.00  0.00           C  
ATOM   1348  CD1 TYR    83      50.686  23.736  45.586  1.00  0.00           C  
ATOM   1349  HD1 TYR    83      50.870  24.536  46.304  1.00  0.00           H  
ATOM   1350  CE1 TYR    83      51.745  23.005  45.080  1.00  0.00           C  
ATOM   1351  HE1 TYR    83      52.765  23.216  45.399  1.00  0.00           H  
ATOM   1352  CZ  TYR    83      51.500  21.997  44.170  1.00  0.00           C  
ATOM   1353  OH  TYR    83      52.553  21.271  43.652  1.00  0.00           O  
ATOM   1354  HH  TYR    83      53.406  21.551  43.992  1.00  0.00           H  
ATOM   1355  CE2 TYR    83      50.218  21.704  43.759  1.00  0.00           C  
ATOM   1356  HE2 TYR    83      50.030  20.906  43.040  1.00  0.00           H  
ATOM   1357  CD2 TYR    83      49.167  22.434  44.268  1.00  0.00           C  
ATOM   1358  HD2 TYR    83      48.148  22.213  43.953  1.00  0.00           H  
ATOM   1359  C   TYR    83      47.078  25.907  46.959  1.00  0.00           C  
ATOM   1360  O   TYR    83      46.031  25.443  47.407  1.00  0.00           O  
ATOM   1361  N   ILE    84      47.156  27.157  46.503  1.00  0.00           N  
ATOM   1362  H   ILE    84      48.050  27.565  46.269  1.00  0.00           H  
ATOM   1363  CA  ILE    84      45.960  27.955  46.298  1.00  0.00           C  
ATOM   1364  HA  ILE    84      45.083  27.416  46.656  1.00  0.00           H  
ATOM   1365  CB  ILE    84      46.049  29.319  47.004  1.00  0.00           C  
ATOM   1366  HB  ILE    84      47.007  29.791  46.786  1.00  0.00           H  
ATOM   1367  CG2 ILE    84      44.920  30.202  46.491  1.00  0.00           C  
ATOM   1368 HG21 ILE    84      43.962  29.732  46.710  1.00  0.00           H  
ATOM   1369 HG22 ILE    84      44.967  31.175  46.981  1.00  0.00           H  
ATOM   1370 HG23 ILE    84      45.023  30.334  45.414  1.00  0.00           H  
ATOM   1371  CG1 ILE    84      45.976  29.142  48.517  1.00  0.00           C  
ATOM   1372 HG12 ILE    84      45.008  28.692  48.738  1.00  0.00           H  
ATOM   1373 HG13 ILE    84      46.771  28.450  48.795  1.00  0.00           H  
ATOM   1374  CD1 ILE    84      46.129  30.451  49.323  1.00  0.00           C  
ATOM   1375 HD11 ILE    84      45.335  31.144  49.047  1.00  0.00           H  
ATOM   1376 HD12 ILE    84      46.065  30.231  50.389  1.00  0.00           H  
ATOM   1377 HD13 ILE    84      47.097  30.902  49.104  1.00  0.00           H  
ATOM   1378  C   ILE    84      45.893  28.167  44.792  1.00  0.00           C  
ATOM   1379  O   ILE    84      46.806  28.742  44.194  1.00  0.00           O  
ATOM   1380  N   ILE    85      44.837  27.661  44.150  1.00  0.00           N  
ATOM   1381  H   ILE    85      44.121  27.157  44.652  1.00  0.00           H  
ATOM   1382  CA  ILE    85      44.707  27.790  42.706  1.00  0.00           C  
ATOM   1383  HA  ILE    85      45.653  28.091  42.255  1.00  0.00           H  
ATOM   1384  CB  ILE    85      44.256  26.428  42.104  1.00  0.00           C  
ATOM   1385  HB  ILE    85      43.279  26.160  42.505  1.00  0.00           H  
ATOM   1386  CG2 ILE    85      44.167  26.546  40.582  1.00  0.00           C  
ATOM   1387 HG21 ILE    85      45.144  26.814  40.180  1.00  0.00           H  
ATOM   1388 HG22 ILE    85      43.851  25.591  40.161  1.00  0.00           H  
ATOM   1389 HG23 ILE    85      43.442  27.316  40.319  1.00  0.00           H  
ATOM   1390  CG1 ILE    85      45.237  25.319  42.494  1.00  0.00           C  
ATOM   1391 HG12 ILE    85      45.189  24.570  41.703  1.00  0.00           H  
ATOM   1392 HG13 ILE    85      46.229  25.772  42.506  1.00  0.00           H  
ATOM   1393  CD1 ILE    85      44.962  24.648  43.854  1.00  0.00           C  
ATOM   1394 HD11 ILE    85      43.971  24.195  43.843  1.00  0.00           H  
ATOM   1395 HD12 ILE    85      45.711  23.877  44.037  1.00  0.00           H  
ATOM   1396 HD13 ILE    85      45.010  25.396  44.645  1.00  0.00           H  
ATOM   1397  C   ILE    85      43.705  28.880  42.357  1.00  0.00           C  
ATOM   1398  O   ILE    85      42.602  28.916  42.905  1.00  0.00           O  
ATOM   1399  N   THR    86      44.054  29.778  41.433  1.00  0.00           N  
ATOM   1400  H   THR    86      44.952  29.742  40.972  1.00  0.00           H  
ATOM   1401  CA  THR    86      43.160  30.868  41.107  1.00  0.00           C  
ATOM   1402  HA  THR    86      42.144  30.680  41.454  1.00  0.00           H  
ATOM   1403  CB  THR    86      43.669  32.156  41.760  1.00  0.00           C  
ATOM   1404  HB  THR    86      43.028  32.977  41.437  1.00  0.00           H  
ATOM   1405  CG2 THR    86      43.657  32.071  43.276  1.00  0.00           C  
ATOM   1406 HG21 THR    86      44.297  31.250  43.599  1.00  0.00           H  
ATOM   1407 HG22 THR    86      44.026  33.006  43.696  1.00  0.00           H  
ATOM   1408 HG23 THR    86      42.639  31.894  43.623  1.00  0.00           H  
ATOM   1409  OG1 THR    86      44.988  32.376  41.267  1.00  0.00           O  
ATOM   1410  HG1 THR    86      45.345  33.178  41.654  1.00  0.00           H  
ATOM   1411  C   THR    86      42.986  31.106  39.619  1.00  0.00           C  
ATOM   1412  O   THR    86      43.653  30.520  38.771  1.00  0.00           O  
ATOM   1413  N   GLU    87      42.044  32.002  39.338  1.00  0.00           N  
ATOM   1414  H   GLU    87      41.518  32.408  40.099  1.00  0.00           H  
ATOM   1415  CA  GLU    87      41.720  32.409  37.984  1.00  0.00           C  
ATOM   1416  HA  GLU    87      41.367  31.563  37.396  1.00  0.00           H  
ATOM   1417  CB  GLU    87      40.615  33.445  38.055  1.00  0.00           C  
ATOM   1418  HB2 GLU    87      39.783  32.968  38.574  1.00  0.00           H  
ATOM   1419  HB3 GLU    87      41.002  34.262  38.664  1.00  0.00           H  
ATOM   1420  CG  GLU    87      40.135  33.990  36.723  1.00  0.00           C  
ATOM   1421  HG2 GLU    87      40.967  34.516  36.255  1.00  0.00           H  
ATOM   1422  HG3 GLU    87      39.825  33.161  36.087  1.00  0.00           H  
ATOM   1423  CD  GLU    87      38.968  34.950  36.909  1.00  0.00           C  
ATOM   1424  OE1 GLU    87      38.760  35.414  38.031  1.00  0.00           O  
ATOM   1425  OE2 GLU    87      38.263  35.219  35.936  1.00  0.00           O  
ATOM   1426  C   GLU    87      42.937  32.987  37.279  1.00  0.00           C  
ATOM   1427  O   GLU    87      43.523  33.975  37.727  1.00  0.00           O  
ATOM   1428  N   TYR    88      43.325  32.396  36.150  1.00  0.00           N  
ATOM   1429  H   TYR    88      42.821  31.605  35.775  1.00  0.00           H  
ATOM   1430  CA  TYR    88      44.504  32.862  35.438  1.00  0.00           C  
ATOM   1431  HA  TYR    88      45.325  33.024  36.136  1.00  0.00           H  
ATOM   1432  CB  TYR    88      44.934  31.824  34.417  1.00  0.00           C  
ATOM   1433  HB2 TYR    88      44.881  30.841  34.885  1.00  0.00           H  
ATOM   1434  HB3 TYR    88      44.248  31.860  33.571  1.00  0.00           H  
ATOM   1435  CG  TYR    88      46.354  32.078  33.930  1.00  0.00           C  
ATOM   1436  CD1 TYR    88      47.410  31.774  34.768  1.00  0.00           C  
ATOM   1437  HD1 TYR    88      47.213  31.356  35.755  1.00  0.00           H  
ATOM   1438  CE1 TYR    88      48.710  31.996  34.358  1.00  0.00           C  
ATOM   1439  HE1 TYR    88      49.551  31.761  35.011  1.00  0.00           H  
ATOM   1440  CZ  TYR    88      48.938  32.524  33.105  1.00  0.00           C  
ATOM   1441  OH  TYR    88      50.242  32.745  32.694  1.00  0.00           O  
ATOM   1442  HH  TYR    88      50.891  32.495  33.356  1.00  0.00           H  
ATOM   1443  CE2 TYR    88      47.887  32.833  32.262  1.00  0.00           C  
ATOM   1444  HE2 TYR    88      48.080  33.252  31.275  1.00  0.00           H  
ATOM   1445  CD2 TYR    88      46.586  32.607  32.676  1.00  0.00           C  
ATOM   1446  HD2 TYR    88      45.754  32.847  32.014  1.00  0.00           H  
ATOM   1447  C   TYR    88      44.245  34.178  34.725  1.00  0.00           C  
ATOM   1448  O   TYR    88      43.211  34.373  34.087  1.00  0.00           O  
ATOM   1449  N   MET    89      45.177  35.119  34.826  1.00  0.00           N  
ATOM   1450  H   MET    89      46.019  34.967  35.363  1.00  0.00           H  
ATOM   1451  CA  MET    89      44.998  36.406  34.177  1.00  0.00           C  
ATOM   1452  HA  MET    89      44.060  36.430  33.622  1.00  0.00           H  
ATOM   1453  CB  MET    89      44.957  37.497  35.251  1.00  0.00           C  
ATOM   1454  HB2 MET    89      45.872  37.417  35.838  1.00  0.00           H  
ATOM   1455  HB3 MET    89      44.935  38.461  34.743  1.00  0.00           H  
ATOM   1456  CG  MET    89      43.742  37.383  36.180  1.00  0.00           C  
ATOM   1457  HG2 MET    89      43.759  36.383  36.614  1.00  0.00           H  
ATOM   1458  HG3 MET    89      43.868  38.123  36.971  1.00  0.00           H  
ATOM   1459  SD  MET    89      42.147  37.651  35.360  1.00  0.00           S  
ATOM   1460  CE  MET    89      42.112  39.418  35.285  1.00  0.00           C  
ATOM   1461  HE1 MET    89      42.967  39.775  34.710  1.00  0.00           H  
ATOM   1462  HE2 MET    89      41.190  39.744  34.805  1.00  0.00           H  
ATOM   1463  HE3 MET    89      42.160  39.826  36.295  1.00  0.00           H  
ATOM   1464  C   MET    89      46.172  36.596  33.225  1.00  0.00           C  
ATOM   1465  O   MET    89      47.312  36.866  33.609  1.00  0.00           O  
ATOM   1466  N   GLU    90      45.864  36.446  31.942  1.00  0.00           N  
ATOM   1467  H   GLU    90      44.902  36.298  31.671  1.00  0.00           H  
ATOM   1468  CA  GLU    90      46.882  36.414  30.910  1.00  0.00           C  
ATOM   1469  HA  GLU    90      47.532  35.548  31.038  1.00  0.00           H  
ATOM   1470  CB  GLU    90      46.202  36.315  29.552  1.00  0.00           C  
ATOM   1471  HB2 GLU    90      45.368  35.618  29.636  1.00  0.00           H  
ATOM   1472  HB3 GLU    90      45.825  37.301  29.284  1.00  0.00           H  
ATOM   1473  CG  GLU    90      47.160  35.830  28.479  1.00  0.00           C  
ATOM   1474  HG2 GLU    90      46.641  35.868  27.520  1.00  0.00           H  
ATOM   1475  HG3 GLU    90      48.019  36.500  28.453  1.00  0.00           H  
ATOM   1476  CD  GLU    90      47.633  34.406  28.744  1.00  0.00           C  
ATOM   1477  OE1 GLU    90      46.789  33.533  28.964  1.00  0.00           O  
ATOM   1478  OE2 GLU    90      48.842  34.172  28.737  1.00  0.00           O  
ATOM   1479  C   GLU    90      47.863  37.570  30.871  1.00  0.00           C  
ATOM   1480  O   GLU    90      49.041  37.360  30.586  1.00  0.00           O  
ATOM   1481  N   ASN    91      47.452  38.806  31.125  1.00  0.00           N  
ATOM   1482  H   ASN    91      46.486  39.032  31.314  1.00  0.00           H  
ATOM   1483  CA  ASN    91      48.404  39.891  31.027  1.00  0.00           C  
ATOM   1484  HA  ASN    91      49.267  39.597  30.429  1.00  0.00           H  
ATOM   1485  CB  ASN    91      47.722  41.071  30.349  1.00  0.00           C  
ATOM   1486  HB2 ASN    91      46.709  41.192  30.732  1.00  0.00           H  
ATOM   1487  HB3 ASN    91      48.293  41.980  30.538  1.00  0.00           H  
ATOM   1488  CG  ASN    91      47.650  40.846  28.847  1.00  0.00           C  
ATOM   1489  OD1 ASN    91      48.669  40.586  28.212  1.00  0.00           O  
ATOM   1490  ND2 ASN    91      46.485  40.921  28.215  1.00  0.00           N  
ATOM   1491 HD21 ASN    91      46.444  40.771  27.217  1.00  0.00           H  
ATOM   1492 HD22 ASN    91      45.644  41.129  28.736  1.00  0.00           H  
ATOM   1493  C   ASN    91      49.049  40.337  32.328  1.00  0.00           C  
ATOM   1494  O   ASN    91      49.582  41.441  32.433  1.00  0.00           O  
ATOM   1495  N   GLY    92      49.006  39.476  33.340  1.00  0.00           N  
ATOM   1496  H   GLY    92      48.476  38.620  33.267  1.00  0.00           H  
ATOM   1497  CA  GLY    92      49.719  39.740  34.577  1.00  0.00           C  
ATOM   1498  HA2 GLY    92      49.592  38.856  35.203  1.00  0.00           H  
ATOM   1499  HA3 GLY    92      50.770  39.849  34.312  1.00  0.00           H  
ATOM   1500  C   GLY    92      49.276  40.966  35.357  1.00  0.00           C  
ATOM   1501  O   GLY    92      48.137  41.415  35.283  1.00  0.00           O  
ATOM   1502  N   SER    93      50.210  41.525  36.119  1.00  0.00           N  
ATOM   1503  H   SER    93      51.135  41.122  36.159  1.00  0.00           H  
ATOM   1504  CA  SER    93      49.926  42.682  36.951  1.00  0.00           C  
ATOM   1505  HA  SER    93      48.994  42.554  37.501  1.00  0.00           H  
ATOM   1506  CB  SER    93      51.067  42.820  37.952  1.00  0.00           C  
ATOM   1507  HB2 SER    93      51.100  41.902  38.539  1.00  0.00           H  
ATOM   1508  HB3 SER    93      51.992  42.919  37.382  1.00  0.00           H  
ATOM   1509  OG  SER    93      50.925  43.932  38.820  1.00  0.00           O  
ATOM   1510  HG  SER    93      51.671  43.964  39.423  1.00  0.00           H  
ATOM   1511  C   SER    93      49.752  43.971  36.154  1.00  0.00           C  
ATOM   1512  O   SER    93      50.453  44.214  35.172  1.00  0.00           O  
ATOM   1513  N   LEU    94      48.814  44.827  36.565  1.00  0.00           N  
ATOM   1514  H   LEU    94      48.227  44.609  37.357  1.00  0.00           H  
ATOM   1515  CA  LEU    94      48.591  46.079  35.870  1.00  0.00           C  
ATOM   1516  HA  LEU    94      48.298  45.893  34.836  1.00  0.00           H  
ATOM   1517  CB  LEU    94      47.472  46.847  36.563  1.00  0.00           C  
ATOM   1518  HB2 LEU    94      46.610  46.182  36.509  1.00  0.00           H  
ATOM   1519  HB3 LEU    94      47.788  46.948  37.601  1.00  0.00           H  
ATOM   1520  CG  LEU    94      47.090  48.218  36.013  1.00  0.00           C  
ATOM   1521  HG  LEU    94      47.959  48.876  36.040  1.00  0.00           H  
ATOM   1522  CD1 LEU    94      46.609  48.073  34.578  1.00  0.00           C  
ATOM   1523 HD11 LEU    94      45.740  47.416  34.550  1.00  0.00           H  
ATOM   1524 HD12 LEU    94      46.336  49.052  34.185  1.00  0.00           H  
ATOM   1525 HD13 LEU    94      47.405  47.646  33.968  1.00  0.00           H  
ATOM   1526  CD2 LEU    94      45.987  48.830  36.868  1.00  0.00           C  
ATOM   1527 HD21 LEU    94      46.340  48.939  37.893  1.00  0.00           H  
ATOM   1528 HD22 LEU    94      45.718  49.809  36.470  1.00  0.00           H  
ATOM   1529 HD23 LEU    94      45.112  48.180  36.853  1.00  0.00           H  
ATOM   1530  C   LEU    94      49.850  46.932  35.836  1.00  0.00           C  
ATOM   1531  O   LEU    94      50.188  47.515  34.807  1.00  0.00           O  
ATOM   1532  N   VAL    95      50.583  47.011  36.946  1.00  0.00           N  
ATOM   1533  H   VAL    95      50.320  46.541  37.800  1.00  0.00           H  
ATOM   1534  CA  VAL    95      51.769  47.843  36.957  1.00  0.00           C  
ATOM   1535  HA  VAL    95      51.572  48.869  36.647  1.00  0.00           H  
ATOM   1536  CB  VAL    95      52.362  47.864  38.389  1.00  0.00           C  
ATOM   1537  HB  VAL    95      51.547  48.012  39.097  1.00  0.00           H  
ATOM   1538  CG1 VAL    95      53.085  46.569  38.713  1.00  0.00           C  
ATOM   1539 HG11 VAL    95      53.900  46.420  38.005  1.00  0.00           H  
ATOM   1540 HG12 VAL    95      53.487  46.621  39.725  1.00  0.00           H  
ATOM   1541 HG13 VAL    95      52.386  45.735  38.643  1.00  0.00           H  
ATOM   1542  CG2 VAL    95      53.287  49.062  38.497  1.00  0.00           C  
ATOM   1543 HG21 VAL    95      52.722  49.976  38.311  1.00  0.00           H  
ATOM   1544 HG22 VAL    95      53.718  49.100  39.498  1.00  0.00           H  
ATOM   1545 HG23 VAL    95      54.086  48.973  37.761  1.00  0.00           H  
ATOM   1546  C   VAL    95      52.787  47.333  35.944  1.00  0.00           C  
ATOM   1547  O   VAL    95      53.552  48.120  35.390  1.00  0.00           O  
ATOM   1548  N   ASP    96      52.815  46.023  35.661  1.00  0.00           N  
ATOM   1549  H   ASP    96      52.215  45.375  36.152  1.00  0.00           H  
ATOM   1550  CA  ASP    96      53.720  45.494  34.645  1.00  0.00           C  
ATOM   1551  HA  ASP    96      54.668  46.030  34.686  1.00  0.00           H  
ATOM   1552  CB  ASP    96      53.989  44.008  34.873  1.00  0.00           C  
ATOM   1553  HB2 ASP    96      53.022  43.521  35.000  1.00  0.00           H  
ATOM   1554  HB3 ASP    96      54.476  43.620  33.979  1.00  0.00           H  
ATOM   1555  CG  ASP    96      54.860  43.727  36.088  1.00  0.00           C  
ATOM   1556  OD1 ASP    96      55.621  44.606  36.484  1.00  0.00           O  
ATOM   1557  OD2 ASP    96      54.781  42.628  36.633  1.00  0.00           O  
ATOM   1558  C   ASP    96      53.141  45.661  33.248  1.00  0.00           C  
ATOM   1559  O   ASP    96      53.819  46.082  32.308  1.00  0.00           O  
ATOM   1560  N   PHE    97      51.856  45.351  33.096  1.00  0.00           N  
ATOM   1561  H   PHE    97      51.315  44.988  33.868  1.00  0.00           H  
ATOM   1562  CA  PHE    97      51.212  45.468  31.799  1.00  0.00           C  
ATOM   1563  HA  PHE    97      51.702  44.826  31.067  1.00  0.00           H  
ATOM   1564  CB  PHE    97      49.757  45.031  31.935  1.00  0.00           C  
ATOM   1565  HB2 PHE    97      49.704  43.970  32.180  1.00  0.00           H  
ATOM   1566  HB3 PHE    97      49.212  45.605  32.684  1.00  0.00           H  
ATOM   1567  CG  PHE    97      49.015  45.211  30.626  1.00  0.00           C  
ATOM   1568  CD1 PHE    97      49.296  44.383  29.554  1.00  0.00           C  
ATOM   1569  HD1 PHE    97      50.029  43.582  29.650  1.00  0.00           H  
ATOM   1570  CE1 PHE    97      48.640  44.579  28.356  1.00  0.00           C  
ATOM   1571  HE1 PHE    97      48.858  43.928  27.509  1.00  0.00           H  
ATOM   1572  CZ  PHE    97      47.713  45.590  28.226  1.00  0.00           C  
ATOM   1573  HZ  PHE    97      47.199  45.741  27.276  1.00  0.00           H  
ATOM   1574  CE2 PHE    97      47.434  46.410  29.299  1.00  0.00           C  
ATOM   1575  HE2 PHE    97      46.697  47.207  29.195  1.00  0.00           H  
ATOM   1576  CD2 PHE    97      48.083  46.224  30.502  1.00  0.00           C  
ATOM   1577  HD2 PHE    97      47.861  46.875  31.348  1.00  0.00           H  
ATOM   1578  C   PHE    97      51.268  46.869  31.187  1.00  0.00           C  
ATOM   1579  O   PHE    97      51.456  47.039  29.977  1.00  0.00           O  
ATOM   1580  N   LEU    98      51.115  47.895  32.022  1.00  0.00           N  
ATOM   1581  H   LEU    98      50.937  47.737  33.004  1.00  0.00           H  
ATOM   1582  CA  LEU    98      51.152  49.264  31.539  1.00  0.00           C  
ATOM   1583  HA  LEU    98      50.416  49.411  30.749  1.00  0.00           H  
ATOM   1584  CB  LEU    98      50.822  50.206  32.693  1.00  0.00           C  
ATOM   1585  HB2 LEU    98      51.498  49.890  33.488  1.00  0.00           H  
ATOM   1586  HB3 LEU    98      51.085  51.214  32.373  1.00  0.00           H  
ATOM   1587  CG  LEU    98      49.386  50.195  33.212  1.00  0.00           C  
ATOM   1588  HG  LEU    98      49.052  49.163  33.320  1.00  0.00           H  
ATOM   1589  CD1 LEU    98      49.311  50.895  34.560  1.00  0.00           C  
ATOM   1590 HD11 LEU    98      49.644  51.927  34.453  1.00  0.00           H  
ATOM   1591 HD12 LEU    98      48.282  50.881  34.920  1.00  0.00           H  
ATOM   1592 HD13 LEU    98      49.952  50.379  35.274  1.00  0.00           H  
ATOM   1593  CD2 LEU    98      48.486  50.870  32.192  1.00  0.00           C  
ATOM   1594 HD21 LEU    98      48.539  50.330  31.247  1.00  0.00           H  
ATOM   1595 HD22 LEU    98      47.459  50.867  32.555  1.00  0.00           H  
ATOM   1596 HD23 LEU    98      48.815  51.898  32.041  1.00  0.00           H  
ATOM   1597  C   LEU    98      52.496  49.650  30.935  1.00  0.00           C  
ATOM   1598  O   LEU    98      52.615  50.659  30.241  1.00  0.00           O  
ATOM   1599  N   LYS    99      53.536  48.855  31.180  1.00  0.00           N  
ATOM   1600  H   LYS    99      53.431  48.029  31.751  1.00  0.00           H  
ATOM   1601  CA  LYS    99      54.856  49.164  30.652  1.00  0.00           C  
ATOM   1602  HA  LYS    99      54.922  50.224  30.405  1.00  0.00           H  
ATOM   1603  CB  LYS    99      55.916  48.842  31.691  1.00  0.00           C  
ATOM   1604  HB2 LYS    99      55.874  47.773  31.897  1.00  0.00           H  
ATOM   1605  HB3 LYS    99      56.890  49.092  31.269  1.00  0.00           H  
ATOM   1606  CG  LYS    99      55.711  49.615  32.980  1.00  0.00           C  
ATOM   1607  HG2 LYS    99      55.784  50.684  32.780  1.00  0.00           H  
ATOM   1608  HG3 LYS    99      54.725  49.388  33.387  1.00  0.00           H  
ATOM   1609  CD  LYS    99      56.776  49.214  33.982  1.00  0.00           C  
ATOM   1610  HD2 LYS    99      56.761  48.132  34.115  1.00  0.00           H  
ATOM   1611  HD3 LYS    99      57.755  49.520  33.613  1.00  0.00           H  
ATOM   1612  CE  LYS    99      56.501  49.892  35.317  1.00  0.00           C  
ATOM   1613  HE2 LYS    99      56.627  50.969  35.205  1.00  0.00           H  
ATOM   1614  HE3 LYS    99      55.478  49.677  35.626  1.00  0.00           H  
ATOM   1615  NZ  LYS    99      57.423  49.400  36.322  1.00  0.00           N  
ATOM   1616  HZ1 LYS    99      58.371  49.600  36.036  1.00  0.00           H  
ATOM   1617  HZ2 LYS    99      57.234  49.855  37.204  1.00  0.00           H  
ATOM   1618  HZ3 LYS    99      57.306  48.402  36.427  1.00  0.00           H  
ATOM   1619  C   LYS    99      55.173  48.388  29.379  1.00  0.00           C  
ATOM   1620  O   LYS    99      56.212  48.597  28.751  1.00  0.00           O  
ATOM   1621  N   THR   100      54.309  47.456  28.980  1.00  0.00           N  
ATOM   1622  H   THR   100      53.470  47.256  29.506  1.00  0.00           H  
ATOM   1623  CA  THR   100      54.566  46.686  27.774  1.00  0.00           C  
ATOM   1624  HA  THR   100      55.620  46.422  27.682  1.00  0.00           H  
ATOM   1625  CB  THR   100      53.735  45.394  27.784  1.00  0.00           C  
ATOM   1626  HB  THR   100      53.986  44.820  26.892  1.00  0.00           H  
ATOM   1627  CG2 THR   100      54.006  44.552  29.023  1.00  0.00           C  
ATOM   1628 HG21 THR   100      53.754  45.125  29.915  1.00  0.00           H  
ATOM   1629 HG22 THR   100      53.397  43.648  28.989  1.00  0.00           H  
ATOM   1630 HG23 THR   100      55.060  44.278  29.053  1.00  0.00           H  
ATOM   1631  OG1 THR   100      52.368  45.776  27.713  1.00  0.00           O  
ATOM   1632  HG1 THR   100      51.815  44.991  27.717  1.00  0.00           H  
ATOM   1633  C   THR   100      54.208  47.516  26.555  1.00  0.00           C  
ATOM   1634  O   THR   100      53.531  48.536  26.675  1.00  0.00           O  
ATOM   1635  N   PRO   101      54.635  47.138  25.349  1.00  0.00           N  
ATOM   1636  CD  PRO   101      55.534  46.024  25.087  1.00  0.00           C  
ATOM   1637  HD2 PRO   101      54.983  45.084  25.064  1.00  0.00           H  
ATOM   1638  HD3 PRO   101      56.310  45.970  25.851  1.00  0.00           H  
ATOM   1639  CG  PRO   101      56.090  46.411  23.720  1.00  0.00           C  
ATOM   1640  HG2 PRO   101      56.475  45.543  23.183  1.00  0.00           H  
ATOM   1641  HG3 PRO   101      56.875  47.162  23.805  1.00  0.00           H  
ATOM   1642  CB  PRO   101      54.868  46.982  23.040  1.00  0.00           C  
ATOM   1643  HB2 PRO   101      54.177  46.178  22.785  1.00  0.00           H  
ATOM   1644  HB3 PRO   101      55.064  47.586  22.154  1.00  0.00           H  
ATOM   1645  CA  PRO   101      54.274  47.843  24.131  1.00  0.00           C  
ATOM   1646  HA  PRO   101      54.750  48.823  24.132  1.00  0.00           H  
ATOM   1647  C   PRO   101      52.765  48.014  24.048  1.00  0.00           C  
ATOM   1648  O   PRO   101      52.273  49.086  23.706  1.00  0.00           O  
ATOM   1649  N   SER   102      51.986  46.986  24.381  1.00  0.00           N  
ATOM   1650  H   SER   102      52.374  46.095  24.655  1.00  0.00           H  
ATOM   1651  CA  SER   102      50.539  47.126  24.341  1.00  0.00           C  
ATOM   1652  HA  SER   102      50.236  47.512  23.369  1.00  0.00           H  
ATOM   1653  CB  SER   102      49.858  45.783  24.566  1.00  0.00           C  
ATOM   1654  HB2 SER   102      50.207  45.367  25.511  1.00  0.00           H  
ATOM   1655  HB3 SER   102      48.780  45.941  24.614  1.00  0.00           H  
ATOM   1656  OG  SER   102      50.156  44.880  23.514  1.00  0.00           O  
ATOM   1657  HG  SER   102      49.716  44.043  23.677  1.00  0.00           H  
ATOM   1658  C   SER   102      50.026  48.089  25.397  1.00  0.00           C  
ATOM   1659  O   SER   102      49.152  48.911  25.129  1.00  0.00           O  
ATOM   1660  N   GLY   103      50.540  48.005  26.621  1.00  0.00           N  
ATOM   1661  H   GLY   103      51.253  47.327  26.853  1.00  0.00           H  
ATOM   1662  CA  GLY   103      50.080  48.899  27.663  1.00  0.00           C  
ATOM   1663  HA2 GLY   103      49.000  48.799  27.772  1.00  0.00           H  
ATOM   1664  HA3 GLY   103      50.565  48.638  28.603  1.00  0.00           H  
ATOM   1665  C   GLY   103      50.409  50.341  27.322  1.00  0.00           C  
ATOM   1666  O   GLY   103      49.608  51.254  27.511  1.00  0.00           O  
ATOM   1667  N   ILE   104      51.611  50.578  26.801  1.00  0.00           N  
ATOM   1668  H   ILE   104      52.292  49.841  26.686  1.00  0.00           H  
ATOM   1669  CA  ILE   104      51.997  51.931  26.452  1.00  0.00           C  
ATOM   1670  HA  ILE   104      51.910  52.631  27.284  1.00  0.00           H  
ATOM   1671  CB  ILE   104      53.457  51.893  25.964  1.00  0.00           C  
ATOM   1672  HB  ILE   104      53.569  51.110  25.214  1.00  0.00           H  
ATOM   1673  CG2 ILE   104      53.823  53.239  25.351  1.00  0.00           C  
ATOM   1674 HG21 ILE   104      53.712  54.023  26.100  1.00  0.00           H  
ATOM   1675 HG22 ILE   104      54.857  53.212  25.005  1.00  0.00           H  
ATOM   1676 HG23 ILE   104      53.164  53.447  24.508  1.00  0.00           H  
ATOM   1677  CG1 ILE   104      54.370  51.517  27.126  1.00  0.00           C  
ATOM   1678 HG12 ILE   104      54.249  52.279  27.896  1.00  0.00           H  
ATOM   1679 HG13 ILE   104      54.032  50.555  27.510  1.00  0.00           H  
ATOM   1680  CD1 ILE   104      55.858  51.419  26.731  1.00  0.00           C  
ATOM   1681 HD11 ILE   104      56.198  52.381  26.348  1.00  0.00           H  
ATOM   1682 HD12 ILE   104      56.449  51.148  27.606  1.00  0.00           H  
ATOM   1683 HD13 ILE   104      55.981  50.657  25.961  1.00  0.00           H  
ATOM   1684  C   ILE   104      51.087  52.569  25.408  1.00  0.00           C  
ATOM   1685  O   ILE   104      50.804  53.763  25.466  1.00  0.00           O  
ATOM   1686  N   LYS   105      50.580  51.818  24.432  1.00  0.00           N  
ATOM   1687  H   LYS   105      50.810  50.837  24.354  1.00  0.00           H  
ATOM   1688  CA  LYS   105      49.721  52.407  23.420  1.00  0.00           C  
ATOM   1689  HA  LYS   105      50.118  53.367  23.092  1.00  0.00           H  
ATOM   1690  CB  LYS   105      49.659  51.468  22.220  1.00  0.00           C  
ATOM   1691  HB2 LYS   105      49.309  50.496  22.568  1.00  0.00           H  
ATOM   1692  HB3 LYS   105      48.944  51.877  21.507  1.00  0.00           H  
ATOM   1693  CG  LYS   105      51.016  51.307  21.542  1.00  0.00           C  
ATOM   1694  HG2 LYS   105      51.220  52.197  20.947  1.00  0.00           H  
ATOM   1695  HG3 LYS   105      51.782  51.200  22.310  1.00  0.00           H  
ATOM   1696  CD  LYS   105      51.027  50.079  20.640  1.00  0.00           C  
ATOM   1697  HD2 LYS   105      50.751  49.199  21.221  1.00  0.00           H  
ATOM   1698  HD3 LYS   105      50.312  50.218  19.830  1.00  0.00           H  
ATOM   1699  CE  LYS   105      52.422  49.885  20.058  1.00  0.00           C  
ATOM   1700  HE2 LYS   105      52.521  50.497  19.161  1.00  0.00           H  
ATOM   1701  HE3 LYS   105      53.161  50.200  20.795  1.00  0.00           H  
ATOM   1702  NZ  LYS   105      52.641  48.491  19.719  1.00  0.00           N  
ATOM   1703  HZ1 LYS   105      51.956  48.199  19.036  1.00  0.00           H  
ATOM   1704  HZ2 LYS   105      53.568  48.379  19.336  1.00  0.00           H  
ATOM   1705  HZ3 LYS   105      52.550  47.924  20.551  1.00  0.00           H  
ATOM   1706  C   LYS   105      48.301  52.708  23.897  1.00  0.00           C  
ATOM   1707  O   LYS   105      47.508  53.325  23.182  1.00  0.00           O  
ATOM   1708  N   LEU   106      47.925  52.302  25.106  1.00  0.00           N  
ATOM   1709  H   LEU   106      48.545  51.794  25.720  1.00  0.00           H  
ATOM   1710  CA  LEU   106      46.563  52.544  25.549  1.00  0.00           C  
ATOM   1711  HA  LEU   106      45.853  52.085  24.861  1.00  0.00           H  
ATOM   1712  CB  LEU   106      46.366  51.934  26.926  1.00  0.00           C  
ATOM   1713  HB2 LEU   106      47.090  52.435  27.569  1.00  0.00           H  
ATOM   1714  HB3 LEU   106      45.357  52.191  27.247  1.00  0.00           H  
ATOM   1715  CG  LEU   106      46.561  50.427  27.021  1.00  0.00           C  
ATOM   1716  HG  LEU   106      47.610  50.182  26.855  1.00  0.00           H  
ATOM   1717  CD1 LEU   106      46.144  49.954  28.402  1.00  0.00           C  
ATOM   1718 HD11 LEU   106      45.095  50.198  28.569  1.00  0.00           H  
ATOM   1719 HD12 LEU   106      46.281  48.875  28.474  1.00  0.00           H  
ATOM   1720 HD13 LEU   106      46.756  50.449  29.156  1.00  0.00           H  
ATOM   1721  CD2 LEU   106      45.729  49.730  25.951  1.00  0.00           C  
ATOM   1722 HD21 LEU   106      46.045  50.072  24.965  1.00  0.00           H  
ATOM   1723 HD22 LEU   106      45.872  48.652  26.023  1.00  0.00           H  
ATOM   1724 HD23 LEU   106      44.676  49.968  26.097  1.00  0.00           H  
ATOM   1725  C   LEU   106      46.163  54.010  25.602  1.00  0.00           C  
ATOM   1726  O   LEU   106      46.925  54.867  26.043  1.00  0.00           O  
ATOM   1727  N   THR   107      44.941  54.314  25.152  1.00  0.00           N  
ATOM   1728  H   THR   107      44.353  53.587  24.769  1.00  0.00           H  
ATOM   1729  CA  THR   107      44.420  55.676  25.191  1.00  0.00           C  
ATOM   1730  HA  THR   107      45.182  56.386  24.870  1.00  0.00           H  
ATOM   1731  CB  THR   107      43.184  55.830  24.277  1.00  0.00           C  
ATOM   1732  HB  THR   107      42.849  56.865  24.343  1.00  0.00           H  
ATOM   1733  CG2 THR   107      43.475  55.484  22.822  1.00  0.00           C  
ATOM   1734 HG21 THR   107      43.810  54.449  22.755  1.00  0.00           H  
ATOM   1735 HG22 THR   107      42.569  55.611  22.230  1.00  0.00           H  
ATOM   1736 HG23 THR   107      44.254  56.143  22.440  1.00  0.00           H  
ATOM   1737  OG1 THR   107      42.178  54.965  24.801  1.00  0.00           O  
ATOM   1738  HG1 THR   107      41.387  55.029  24.259  1.00  0.00           H  
ATOM   1739  C   THR   107      44.007  56.062  26.606  1.00  0.00           C  
ATOM   1740  O   THR   107      43.793  55.201  27.459  1.00  0.00           O  
ATOM   1741  N   ILE   108      43.867  57.357  26.898  1.00  0.00           N  
ATOM   1742  H   ILE   108      44.069  58.091  26.235  1.00  0.00           H  
ATOM   1743  CA  ILE   108      43.418  57.734  28.225  1.00  0.00           C  
ATOM   1744  HA  ILE   108      44.067  57.315  28.994  1.00  0.00           H  
ATOM   1745  CB  ILE   108      43.395  59.271  28.354  1.00  0.00           C  
ATOM   1746  HB  ILE   108      44.398  59.668  28.196  1.00  0.00           H  
ATOM   1747  CG2 ILE   108      42.454  59.843  27.307  1.00  0.00           C  
ATOM   1748 HG21 ILE   108      41.451  59.446  27.465  1.00  0.00           H  
ATOM   1749 HG22 ILE   108      42.433  60.929  27.392  1.00  0.00           H  
ATOM   1750 HG23 ILE   108      42.802  59.563  26.313  1.00  0.00           H  
ATOM   1751  CG1 ILE   108      42.968  59.680  29.757  1.00  0.00           C  
ATOM   1752 HG12 ILE   108      42.913  60.768  29.779  1.00  0.00           H  
ATOM   1753 HG13 ILE   108      41.976  59.263  29.932  1.00  0.00           H  
ATOM   1754  CD1 ILE   108      43.932  59.193  30.859  1.00  0.00           C  
ATOM   1755 HD11 ILE   108      44.924  59.610  30.686  1.00  0.00           H  
ATOM   1756 HD12 ILE   108      43.566  59.519  31.833  1.00  0.00           H  
ATOM   1757 HD13 ILE   108      43.987  58.104  30.839  1.00  0.00           H  
ATOM   1758  C   ILE   108      42.022  57.160  28.424  1.00  0.00           C  
ATOM   1759  O   ILE   108      41.604  56.821  29.531  1.00  0.00           O  
ATOM   1760  N   ASN   109      41.272  57.028  27.330  1.00  0.00           N  
ATOM   1761  H   ASN   109      41.599  57.350  26.430  1.00  0.00           H  
ATOM   1762  CA  ASN   109      39.946  56.441  27.410  1.00  0.00           C  
ATOM   1763  HA  ASN   109      39.309  57.033  28.068  1.00  0.00           H  
ATOM   1764  CB  ASN   109      39.319  56.414  26.021  1.00  0.00           C  
ATOM   1765  HB2 ASN   109      39.247  57.436  25.649  1.00  0.00           H  
ATOM   1766  HB3 ASN   109      39.963  55.833  25.361  1.00  0.00           H  
ATOM   1767  CG  ASN   109      37.930  55.795  26.013  1.00  0.00           C  
ATOM   1768  OD1 ASN   109      37.743  54.634  25.644  1.00  0.00           O  
ATOM   1769  ND2 ASN   109      36.909  56.549  26.421  1.00  0.00           N  
ATOM   1770 HD21 ASN   109      35.974  56.166  26.428  1.00  0.00           H  
ATOM   1771 HD22 ASN   109      37.075  57.498  26.723  1.00  0.00           H  
ATOM   1772  C   ASN   109      39.985  55.023  27.977  1.00  0.00           C  
ATOM   1773  O   ASN   109      39.210  54.675  28.868  1.00  0.00           O  
ATOM   1774  N   LYS   110      40.877  54.156  27.484  1.00  0.00           N  
ATOM   1775  H   LYS   110      41.503  54.407  26.733  1.00  0.00           H  
ATOM   1776  CA  LYS   110      40.935  52.800  28.007  1.00  0.00           C  
ATOM   1777  HA  LYS   110      39.935  52.368  28.049  1.00  0.00           H  
ATOM   1778  CB  LYS   110      41.803  51.933  27.092  1.00  0.00           C  
ATOM   1779  HB2 LYS   110      41.345  51.954  26.103  1.00  0.00           H  
ATOM   1780  HB3 LYS   110      42.786  52.401  27.046  1.00  0.00           H  
ATOM   1781  CG  LYS   110      41.949  50.486  27.554  1.00  0.00           C  
ATOM   1782  HG2 LYS   110      42.586  49.965  26.838  1.00  0.00           H  
ATOM   1783  HG3 LYS   110      42.431  50.490  28.532  1.00  0.00           H  
ATOM   1784  CD  LYS   110      40.604  49.771  27.652  1.00  0.00           C  
ATOM   1785  HD2 LYS   110      39.927  50.343  28.287  1.00  0.00           H  
ATOM   1786  HD3 LYS   110      40.168  49.665  26.659  1.00  0.00           H  
ATOM   1787  CE  LYS   110      40.823  48.393  28.259  1.00  0.00           C  
ATOM   1788  HE2 LYS   110      41.495  47.830  27.610  1.00  0.00           H  
ATOM   1789  HE3 LYS   110      41.283  48.513  29.240  1.00  0.00           H  
ATOM   1790  NZ  LYS   110      39.569  47.673  28.398  1.00  0.00           N  
ATOM   1791  HZ1 LYS   110      39.143  47.560  27.489  1.00  0.00           H  
ATOM   1792  HZ2 LYS   110      39.746  46.764  28.802  1.00  0.00           H  
ATOM   1793  HZ3 LYS   110      38.947  48.194  28.999  1.00  0.00           H  
ATOM   1794  C   LYS   110      41.494  52.776  29.422  1.00  0.00           C  
ATOM   1795  O   LYS   110      41.141  51.925  30.238  1.00  0.00           O  
ATOM   1796  N   LEU   111      42.389  53.710  29.750  1.00  0.00           N  
ATOM   1797  H   LEU   111      42.733  54.375  29.072  1.00  0.00           H  
ATOM   1798  CA  LEU   111      42.906  53.778  31.101  1.00  0.00           C  
ATOM   1799  HA  LEU   111      43.307  52.809  31.396  1.00  0.00           H  
ATOM   1800  CB  LEU   111      44.025  54.815  31.183  1.00  0.00           C  
ATOM   1801  HB2 LEU   111      43.581  55.755  30.856  1.00  0.00           H  
ATOM   1802  HB3 LEU   111      44.297  54.890  32.236  1.00  0.00           H  
ATOM   1803  CG  LEU   111      45.278  54.526  30.352  1.00  0.00           C  
ATOM   1804  HG  LEU   111      45.010  54.463  29.298  1.00  0.00           H  
ATOM   1805  CD1 LEU   111      46.285  55.645  30.552  1.00  0.00           C  
ATOM   1806 HD11 LEU   111      46.554  55.709  31.606  1.00  0.00           H  
ATOM   1807 HD12 LEU   111      47.178  55.441  29.961  1.00  0.00           H  
ATOM   1808 HD13 LEU   111      45.847  56.590  30.232  1.00  0.00           H  
ATOM   1809  CD2 LEU   111      45.895  53.204  30.782  1.00  0.00           C  
ATOM   1810 HD21 LEU   111      45.174  52.400  30.634  1.00  0.00           H  
ATOM   1811 HD22 LEU   111      46.786  53.007  30.186  1.00  0.00           H  
ATOM   1812 HD23 LEU   111      46.168  53.255  31.836  1.00  0.00           H  
ATOM   1813  C   LEU   111      41.788  54.156  32.065  1.00  0.00           C  
ATOM   1814  O   LEU   111      41.718  53.634  33.181  1.00  0.00           O  
ATOM   1815  N   LEU   112      40.894  55.063  31.659  1.00  0.00           N  
ATOM   1816  H   LEU   112      40.974  55.511  30.757  1.00  0.00           H  
ATOM   1817  CA  LEU   112      39.792  55.448  32.524  1.00  0.00           C  
ATOM   1818  HA  LEU   112      40.165  55.724  33.511  1.00  0.00           H  
ATOM   1819  CB  LEU   112      39.071  56.646  31.925  1.00  0.00           C  
ATOM   1820  HB2 LEU   112      38.877  56.364  30.890  1.00  0.00           H  
ATOM   1821  HB3 LEU   112      38.124  56.786  32.447  1.00  0.00           H  
ATOM   1822  CG  LEU   112      39.871  57.957  31.956  1.00  0.00           C  
ATOM   1823  HG  LEU   112      40.874  57.772  31.571  1.00  0.00           H  
ATOM   1824  CD1 LEU   112      39.185  59.013  31.100  1.00  0.00           C  
ATOM   1825 HD11 LEU   112      38.183  59.199  31.485  1.00  0.00           H  
ATOM   1826 HD12 LEU   112      39.763  59.937  31.131  1.00  0.00           H  
ATOM   1827 HD13 LEU   112      39.119  58.661  30.071  1.00  0.00           H  
ATOM   1828  CD2 LEU   112      40.016  58.419  33.405  1.00  0.00           C  
ATOM   1829 HD21 LEU   112      40.541  57.656  33.980  1.00  0.00           H  
ATOM   1830 HD22 LEU   112      40.583  59.349  33.435  1.00  0.00           H  
ATOM   1831 HD23 LEU   112      39.028  58.582  33.836  1.00  0.00           H  
ATOM   1832  C   LEU   112      38.841  54.278  32.678  1.00  0.00           C  
ATOM   1833  O   LEU   112      38.292  54.030  33.751  1.00  0.00           O  
ATOM   1834  N   ASP   113      38.654  53.537  31.587  1.00  0.00           N  
ATOM   1835  H   ASP   113      39.064  53.811  30.706  1.00  0.00           H  
ATOM   1836  CA  ASP   113      37.843  52.330  31.625  1.00  0.00           C  
ATOM   1837  HA  ASP   113      36.812  52.566  31.889  1.00  0.00           H  
ATOM   1838  CB  ASP   113      37.858  51.689  30.237  1.00  0.00           C  
ATOM   1839  HB2 ASP   113      37.283  52.356  29.595  1.00  0.00           H  
ATOM   1840  HB3 ASP   113      38.897  51.674  29.908  1.00  0.00           H  
ATOM   1841  CG  ASP   113      37.280  50.284  30.156  1.00  0.00           C  
ATOM   1842  OD1 ASP   113      36.522  49.891  31.043  1.00  0.00           O  
ATOM   1843  OD2 ASP   113      37.608  49.582  29.198  1.00  0.00           O  
ATOM   1844  C   ASP   113      38.411  51.377  32.665  1.00  0.00           C  
ATOM   1845  O   ASP   113      37.714  50.937  33.582  1.00  0.00           O  
ATOM   1846  N   MET   114      39.696  51.040  32.558  1.00  0.00           N  
ATOM   1847  H   MET   114      40.264  51.362  31.788  1.00  0.00           H  
ATOM   1848  CA  MET   114      40.304  50.157  33.540  1.00  0.00           C  
ATOM   1849  HA  MET   114      39.818  49.181  33.525  1.00  0.00           H  
ATOM   1850  CB  MET   114      41.778  49.972  33.206  1.00  0.00           C  
ATOM   1851  HB2 MET   114      42.255  50.951  33.172  1.00  0.00           H  
ATOM   1852  HB3 MET   114      42.242  49.369  33.986  1.00  0.00           H  
ATOM   1853  CG  MET   114      41.946  49.278  31.860  1.00  0.00           C  
ATOM   1854  HG2 MET   114      41.518  48.279  31.932  1.00  0.00           H  
ATOM   1855  HG3 MET   114      41.406  49.852  31.107  1.00  0.00           H  
ATOM   1856  SD  MET   114      43.686  49.146  31.374  1.00  0.00           S  
ATOM   1857  CE  MET   114      43.903  47.392  31.285  1.00  0.00           C  
ATOM   1858  HE1 MET   114      43.219  46.978  30.545  1.00  0.00           H  
ATOM   1859  HE2 MET   114      44.930  47.167  30.996  1.00  0.00           H  
ATOM   1860  HE3 MET   114      43.696  46.950  32.259  1.00  0.00           H  
ATOM   1861  C   MET   114      40.164  50.690  34.959  1.00  0.00           C  
ATOM   1862  O   MET   114      39.892  49.937  35.892  1.00  0.00           O  
ATOM   1863  N   ALA   115      40.349  51.993  35.169  1.00  0.00           N  
ATOM   1864  H   ALA   115      40.607  52.624  34.425  1.00  0.00           H  
ATOM   1865  CA  ALA   115      40.182  52.538  36.511  1.00  0.00           C  
ATOM   1866  HA  ALA   115      40.894  52.063  37.186  1.00  0.00           H  
ATOM   1867  CB  ALA   115      40.438  54.036  36.510  1.00  0.00           C  
ATOM   1868  HB1 ALA   115      39.727  54.527  35.845  1.00  0.00           H  
ATOM   1869  HB2 ALA   115      40.318  54.427  37.520  1.00  0.00           H  
ATOM   1870  HB3 ALA   115      41.453  54.232  36.163  1.00  0.00           H  
ATOM   1871  C   ALA   115      38.774  52.301  37.045  1.00  0.00           C  
ATOM   1872  O   ALA   115      38.589  51.969  38.216  1.00  0.00           O  
ATOM   1873  N   ALA   116      37.759  52.490  36.200  1.00  0.00           N  
ATOM   1874  H   ALA   116      37.937  52.810  35.259  1.00  0.00           H  
ATOM   1875  CA  ALA   116      36.381  52.244  36.596  1.00  0.00           C  
ATOM   1876  HA  ALA   116      36.141  52.846  37.472  1.00  0.00           H  
ATOM   1877  CB  ALA   116      35.415  52.614  35.469  1.00  0.00           C  
ATOM   1878  HB1 ALA   116      35.636  52.012  34.588  1.00  0.00           H  
ATOM   1879  HB2 ALA   116      34.391  52.423  35.791  1.00  0.00           H  
ATOM   1880  HB3 ALA   116      35.528  53.670  35.225  1.00  0.00           H  
ATOM   1881  C   ALA   116      36.153  50.775  36.935  1.00  0.00           C  
ATOM   1882  O   ALA   116      35.421  50.454  37.870  1.00  0.00           O  
ATOM   1883  N   GLN   117      36.768  49.855  36.183  1.00  0.00           N  
ATOM   1884  H   GLN   117      37.337  50.128  35.395  1.00  0.00           H  
ATOM   1885  CA  GLN   117      36.623  48.436  36.471  1.00  0.00           C  
ATOM   1886  HA  GLN   117      35.571  48.154  36.437  1.00  0.00           H  
ATOM   1887  CB  GLN   117      37.382  47.611  35.438  1.00  0.00           C  
ATOM   1888  HB2 GLN   117      38.432  47.900  35.487  1.00  0.00           H  
ATOM   1889  HB3 GLN   117      37.282  46.561  35.711  1.00  0.00           H  
ATOM   1890  CG  GLN   117      36.865  47.818  34.020  1.00  0.00           C  
ATOM   1891  HG2 GLN   117      35.780  47.712  34.029  1.00  0.00           H  
ATOM   1892  HG3 GLN   117      37.128  48.830  33.713  1.00  0.00           H  
ATOM   1893  CD  GLN   117      37.443  46.836  33.006  1.00  0.00           C  
ATOM   1894  OE1 GLN   117      37.923  45.759  33.361  1.00  0.00           O  
ATOM   1895  NE2 GLN   117      37.408  47.170  31.715  1.00  0.00           N  
ATOM   1896 HE21 GLN   117      37.783  46.538  31.023  1.00  0.00           H  
ATOM   1897 HE22 GLN   117      37.005  48.053  31.436  1.00  0.00           H  
ATOM   1898  C   GLN   117      37.162  48.110  37.860  1.00  0.00           C  
ATOM   1899  O   GLN   117      36.583  47.329  38.616  1.00  0.00           O  
ATOM   1900  N   ILE   118      38.312  48.693  38.204  1.00  0.00           N  
ATOM   1901  H   ILE   118      38.820  49.259  37.539  1.00  0.00           H  
ATOM   1902  CA  ILE   118      38.886  48.499  39.523  1.00  0.00           C  
ATOM   1903  HA  ILE   118      39.013  47.448  39.783  1.00  0.00           H  
ATOM   1904  CB  ILE   118      40.251  49.201  39.556  1.00  0.00           C  
ATOM   1905  HB  ILE   118      40.124  50.235  39.233  1.00  0.00           H  
ATOM   1906  CG2 ILE   118      40.833  49.177  40.968  1.00  0.00           C  
ATOM   1907 HG21 ILE   118      40.960  48.144  41.292  1.00  0.00           H  
ATOM   1908 HG22 ILE   118      41.800  49.680  40.972  1.00  0.00           H  
ATOM   1909 HG23 ILE   118      40.154  49.690  41.650  1.00  0.00           H  
ATOM   1910  CG1 ILE   118      41.157  48.518  38.541  1.00  0.00           C  
ATOM   1911 HG12 ILE   118      41.395  47.527  38.929  1.00  0.00           H  
ATOM   1912 HG13 ILE   118      40.594  48.419  37.613  1.00  0.00           H  
ATOM   1913  CD1 ILE   118      42.466  49.291  38.269  1.00  0.00           C  
ATOM   1914 HD11 ILE   118      43.029  49.390  39.197  1.00  0.00           H  
ATOM   1915 HD12 ILE   118      43.064  48.748  37.537  1.00  0.00           H  
ATOM   1916 HD13 ILE   118      42.229  50.282  37.881  1.00  0.00           H  
ATOM   1917  C   ILE   118      37.957  49.049  40.597  1.00  0.00           C  
ATOM   1918  O   ILE   118      37.704  48.392  41.607  1.00  0.00           O  
ATOM   1919  N   ALA   119      37.439  50.262  40.399  1.00  0.00           N  
ATOM   1920  H   ALA   119      37.680  50.796  39.577  1.00  0.00           H  
ATOM   1921  CA  ALA   119      36.504  50.843  41.350  1.00  0.00           C  
ATOM   1922  HA  ALA   119      36.980  50.943  42.325  1.00  0.00           H  
ATOM   1923  CB  ALA   119      36.043  52.219  40.890  1.00  0.00           C  
ATOM   1924  HB1 ALA   119      35.557  52.133  39.918  1.00  0.00           H  
ATOM   1925  HB2 ALA   119      35.339  52.627  41.614  1.00  0.00           H  
ATOM   1926  HB3 ALA   119      36.904  52.882  40.808  1.00  0.00           H  
ATOM   1927  C   ALA   119      35.262  49.972  41.495  1.00  0.00           C  
ATOM   1928  O   ALA   119      34.673  49.867  42.568  1.00  0.00           O  
ATOM   1929  N   GLU   120      34.845  49.334  40.407  1.00  0.00           N  
ATOM   1930  H   GLU   120      35.316  49.452  39.521  1.00  0.00           H  
ATOM   1931  CA  GLU   120      33.679  48.469  40.457  1.00  0.00           C  
ATOM   1932  HA  GLU   120      32.825  48.997  40.879  1.00  0.00           H  
ATOM   1933  CB  GLU   120      33.333  48.040  39.036  1.00  0.00           C  
ATOM   1934  HB2 GLU   120      33.207  48.950  38.450  1.00  0.00           H  
ATOM   1935  HB3 GLU   120      34.186  47.478  38.656  1.00  0.00           H  
ATOM   1936  CG  GLU   120      32.080  47.190  38.926  1.00  0.00           C  
ATOM   1937  HG2 GLU   120      32.222  46.303  39.542  1.00  0.00           H  
ATOM   1938  HG3 GLU   120      31.238  47.767  39.309  1.00  0.00           H  
ATOM   1939  CD  GLU   120      31.795  46.770  37.489  1.00  0.00           C  
ATOM   1940  OE1 GLU   120      32.190  47.490  36.567  1.00  0.00           O  
ATOM   1941  OE2 GLU   120      31.171  45.726  37.296  1.00  0.00           O  
ATOM   1942  C   GLU   120      33.957  47.255  41.329  1.00  0.00           C  
ATOM   1943  O   GLU   120      33.113  46.800  42.103  1.00  0.00           O  
ATOM   1944  N   GLY   121      35.158  46.690  41.213  1.00  0.00           N  
ATOM   1945  H   GLY   121      35.843  47.022  40.549  1.00  0.00           H  
ATOM   1946  CA  GLY   121      35.508  45.564  42.058  1.00  0.00           C  
ATOM   1947  HA2 GLY   121      34.750  44.786  41.976  1.00  0.00           H  
ATOM   1948  HA3 GLY   121      36.476  45.160  41.760  1.00  0.00           H  
ATOM   1949  C   GLY   121      35.589  46.027  43.506  1.00  0.00           C  
ATOM   1950  O   GLY   121      35.109  45.361  44.425  1.00  0.00           O  
ATOM   1951  N   MET   122      36.194  47.192  43.740  1.00  0.00           N  
ATOM   1952  H   MET   122      36.621  47.743  43.010  1.00  0.00           H  
ATOM   1953  CA  MET   122      36.285  47.670  45.107  1.00  0.00           C  
ATOM   1954  HA  MET   122      36.700  46.892  45.747  1.00  0.00           H  
ATOM   1955  CB  MET   122      37.198  48.900  45.176  1.00  0.00           C  
ATOM   1956  HB2 MET   122      36.871  49.598  44.405  1.00  0.00           H  
ATOM   1957  HB3 MET   122      37.065  49.355  46.158  1.00  0.00           H  
ATOM   1958  CG  MET   122      38.681  48.563  44.965  1.00  0.00           C  
ATOM   1959  HG2 MET   122      38.792  48.201  43.943  1.00  0.00           H  
ATOM   1960  HG3 MET   122      39.247  49.487  45.086  1.00  0.00           H  
ATOM   1961  SD  MET   122      39.324  47.315  46.113  1.00  0.00           S  
ATOM   1962  CE  MET   122      38.871  48.055  47.659  1.00  0.00           C  
ATOM   1963  HE1 MET   122      37.789  48.178  47.700  1.00  0.00           H  
ATOM   1964  HE2 MET   122      39.195  47.413  48.478  1.00  0.00           H  
ATOM   1965  HE3 MET   122      39.351  49.029  47.750  1.00  0.00           H  
ATOM   1966  C   MET   122      34.918  48.021  45.681  1.00  0.00           C  
ATOM   1967  O   MET   122      34.719  47.946  46.894  1.00  0.00           O  
ATOM   1968  N   ALA   123      33.947  48.391  44.840  1.00  0.00           N  
ATOM   1969  H   ALA   123      34.120  48.458  43.847  1.00  0.00           H  
ATOM   1970  CA  ALA   123      32.612  48.709  45.332  1.00  0.00           C  
ATOM   1971  HA  ALA   123      32.664  49.439  46.140  1.00  0.00           H  
ATOM   1972  CB  ALA   123      31.758  49.285  44.208  1.00  0.00           C  
ATOM   1973  HB1 ALA   123      31.689  48.561  43.396  1.00  0.00           H  
ATOM   1974  HB2 ALA   123      30.759  49.502  44.586  1.00  0.00           H  
ATOM   1975  HB3 ALA   123      32.214  50.203  43.839  1.00  0.00           H  
ATOM   1976  C   ALA   123      31.934  47.454  45.867  1.00  0.00           C  
ATOM   1977  O   ALA   123      31.138  47.491  46.807  1.00  0.00           O  
ATOM   1978  N   PHE   124      32.247  46.311  45.256  1.00  0.00           N  
ATOM   1979  H   PHE   124      32.851  46.308  44.447  1.00  0.00           H  
ATOM   1980  CA  PHE   124      31.726  45.041  45.732  1.00  0.00           C  
ATOM   1981  HA  PHE   124      30.640  45.087  45.817  1.00  0.00           H  
ATOM   1982  CB  PHE   124      32.091  43.931  44.748  1.00  0.00           C  
ATOM   1983  HB2 PHE   124      31.575  44.077  43.799  1.00  0.00           H  
ATOM   1984  HB3 PHE   124      33.167  43.914  44.576  1.00  0.00           H  
ATOM   1985  CG  PHE   124      31.707  42.543  45.245  1.00  0.00           C  
ATOM   1986  CD1 PHE   124      30.375  42.188  45.340  1.00  0.00           C  
ATOM   1987  HD1 PHE   124      29.593  42.896  45.063  1.00  0.00           H  
ATOM   1988  CE1 PHE   124      30.035  40.924  45.791  1.00  0.00           C  
ATOM   1989  HE1 PHE   124      28.985  40.642  45.866  1.00  0.00           H  
ATOM   1990  CZ  PHE   124      31.015  40.026  46.144  1.00  0.00           C  
ATOM   1991  HZ  PHE   124      30.744  39.032  46.500  1.00  0.00           H  
ATOM   1992  CE2 PHE   124      32.343  40.385  46.047  1.00  0.00           C  
ATOM   1993  HE2 PHE   124      33.117  39.672  46.328  1.00  0.00           H  
ATOM   1994  CD2 PHE   124      32.692  41.643  45.597  1.00  0.00           C  
ATOM   1995  HD2 PHE   124      33.743  41.922  45.521  1.00  0.00           H  
ATOM   1996  C   PHE   124      32.323  44.726  47.096  1.00  0.00           C  
ATOM   1997  O   PHE   124      31.627  44.361  48.043  1.00  0.00           O  
ATOM   1998  N   ILE   125      33.646  44.847  47.201  1.00  0.00           N  
ATOM   1999  H   ILE   125      34.213  45.064  46.394  1.00  0.00           H  
ATOM   2000  CA  ILE   125      34.312  44.620  48.467  1.00  0.00           C  
ATOM   2001  HA  ILE   125      34.166  43.607  48.843  1.00  0.00           H  
ATOM   2002  CB  ILE   125      35.817  44.878  48.255  1.00  0.00           C  
ATOM   2003  HB  ILE   125      35.941  45.815  47.713  1.00  0.00           H  
ATOM   2004  CG2 ILE   125      36.545  44.965  49.592  1.00  0.00           C  
ATOM   2005 HG21 ILE   125      36.422  44.028  50.135  1.00  0.00           H  
ATOM   2006 HG22 ILE   125      37.605  45.148  49.418  1.00  0.00           H  
ATOM   2007 HG23 ILE   125      36.128  45.782  50.181  1.00  0.00           H  
ATOM   2008  CG1 ILE   125      36.376  43.758  47.380  1.00  0.00           C  
ATOM   2009 HG12 ILE   125      36.179  42.821  47.901  1.00  0.00           H  
ATOM   2010 HG13 ILE   125      35.817  43.778  46.445  1.00  0.00           H  
ATOM   2011  CD1 ILE   125      37.885  43.870  47.078  1.00  0.00           C  
ATOM   2012 HD11 ILE   125      38.446  43.849  48.013  1.00  0.00           H  
ATOM   2013 HD12 ILE   125      38.194  43.033  46.452  1.00  0.00           H  
ATOM   2014 HD13 ILE   125      38.084  44.806  46.557  1.00  0.00           H  
ATOM   2015  C   ILE   125      33.714  45.529  49.533  1.00  0.00           C  
ATOM   2016  O   ILE   125      33.429  45.111  50.654  1.00  0.00           O  
ATOM   2017  N   GLU   126      33.485  46.790  49.169  1.00  0.00           N  
ATOM   2018  H   GLU   126      33.762  47.105  48.250  1.00  0.00           H  
ATOM   2019  CA  GLU   126      32.885  47.755  50.076  1.00  0.00           C  
ATOM   2020  HA  GLU   126      33.487  47.889  50.975  1.00  0.00           H  
ATOM   2021  CB  GLU   126      32.823  49.083  49.330  1.00  0.00           C  
ATOM   2022  HB2 GLU   126      33.865  49.370  49.191  1.00  0.00           H  
ATOM   2023  HB3 GLU   126      32.382  48.836  48.364  1.00  0.00           H  
ATOM   2024  CG  GLU   126      32.055  50.245  49.956  1.00  0.00           C  
ATOM   2025  HG2 GLU   126      31.014  49.944  50.071  1.00  0.00           H  
ATOM   2026  HG3 GLU   126      32.481  50.460  50.936  1.00  0.00           H  
ATOM   2027  CD  GLU   126      32.129  51.496  49.083  1.00  0.00           C  
ATOM   2028  OE1 GLU   126      31.329  51.633  48.150  1.00  0.00           O  
ATOM   2029  OE2 GLU   126      32.995  52.333  49.334  1.00  0.00           O  
ATOM   2030  C   GLU   126      31.500  47.306  50.542  1.00  0.00           C  
ATOM   2031  O   GLU   126      31.173  47.292  51.730  1.00  0.00           O  
ATOM   2032  N   GLU   127      30.648  46.917  49.597  1.00  0.00           N  
ATOM   2033  H   GLU   127      30.905  46.947  48.621  1.00  0.00           H  
ATOM   2034  CA  GLU   127      29.303  46.498  49.943  1.00  0.00           C  
ATOM   2035  HA  GLU   127      28.794  47.259  50.534  1.00  0.00           H  
ATOM   2036  CB  GLU   127      28.530  46.293  48.643  1.00  0.00           C  
ATOM   2037  HB2 GLU   127      28.598  47.231  48.092  1.00  0.00           H  
ATOM   2038  HB3 GLU   127      29.053  45.510  48.093  1.00  0.00           H  
ATOM   2039  CG  GLU   127      27.068  45.906  48.809  1.00  0.00           C  
ATOM   2040  HG2 GLU   127      26.691  46.467  49.663  1.00  0.00           H  
ATOM   2041  HG3 GLU   127      26.538  46.216  47.908  1.00  0.00           H  
ATOM   2042  CD  GLU   127      26.847  44.423  49.041  1.00  0.00           C  
ATOM   2043  OE1 GLU   127      27.499  43.624  48.370  1.00  0.00           O  
ATOM   2044  OE2 GLU   127      26.015  44.072  49.879  1.00  0.00           O  
ATOM   2045  C   GLU   127      29.282  45.238  50.796  1.00  0.00           C  
ATOM   2046  O   GLU   127      28.374  45.025  51.597  1.00  0.00           O  
ATOM   2047  N   ARG   128      30.278  44.366  50.659  1.00  0.00           N  
ATOM   2048  H   ARG   128      31.010  44.501  49.977  1.00  0.00           H  
ATOM   2049  CA  ARG   128      30.304  43.160  51.466  1.00  0.00           C  
ATOM   2050  HA  ARG   128      29.291  42.813  51.671  1.00  0.00           H  
ATOM   2051  CB  ARG   128      31.046  42.070  50.696  1.00  0.00           C  
ATOM   2052  HB2 ARG   128      32.068  42.424  50.556  1.00  0.00           H  
ATOM   2053  HB3 ARG   128      31.053  41.185  51.332  1.00  0.00           H  
ATOM   2054  CG  ARG   128      30.440  41.719  49.342  1.00  0.00           C  
ATOM   2055  HG2 ARG   128      30.496  42.598  48.699  1.00  0.00           H  
ATOM   2056  HG3 ARG   128      31.022  40.910  48.901  1.00  0.00           H  
ATOM   2057  CD  ARG   128      28.984  41.282  49.479  1.00  0.00           C  
ATOM   2058  HD2 ARG   128      28.367  42.141  49.743  1.00  0.00           H  
ATOM   2059  HD3 ARG   128      28.637  40.863  48.534  1.00  0.00           H  
ATOM   2060  NE  ARG   128      28.846  40.276  50.512  1.00  0.00           N  
ATOM   2061  HE  ARG   128      29.597  39.639  50.736  1.00  0.00           H  
ATOM   2062  CZ  ARG   128      27.689  40.145  51.153  1.00  0.00           C  
ATOM   2063  NH1 ARG   128      26.658  40.927  50.841  1.00  0.00           N  
ATOM   2064 HH11 ARG   128      26.757  41.622  50.114  1.00  0.00           H  
ATOM   2065 HH12 ARG   128      25.781  40.822  51.331  1.00  0.00           H  
ATOM   2066  NH2 ARG   128      27.581  39.263  52.141  1.00  0.00           N  
ATOM   2067 HH21 ARG   128      28.377  38.698  52.399  1.00  0.00           H  
ATOM   2068 HH22 ARG   128      26.703  39.162  52.629  1.00  0.00           H  
ATOM   2069  C   ARG   128      30.958  43.358  52.835  1.00  0.00           C  
ATOM   2070  O   ARG   128      31.197  42.399  53.566  1.00  0.00           O  
ATOM   2071  N   ASN   129      31.265  44.596  53.224  1.00  0.00           N  
ATOM   2072  H   ASN   129      31.087  45.374  52.604  1.00  0.00           H  
ATOM   2073  CA  ASN   129      31.919  44.863  54.498  1.00  0.00           C  
ATOM   2074  HA  ASN   129      32.030  45.939  54.635  1.00  0.00           H  
ATOM   2075  CB  ASN   129      31.095  44.305  55.659  1.00  0.00           C  
ATOM   2076  HB2 ASN   129      30.709  43.322  55.388  1.00  0.00           H  
ATOM   2077  HB3 ASN   129      31.725  44.216  56.544  1.00  0.00           H  
ATOM   2078  CG  ASN   129      29.922  45.214  55.987  1.00  0.00           C  
ATOM   2079  OD1 ASN   129      29.830  46.327  55.476  1.00  0.00           O  
ATOM   2080  ND2 ASN   129      28.992  44.795  56.840  1.00  0.00           N  
ATOM   2081 HD21 ASN   129      28.209  45.393  57.063  1.00  0.00           H  
ATOM   2082 HD22 ASN   129      29.071  43.880  57.260  1.00  0.00           H  
ATOM   2083  C   ASN   129      33.336  44.335  54.636  1.00  0.00           C  
ATOM   2084  O   ASN   129      33.785  43.962  55.718  1.00  0.00           O  
ATOM   2085  N   TYR   130      34.075  44.281  53.530  1.00  0.00           N  
ATOM   2086  H   TYR   130      33.693  44.525  52.628  1.00  0.00           H  
ATOM   2087  CA  TYR   130      35.468  43.893  53.603  1.00  0.00           C  
ATOM   2088  HA  TYR   130      35.682  43.521  54.605  1.00  0.00           H  
ATOM   2089  CB  TYR   130      35.810  42.799  52.593  1.00  0.00           C  
ATOM   2090  HB2 TYR   130      35.325  43.070  51.655  1.00  0.00           H  
ATOM   2091  HB3 TYR   130      36.892  42.804  52.457  1.00  0.00           H  
ATOM   2092  CG  TYR   130      35.361  41.412  53.013  1.00  0.00           C  
ATOM   2093  CD1 TYR   130      34.050  41.017  52.815  1.00  0.00           C  
ATOM   2094  HD1 TYR   130      33.336  41.698  52.351  1.00  0.00           H  
ATOM   2095  CE1 TYR   130      33.648  39.756  53.208  1.00  0.00           C  
ATOM   2096  HE1 TYR   130      32.622  39.422  53.050  1.00  0.00           H  
ATOM   2097  CZ  TYR   130      34.567  38.910  53.795  1.00  0.00           C  
ATOM   2098  OH  TYR   130      34.170  37.653  54.205  1.00  0.00           O  
ATOM   2099  HH  TYR   130      33.242  37.478  54.034  1.00  0.00           H  
ATOM   2100  CE2 TYR   130      35.877  39.296  53.995  1.00  0.00           C  
ATOM   2101  HE2 TYR   130      36.594  38.618  54.458  1.00  0.00           H  
ATOM   2102  CD2 TYR   130      36.275  40.558  53.599  1.00  0.00           C  
ATOM   2103  HD2 TYR   130      37.307  40.877  53.750  1.00  0.00           H  
ATOM   2104  C   TYR   130      36.338  45.099  53.281  1.00  0.00           C  
ATOM   2105  O   TYR   130      35.869  46.123  52.782  1.00  0.00           O  
ATOM   2106  N   ILE   131      37.623  44.988  53.620  1.00  0.00           N  
ATOM   2107  H   ILE   131      37.944  44.197  54.161  1.00  0.00           H  
ATOM   2108  CA  ILE   131      38.598  45.977  53.203  1.00  0.00           C  
ATOM   2109  HA  ILE   131      38.186  46.636  52.439  1.00  0.00           H  
ATOM   2110  CB  ILE   131      39.141  46.832  54.387  1.00  0.00           C  
ATOM   2111  HB  ILE   131      39.997  47.422  54.061  1.00  0.00           H  
ATOM   2112  CG2 ILE   131      38.028  47.765  54.852  1.00  0.00           C  
ATOM   2113 HG21 ILE   131      37.172  47.175  55.178  1.00  0.00           H  
ATOM   2114 HG22 ILE   131      38.387  48.374  55.682  1.00  0.00           H  
ATOM   2115 HG23 ILE   131      37.730  48.413  54.028  1.00  0.00           H  
ATOM   2116  CG1 ILE   131      39.671  45.951  55.505  1.00  0.00           C  
ATOM   2117 HG12 ILE   131      38.833  45.393  55.922  1.00  0.00           H  
ATOM   2118 HG13 ILE   131      40.392  45.256  55.074  1.00  0.00           H  
ATOM   2119  CD1 ILE   131      40.350  46.768  56.622  1.00  0.00           C  
ATOM   2120 HD11 ILE   131      39.630  47.464  57.053  1.00  0.00           H  
ATOM   2121 HD12 ILE   131      40.713  46.094  57.397  1.00  0.00           H  
ATOM   2122 HD13 ILE   131      41.189  47.327  56.205  1.00  0.00           H  
ATOM   2123  C   ILE   131      39.741  45.165  52.603  1.00  0.00           C  
ATOM   2124  O   ILE   131      39.890  43.971  52.877  1.00  0.00           O  
ATOM   2125  N   HIE   132      40.558  45.785  51.755  1.00  0.00           N  
ATOM   2126  H   HIE   132      40.425  46.760  51.532  1.00  0.00           H  
ATOM   2127  CA  HIE   132      41.633  45.065  51.090  1.00  0.00           C  
ATOM   2128  HA  HIE   132      41.479  43.987  51.148  1.00  0.00           H  
ATOM   2129  CB  HIE   132      41.635  45.480  49.615  1.00  0.00           C  
ATOM   2130  HB2 HIE   132      40.661  45.277  49.170  1.00  0.00           H  
ATOM   2131  HB3 HIE   132      41.853  46.545  49.539  1.00  0.00           H  
ATOM   2132  CG  HIE   132      42.667  44.761  48.753  1.00  0.00           C  
ATOM   2133  ND1 HIE   132      43.982  44.953  48.718  1.00  0.00           N  
ATOM   2134  CE1 HIE   132      44.490  44.132  47.833  1.00  0.00           C  
ATOM   2135  HE1 HIE   132      45.561  44.118  47.634  1.00  0.00           H  
ATOM   2136  NE2 HIE   132      43.510  43.426  47.319  1.00  0.00           N  
ATOM   2137  HE2 HIE   132      43.630  42.714  46.614  1.00  0.00           H  
ATOM   2138  CD2 HIE   132      42.366  43.773  47.847  1.00  0.00           C  
ATOM   2139  HD2 HIE   132      41.446  43.284  47.525  1.00  0.00           H  
ATOM   2140  C   HIE   132      42.989  45.339  51.732  1.00  0.00           C  
ATOM   2141  O   HIE   132      43.773  44.432  52.011  1.00  0.00           O  
ATOM   2142  N   ARG   133      43.257  46.626  51.960  1.00  0.00           N  
ATOM   2143  H   ARG   133      42.596  47.313  51.626  1.00  0.00           H  
ATOM   2144  CA  ARG   133      44.478  47.096  52.597  1.00  0.00           C  
ATOM   2145  HA  ARG   133      44.395  48.164  52.802  1.00  0.00           H  
ATOM   2146  CB  ARG   133      44.724  46.364  53.916  1.00  0.00           C  
ATOM   2147  HB2 ARG   133      44.741  45.294  53.707  1.00  0.00           H  
ATOM   2148  HB3 ARG   133      45.697  46.675  54.296  1.00  0.00           H  
ATOM   2149  CG  ARG   133      43.652  46.660  54.958  1.00  0.00           C  
ATOM   2150  HG2 ARG   133      43.405  47.721  54.929  1.00  0.00           H  
ATOM   2151  HG3 ARG   133      42.761  46.074  54.736  1.00  0.00           H  
ATOM   2152  CD  ARG   133      44.167  46.296  56.347  1.00  0.00           C  
ATOM   2153  HD2 ARG   133      45.063  46.881  56.552  1.00  0.00           H  
ATOM   2154  HD3 ARG   133      43.398  46.541  57.079  1.00  0.00           H  
ATOM   2155  NE  ARG   133      44.493  44.889  56.469  1.00  0.00           N  
ATOM   2156  HE  ARG   133      44.099  44.201  55.844  1.00  0.00           H  
ATOM   2157  CZ  ARG   133      45.342  44.480  57.414  1.00  0.00           C  
ATOM   2158  NH1 ARG   133      45.897  45.357  58.246  1.00  0.00           N  
ATOM   2159 HH11 ARG   133      45.675  46.338  58.162  1.00  0.00           H  
ATOM   2160 HH12 ARG   133      46.538  45.037  58.957  1.00  0.00           H  
ATOM   2161  NH2 ARG   133      45.627  43.186  57.538  1.00  0.00           N  
ATOM   2162 HH21 ARG   133      45.199  42.516  56.916  1.00  0.00           H  
ATOM   2163 HH22 ARG   133      46.270  42.881  58.254  1.00  0.00           H  
ATOM   2164  C   ARG   133      45.763  47.007  51.795  1.00  0.00           C  
ATOM   2165  O   ARG   133      46.811  47.439  52.278  1.00  0.00           O  
ATOM   2166  N   ASP   134      45.736  46.472  50.572  1.00  0.00           N  
ATOM   2167  H   ASP   134      44.879  46.111  50.178  1.00  0.00           H  
ATOM   2168  CA  ASP   134      46.952  46.388  49.775  1.00  0.00           C  
ATOM   2169  HA  ASP   134      47.710  47.068  50.163  1.00  0.00           H  
ATOM   2170  CB  ASP   134      47.496  44.961  49.842  1.00  0.00           C  
ATOM   2171  HB2 ASP   134      47.303  44.586  50.847  1.00  0.00           H  
ATOM   2172  HB3 ASP   134      46.913  44.387  49.122  1.00  0.00           H  
ATOM   2173  CG  ASP   134      48.979  44.818  49.524  1.00  0.00           C  
ATOM   2174  OD1 ASP   134      49.638  45.818  49.237  1.00  0.00           O  
ATOM   2175  OD2 ASP   134      49.478  43.696  49.583  1.00  0.00           O  
ATOM   2176  C   ASP   134      46.595  46.764  48.343  1.00  0.00           C  
ATOM   2177  O   ASP   134      47.076  46.179  47.371  1.00  0.00           O  
ATOM   2178  N   LEU   135      45.713  47.762  48.203  1.00  0.00           N  
ATOM   2179  H   LEU   135      45.326  48.218  49.017  1.00  0.00           H  
ATOM   2180  CA  LEU   135      45.266  48.199  46.889  1.00  0.00           C  
ATOM   2181  HA  LEU   135      45.091  47.336  46.247  1.00  0.00           H  
ATOM   2182  CB  LEU   135      43.963  48.983  47.018  1.00  0.00           C  
ATOM   2183  HB2 LEU   135      43.285  48.313  47.548  1.00  0.00           H  
ATOM   2184  HB3 LEU   135      44.190  49.842  47.649  1.00  0.00           H  
ATOM   2185  CG  LEU   135      43.300  49.460  45.726  1.00  0.00           C  
ATOM   2186  HG  LEU   135      43.978  50.135  45.203  1.00  0.00           H  
ATOM   2187  CD1 LEU   135      42.982  48.270  44.836  1.00  0.00           C  
ATOM   2188 HD11 LEU   135      42.304  47.596  45.359  1.00  0.00           H  
ATOM   2189 HD12 LEU   135      42.510  48.619  43.917  1.00  0.00           H  
ATOM   2190 HD13 LEU   135      43.904  47.741  44.592  1.00  0.00           H  
ATOM   2191  CD2 LEU   135      42.021  50.211  46.062  1.00  0.00           C  
ATOM   2192 HD21 LEU   135      42.258  51.071  46.689  1.00  0.00           H  
ATOM   2193 HD22 LEU   135      41.548  50.553  45.142  1.00  0.00           H  
ATOM   2194 HD23 LEU   135      41.340  49.549  46.597  1.00  0.00           H  
ATOM   2195  C   LEU   135      46.308  49.068  46.205  1.00  0.00           C  
ATOM   2196  O   LEU   135      46.655  50.157  46.657  1.00  0.00           O  
ATOM   2197  N   ARG   136      46.805  48.569  45.080  1.00  0.00           N  
ATOM   2198  H   ARG   136      46.453  47.690  44.728  1.00  0.00           H  
ATOM   2199  CA  ARG   136      47.846  49.244  44.330  1.00  0.00           C  
ATOM   2200  HA  ARG   136      47.614  50.303  44.225  1.00  0.00           H  
ATOM   2201  CB  ARG   136      49.178  49.106  45.075  1.00  0.00           C  
ATOM   2202  HB2 ARG   136      49.941  49.567  44.449  1.00  0.00           H  
ATOM   2203  HB3 ARG   136      49.081  49.670  46.003  1.00  0.00           H  
ATOM   2204  CG  ARG   136      49.581  47.665  45.394  1.00  0.00           C  
ATOM   2205  HG2 ARG   136      48.763  47.179  45.926  1.00  0.00           H  
ATOM   2206  HG3 ARG   136      49.770  47.137  44.460  1.00  0.00           H  
ATOM   2207  CD  ARG   136      50.842  47.634  46.261  1.00  0.00           C  
ATOM   2208  HD2 ARG   136      50.664  48.198  47.177  1.00  0.00           H  
ATOM   2209  HD3 ARG   136      51.082  46.600  46.512  1.00  0.00           H  
ATOM   2210  NE  ARG   136      51.976  48.219  45.569  1.00  0.00           N  
ATOM   2211  HE  ARG   136      51.933  48.412  44.578  1.00  0.00           H  
ATOM   2212  CZ  ARG   136      53.099  48.505  46.224  1.00  0.00           C  
ATOM   2213  NH1 ARG   136      53.201  48.258  47.528  1.00  0.00           N  
ATOM   2214 HH11 ARG   136      52.421  47.851  48.023  1.00  0.00           H  
ATOM   2215 HH12 ARG   136      54.057  48.479  48.015  1.00  0.00           H  
ATOM   2216  NH2 ARG   136      54.127  49.049  45.573  1.00  0.00           N  
ATOM   2217 HH21 ARG   136      54.049  49.243  44.585  1.00  0.00           H  
ATOM   2218 HH22 ARG   136      54.978  49.266  46.071  1.00  0.00           H  
ATOM   2219  C   ARG   136      47.911  48.566  42.968  1.00  0.00           C  
ATOM   2220  O   ARG   136      47.386  47.466  42.804  1.00  0.00           O  
ATOM   2221  N   ALA   137      48.539  49.173  41.960  1.00  0.00           N  
ATOM   2222  H   ALA   137      48.995  50.067  42.077  1.00  0.00           H  
ATOM   2223  CA  ALA   137      48.543  48.565  40.638  1.00  0.00           C  
ATOM   2224  HA  ALA   137      47.501  48.458  40.337  1.00  0.00           H  
ATOM   2225  CB  ALA   137      49.248  49.479  39.642  1.00  0.00           C  
ATOM   2226  HB1 ALA   137      50.295  49.587  39.926  1.00  0.00           H  
ATOM   2227  HB2 ALA   137      49.186  49.045  38.644  1.00  0.00           H  
ATOM   2228  HB3 ALA   137      48.769  50.457  39.643  1.00  0.00           H  
ATOM   2229  C   ALA   137      49.209  47.199  40.572  1.00  0.00           C  
ATOM   2230  O   ALA   137      48.889  46.388  39.705  1.00  0.00           O  
ATOM   2231  N   ALA   138      50.149  46.902  41.470  1.00  0.00           N  
ATOM   2232  H   ALA   138      50.446  47.570  42.167  1.00  0.00           H  
ATOM   2233  CA  ALA   138      50.766  45.586  41.471  1.00  0.00           C  
ATOM   2234  HA  ALA   138      51.175  45.370  40.484  1.00  0.00           H  
ATOM   2235  CB  ALA   138      51.891  45.526  42.485  1.00  0.00           C  
ATOM   2236  HB1 ALA   138      51.496  45.731  43.480  1.00  0.00           H  
ATOM   2237  HB2 ALA   138      52.341  44.533  42.471  1.00  0.00           H  
ATOM   2238  HB3 ALA   138      52.647  46.270  42.235  1.00  0.00           H  
ATOM   2239  C   ALA   138      49.764  44.499  41.836  1.00  0.00           C  
ATOM   2240  O   ALA   138      49.946  43.331  41.495  1.00  0.00           O  
ATOM   2241  N   ASN   139      48.687  44.861  42.539  1.00  0.00           N  
ATOM   2242  H   ASN   139      48.574  45.814  42.856  1.00  0.00           H  
ATOM   2243  CA  ASN   139      47.692  43.880  42.937  1.00  0.00           C  
ATOM   2244  HA  ASN   139      48.062  42.868  42.776  1.00  0.00           H  
ATOM   2245  CB  ASN   139      47.399  44.058  44.414  1.00  0.00           C  
ATOM   2246  HB2 ASN   139      47.198  45.109  44.623  1.00  0.00           H  
ATOM   2247  HB3 ASN   139      46.535  43.460  44.703  1.00  0.00           H  
ATOM   2248  CG  ASN   139      48.595  43.617  45.243  1.00  0.00           C  
ATOM   2249  OD1 ASN   139      49.358  42.739  44.809  1.00  0.00           O  
ATOM   2250  ND2 ASN   139      48.811  44.167  46.428  1.00  0.00           N  
ATOM   2251 HD21 ASN   139      49.605  43.875  46.979  1.00  0.00           H  
ATOM   2252 HD22 ASN   139      48.181  44.876  46.775  1.00  0.00           H  
ATOM   2253  C   ASN   139      46.395  43.918  42.143  1.00  0.00           C  
ATOM   2254  O   ASN   139      45.326  43.500  42.587  1.00  0.00           O  
ATOM   2255  N   ILE   140      46.500  44.458  40.934  1.00  0.00           N  
ATOM   2256  H   ILE   140      47.365  44.881  40.629  1.00  0.00           H  
ATOM   2257  CA  ILE   140      45.394  44.406  39.999  1.00  0.00           C  
ATOM   2258  HA  ILE   140      44.498  44.003  40.473  1.00  0.00           H  
ATOM   2259  CB  ILE   140      45.081  45.791  39.403  1.00  0.00           C  
ATOM   2260  HB  ILE   140      45.981  46.210  38.953  1.00  0.00           H  
ATOM   2261  CG2 ILE   140      44.004  45.641  38.338  1.00  0.00           C  
ATOM   2262 HG21 ILE   140      43.104  45.222  38.787  1.00  0.00           H  
ATOM   2263 HG22 ILE   140      43.777  46.617  37.910  1.00  0.00           H  
ATOM   2264 HG23 ILE   140      44.361  44.975  37.552  1.00  0.00           H  
ATOM   2265  CG1 ILE   140      44.670  46.755  40.509  1.00  0.00           C  
ATOM   2266 HG12 ILE   140      45.533  46.898  41.159  1.00  0.00           H  
ATOM   2267 HG13 ILE   140      44.409  47.703  40.039  1.00  0.00           H  
ATOM   2268  CD1 ILE   140      43.479  46.249  41.342  1.00  0.00           C  
ATOM   2269 HD11 ILE   140      43.740  45.301  41.812  1.00  0.00           H  
ATOM   2270 HD12 ILE   140      43.237  46.982  42.112  1.00  0.00           H  
ATOM   2271 HD13 ILE   140      42.616  46.106  40.692  1.00  0.00           H  
ATOM   2272  C   ILE   140      45.891  43.489  38.887  1.00  0.00           C  
ATOM   2273  O   ILE   140      47.021  43.643  38.417  1.00  0.00           O  
ATOM   2274  N   LEU   141      45.115  42.496  38.443  1.00  0.00           N  
ATOM   2275  H   LEU   141      44.223  42.268  38.857  1.00  0.00           H  
ATOM   2276  CA  LEU   141      45.592  41.681  37.335  1.00  0.00           C  
ATOM   2277  HA  LEU   141      46.638  41.907  37.131  1.00  0.00           H  
ATOM   2278  CB  LEU   141      45.472  40.197  37.680  1.00  0.00           C  
ATOM   2279  HB2 LEU   141      44.417  40.041  37.908  1.00  0.00           H  
ATOM   2280  HB3 LEU   141      45.741  39.624  36.793  1.00  0.00           H  
ATOM   2281  CG  LEU   141      46.318  39.734  38.858  1.00  0.00           C  
ATOM   2282  HG  LEU   141      45.985  40.239  39.764  1.00  0.00           H  
ATOM   2283  CD1 LEU   141      46.171  38.234  39.033  1.00  0.00           C  
ATOM   2284 HD11 LEU   141      46.504  37.727  38.127  1.00  0.00           H  
ATOM   2285 HD12 LEU   141      46.777  37.904  39.876  1.00  0.00           H  
ATOM   2286 HD13 LEU   141      45.125  37.990  39.221  1.00  0.00           H  
ATOM   2287  CD2 LEU   141      47.775  40.111  38.615  1.00  0.00           C  
ATOM   2288 HD21 LEU   141      47.858  41.193  38.511  1.00  0.00           H  
ATOM   2289 HD22 LEU   141      48.382  39.780  39.458  1.00  0.00           H  
ATOM   2290 HD23 LEU   141      48.128  39.631  37.702  1.00  0.00           H  
ATOM   2291  C   LEU   141      44.797  41.987  36.075  1.00  0.00           C  
ATOM   2292  O   LEU   141      43.647  42.426  36.126  1.00  0.00           O  
ATOM   2293  N   VAL   142      45.422  41.767  34.917  1.00  0.00           N  
ATOM   2294  H   VAL   142      46.353  41.376  34.907  1.00  0.00           H  
ATOM   2295  CA  VAL   142      44.806  42.108  33.647  1.00  0.00           C  
ATOM   2296  HA  VAL   142      43.826  42.571  33.765  1.00  0.00           H  
ATOM   2297  CB  VAL   142      45.727  43.089  32.893  1.00  0.00           C  
ATOM   2298  HB  VAL   142      46.667  42.594  32.648  1.00  0.00           H  
ATOM   2299  CG1 VAL   142      45.039  43.537  31.608  1.00  0.00           C  
ATOM   2300 HG11 VAL   142      44.099  44.032  31.853  1.00  0.00           H  
ATOM   2301 HG12 VAL   142      45.686  44.230  31.071  1.00  0.00           H  
ATOM   2302 HG13 VAL   142      44.838  42.668  30.981  1.00  0.00           H  
ATOM   2303  CG2 VAL   142      46.066  44.277  33.790  1.00  0.00           C  
ATOM   2304 HG21 VAL   142      46.575  43.923  34.686  1.00  0.00           H  
ATOM   2305 HG22 VAL   142      46.717  44.966  33.251  1.00  0.00           H  
ATOM   2306 HG23 VAL   142      45.148  44.792  34.073  1.00  0.00           H  
ATOM   2307  C   VAL   142      44.564  40.860  32.805  1.00  0.00           C  
ATOM   2308  O   VAL   142      45.451  40.026  32.633  1.00  0.00           O  
ATOM   2309  N   SER   143      43.358  40.709  32.261  1.00  0.00           N  
ATOM   2310  H   SER   143      42.640  41.411  32.376  1.00  0.00           H  
ATOM   2311  CA  SER   143      43.044  39.525  31.481  1.00  0.00           C  
ATOM   2312  HA  SER   143      43.562  38.663  31.901  1.00  0.00           H  
ATOM   2313  CB  SER   143      41.555  39.248  31.492  1.00  0.00           C  
ATOM   2314  HB2 SER   143      41.362  38.257  31.080  1.00  0.00           H  
ATOM   2315  HB3 SER   143      41.180  39.294  32.514  1.00  0.00           H  
ATOM   2316  OG  SER   143      40.897  40.223  30.703  1.00  0.00           O  
ATOM   2317  HG  SER   143      39.952  40.053  30.705  1.00  0.00           H  
ATOM   2318  C   SER   143      43.460  39.668  30.030  1.00  0.00           C  
ATOM   2319  O   SER   143      43.914  40.722  29.577  1.00  0.00           O  
ATOM   2320  N   ASP   144      43.266  38.588  29.273  1.00  0.00           N  
ATOM   2321  H   ASP   144      42.923  37.721  29.662  1.00  0.00           H  
ATOM   2322  CA  ASP   144      43.584  38.628  27.862  1.00  0.00           C  
ATOM   2323  HA  ASP   144      44.616  38.948  27.716  1.00  0.00           H  
ATOM   2324  CB  ASP   144      43.417  37.233  27.264  1.00  0.00           C  
ATOM   2325  HB2 ASP   144      43.776  37.271  26.235  1.00  0.00           H  
ATOM   2326  HB3 ASP   144      44.045  36.556  27.843  1.00  0.00           H  
ATOM   2327  CG  ASP   144      41.979  36.732  27.282  1.00  0.00           C  
ATOM   2328  OD1 ASP   144      41.382  36.681  28.357  1.00  0.00           O  
ATOM   2329  OD2 ASP   144      41.453  36.395  26.219  1.00  0.00           O  
ATOM   2330  C   ASP   144      42.708  39.618  27.099  1.00  0.00           C  
ATOM   2331  O   ASP   144      43.089  40.072  26.022  1.00  0.00           O  
ATOM   2332  N   THR   145      41.512  39.976  27.587  1.00  0.00           N  
ATOM   2333  H   THR   145      41.156  39.553  28.433  1.00  0.00           H  
ATOM   2334  CA  THR   145      40.674  40.948  26.895  1.00  0.00           C  
ATOM   2335  HA  THR   145      40.969  41.074  25.854  1.00  0.00           H  
ATOM   2336  CB  THR   145      39.201  40.503  26.940  1.00  0.00           C  
ATOM   2337  HB  THR   145      38.593  41.307  26.524  1.00  0.00           H  
ATOM   2338  CG2 THR   145      38.957  39.222  26.151  1.00  0.00           C  
ATOM   2339 HG21 THR   145      39.564  38.417  26.566  1.00  0.00           H  
ATOM   2340 HG22 THR   145      37.903  38.951  26.214  1.00  0.00           H  
ATOM   2341 HG23 THR   145      39.230  39.379  25.107  1.00  0.00           H  
ATOM   2342  OG1 THR   145      38.860  40.340  28.314  1.00  0.00           O  
ATOM   2343  HG1 THR   145      37.944  40.062  28.386  1.00  0.00           H  
ATOM   2344  C   THR   145      40.799  42.348  27.499  1.00  0.00           C  
ATOM   2345  O   THR   145      39.989  43.248  27.275  1.00  0.00           O  
ATOM   2346  N   LEU   146      41.863  42.532  28.279  1.00  0.00           N  
ATOM   2347  H   LEU   146      42.456  41.740  28.480  1.00  0.00           H  
ATOM   2348  CA  LEU   146      42.170  43.802  28.915  1.00  0.00           C  
ATOM   2349  HA  LEU   146      43.074  43.710  29.517  1.00  0.00           H  
ATOM   2350  CB  LEU   146      42.399  44.878  27.849  1.00  0.00           C  
ATOM   2351  HB2 LEU   146      41.433  45.046  27.373  1.00  0.00           H  
ATOM   2352  HB3 LEU   146      42.689  45.769  28.405  1.00  0.00           H  
ATOM   2353  CG  LEU   146      43.452  44.579  26.777  1.00  0.00           C  
ATOM   2354  HG  LEU   146      43.032  43.909  26.027  1.00  0.00           H  
ATOM   2355  CD1 LEU   146      43.872  45.883  26.113  1.00  0.00           C  
ATOM   2356 HD11 LEU   146      44.292  46.554  26.863  1.00  0.00           H  
ATOM   2357 HD12 LEU   146      44.621  45.678  25.349  1.00  0.00           H  
ATOM   2358 HD13 LEU   146      43.003  46.354  25.653  1.00  0.00           H  
ATOM   2359  CD2 LEU   146      44.681  43.940  27.395  1.00  0.00           C  
ATOM   2360 HD21 LEU   146      44.399  43.006  27.882  1.00  0.00           H  
ATOM   2361 HD22 LEU   146      45.416  43.736  26.617  1.00  0.00           H  
ATOM   2362 HD23 LEU   146      45.112  44.617  28.133  1.00  0.00           H  
ATOM   2363  C   LEU   146      41.114  44.282  29.901  1.00  0.00           C  
ATOM   2364  O   LEU   146      40.784  45.467  29.997  1.00  0.00           O  
ATOM   2365  N   SER   147      40.548  43.323  30.630  1.00  0.00           N  
ATOM   2366  H   SER   147      40.709  42.344  30.441  1.00  0.00           H  
ATOM   2367  CA  SER   147      39.672  43.674  31.726  1.00  0.00           C  
ATOM   2368  HA  SER   147      39.322  44.699  31.604  1.00  0.00           H  
ATOM   2369  CB  SER   147      38.455  42.742  31.764  1.00  0.00           C  
ATOM   2370  HB2 SER   147      37.844  43.028  32.620  1.00  0.00           H  
ATOM   2371  HB3 SER   147      37.889  42.896  30.845  1.00  0.00           H  
ATOM   2372  OG  SER   147      38.814  41.373  31.875  1.00  0.00           O  
ATOM   2373  HG  SER   147      38.020  40.835  31.894  1.00  0.00           H  
ATOM   2374  C   SER   147      40.509  43.525  32.996  1.00  0.00           C  
ATOM   2375  O   SER   147      41.500  42.792  33.034  1.00  0.00           O  
ATOM   2376  N   CYS   148      40.139  44.231  34.061  1.00  0.00           N  
ATOM   2377  H   CYS   148      39.304  44.799  34.045  1.00  0.00           H  
ATOM   2378  CA  CYS   148      40.937  44.213  35.274  1.00  0.00           C  
ATOM   2379  HA  CYS   148      41.856  43.651  35.105  1.00  0.00           H  
ATOM   2380  CB  CYS   148      41.306  45.635  35.692  1.00  0.00           C  
ATOM   2381  HB2 CYS   148      40.405  46.238  35.811  1.00  0.00           H  
ATOM   2382  HB3 CYS   148      41.859  45.621  36.630  1.00  0.00           H  
ATOM   2383  SG  CYS   148      42.350  46.523  34.505  1.00  0.00           S  
ATOM   2384  HG  CYS   148      42.432  47.650  35.208  1.00  0.00           H  
ATOM   2385  C   CYS   148      40.217  43.562  36.440  1.00  0.00           C  
ATOM   2386  O   CYS   148      39.003  43.698  36.573  1.00  0.00           O  
ATOM   2387  N   LYS   149      40.969  42.880  37.306  1.00  0.00           N  
ATOM   2388  H   LYS   149      41.959  42.760  37.148  1.00  0.00           H  
ATOM   2389  CA  LYS   149      40.381  42.270  38.489  1.00  0.00           C  
ATOM   2390  HA  LYS   149      39.401  42.710  38.678  1.00  0.00           H  
ATOM   2391  CB  LYS   149      40.211  40.759  38.299  1.00  0.00           C  
ATOM   2392  HB2 LYS   149      41.192  40.318  38.127  1.00  0.00           H  
ATOM   2393  HB3 LYS   149      39.780  40.341  39.209  1.00  0.00           H  
ATOM   2394  CG  LYS   149      39.303  40.450  37.121  1.00  0.00           C  
ATOM   2395  HG2 LYS   149      38.425  41.091  37.205  1.00  0.00           H  
ATOM   2396  HG3 LYS   149      39.849  40.699  36.211  1.00  0.00           H  
ATOM   2397  CD  LYS   149      38.862  38.989  37.066  1.00  0.00           C  
ATOM   2398  HD2 LYS   149      39.717  38.316  37.015  1.00  0.00           H  
ATOM   2399  HD3 LYS   149      38.245  38.727  37.925  1.00  0.00           H  
ATOM   2400  CE  LYS   149      38.038  38.861  35.792  1.00  0.00           C  
ATOM   2401  HE2 LYS   149      37.477  39.785  35.657  1.00  0.00           H  
ATOM   2402  HE3 LYS   149      38.726  38.728  34.957  1.00  0.00           H  
ATOM   2403  NZ  LYS   149      37.119  37.741  35.843  1.00  0.00           N  
ATOM   2404  HZ1 LYS   149      36.481  37.864  36.617  1.00  0.00           H  
ATOM   2405  HZ2 LYS   149      36.596  37.695  34.980  1.00  0.00           H  
ATOM   2406  HZ3 LYS   149      37.639  36.884  35.968  1.00  0.00           H  
ATOM   2407  C   LYS   149      41.233  42.508  39.729  1.00  0.00           C  
ATOM   2408  O   LYS   149      42.462  42.569  39.674  1.00  0.00           O  
ATOM   2409  N   ILE   150      40.575  42.666  40.879  1.00  0.00           N  
ATOM   2410  H   ILE   150      39.566  42.646  40.903  1.00  0.00           H  
ATOM   2411  CA  ILE   150      41.291  42.856  42.128  1.00  0.00           C  
ATOM   2412  HA  ILE   150      42.086  43.595  42.026  1.00  0.00           H  
ATOM   2413  CB  ILE   150      40.333  43.284  43.252  1.00  0.00           C  
ATOM   2414  HB  ILE   150      39.656  42.469  43.506  1.00  0.00           H  
ATOM   2415  CG2 ILE   150      41.181  43.640  44.471  1.00  0.00           C  
ATOM   2416 HG21 ILE   150      41.858  44.456  44.218  1.00  0.00           H  
ATOM   2417 HG22 ILE   150      40.530  43.949  45.289  1.00  0.00           H  
ATOM   2418 HG23 ILE   150      41.760  42.769  44.778  1.00  0.00           H  
ATOM   2419  CG1 ILE   150      39.437  44.436  42.815  1.00  0.00           C  
ATOM   2420 HG12 ILE   150      38.846  44.069  41.976  1.00  0.00           H  
ATOM   2421 HG13 ILE   150      38.779  44.654  43.655  1.00  0.00           H  
ATOM   2422  CD1 ILE   150      40.176  45.717  42.398  1.00  0.00           C  
ATOM   2423 HD11 ILE   150      40.835  45.500  41.557  1.00  0.00           H  
ATOM   2424 HD12 ILE   150      39.451  46.476  42.104  1.00  0.00           H  
ATOM   2425 HD13 ILE   150      40.767  46.085  43.236  1.00  0.00           H  
ATOM   2426  C   ILE   150      41.947  41.539  42.528  1.00  0.00           C  
ATOM   2427  O   ILE   150      41.343  40.472  42.408  1.00  0.00           O  
ATOM   2428  N   ALA   151      43.175  41.586  43.036  1.00  0.00           N  
ATOM   2429  H   ALA   151      43.644  42.470  43.172  1.00  0.00           H  
ATOM   2430  CA  ALA   151      43.871  40.374  43.412  1.00  0.00           C  
ATOM   2431  HA  ALA   151      43.163  39.552  43.518  1.00  0.00           H  
ATOM   2432  CB  ALA   151      44.888  40.005  42.341  1.00  0.00           C  
ATOM   2433  HB1 ALA   151      45.609  40.814  42.230  1.00  0.00           H  
ATOM   2434  HB2 ALA   151      45.408  39.092  42.632  1.00  0.00           H  
ATOM   2435  HB3 ALA   151      44.375  39.844  41.393  1.00  0.00           H  
ATOM   2436  C   ALA   151      44.615  40.544  44.729  1.00  0.00           C  
ATOM   2437  O   ALA   151      44.623  41.618  45.329  1.00  0.00           O  
ATOM   2438  N   ASP   152      45.249  39.456  45.167  1.00  0.00           N  
ATOM   2439  H   ASP   152      45.139  38.599  44.644  1.00  0.00           H  
ATOM   2440  CA  ASP   152      46.037  39.422  46.389  1.00  0.00           C  
ATOM   2441  HA  ASP   152      46.338  38.400  46.619  1.00  0.00           H  
ATOM   2442  CB  ASP   152      47.289  40.268  46.203  1.00  0.00           C  
ATOM   2443  HB2 ASP   152      47.723  40.065  45.224  1.00  0.00           H  
ATOM   2444  HB3 ASP   152      47.004  41.318  46.262  1.00  0.00           H  
ATOM   2445  CG  ASP   152      48.310  39.958  47.283  1.00  0.00           C  
ATOM   2446  OD1 ASP   152      47.926  39.401  48.316  1.00  0.00           O  
ATOM   2447  OD2 ASP   152      49.488  40.262  47.084  1.00  0.00           O  
ATOM   2448  C   ASP   152      45.290  39.890  47.633  1.00  0.00           C  
ATOM   2449  O   ASP   152      45.418  41.020  48.104  1.00  0.00           O  
ATOM   2450  N   PHE   153      44.506  38.967  48.185  1.00  0.00           N  
ATOM   2451  H   PHE   153      44.454  38.049  47.768  1.00  0.00           H  
ATOM   2452  CA  PHE   153      43.678  39.244  49.346  1.00  0.00           C  
ATOM   2453  HA  PHE   153      43.463  40.309  49.427  1.00  0.00           H  
ATOM   2454  CB  PHE   153      42.359  38.491  49.182  1.00  0.00           C  
ATOM   2455  HB2 PHE   153      42.514  37.415  49.094  1.00  0.00           H  
ATOM   2456  HB3 PHE   153      41.704  38.695  50.029  1.00  0.00           H  
ATOM   2457  CG  PHE   153      41.605  38.926  47.932  1.00  0.00           C  
ATOM   2458  CD1 PHE   153      40.772  40.027  47.981  1.00  0.00           C  
ATOM   2459  HD1 PHE   153      40.634  40.571  48.915  1.00  0.00           H  
ATOM   2460  CE1 PHE   153      40.112  40.438  46.838  1.00  0.00           C  
ATOM   2461  HE1 PHE   153      39.459  41.309  46.883  1.00  0.00           H  
ATOM   2462  CZ  PHE   153      40.274  39.757  45.651  1.00  0.00           C  
ATOM   2463  HZ  PHE   153      39.752  40.083  44.751  1.00  0.00           H  
ATOM   2464  CE2 PHE   153      41.103  38.658  45.607  1.00  0.00           C  
ATOM   2465  HE2 PHE   153      41.233  38.118  44.669  1.00  0.00           H  
ATOM   2466  CD2 PHE   153      41.769  38.238  46.744  1.00  0.00           C  
ATOM   2467  HD2 PHE   153      42.421  37.366  46.703  1.00  0.00           H  
ATOM   2468  C   PHE   153      44.346  38.853  50.657  1.00  0.00           C  
ATOM   2469  O   PHE   153      43.684  38.626  51.670  1.00  0.00           O  
ATOM   2470  N   GLY   154      45.673  38.764  50.674  1.00  0.00           N  
ATOM   2471  H   GLY   154      46.219  38.979  49.852  1.00  0.00           H  
ATOM   2472  CA  GLY   154      46.375  38.355  51.880  1.00  0.00           C  
ATOM   2473  HA2 GLY   154      46.041  37.351  52.141  1.00  0.00           H  
ATOM   2474  HA3 GLY   154      47.442  38.337  51.660  1.00  0.00           H  
ATOM   2475  C   GLY   154      46.128  39.281  53.064  1.00  0.00           C  
ATOM   2476  O   GLY   154      46.084  38.835  54.209  1.00  0.00           O  
ATOM   2477  N   LEU   155      45.973  40.586  52.835  1.00  0.00           N  
ATOM   2478  H   LEU   155      46.033  40.964  51.901  1.00  0.00           H  
ATOM   2479  CA  LEU   155      45.731  41.506  53.939  1.00  0.00           C  
ATOM   2480  HA  LEU   155      46.048  41.049  54.877  1.00  0.00           H  
ATOM   2481  CB  LEU   155      46.512  42.792  53.738  1.00  0.00           C  
ATOM   2482  HB2 LEU   155      46.233  43.125  52.738  1.00  0.00           H  
ATOM   2483  HB3 LEU   155      46.149  43.510  54.474  1.00  0.00           H  
ATOM   2484  CG  LEU   155      48.026  42.690  53.835  1.00  0.00           C  
ATOM   2485  HG  LEU   155      48.386  41.949  53.121  1.00  0.00           H  
ATOM   2486  CD1 LEU   155      48.648  44.044  53.518  1.00  0.00           C  
ATOM   2487 HD11 LEU   155      48.288  44.785  54.231  1.00  0.00           H  
ATOM   2488 HD12 LEU   155      49.733  43.971  53.587  1.00  0.00           H  
ATOM   2489 HD13 LEU   155      48.368  44.346  52.509  1.00  0.00           H  
ATOM   2490  CD2 LEU   155      48.412  42.223  55.231  1.00  0.00           C  
ATOM   2491 HD21 LEU   155      47.968  41.246  55.423  1.00  0.00           H  
ATOM   2492 HD22 LEU   155      49.497  42.149  55.303  1.00  0.00           H  
ATOM   2493 HD23 LEU   155      48.047  42.938  55.968  1.00  0.00           H  
ATOM   2494  C   LEU   155      44.266  41.864  54.093  1.00  0.00           C  
ATOM   2495  O   LEU   155      43.888  42.624  54.986  1.00  0.00           O  
ATOM   2496  N   ALA   156      43.423  41.324  53.213  1.00  0.00           N  
ATOM   2497  H   ALA   156      43.743  40.692  52.493  1.00  0.00           H  
ATOM   2498  CA  ALA   156      42.012  41.657  53.258  1.00  0.00           C  
ATOM   2499  HA  ALA   156      41.894  42.740  53.219  1.00  0.00           H  
ATOM   2500  CB  ALA   156      41.297  41.045  52.059  1.00  0.00           C  
ATOM   2501  HB1 ALA   156      41.399  39.960  52.089  1.00  0.00           H  
ATOM   2502  HB2 ALA   156      40.240  41.311  52.091  1.00  0.00           H  
ATOM   2503  HB3 ALA   156      41.739  41.426  51.139  1.00  0.00           H  
ATOM   2504  C   ALA   156      41.354  41.155  54.536  1.00  0.00           C  
ATOM   2505  O   ALA   156      41.722  40.114  55.082  1.00  0.00           O  
ATOM   2506  N   ARG   157      40.369  41.900  55.037  1.00  0.00           N  
ATOM   2507  H   ARG   157      40.049  42.725  54.550  1.00  0.00           H  
ATOM   2508  CA  ARG   157      39.719  41.544  56.289  1.00  0.00           C  
ATOM   2509  HA  ARG   157      39.850  40.478  56.474  1.00  0.00           H  
ATOM   2510  CB  ARG   157      40.312  42.316  57.458  1.00  0.00           C  
ATOM   2511  HB2 ARG   157      40.111  43.367  57.253  1.00  0.00           H  
ATOM   2512  HB3 ARG   157      39.749  42.003  58.337  1.00  0.00           H  
ATOM   2513  CG  ARG   157      41.795  42.125  57.713  1.00  0.00           C  
ATOM   2514  HG2 ARG   157      42.338  42.384  56.805  1.00  0.00           H  
ATOM   2515  HG3 ARG   157      42.095  42.795  58.519  1.00  0.00           H  
ATOM   2516  CD  ARG   157      42.114  40.692  58.101  1.00  0.00           C  
ATOM   2517  HD2 ARG   157      41.481  40.379  58.932  1.00  0.00           H  
ATOM   2518  HD3 ARG   157      41.951  40.029  57.251  1.00  0.00           H  
ATOM   2519  NE  ARG   157      43.501  40.589  58.511  1.00  0.00           N  
ATOM   2520  HE  ARG   157      43.793  40.923  59.419  1.00  0.00           H  
ATOM   2521  CZ  ARG   157      44.415  40.050  57.708  1.00  0.00           C  
ATOM   2522  NH1 ARG   157      44.074  39.589  56.507  1.00  0.00           N  
ATOM   2523 HH11 ARG   157      43.113  39.647  56.201  1.00  0.00           H  
ATOM   2524 HH12 ARG   157      44.777  39.182  55.907  1.00  0.00           H  
ATOM   2525  NH2 ARG   157      45.680  39.982  58.113  1.00  0.00           N  
ATOM   2526 HH21 ARG   157      45.935  40.338  59.023  1.00  0.00           H  
ATOM   2527 HH22 ARG   157      46.379  39.575  57.509  1.00  0.00           H  
ATOM   2528  C   ARG   157      38.230  41.844  56.289  1.00  0.00           C  
ATOM   2529  O   ARG   157      37.760  42.801  55.671  1.00  0.00           O  
ATOM   2530  N   LEU   158      37.477  41.005  57.002  1.00  0.00           N  
ATOM   2531  H   LEU   158      37.882  40.180  57.422  1.00  0.00           H  
ATOM   2532  CA  LEU   158      36.067  41.262  57.214  1.00  0.00           C  
ATOM   2533  HA  LEU   158      35.608  41.601  56.285  1.00  0.00           H  
ATOM   2534  CB  LEU   158      35.362  39.995  57.670  1.00  0.00           C  
ATOM   2535  HB2 LEU   158      35.412  39.329  56.809  1.00  0.00           H  
ATOM   2536  HB3 LEU   158      35.957  39.582  58.484  1.00  0.00           H  
ATOM   2537  CG  LEU   158      33.914  40.134  58.119  1.00  0.00           C  
ATOM   2538  HG  LEU   158      33.855  40.889  58.903  1.00  0.00           H  
ATOM   2539  CD1 LEU   158      33.037  40.548  56.951  1.00  0.00           C  
ATOM   2540 HD11 LEU   158      33.095  39.793  56.167  1.00  0.00           H  
ATOM   2541 HD12 LEU   158      32.005  40.643  57.287  1.00  0.00           H  
ATOM   2542 HD13 LEU   158      33.381  41.505  56.559  1.00  0.00           H  
ATOM   2543  CD2 LEU   158      33.449  38.807  58.690  1.00  0.00           C  
ATOM   2544 HD21 LEU   158      34.075  38.537  59.540  1.00  0.00           H  
ATOM   2545 HD22 LEU   158      32.412  38.894  59.015  1.00  0.00           H  
ATOM   2546 HD23 LEU   158      33.525  38.035  57.924  1.00  0.00           H  
ATOM   2547  C   LEU   158      35.944  42.320  58.305  1.00  0.00           C  
ATOM   2548  O   LEU   158      36.562  42.216  59.364  1.00  0.00           O  
ATOM   2549  N   ILE   159      35.166  43.371  58.081  1.00  0.00           N  
ATOM   2550  H   ILE   159      34.689  43.497  57.200  1.00  0.00           H  
ATOM   2551  CA  ILE   159      35.012  44.393  59.099  1.00  0.00           C  
ATOM   2552  HA  ILE   159      35.815  44.368  59.836  1.00  0.00           H  
ATOM   2553  CB  ILE   159      34.978  45.773  58.425  1.00  0.00           C  
ATOM   2554  HB  ILE   159      34.269  45.754  57.598  1.00  0.00           H  
ATOM   2555  CG2 ILE   159      34.552  46.823  59.433  1.00  0.00           C  
ATOM   2556 HG21 ILE   159      35.262  46.843  60.261  1.00  0.00           H  
ATOM   2557 HG22 ILE   159      34.529  47.801  58.952  1.00  0.00           H  
ATOM   2558 HG23 ILE   159      33.559  46.582  59.813  1.00  0.00           H  
ATOM   2559  CG1 ILE   159      36.341  46.073  57.829  1.00  0.00           C  
ATOM   2560 HG12 ILE   159      36.508  45.384  57.001  1.00  0.00           H  
ATOM   2561 HG13 ILE   159      36.328  47.096  57.453  1.00  0.00           H  
ATOM   2562  CD1 ILE   159      37.476  45.919  58.863  1.00  0.00           C  
ATOM   2563 HD11 ILE   159      37.490  44.897  59.239  1.00  0.00           H  
ATOM   2564 HD12 ILE   159      38.432  46.145  58.390  1.00  0.00           H  
ATOM   2565 HD13 ILE   159      37.310  46.608  59.691  1.00  0.00           H  
ATOM   2566  C   ILE   159      33.743  44.173  59.905  1.00  0.00           C  
ATOM   2567  O   ILE   159      32.641  44.299  59.374  1.00  0.00           O  
ATOM   2568  N   GLU   160      33.835  43.829  61.190  1.00  0.00           N  
ATOM   2569  H   GLU   160      34.728  43.705  61.644  1.00  0.00           H  
ATOM   2570  CA  GLU   160      32.626  43.624  61.976  1.00  0.00           C  
ATOM   2571  HA  GLU   160      31.903  43.038  61.407  1.00  0.00           H  
ATOM   2572  CB  GLU   160      32.965  42.871  63.250  1.00  0.00           C  
ATOM   2573  HB2 GLU   160      33.518  43.547  63.903  1.00  0.00           H  
ATOM   2574  HB3 GLU   160      32.030  42.586  63.731  1.00  0.00           H  
ATOM   2575  CG  GLU   160      33.801  41.625  62.986  1.00  0.00           C  
ATOM   2576  HG2 GLU   160      34.734  41.959  62.533  1.00  0.00           H  
ATOM   2577  HG3 GLU   160      34.011  41.168  63.953  1.00  0.00           H  
ATOM   2578  CD  GLU   160      33.131  40.603  62.077  1.00  0.00           C  
ATOM   2579  OE1 GLU   160      31.904  40.605  61.977  1.00  0.00           O  
ATOM   2580  OE2 GLU   160      33.844  39.801  61.470  1.00  0.00           O  
ATOM   2581  C   GLU   160      32.033  44.981  62.324  1.00  0.00           C  
ATOM   2582  O   GLU   160      30.842  45.254  62.164  1.00  0.00           O  
ATOM   2583  N   ASP   161      32.891  45.848  62.855  1.00  0.00           N  
ATOM   2584  H   ASP   161      33.838  45.573  63.073  1.00  0.00           H  
ATOM   2585  CA  ASP   161      32.498  47.218  63.106  1.00  0.00           C  
ATOM   2586  HA  ASP   161      31.416  47.311  63.020  1.00  0.00           H  
ATOM   2587  CB  ASP   161      32.914  47.655  64.503  1.00  0.00           C  
ATOM   2588  HB2 ASP   161      33.973  47.425  64.624  1.00  0.00           H  
ATOM   2589  HB3 ASP   161      32.766  48.732  64.580  1.00  0.00           H  
ATOM   2590  CG  ASP   161      32.116  46.954  65.591  1.00  0.00           C  
ATOM   2591  OD1 ASP   161      32.504  45.859  66.004  1.00  0.00           O  
ATOM   2592  OD2 ASP   161      31.105  47.510  66.017  1.00  0.00           O  
ATOM   2593  C   ASP   161      33.250  48.028  62.062  1.00  0.00           C  
ATOM   2594  O   ASP   161      34.075  47.480  61.330  1.00  0.00           O  
ATOM   2595  N   ASN   162      33.039  49.332  61.946  1.00  0.00           N  
ATOM   2596  H   ASN   162      32.377  49.819  62.533  1.00  0.00           H  
ATOM   2597  CA  ASN   162      33.704  50.078  60.889  1.00  0.00           C  
ATOM   2598  HA  ASN   162      33.365  49.751  59.906  1.00  0.00           H  
ATOM   2599  CB  ASN   162      33.351  51.553  61.060  1.00  0.00           C  
ATOM   2600  HB2 ASN   162      32.266  51.659  61.082  1.00  0.00           H  
ATOM   2601  HB3 ASN   162      33.767  51.881  62.013  1.00  0.00           H  
ATOM   2602  CG  ASN   162      33.904  52.444  59.956  1.00  0.00           C  
ATOM   2603  OD1 ASN   162      34.388  51.973  58.927  1.00  0.00           O  
ATOM   2604  ND2 ASN   162      33.830  53.763  60.131  1.00  0.00           N  
ATOM   2605 HD21 ASN   162      34.187  54.384  59.419  1.00  0.00           H  
ATOM   2606 HD22 ASN   162      33.416  54.135  60.974  1.00  0.00           H  
ATOM   2607  C   ASN   162      35.222  49.945  60.753  1.00  0.00           C  
ATOM   2608  O   ASN   162      35.775  50.231  59.689  1.00  0.00           O  
ATOM   2609  N   GLU   163      35.974  49.462  61.741  1.00  0.00           N  
ATOM   2610  H   GLU   163      35.594  49.113  62.609  1.00  0.00           H  
ATOM   2611  CA  GLU   163      37.418  49.545  61.604  1.00  0.00           C  
ATOM   2612  HA  GLU   163      37.732  49.648  60.565  1.00  0.00           H  
ATOM   2613  CB  GLU   163      37.815  50.800  62.357  1.00  0.00           C  
ATOM   2614  HB2 GLU   163      37.306  51.606  61.826  1.00  0.00           H  
ATOM   2615  HB3 GLU   163      37.368  50.677  63.343  1.00  0.00           H  
ATOM   2616  CG  GLU   163      39.280  51.142  62.506  1.00  0.00           C  
ATOM   2617  HG2 GLU   163      39.797  50.279  62.925  1.00  0.00           H  
ATOM   2618  HG3 GLU   163      39.714  51.389  61.537  1.00  0.00           H  
ATOM   2619  CD  GLU   163      39.432  52.329  63.447  1.00  0.00           C  
ATOM   2620  OE1 GLU   163      39.356  52.128  64.661  1.00  0.00           O  
ATOM   2621  OE2 GLU   163      39.603  53.452  62.969  1.00  0.00           O  
ATOM   2622  C   GLU   163      38.265  48.354  62.039  1.00  0.00           C  
ATOM   2623  O   GLU   163      37.955  47.640  62.992  1.00  0.00           O  
ATOM   2624  N   PTR   164      39.370  48.125  61.331  1.00  0.00           N  
ATOM   2625  H   PTR   164      39.604  48.693  60.548  1.00  0.00           H  
ATOM   2626  CA  PTR   164      40.288  47.057  61.681  1.00  0.00           C  
ATOM   2627  HA  PTR   164      39.934  46.533  62.558  1.00  0.00           H  
ATOM   2628  CB  PTR   164      40.501  46.168  60.463  1.00  0.00           C  
ATOM   2629  HB2 PTR   164      39.570  45.663  60.227  1.00  0.00           H  
ATOM   2630  HB3 PTR   164      40.739  46.795  59.610  1.00  0.00           H  
ATOM   2631  CG  PTR   164      41.618  45.163  60.667  1.00  0.00           C  
ATOM   2632  CD1 PTR   164      41.338  43.888  61.120  1.00  0.00           C  
ATOM   2633  HD1 PTR   164      40.331  43.578  61.348  1.00  0.00           H  
ATOM   2634  CE1 PTR   164      42.367  42.988  61.308  1.00  0.00           C  
ATOM   2635  HE1 PTR   164      42.198  41.991  61.665  1.00  0.00           H  
ATOM   2636  CZ  PTR   164      43.661  43.381  61.036  1.00  0.00           C  
ATOM   2637  CE2 PTR   164      43.947  44.650  60.583  1.00  0.00           C  
ATOM   2638  HE2 PTR   164      44.966  44.929  60.389  1.00  0.00           H  
ATOM   2639  CD2 PTR   164      42.917  45.544  60.399  1.00  0.00           C  
ATOM   2640  HD2 PTR   164      43.142  46.540  60.056  1.00  0.00           H  
ATOM   2641  OH  PTR   164      44.735  42.462  61.220  1.00  0.00           O  
ATOM   2642  P   PTR   164      45.539  41.299  61.977  1.00  0.00           P  
ATOM   2643  O1P PTR   164      44.927  41.404  63.324  1.00  0.00           O  
ATOM   2644  O2P PTR   164      45.158  40.274  60.979  1.00  0.00           O  
ATOM   2645  O3P PTR   164      46.703  42.212  61.905  1.00  0.00           O  
ATOM   2646  C   PTR   164      41.614  47.654  62.144  1.00  0.00           C  
ATOM   2647  O   PTR   164      42.201  48.486  61.454  1.00  0.00           O  
ATOM   2648  N   THR   165      42.137  47.283  63.312  1.00  0.00           N  
ATOM   2649  H   THR   165      41.682  46.606  63.909  1.00  0.00           H  
ATOM   2650  CA  THR   165      43.382  47.885  63.773  1.00  0.00           C  
ATOM   2651  HA  THR   165      43.664  48.730  63.146  1.00  0.00           H  
ATOM   2652  CB  THR   165      43.222  48.380  65.225  1.00  0.00           C  
ATOM   2653  HB  THR   165      43.042  47.511  65.858  1.00  0.00           H  
ATOM   2654  CG2 THR   165      44.455  49.127  65.726  1.00  0.00           C  
ATOM   2655 HG21 THR   165      44.636  49.996  65.093  1.00  0.00           H  
ATOM   2656 HG22 THR   165      44.290  49.454  66.753  1.00  0.00           H  
ATOM   2657 HG23 THR   165      45.321  48.465  65.690  1.00  0.00           H  
ATOM   2658  OG1 THR   165      42.084  49.233  65.248  1.00  0.00           O  
ATOM   2659  HG1 THR   165      41.950  49.564  66.139  1.00  0.00           H  
ATOM   2660  C   THR   165      44.553  46.913  63.706  1.00  0.00           C  
ATOM   2661  O   THR   165      44.554  45.871  64.365  1.00  0.00           O  
ATOM   2662  N   ALA   166      45.584  47.226  62.917  1.00  0.00           N  
ATOM   2663  H   ALA   166      45.585  48.083  62.383  1.00  0.00           H  
ATOM   2664  CA  ALA   166      46.729  46.336  62.797  1.00  0.00           C  
ATOM   2665  HA  ALA   166      46.355  45.331  62.604  1.00  0.00           H  
ATOM   2666  CB  ALA   166      47.616  46.756  61.635  1.00  0.00           C  
ATOM   2667  HB1 ALA   166      48.006  47.757  61.818  1.00  0.00           H  
ATOM   2668  HB2 ALA   166      48.446  46.056  61.538  1.00  0.00           H  
ATOM   2669  HB3 ALA   166      47.033  46.757  60.714  1.00  0.00           H  
ATOM   2670  C   ALA   166      47.606  46.306  64.041  1.00  0.00           C  
ATOM   2671  O   ALA   166      47.451  47.111  64.960  1.00  0.00           O  
ATOM   2672  N   ARG   167      48.546  45.364  64.092  1.00  0.00           N  
ATOM   2673  H   ARG   167      48.654  44.672  63.364  1.00  0.00           H  
ATOM   2674  CA  ARG   167      49.433  45.302  65.237  1.00  0.00           C  
ATOM   2675  HA  ARG   167      48.859  45.294  66.163  1.00  0.00           H  
ATOM   2676  CB  ARG   167      50.258  44.022  65.164  1.00  0.00           C  
ATOM   2677  HB2 ARG   167      49.567  43.180  65.201  1.00  0.00           H  
ATOM   2678  HB3 ARG   167      50.783  44.020  64.209  1.00  0.00           H  
ATOM   2679  CG  ARG   167      51.269  43.901  66.301  1.00  0.00           C  
ATOM   2680  HG2 ARG   167      52.120  44.548  66.091  1.00  0.00           H  
ATOM   2681  HG3 ARG   167      50.797  44.212  67.233  1.00  0.00           H  
ATOM   2682  CD  ARG   167      51.748  42.453  66.432  1.00  0.00           C  
ATOM   2683  HD2 ARG   167      50.902  41.820  66.697  1.00  0.00           H  
ATOM   2684  HD3 ARG   167      52.159  42.127  65.476  1.00  0.00           H  
ATOM   2685  NE  ARG   167      52.775  42.312  67.453  1.00  0.00           N  
ATOM   2686  HE  ARG   167      53.347  43.102  67.713  1.00  0.00           H  
ATOM   2687  CZ  ARG   167      52.969  41.151  68.082  1.00  0.00           C  
ATOM   2688  NH1 ARG   167      52.220  40.083  67.795  1.00  0.00           N  
ATOM   2689 HH11 ARG   167      51.496  40.151  67.094  1.00  0.00           H  
ATOM   2690 HH12 ARG   167      52.380  39.212  68.281  1.00  0.00           H  
ATOM   2691  NH2 ARG   167      53.938  41.054  68.992  1.00  0.00           N  
ATOM   2692 HH21 ARG   167      54.515  41.856  69.198  1.00  0.00           H  
ATOM   2693 HH22 ARG   167      54.090  40.178  69.471  1.00  0.00           H  
ATOM   2694  C   ARG   167      50.344  46.522  65.250  1.00  0.00           C  
ATOM   2695  O   ARG   167      50.639  47.101  64.203  1.00  0.00           O  
ATOM   2696  N   GLU   168      50.801  46.983  66.412  1.00  0.00           N  
ATOM   2697  H   GLU   168      50.570  46.574  67.306  1.00  0.00           H  
ATOM   2698  CA  GLU   168      51.658  48.152  66.393  1.00  0.00           C  
ATOM   2699  HA  GLU   168      51.143  48.981  65.908  1.00  0.00           H  
ATOM   2700  CB  GLU   168      52.022  48.569  67.812  1.00  0.00           C  
ATOM   2701  HB2 GLU   168      52.493  47.716  68.301  1.00  0.00           H  
ATOM   2702  HB3 GLU   168      52.737  49.390  67.746  1.00  0.00           H  
ATOM   2703  CG  GLU   168      50.810  49.014  68.623  1.00  0.00           C  
ATOM   2704  HG2 GLU   168      50.155  48.148  68.722  1.00  0.00           H  
ATOM   2705  HG3 GLU   168      51.174  49.308  69.607  1.00  0.00           H  
ATOM   2706  CD  GLU   168      50.031  50.171  68.003  1.00  0.00           C  
ATOM   2707  OE1 GLU   168      50.582  50.877  67.155  1.00  0.00           O  
ATOM   2708  OE2 GLU   168      48.870  50.366  68.368  1.00  0.00           O  
ATOM   2709  C   GLU   168      52.929  47.864  65.613  1.00  0.00           C  
ATOM   2710  O   GLU   168      53.498  48.741  64.962  1.00  0.00           O  
ATOM   2711  N   GLY   169      53.401  46.621  65.643  1.00  0.00           N  
ATOM   2712  H   GLY   169      52.949  45.891  66.174  1.00  0.00           H  
ATOM   2713  CA  GLY   169      54.600  46.288  64.896  1.00  0.00           C  
ATOM   2714  HA2 GLY   169      55.357  47.044  65.107  1.00  0.00           H  
ATOM   2715  HA3 GLY   169      54.955  45.315  65.234  1.00  0.00           H  
ATOM   2716  C   GLY   169      54.358  46.234  63.393  1.00  0.00           C  
ATOM   2717  O   GLY   169      55.300  46.156  62.604  1.00  0.00           O  
ATOM   2718  N   ALA   170      53.101  46.272  62.950  1.00  0.00           N  
ATOM   2719  H   ALA   170      52.321  46.336  63.589  1.00  0.00           H  
ATOM   2720  CA  ALA   170      52.821  46.198  61.527  1.00  0.00           C  
ATOM   2721  HA  ALA   170      53.326  45.317  61.131  1.00  0.00           H  
ATOM   2722  CB  ALA   170      51.326  46.047  61.295  1.00  0.00           C  
ATOM   2723  HB1 ALA   170      50.807  46.926  61.678  1.00  0.00           H  
ATOM   2724  HB2 ALA   170      51.132  45.947  60.227  1.00  0.00           H  
ATOM   2725  HB3 ALA   170      50.966  45.158  61.814  1.00  0.00           H  
ATOM   2726  C   ALA   170      53.292  47.419  60.749  1.00  0.00           C  
ATOM   2727  O   ALA   170      53.150  48.559  61.189  1.00  0.00           O  
ATOM   2728  N   LYS   171      53.876  47.202  59.573  1.00  0.00           N  
ATOM   2729  H   LYS   171      54.033  46.264  59.231  1.00  0.00           H  
ATOM   2730  CA  LYS   171      54.318  48.315  58.754  1.00  0.00           C  
ATOM   2731  HA  LYS   171      53.980  49.255  59.190  1.00  0.00           H  
ATOM   2732  CB  LYS   171      55.838  48.337  58.672  1.00  0.00           C  
ATOM   2733  HB2 LYS   171      56.111  48.978  57.834  1.00  0.00           H  
ATOM   2734  HB3 LYS   171      56.209  48.773  59.599  1.00  0.00           H  
ATOM   2735  CG  LYS   171      56.454  46.960  58.478  1.00  0.00           C  
ATOM   2736  HG2 LYS   171      55.930  46.432  57.681  1.00  0.00           H  
ATOM   2737  HG3 LYS   171      57.507  47.062  58.215  1.00  0.00           H  
ATOM   2738  CD  LYS   171      56.329  46.171  59.777  1.00  0.00           C  
ATOM   2739  HD2 LYS   171      56.785  46.754  60.576  1.00  0.00           H  
ATOM   2740  HD3 LYS   171      55.269  46.030  59.991  1.00  0.00           H  
ATOM   2741  CE  LYS   171      57.013  44.812  59.686  1.00  0.00           C  
ATOM   2742  HE2 LYS   171      56.449  44.172  59.008  1.00  0.00           H  
ATOM   2743  HE3 LYS   171      58.024  44.946  59.301  1.00  0.00           H  
ATOM   2744  NZ  LYS   171      57.074  44.191  60.998  1.00  0.00           N  
ATOM   2745  HZ1 LYS   171      56.137  44.066  61.355  1.00  0.00           H  
ATOM   2746  HZ2 LYS   171      57.529  43.293  60.925  1.00  0.00           H  
ATOM   2747  HZ3 LYS   171      57.597  44.784  61.627  1.00  0.00           H  
ATOM   2748  C   LYS   171      53.742  48.193  57.357  1.00  0.00           C  
ATOM   2749  O   LYS   171      53.636  47.096  56.811  1.00  0.00           O  
ATOM   2750  N   PHE   172      53.353  49.308  56.742  1.00  0.00           N  
ATOM   2751  H   PHE   172      53.446  50.213  57.181  1.00  0.00           H  
ATOM   2752  CA  PHE   172      52.748  49.241  55.423  1.00  0.00           C  
ATOM   2753  HA  PHE   172      52.856  48.242  55.000  1.00  0.00           H  
ATOM   2754  CB  PHE   172      51.263  49.556  55.552  1.00  0.00           C  
ATOM   2755  HB2 PHE   172      51.116  50.550  55.975  1.00  0.00           H  
ATOM   2756  HB3 PHE   172      50.750  49.490  54.593  1.00  0.00           H  
ATOM   2757  CG  PHE   172      50.567  48.577  56.488  1.00  0.00           C  
ATOM   2758  CD1 PHE   172      50.493  48.850  57.845  1.00  0.00           C  
ATOM   2759  HD1 PHE   172      50.921  49.769  58.245  1.00  0.00           H  
ATOM   2760  CE1 PHE   172      49.874  47.949  58.693  1.00  0.00           C  
ATOM   2761  HE1 PHE   172      49.814  48.160  59.761  1.00  0.00           H  
ATOM   2762  CZ  PHE   172      49.331  46.782  58.189  1.00  0.00           C  
ATOM   2763  HZ  PHE   172      48.847  46.074  58.861  1.00  0.00           H  
ATOM   2764  CE2 PHE   172      49.402  46.513  56.837  1.00  0.00           C  
ATOM   2765  HE2 PHE   172      48.970  45.593  56.443  1.00  0.00           H  
ATOM   2766  CD2 PHE   172      50.019  47.409  55.982  1.00  0.00           C  
ATOM   2767  HD2 PHE   172      50.074  47.195  54.915  1.00  0.00           H  
ATOM   2768  C   PHE   172      53.411  50.214  54.458  1.00  0.00           C  
ATOM   2769  O   PHE   172      54.084  51.148  54.896  1.00  0.00           O  
ATOM   2770  N   PRO   173      53.274  50.035  53.140  1.00  0.00           N  
ATOM   2771  CD  PRO   173      52.526  48.950  52.526  1.00  0.00           C  
ATOM   2772  HD2 PRO   173      51.468  49.204  52.472  1.00  0.00           H  
ATOM   2773  HD3 PRO   173      52.650  48.033  53.103  1.00  0.00           H  
ATOM   2774  CG  PRO   173      53.179  48.863  51.152  1.00  0.00           C  
ATOM   2775  HG2 PRO   173      52.516  48.389  50.428  1.00  0.00           H  
ATOM   2776  HG3 PRO   173      54.120  48.315  51.195  1.00  0.00           H  
ATOM   2777  CB  PRO   173      53.416  50.319  50.814  1.00  0.00           C  
ATOM   2778  HB2 PRO   173      52.473  50.776  50.512  1.00  0.00           H  
ATOM   2779  HB3 PRO   173      54.169  50.500  50.047  1.00  0.00           H  
ATOM   2780  CA  PRO   173      53.871  50.903  52.128  1.00  0.00           C  
ATOM   2781  HA  PRO   173      54.956  50.855  52.210  1.00  0.00           H  
ATOM   2782  C   PRO   173      53.412  52.334  52.331  1.00  0.00           C  
ATOM   2783  O   PRO   173      52.251  52.670  52.103  1.00  0.00           O  
ATOM   2784  N   ILE   174      54.319  53.210  52.757  1.00  0.00           N  
ATOM   2785  H   ILE   174      55.277  52.934  52.921  1.00  0.00           H  
ATOM   2786  CA  ILE   174      53.935  54.575  53.059  1.00  0.00           C  
ATOM   2787  HA  ILE   174      53.165  54.622  53.829  1.00  0.00           H  
ATOM   2788  CB  ILE   174      55.172  55.355  53.525  1.00  0.00           C  
ATOM   2789  HB  ILE   174      55.968  55.255  52.788  1.00  0.00           H  
ATOM   2790  CG2 ILE   174      54.805  56.824  53.678  1.00  0.00           C  
ATOM   2791 HG21 ILE   174      54.009  56.925  54.415  1.00  0.00           H  
ATOM   2792 HG22 ILE   174      55.679  57.384  54.009  1.00  0.00           H  
ATOM   2793 HG23 ILE   174      54.464  57.215  52.720  1.00  0.00           H  
ATOM   2794  CG1 ILE   174      55.699  54.768  54.824  1.00  0.00           C  
ATOM   2795 HG12 ILE   174      56.013  53.744  54.621  1.00  0.00           H  
ATOM   2796 HG13 ILE   174      56.563  55.359  55.127  1.00  0.00           H  
ATOM   2797  CD1 ILE   174      54.655  54.769  55.954  1.00  0.00           C  
ATOM   2798 HD11 ILE   174      53.790  54.178  55.652  1.00  0.00           H  
ATOM   2799 HD12 ILE   174      55.093  54.337  56.854  1.00  0.00           H  
ATOM   2800 HD13 ILE   174      54.341  55.793  56.158  1.00  0.00           H  
ATOM   2801  C   ILE   174      53.280  55.323  51.913  1.00  0.00           C  
ATOM   2802  O   ILE   174      52.312  56.051  52.116  1.00  0.00           O  
ATOM   2803  N   LYS   175      53.769  55.174  50.682  1.00  0.00           N  
ATOM   2804  H   LYS   175      54.556  54.574  50.480  1.00  0.00           H  
ATOM   2805  CA  LYS   175      53.205  55.956  49.600  1.00  0.00           C  
ATOM   2806  HA  LYS   175      53.116  57.002  49.893  1.00  0.00           H  
ATOM   2807  CB  LYS   175      54.124  55.867  48.381  1.00  0.00           C  
ATOM   2808  HB2 LYS   175      54.263  54.815  48.130  1.00  0.00           H  
ATOM   2809  HB3 LYS   175      53.642  56.378  47.548  1.00  0.00           H  
ATOM   2810  CG  LYS   175      55.476  56.506  48.654  1.00  0.00           C  
ATOM   2811  HG2 LYS   175      55.307  57.488  49.095  1.00  0.00           H  
ATOM   2812  HG3 LYS   175      56.015  55.877  49.363  1.00  0.00           H  
ATOM   2813  CD  LYS   175      56.299  56.656  47.384  1.00  0.00           C  
ATOM   2814  HD2 LYS   175      56.555  55.672  46.990  1.00  0.00           H  
ATOM   2815  HD3 LYS   175      55.730  57.209  46.637  1.00  0.00           H  
ATOM   2816  CE  LYS   175      57.577  57.419  47.717  1.00  0.00           C  
ATOM   2817  HE2 LYS   175      57.322  58.272  48.345  1.00  0.00           H  
ATOM   2818  HE3 LYS   175      58.249  56.755  48.261  1.00  0.00           H  
ATOM   2819  NZ  LYS   175      58.233  57.887  46.507  1.00  0.00           N  
ATOM   2820  HZ1 LYS   175      57.610  58.502  46.002  1.00  0.00           H  
ATOM   2821  HZ2 LYS   175      59.075  58.388  46.752  1.00  0.00           H  
ATOM   2822  HZ3 LYS   175      58.470  57.096  45.924  1.00  0.00           H  
ATOM   2823  C   LYS   175      51.792  55.570  49.195  1.00  0.00           C  
ATOM   2824  O   LYS   175      51.063  56.387  48.635  1.00  0.00           O  
ATOM   2825  N   TRP   176      51.371  54.336  49.471  1.00  0.00           N  
ATOM   2826  H   TRP   176      51.984  53.679  49.931  1.00  0.00           H  
ATOM   2827  CA  TRP   176      50.036  53.893  49.105  1.00  0.00           C  
ATOM   2828  HA  TRP   176      49.619  54.562  48.353  1.00  0.00           H  
ATOM   2829  CB  TRP   176      50.081  52.478  48.530  1.00  0.00           C  
ATOM   2830  HB2 TRP   176      50.742  51.861  49.138  1.00  0.00           H  
ATOM   2831  HB3 TRP   176      49.082  52.043  48.526  1.00  0.00           H  
ATOM   2832  CG  TRP   176      50.598  52.394  47.105  1.00  0.00           C  
ATOM   2833  CD1 TRP   176      49.724  52.376  46.051  1.00  0.00           C  
ATOM   2834  HD1 TRP   176      48.645  52.429  46.192  1.00  0.00           H  
ATOM   2835  NE1 TRP   176      50.484  52.289  44.987  1.00  0.00           N  
ATOM   2836  HE1 TRP   176      50.127  52.253  44.042  1.00  0.00           H  
ATOM   2837  CE2 TRP   176      51.780  52.255  45.332  1.00  0.00           C  
ATOM   2838  CZ2 TRP   176      52.889  52.168  44.518  1.00  0.00           C  
ATOM   2839  HZ2 TRP   176      52.722  52.118  43.442  1.00  0.00           H  
ATOM   2840  CH2 TRP   176      54.137  52.148  45.107  1.00  0.00           C  
ATOM   2841  HH2 TRP   176      55.034  52.082  44.491  1.00  0.00           H  
ATOM   2842  CZ3 TRP   176      54.271  52.212  46.481  1.00  0.00           C  
ATOM   2843  HZ3 TRP   176      55.253  52.195  46.955  1.00  0.00           H  
ATOM   2844  CE3 TRP   176      53.159  52.299  47.297  1.00  0.00           C  
ATOM   2845  HE3 TRP   176      53.310  52.346  48.376  1.00  0.00           H  
ATOM   2846  CD2 TRP   176      51.910  52.321  46.712  1.00  0.00           C  
ATOM   2847  C   TRP   176      49.052  53.880  50.263  1.00  0.00           C  
ATOM   2848  O   TRP   176      47.840  53.810  50.062  1.00  0.00           O  
ATOM   2849  N   THR   177      49.558  53.934  51.495  1.00  0.00           N  
ATOM   2850  H   THR   177      50.553  54.020  51.645  1.00  0.00           H  
ATOM   2851  CA  THR   177      48.698  53.793  52.655  1.00  0.00           C  
ATOM   2852  HA  THR   177      47.795  53.230  52.420  1.00  0.00           H  
ATOM   2853  CB  THR   177      49.477  53.040  53.748  1.00  0.00           C  
ATOM   2854  HB  THR   177      50.351  53.641  53.999  1.00  0.00           H  
ATOM   2855  CG2 THR   177      48.659  52.781  55.010  1.00  0.00           C  
ATOM   2856 HG21 THR   177      47.785  52.180  54.759  1.00  0.00           H  
ATOM   2857 HG22 THR   177      49.270  52.247  55.737  1.00  0.00           H  
ATOM   2858 HG23 THR   177      48.336  53.731  55.435  1.00  0.00           H  
ATOM   2859  OG1 THR   177      49.878  51.808  53.163  1.00  0.00           O  
ATOM   2860  HG1 THR   177      50.372  51.294  53.806  1.00  0.00           H  
ATOM   2861  C   THR   177      48.152  55.097  53.211  1.00  0.00           C  
ATOM   2862  O   THR   177      48.855  56.097  53.325  1.00  0.00           O  
ATOM   2863  N   ALA   178      46.872  55.084  53.586  1.00  0.00           N  
ATOM   2864  H   ALA   178      46.310  54.251  53.478  1.00  0.00           H  
ATOM   2865  CA  ALA   178      46.246  56.270  54.144  1.00  0.00           C  
ATOM   2866  HA  ALA   178      46.326  57.092  53.432  1.00  0.00           H  
ATOM   2867  CB  ALA   178      44.770  55.996  54.407  1.00  0.00           C  
ATOM   2868  HB1 ALA   178      44.674  55.181  55.125  1.00  0.00           H  
ATOM   2869  HB2 ALA   178      44.300  56.892  54.810  1.00  0.00           H  
ATOM   2870  HB3 ALA   178      44.280  55.717  53.474  1.00  0.00           H  
ATOM   2871  C   ALA   178      46.900  56.704  55.448  1.00  0.00           C  
ATOM   2872  O   ALA   178      47.355  55.871  56.231  1.00  0.00           O  
ATOM   2873  N   PRO   179      46.963  58.005  55.728  1.00  0.00           N  
ATOM   2874  CD  PRO   179      46.382  59.057  54.904  1.00  0.00           C  
ATOM   2875  HD2 PRO   179      45.311  59.131  55.093  1.00  0.00           H  
ATOM   2876  HD3 PRO   179      46.551  58.842  53.849  1.00  0.00           H  
ATOM   2877  CG  PRO   179      47.148  60.294  55.377  1.00  0.00           C  
ATOM   2878  HG2 PRO   179      46.591  61.209  55.178  1.00  0.00           H  
ATOM   2879  HG3 PRO   179      48.130  60.358  54.909  1.00  0.00           H  
ATOM   2880  CB  PRO   179      47.274  60.036  56.859  1.00  0.00           C  
ATOM   2881  HB2 PRO   179      46.352  60.253  57.399  1.00  0.00           H  
ATOM   2882  HB3 PRO   179      48.094  60.604  57.299  1.00  0.00           H  
ATOM   2883  CA  PRO   179      47.575  58.555  56.930  1.00  0.00           C  
ATOM   2884  HA  PRO   179      48.651  58.402  56.847  1.00  0.00           H  
ATOM   2885  C   PRO   179      47.072  57.921  58.217  1.00  0.00           C  
ATOM   2886  O   PRO   179      47.867  57.561  59.083  1.00  0.00           O  
ATOM   2887  N   GLU   180      45.756  57.770  58.395  1.00  0.00           N  
ATOM   2888  H   GLU   180      45.076  58.049  57.702  1.00  0.00           H  
ATOM   2889  CA  GLU   180      45.274  57.206  59.642  1.00  0.00           C  
ATOM   2890  HA  GLU   180      45.671  57.784  60.477  1.00  0.00           H  
ATOM   2891  CB  GLU   180      43.747  57.232  59.712  1.00  0.00           C  
ATOM   2892  HB2 GLU   180      43.490  56.942  60.731  1.00  0.00           H  
ATOM   2893  HB3 GLU   180      43.458  58.269  59.545  1.00  0.00           H  
ATOM   2894  CG  GLU   180      43.008  56.332  58.725  1.00  0.00           C  
ATOM   2895  HG2 GLU   180      43.585  55.408  58.677  1.00  0.00           H  
ATOM   2896  HG3 GLU   180      42.029  56.126  59.158  1.00  0.00           H  
ATOM   2897  CD  GLU   180      42.833  56.896  57.318  1.00  0.00           C  
ATOM   2898  OE1 GLU   180      43.383  57.957  57.015  1.00  0.00           O  
ATOM   2899  OE2 GLU   180      42.126  56.264  56.532  1.00  0.00           O  
ATOM   2900  C   GLU   180      45.739  55.774  59.812  1.00  0.00           C  
ATOM   2901  O   GLU   180      45.921  55.297  60.932  1.00  0.00           O  
ATOM   2902  N   ALA   181      45.936  55.043  58.717  1.00  0.00           N  
ATOM   2903  H   ALA   181      45.748  55.395  57.789  1.00  0.00           H  
ATOM   2904  CA  ALA   181      46.442  53.690  58.849  1.00  0.00           C  
ATOM   2905  HA  ALA   181      45.936  53.165  59.660  1.00  0.00           H  
ATOM   2906  CB  ALA   181      46.234  52.908  57.559  1.00  0.00           C  
ATOM   2907  HB1 ALA   181      46.742  53.415  56.740  1.00  0.00           H  
ATOM   2908  HB2 ALA   181      46.642  51.903  57.673  1.00  0.00           H  
ATOM   2909  HB3 ALA   181      45.168  52.844  57.341  1.00  0.00           H  
ATOM   2910  C   ALA   181      47.935  53.723  59.158  1.00  0.00           C  
ATOM   2911  O   ALA   181      48.446  52.920  59.938  1.00  0.00           O  
ATOM   2912  N   ILE   182      48.686  54.642  58.552  1.00  0.00           N  
ATOM   2913  H   ILE   182      48.305  55.265  57.854  1.00  0.00           H  
ATOM   2914  CA  ILE   182      50.099  54.753  58.879  1.00  0.00           C  
ATOM   2915  HA  ILE   182      50.605  53.791  58.795  1.00  0.00           H  
ATOM   2916  CB  ILE   182      50.778  55.774  57.941  1.00  0.00           C  
ATOM   2917  HB  ILE   182      50.186  56.688  57.902  1.00  0.00           H  
ATOM   2918  CG2 ILE   182      52.173  56.093  58.475  1.00  0.00           C  
ATOM   2919 HG21 ILE   182      52.766  55.180  58.513  1.00  0.00           H  
ATOM   2920 HG22 ILE   182      52.659  56.814  57.818  1.00  0.00           H  
ATOM   2921 HG23 ILE   182      52.091  56.514  59.477  1.00  0.00           H  
ATOM   2922  CG1 ILE   182      50.838  55.229  56.523  1.00  0.00           C  
ATOM   2923 HG12 ILE   182      51.518  54.377  56.515  1.00  0.00           H  
ATOM   2924 HG13 ILE   182      49.838  54.898  56.243  1.00  0.00           H  
ATOM   2925  CD1 ILE   182      51.329  56.288  55.515  1.00  0.00           C  
ATOM   2926 HD11 ILE   182      52.330  56.619  55.793  1.00  0.00           H  
ATOM   2927 HD12 ILE   182      51.356  55.853  54.515  1.00  0.00           H  
ATOM   2928 HD13 ILE   182      50.650  57.140  55.522  1.00  0.00           H  
ATOM   2929  C   ILE   182      50.297  55.198  60.328  1.00  0.00           C  
ATOM   2930  O   ILE   182      51.119  54.665  61.076  1.00  0.00           O  
ATOM   2931  N   ASN   183      49.526  56.193  60.756  1.00  0.00           N  
ATOM   2932  H   ASN   183      48.839  56.614  60.147  1.00  0.00           H  
ATOM   2933  CA  ASN   183      49.704  56.754  62.083  1.00  0.00           C  
ATOM   2934  HA  ASN   183      50.760  56.793  62.349  1.00  0.00           H  
ATOM   2935  CB  ASN   183      49.147  58.178  62.085  1.00  0.00           C  
ATOM   2936  HB2 ASN   183      48.095  58.140  61.799  1.00  0.00           H  
ATOM   2937  HB3 ASN   183      49.233  58.575  63.096  1.00  0.00           H  
ATOM   2938  CG  ASN   183      49.879  59.116  61.128  1.00  0.00           C  
ATOM   2939  OD1 ASN   183      51.060  58.937  60.850  1.00  0.00           O  
ATOM   2940  ND2 ASN   183      49.225  60.137  60.584  1.00  0.00           N  
ATOM   2941 HD21 ASN   183      49.705  60.760  59.950  1.00  0.00           H  
ATOM   2942 HD22 ASN   183      48.251  60.285  60.807  1.00  0.00           H  
ATOM   2943  C   ASN   183      49.086  55.971  63.237  1.00  0.00           C  
ATOM   2944  O   ASN   183      49.673  55.861  64.316  1.00  0.00           O  
ATOM   2945  N   TYR   184      47.898  55.404  63.027  1.00  0.00           N  
ATOM   2946  H   TYR   184      47.456  55.445  62.119  1.00  0.00           H  
ATOM   2947  CA  TYR   184      47.199  54.723  64.101  1.00  0.00           C  
ATOM   2948  HA  TYR   184      47.758  54.821  65.032  1.00  0.00           H  
ATOM   2949  CB  TYR   184      45.829  55.332  64.295  1.00  0.00           C  
ATOM   2950  HB2 TYR   184      45.191  54.980  63.485  1.00  0.00           H  
ATOM   2951  HB3 TYR   184      45.442  54.966  65.246  1.00  0.00           H  
ATOM   2952  CG  TYR   184      45.841  56.849  64.306  1.00  0.00           C  
ATOM   2953  CD1 TYR   184      46.835  57.545  64.970  1.00  0.00           C  
ATOM   2954  HD1 TYR   184      47.620  57.005  65.500  1.00  0.00           H  
ATOM   2955  CE1 TYR   184      46.831  58.928  64.961  1.00  0.00           C  
ATOM   2956  HE1 TYR   184      47.606  59.492  65.481  1.00  0.00           H  
ATOM   2957  CZ  TYR   184      45.829  59.596  64.283  1.00  0.00           C  
ATOM   2958  OH  TYR   184      45.814  60.978  64.261  1.00  0.00           O  
ATOM   2959  HH  TYR   184      46.543  61.369  64.747  1.00  0.00           H  
ATOM   2960  CE2 TYR   184      44.834  58.905  63.619  1.00  0.00           C  
ATOM   2961  HE2 TYR   184      44.047  59.439  63.088  1.00  0.00           H  
ATOM   2962  CD2 TYR   184      44.843  57.526  63.634  1.00  0.00           C  
ATOM   2963  HD2 TYR   184      44.062  56.970  63.115  1.00  0.00           H  
ATOM   2964  C   TYR   184      47.013  53.237  63.854  1.00  0.00           C  
ATOM   2965  O   TYR   184      46.568  52.502  64.734  1.00  0.00           O  
ATOM   2966  N   GLY   185      47.350  52.751  62.663  1.00  0.00           N  
ATOM   2967  H   GLY   185      47.770  53.330  61.950  1.00  0.00           H  
ATOM   2968  CA  GLY   185      47.118  51.351  62.363  1.00  0.00           C  
ATOM   2969  HA2 GLY   185      47.684  51.068  61.476  1.00  0.00           H  
ATOM   2970  HA3 GLY   185      47.435  50.738  63.207  1.00  0.00           H  
ATOM   2971  C   GLY   185      45.636  51.108  62.103  1.00  0.00           C  
ATOM   2972  O   GLY   185      45.188  49.969  61.987  1.00  0.00           O  
ATOM   2973  N   THR   186      44.828  52.160  62.001  1.00  0.00           N  
ATOM   2974  H   THR   186      45.173  53.103  62.110  1.00  0.00           H  
ATOM   2975  CA  THR   186      43.408  51.969  61.773  1.00  0.00           C  
ATOM   2976  HA  THR   186      43.076  50.998  62.140  1.00  0.00           H  
ATOM   2977  CB  THR   186      42.619  53.065  62.504  1.00  0.00           C  
ATOM   2978  HB  THR   186      41.567  52.952  62.240  1.00  0.00           H  
ATOM   2979  CG2 THR   186      42.774  52.992  64.015  1.00  0.00           C  
ATOM   2980 HG21 THR   186      43.825  53.105  64.279  1.00  0.00           H  
ATOM   2981 HG22 THR   186      42.195  53.790  64.479  1.00  0.00           H  
ATOM   2982 HG23 THR   186      42.412  52.027  64.371  1.00  0.00           H  
ATOM   2983  OG1 THR   186      43.105  54.307  62.020  1.00  0.00           O  
ATOM   2984  HG1 THR   186      42.637  55.024  62.453  1.00  0.00           H  
ATOM   2985  C   THR   186      43.060  51.984  60.292  1.00  0.00           C  
ATOM   2986  O   THR   186      43.340  52.947  59.576  1.00  0.00           O  
ATOM   2987  N   PHE   187      42.435  50.894  59.837  1.00  0.00           N  
ATOM   2988  H   PHE   187      42.206  50.148  60.478  1.00  0.00           H  
ATOM   2989  CA  PHE   187      42.049  50.746  58.437  1.00  0.00           C  
ATOM   2990  HA  PHE   187      42.414  51.607  57.877  1.00  0.00           H  
ATOM   2991  CB  PHE   187      42.623  49.471  57.807  1.00  0.00           C  
ATOM   2992  HB2 PHE   187      42.379  48.616  58.438  1.00  0.00           H  
ATOM   2993  HB3 PHE   187      42.153  49.348  56.831  1.00  0.00           H  
ATOM   2994  CG  PHE   187      44.126  49.424  57.574  1.00  0.00           C  
ATOM   2995  CD1 PHE   187      44.977  49.076  58.605  1.00  0.00           C  
ATOM   2996  HD1 PHE   187      44.580  48.853  59.595  1.00  0.00           H  
ATOM   2997  CE1 PHE   187      46.338  49.012  58.377  1.00  0.00           C  
ATOM   2998  HE1 PHE   187      47.010  48.737  59.190  1.00  0.00           H  
ATOM   2999  CZ  PHE   187      46.846  49.293  57.127  1.00  0.00           C  
ATOM   3000  HZ  PHE   187      47.920  49.241  56.950  1.00  0.00           H  
ATOM   3001  CE2 PHE   187      45.994  49.642  56.101  1.00  0.00           C  
ATOM   3002  HE2 PHE   187      46.400  49.865  55.114  1.00  0.00           H  
ATOM   3003  CD2 PHE   187      44.634  49.709  56.319  1.00  0.00           C  
ATOM   3004  HD2 PHE   187      43.964  49.985  55.505  1.00  0.00           H  
ATOM   3005  C   PHE   187      40.544  50.653  58.260  1.00  0.00           C  
ATOM   3006  O   PHE   187      39.866  49.953  59.012  1.00  0.00           O  
ATOM   3007  N   THR   188      39.996  51.345  57.258  1.00  0.00           N  
ATOM   3008  H   THR   188      40.559  51.959  56.687  1.00  0.00           H  
ATOM   3009  CA  THR   188      38.581  51.211  56.941  1.00  0.00           C  
ATOM   3010  HA  THR   188      38.184  50.285  57.356  1.00  0.00           H  
ATOM   3011  CB  THR   188      37.744  52.392  57.482  1.00  0.00           C  
ATOM   3012  HB  THR   188      36.692  52.147  57.335  1.00  0.00           H  
ATOM   3013  CG2 THR   188      37.998  52.675  58.952  1.00  0.00           C  
ATOM   3014 HG21 THR   188      39.050  52.921  59.099  1.00  0.00           H  
ATOM   3015 HG22 THR   188      37.382  53.515  59.273  1.00  0.00           H  
ATOM   3016 HG23 THR   188      37.746  51.794  59.541  1.00  0.00           H  
ATOM   3017  OG1 THR   188      38.077  53.518  56.685  1.00  0.00           O  
ATOM   3018  HG1 THR   188      37.578  54.281  56.985  1.00  0.00           H  
ATOM   3019  C   THR   188      38.475  51.202  55.421  1.00  0.00           C  
ATOM   3020  O   THR   188      39.482  51.347  54.726  1.00  0.00           O  
ATOM   3021  N   ILE   189      37.293  51.030  54.831  1.00  0.00           N  
ATOM   3022  H   ILE   189      36.444  50.855  55.350  1.00  0.00           H  
ATOM   3023  CA  ILE   189      37.217  51.065  53.379  1.00  0.00           C  
ATOM   3024  HA  ILE   189      37.882  50.323  52.937  1.00  0.00           H  
ATOM   3025  CB  ILE   189      35.762  50.785  52.930  1.00  0.00           C  
ATOM   3026  HB  ILE   189      35.400  49.870  53.399  1.00  0.00           H  
ATOM   3027  CG2 ILE   189      34.883  51.955  53.354  1.00  0.00           C  
ATOM   3028 HG21 ILE   189      35.244  52.870  52.885  1.00  0.00           H  
ATOM   3029 HG22 ILE   189      33.855  51.769  53.043  1.00  0.00           H  
ATOM   3030 HG23 ILE   189      34.920  52.063  54.438  1.00  0.00           H  
ATOM   3031  CG1 ILE   189      35.686  50.580  51.421  1.00  0.00           C  
ATOM   3032 HG12 ILE   189      34.634  50.530  51.140  1.00  0.00           H  
ATOM   3033 HG13 ILE   189      36.149  51.441  50.939  1.00  0.00           H  
ATOM   3034  CD1 ILE   189      36.400  49.293  50.969  1.00  0.00           C  
ATOM   3035 HD11 ILE   189      35.937  48.432  51.450  1.00  0.00           H  
ATOM   3036 HD12 ILE   189      36.318  49.192  49.887  1.00  0.00           H  
ATOM   3037 HD13 ILE   189      37.452  49.343  51.250  1.00  0.00           H  
ATOM   3038  C   ILE   189      37.679  52.432  52.884  1.00  0.00           C  
ATOM   3039  O   ILE   189      38.112  52.578  51.742  1.00  0.00           O  
ATOM   3040  N   LYS   190      37.605  53.464  53.732  1.00  0.00           N  
ATOM   3041  H   LYS   190      37.219  53.344  54.658  1.00  0.00           H  
ATOM   3042  CA  LYS   190      38.052  54.790  53.339  1.00  0.00           C  
ATOM   3043  HA  LYS   190      37.618  55.053  52.374  1.00  0.00           H  
ATOM   3044  CB  LYS   190      37.618  55.834  54.371  1.00  0.00           C  
ATOM   3045  HB2 LYS   190      38.026  55.532  55.336  1.00  0.00           H  
ATOM   3046  HB3 LYS   190      38.053  56.788  54.076  1.00  0.00           H  
ATOM   3047  CG  LYS   190      36.103  55.978  54.483  1.00  0.00           C  
ATOM   3048  HG2 LYS   190      35.696  55.043  54.868  1.00  0.00           H  
ATOM   3049  HG3 LYS   190      35.885  56.784  55.184  1.00  0.00           H  
ATOM   3050  CD  LYS   190      35.463  56.293  53.132  1.00  0.00           C  
ATOM   3051  HD2 LYS   190      35.997  57.130  52.681  1.00  0.00           H  
ATOM   3052  HD3 LYS   190      35.556  55.416  52.491  1.00  0.00           H  
ATOM   3053  CE  LYS   190      33.990  56.655  53.286  1.00  0.00           C  
ATOM   3054  HE2 LYS   190      33.489  55.849  53.825  1.00  0.00           H  
ATOM   3055  HE3 LYS   190      33.917  57.576  53.864  1.00  0.00           H  
ATOM   3056  NZ  LYS   190      33.353  56.842  51.995  1.00  0.00           N  
ATOM   3057  HZ1 LYS   190      33.419  55.988  51.460  1.00  0.00           H  
ATOM   3058  HZ2 LYS   190      32.380  57.080  52.130  1.00  0.00           H  
ATOM   3059  HZ3 LYS   190      33.815  57.588  51.496  1.00  0.00           H  
ATOM   3060  C   LYS   190      39.565  54.832  53.196  1.00  0.00           C  
ATOM   3061  O   LYS   190      40.100  55.696  52.500  1.00  0.00           O  
ATOM   3062  N   SER   191      40.283  53.930  53.873  1.00  0.00           N  
ATOM   3063  H   SER   191      39.826  53.278  54.494  1.00  0.00           H  
ATOM   3064  CA  SER   191      41.726  53.842  53.722  1.00  0.00           C  
ATOM   3065  HA  SER   191      42.162  54.834  53.835  1.00  0.00           H  
ATOM   3066  CB  SER   191      42.342  52.916  54.772  1.00  0.00           C  
ATOM   3067  HB2 SER   191      41.979  51.905  54.587  1.00  0.00           H  
ATOM   3068  HB3 SER   191      43.425  52.940  54.653  1.00  0.00           H  
ATOM   3069  OG  SER   191      42.003  53.305  56.094  1.00  0.00           O  
ATOM   3070  HG  SER   191      42.408  52.700  56.720  1.00  0.00           H  
ATOM   3071  C   SER   191      42.016  53.267  52.344  1.00  0.00           C  
ATOM   3072  O   SER   191      42.993  53.630  51.693  1.00  0.00           O  
ATOM   3073  N   ASP   192      41.182  52.331  51.884  1.00  0.00           N  
ATOM   3074  H   ASP   192      40.407  52.003  52.442  1.00  0.00           H  
ATOM   3075  CA  ASP   192      41.362  51.768  50.554  1.00  0.00           C  
ATOM   3076  HA  ASP   192      42.385  51.408  50.450  1.00  0.00           H  
ATOM   3077  CB  ASP   192      40.403  50.597  50.306  1.00  0.00           C  
ATOM   3078  HB2 ASP   192      39.424  50.913  50.666  1.00  0.00           H  
ATOM   3079  HB3 ASP   192      40.360  50.438  49.229  1.00  0.00           H  
ATOM   3080  CG  ASP   192      40.802  49.299  50.995  1.00  0.00           C  
ATOM   3081  OD1 ASP   192      41.954  49.177  51.411  1.00  0.00           O  
ATOM   3082  OD2 ASP   192      39.955  48.411  51.107  1.00  0.00           O  
ATOM   3083  C   ASP   192      41.076  52.837  49.509  1.00  0.00           C  
ATOM   3084  O   ASP   192      41.700  52.879  48.451  1.00  0.00           O  
ATOM   3085  N   VAL   193      40.105  53.713  49.779  1.00  0.00           N  
ATOM   3086  H   VAL   193      39.546  53.626  50.615  1.00  0.00           H  
ATOM   3087  CA  VAL   193      39.801  54.794  48.857  1.00  0.00           C  
ATOM   3088  HA  VAL   193      39.534  54.383  47.884  1.00  0.00           H  
ATOM   3089  CB  VAL   193      38.599  55.614  49.396  1.00  0.00           C  
ATOM   3090  HB  VAL   193      38.787  55.874  50.437  1.00  0.00           H  
ATOM   3091  CG1 VAL   193      38.410  56.888  48.580  1.00  0.00           C  
ATOM   3092 HG11 VAL   193      38.222  56.628  47.538  1.00  0.00           H  
ATOM   3093 HG12 VAL   193      37.563  57.449  48.973  1.00  0.00           H  
ATOM   3094 HG13 VAL   193      39.311  57.498  48.645  1.00  0.00           H  
ATOM   3095  CG2 VAL   193      37.329  54.780  49.286  1.00  0.00           C  
ATOM   3096 HG21 VAL   193      37.440  53.869  49.874  1.00  0.00           H  
ATOM   3097 HG22 VAL   193      36.483  55.355  49.664  1.00  0.00           H  
ATOM   3098 HG23 VAL   193      37.154  54.520  48.242  1.00  0.00           H  
ATOM   3099  C   VAL   193      41.027  55.686  48.688  1.00  0.00           C  
ATOM   3100  O   VAL   193      41.334  56.117  47.580  1.00  0.00           O  
ATOM   3101  N   TRP   194      41.752  55.997  49.763  1.00  0.00           N  
ATOM   3102  H   TRP   194      41.469  55.707  50.688  1.00  0.00           H  
ATOM   3103  CA  TRP   194      42.981  56.772  49.627  1.00  0.00           C  
ATOM   3104  HA  TRP   194      42.762  57.753  49.205  1.00  0.00           H  
ATOM   3105  CB  TRP   194      43.624  56.963  51.001  1.00  0.00           C  
ATOM   3106  HB2 TRP   194      42.945  57.498  51.664  1.00  0.00           H  
ATOM   3107  HB3 TRP   194      43.865  55.992  51.435  1.00  0.00           H  
ATOM   3108  CG  TRP   194      44.922  57.761  50.971  1.00  0.00           C  
ATOM   3109  CD1 TRP   194      46.083  57.235  50.465  1.00  0.00           C  
ATOM   3110  HD1 TRP   194      46.138  56.222  50.067  1.00  0.00           H  
ATOM   3111  NE1 TRP   194      46.970  58.196  50.595  1.00  0.00           N  
ATOM   3112  HE1 TRP   194      47.934  58.111  50.306  1.00  0.00           H  
ATOM   3113  CE2 TRP   194      46.418  59.284  51.156  1.00  0.00           C  
ATOM   3114  CZ2 TRP   194      46.994  60.504  51.466  1.00  0.00           C  
ATOM   3115  HZ2 TRP   194      48.050  60.633  51.230  1.00  0.00           H  
ATOM   3116  CH2 TRP   194      46.205  61.482  52.053  1.00  0.00           C  
ATOM   3117  HH2 TRP   194      46.631  62.452  52.312  1.00  0.00           H  
ATOM   3118  CZ3 TRP   194      44.865  61.244  52.319  1.00  0.00           C  
ATOM   3119  HZ3 TRP   194      44.234  62.006  52.778  1.00  0.00           H  
ATOM   3120  CE3 TRP   194      44.288  60.023  52.008  1.00  0.00           C  
ATOM   3121  HE3 TRP   194      43.234  59.872  52.242  1.00  0.00           H  
ATOM   3122  CD2 TRP   194      45.076  59.049  51.422  1.00  0.00           C  
ATOM   3123  C   TRP   194      43.952  56.029  48.707  1.00  0.00           C  
ATOM   3124  O   TRP   194      44.527  56.590  47.778  1.00  0.00           O  
ATOM   3125  N   SER   195      44.150  54.739  48.966  1.00  0.00           N  
ATOM   3126  H   SER   195      43.682  54.299  49.746  1.00  0.00           H  
ATOM   3127  CA  SER   195      45.044  53.931  48.153  1.00  0.00           C  
ATOM   3128  HA  SER   195      46.060  54.322  48.209  1.00  0.00           H  
ATOM   3129  CB  SER   195      45.047  52.498  48.661  1.00  0.00           C  
ATOM   3130  HB2 SER   195      44.039  52.094  48.569  1.00  0.00           H  
ATOM   3131  HB3 SER   195      45.731  51.912  48.046  1.00  0.00           H  
ATOM   3132  OG  SER   195      45.460  52.436  50.016  1.00  0.00           O  
ATOM   3133  HG  SER   195      45.453  51.522  50.311  1.00  0.00           H  
ATOM   3134  C   SER   195      44.614  53.935  46.694  1.00  0.00           C  
ATOM   3135  O   SER   195      45.433  53.952  45.773  1.00  0.00           O  
ATOM   3136  N   PHE   196      43.304  53.898  46.457  1.00  0.00           N  
ATOM   3137  H   PHE   196      42.626  53.840  47.203  1.00  0.00           H  
ATOM   3138  CA  PHE   196      42.823  53.924  45.090  1.00  0.00           C  
ATOM   3139  HA  PHE   196      43.238  53.088  44.527  1.00  0.00           H  
ATOM   3140  CB  PHE   196      41.307  53.809  45.082  1.00  0.00           C  
ATOM   3141  HB2 PHE   196      40.987  52.881  45.555  1.00  0.00           H  
ATOM   3142  HB3 PHE   196      40.853  54.655  45.598  1.00  0.00           H  
ATOM   3143  CG  PHE   196      40.736  53.801  43.672  1.00  0.00           C  
ATOM   3144  CD1 PHE   196      40.847  52.665  42.891  1.00  0.00           C  
ATOM   3145  HD1 PHE   196      41.341  51.773  43.275  1.00  0.00           H  
ATOM   3146  CE1 PHE   196      40.324  52.669  41.612  1.00  0.00           C  
ATOM   3147  HE1 PHE   196      40.410  51.776  40.993  1.00  0.00           H  
ATOM   3148  CZ  PHE   196      39.696  53.793  41.117  1.00  0.00           C  
ATOM   3149  HZ  PHE   196      39.285  53.791  40.107  1.00  0.00           H  
ATOM   3150  CE2 PHE   196      39.589  54.922  41.902  1.00  0.00           C  
ATOM   3151  HE2 PHE   196      39.092  55.811  41.511  1.00  0.00           H  
ATOM   3152  CD2 PHE   196      40.108  54.929  43.183  1.00  0.00           C  
ATOM   3153  HD2 PHE   196      40.022  55.823  43.801  1.00  0.00           H  
ATOM   3154  C   PHE   196      43.245  55.223  44.405  1.00  0.00           C  
ATOM   3155  O   PHE   196      43.581  55.247  43.218  1.00  0.00           O  
ATOM   3156  N   GLY   197      43.230  56.340  45.133  1.00  0.00           N  
ATOM   3157  H   GLY   197      42.914  56.345  46.092  1.00  0.00           H  
ATOM   3158  CA  GLY   197      43.675  57.593  44.549  1.00  0.00           C  
ATOM   3159  HA2 GLY   197      43.057  57.836  43.685  1.00  0.00           H  
ATOM   3160  HA3 GLY   197      43.598  58.391  45.287  1.00  0.00           H  
ATOM   3161  C   GLY   197      45.131  57.471  44.099  1.00  0.00           C  
ATOM   3162  O   GLY   197      45.511  57.945  43.029  1.00  0.00           O  
ATOM   3163  N   ILE   198      45.978  56.845  44.922  1.00  0.00           N  
ATOM   3164  H   ILE   198      45.667  56.530  45.829  1.00  0.00           H  
ATOM   3165  CA  ILE   198      47.366  56.616  44.551  1.00  0.00           C  
ATOM   3166  HA  ILE   198      47.869  57.531  44.240  1.00  0.00           H  
ATOM   3167  CB  ILE   198      48.117  55.998  45.749  1.00  0.00           C  
ATOM   3168  HB  ILE   198      47.637  55.063  46.039  1.00  0.00           H  
ATOM   3169  CG2 ILE   198      49.565  55.725  45.349  1.00  0.00           C  
ATOM   3170 HG21 ILE   198      50.045  56.659  45.059  1.00  0.00           H  
ATOM   3171 HG22 ILE   198      50.100  55.288  46.193  1.00  0.00           H  
ATOM   3172 HG23 ILE   198      49.586  55.031  44.508  1.00  0.00           H  
ATOM   3173  CG1 ILE   198      48.021  56.926  46.963  1.00  0.00           C  
ATOM   3174 HG12 ILE   198      46.962  57.023  47.203  1.00  0.00           H  
ATOM   3175 HG13 ILE   198      48.535  56.427  47.784  1.00  0.00           H  
ATOM   3176  CD1 ILE   198      48.630  58.328  46.751  1.00  0.00           C  
ATOM   3177 HD11 ILE   198      48.116  58.829  45.931  1.00  0.00           H  
ATOM   3178 HD12 ILE   198      48.517  58.915  47.663  1.00  0.00           H  
ATOM   3179 HD13 ILE   198      49.689  58.232  46.511  1.00  0.00           H  
ATOM   3180  C   ILE   198      47.422  55.674  43.347  1.00  0.00           C  
ATOM   3181  O   ILE   198      48.177  55.880  42.397  1.00  0.00           O  
ATOM   3182  N   LEU   199      46.612  54.614  43.342  1.00  0.00           N  
ATOM   3183  H   LEU   199      46.010  54.409  44.127  1.00  0.00           H  
ATOM   3184  CA  LEU   199      46.611  53.697  42.217  1.00  0.00           C  
ATOM   3185  HA  LEU   199      47.595  53.250  42.079  1.00  0.00           H  
ATOM   3186  CB  LEU   199      45.600  52.578  42.506  1.00  0.00           C  
ATOM   3187  HB2 LEU   199      45.831  52.281  43.529  1.00  0.00           H  
ATOM   3188  HB3 LEU   199      44.621  53.056  42.480  1.00  0.00           H  
ATOM   3189  CG  LEU   199      45.588  51.340  41.606  1.00  0.00           C  
ATOM   3190  HG  LEU   199      46.613  51.046  41.380  1.00  0.00           H  
ATOM   3191  CD1 LEU   199      44.880  50.198  42.314  1.00  0.00           C  
ATOM   3192 HD11 LEU   199      43.854  50.490  42.540  1.00  0.00           H  
ATOM   3193 HD12 LEU   199      44.873  49.318  41.671  1.00  0.00           H  
ATOM   3194 HD13 LEU   199      45.403  49.965  43.242  1.00  0.00           H  
ATOM   3195  CD2 LEU   199      44.888  51.658  40.301  1.00  0.00           C  
ATOM   3196 HD21 LEU   199      45.415  52.466  39.793  1.00  0.00           H  
ATOM   3197 HD22 LEU   199      44.883  50.773  39.665  1.00  0.00           H  
ATOM   3198 HD23 LEU   199      43.862  51.965  40.504  1.00  0.00           H  
ATOM   3199  C   LEU   199      46.263  54.452  40.937  1.00  0.00           C  
ATOM   3200  O   LEU   199      46.824  54.191  39.871  1.00  0.00           O  
ATOM   3201  N   LEU   200      45.348  55.423  40.991  1.00  0.00           N  
ATOM   3202  H   LEU   200      44.836  55.631  41.836  1.00  0.00           H  
ATOM   3203  CA  LEU   200      45.046  56.189  39.797  1.00  0.00           C  
ATOM   3204  HA  LEU   200      44.666  55.529  39.018  1.00  0.00           H  
ATOM   3205  CB  LEU   200      43.989  57.245  40.100  1.00  0.00           C  
ATOM   3206  HB2 LEU   200      44.393  57.822  40.932  1.00  0.00           H  
ATOM   3207  HB3 LEU   200      43.940  57.875  39.212  1.00  0.00           H  
ATOM   3208  CG  LEU   200      42.586  56.757  40.455  1.00  0.00           C  
ATOM   3209  HG  LEU   200      42.628  56.142  41.354  1.00  0.00           H  
ATOM   3210  CD1 LEU   200      41.686  57.958  40.704  1.00  0.00           C  
ATOM   3211 HD11 LEU   200      41.643  58.573  39.805  1.00  0.00           H  
ATOM   3212 HD12 LEU   200      40.683  57.615  40.958  1.00  0.00           H  
ATOM   3213 HD13 LEU   200      42.088  58.548  41.529  1.00  0.00           H  
ATOM   3214  CD2 LEU   200      42.019  55.922  39.313  1.00  0.00           C  
ATOM   3215 HD21 LEU   200      42.663  55.061  39.136  1.00  0.00           H  
ATOM   3216 HD22 LEU   200      41.018  55.579  39.575  1.00  0.00           H  
ATOM   3217 HD23 LEU   200      41.968  56.529  38.409  1.00  0.00           H  
ATOM   3218  C   LEU   200      46.292  56.872  39.243  1.00  0.00           C  
ATOM   3219  O   LEU   200      46.440  56.994  38.028  1.00  0.00           O  
ATOM   3220  N   THR   201      47.227  57.329  40.088  1.00  0.00           N  
ATOM   3221  H   THR   201      47.124  57.267  41.091  1.00  0.00           H  
ATOM   3222  CA  THR   201      48.429  57.954  39.555  1.00  0.00           C  
ATOM   3223  HA  THR   201      48.161  58.697  38.804  1.00  0.00           H  
ATOM   3224  CB  THR   201      49.291  58.649  40.662  1.00  0.00           C  
ATOM   3225  HB  THR   201      50.089  59.217  40.184  1.00  0.00           H  
ATOM   3226  CG2 THR   201      48.434  59.586  41.498  1.00  0.00           C  
ATOM   3227 HG21 THR   201      47.635  59.019  41.977  1.00  0.00           H  
ATOM   3228 HG22 THR   201      49.050  60.060  42.262  1.00  0.00           H  
ATOM   3229 HG23 THR   201      47.999  60.352  40.856  1.00  0.00           H  
ATOM   3230  OG1 THR   201      49.889  57.662  41.492  1.00  0.00           O  
ATOM   3231  HG1 THR   201      50.417  58.091  42.170  1.00  0.00           H  
ATOM   3232  C   THR   201      49.283  56.898  38.872  1.00  0.00           C  
ATOM   3233  O   THR   201      49.959  57.195  37.888  1.00  0.00           O  
ATOM   3234  N   GLU   202      49.280  55.650  39.353  1.00  0.00           N  
ATOM   3235  H   GLU   202      48.748  55.395  40.172  1.00  0.00           H  
ATOM   3236  CA  GLU   202      50.054  54.615  38.682  1.00  0.00           C  
ATOM   3237  HA  GLU   202      51.087  54.947  38.577  1.00  0.00           H  
ATOM   3238  CB  GLU   202      50.040  53.313  39.465  1.00  0.00           C  
ATOM   3239  HB2 GLU   202      48.997  53.010  39.554  1.00  0.00           H  
ATOM   3240  HB3 GLU   202      50.582  52.580  38.867  1.00  0.00           H  
ATOM   3241  CG  GLU   202      50.662  53.397  40.846  1.00  0.00           C  
ATOM   3242  HG2 GLU   202      51.696  53.731  40.755  1.00  0.00           H  
ATOM   3243  HG3 GLU   202      50.094  54.127  41.423  1.00  0.00           H  
ATOM   3244  CD  GLU   202      50.624  52.052  41.553  1.00  0.00           C  
ATOM   3245  OE1 GLU   202      49.598  51.731  42.148  1.00  0.00           O  
ATOM   3246  OE2 GLU   202      51.613  51.324  41.492  1.00  0.00           O  
ATOM   3247  C   GLU   202      49.469  54.335  37.305  1.00  0.00           C  
ATOM   3248  O   GLU   202      50.179  54.042  36.343  1.00  0.00           O  
ATOM   3249  N   ILE   203      48.147  54.411  37.183  1.00  0.00           N  
ATOM   3250  H   ILE   203      47.543  54.594  37.972  1.00  0.00           H  
ATOM   3251  CA  ILE   203      47.538  54.181  35.892  1.00  0.00           C  
ATOM   3252  HA  ILE   203      47.886  53.253  35.440  1.00  0.00           H  
ATOM   3253  CB  ILE   203      46.013  54.126  36.062  1.00  0.00           C  
ATOM   3254  HB  ILE   203      45.690  54.950  36.699  1.00  0.00           H  
ATOM   3255  CG2 ILE   203      45.339  54.242  34.701  1.00  0.00           C  
ATOM   3256 HG21 ILE   203      45.661  53.418  34.064  1.00  0.00           H  
ATOM   3257 HG22 ILE   203      44.257  54.202  34.826  1.00  0.00           H  
ATOM   3258 HG23 ILE   203      45.616  55.189  34.237  1.00  0.00           H  
ATOM   3259  CG1 ILE   203      45.629  52.834  36.760  1.00  0.00           C  
ATOM   3260 HG12 ILE   203      45.978  52.007  36.142  1.00  0.00           H  
ATOM   3261 HG13 ILE   203      46.143  52.811  37.721  1.00  0.00           H  
ATOM   3262  CD1 ILE   203      44.109  52.702  36.986  1.00  0.00           C  
ATOM   3263 HD11 ILE   203      43.595  52.725  36.026  1.00  0.00           H  
ATOM   3264 HD12 ILE   203      43.897  51.758  37.489  1.00  0.00           H  
ATOM   3265 HD13 ILE   203      43.760  53.529  37.604  1.00  0.00           H  
ATOM   3266  C   ILE   203      47.915  55.261  34.890  1.00  0.00           C  
ATOM   3267  O   ILE   203      48.392  54.976  33.790  1.00  0.00           O  
ATOM   3268  N   VAL   204      47.754  56.531  35.250  1.00  0.00           N  
ATOM   3269  H   VAL   204      47.406  56.795  36.160  1.00  0.00           H  
ATOM   3270  CA  VAL   204      47.995  57.577  34.276  1.00  0.00           C  
ATOM   3271  HA  VAL   204      47.600  57.385  33.278  1.00  0.00           H  
ATOM   3272  CB  VAL   204      47.346  58.872  34.825  1.00  0.00           C  
ATOM   3273  HB  VAL   204      46.400  58.618  35.303  1.00  0.00           H  
ATOM   3274  CG1 VAL   204      48.260  59.542  35.838  1.00  0.00           C  
ATOM   3275 HG11 VAL   204      49.206  59.797  35.361  1.00  0.00           H  
ATOM   3276 HG12 VAL   204      47.786  60.449  36.212  1.00  0.00           H  
ATOM   3277 HG13 VAL   204      48.444  58.860  36.668  1.00  0.00           H  
ATOM   3278  CG2 VAL   204      46.994  59.772  33.652  1.00  0.00           C  
ATOM   3279 HG21 VAL   204      46.295  59.256  32.995  1.00  0.00           H  
ATOM   3280 HG22 VAL   204      46.536  60.689  34.022  1.00  0.00           H  
ATOM   3281 HG23 VAL   204      47.900  60.018  33.098  1.00  0.00           H  
ATOM   3282  C   VAL   204      49.475  57.756  33.961  1.00  0.00           C  
ATOM   3283  O   VAL   204      49.832  58.315  32.922  1.00  0.00           O  
ATOM   3284  N   THR   205      50.379  57.278  34.815  1.00  0.00           N  
ATOM   3285  H   THR   205      50.102  56.846  35.685  1.00  0.00           H  
ATOM   3286  CA  THR   205      51.798  57.393  34.524  1.00  0.00           C  
ATOM   3287  HA  THR   205      51.987  58.116  33.731  1.00  0.00           H  
ATOM   3288  CB  THR   205      52.575  57.826  35.782  1.00  0.00           C  
ATOM   3289  HB  THR   205      53.620  57.965  35.508  1.00  0.00           H  
ATOM   3290  CG2 THR   205      52.026  59.124  36.368  1.00  0.00           C  
ATOM   3291 HG21 THR   205      50.981  58.986  36.643  1.00  0.00           H  
ATOM   3292 HG22 THR   205      52.601  59.395  37.253  1.00  0.00           H  
ATOM   3293 HG23 THR   205      52.104  59.920  35.627  1.00  0.00           H  
ATOM   3294  OG1 THR   205      52.492  56.763  36.725  1.00  0.00           O  
ATOM   3295  HG1 THR   205      52.969  57.005  37.522  1.00  0.00           H  
ATOM   3296  C   THR   205      52.375  56.070  34.021  1.00  0.00           C  
ATOM   3297  O   THR   205      53.589  55.865  34.002  1.00  0.00           O  
ATOM   3298  N   HID   206      51.521  55.134  33.603  1.00  0.00           N  
ATOM   3299  H   HID   206      50.525  55.299  33.645  1.00  0.00           H  
ATOM   3300  CA  HID   206      51.986  53.831  33.152  1.00  0.00           C  
ATOM   3301  HA  HID   206      51.148  53.137  33.082  1.00  0.00           H  
ATOM   3302  CB  HID   206      52.630  53.959  31.775  1.00  0.00           C  
ATOM   3303  HB2 HID   206      53.310  54.810  31.749  1.00  0.00           H  
ATOM   3304  HB3 HID   206      53.165  53.057  31.480  1.00  0.00           H  
ATOM   3305  CG  HID   206      51.577  54.211  30.705  1.00  0.00           C  
ATOM   3306  ND1 HID   206      50.960  53.311  29.938  1.00  0.00           N  
ATOM   3307  HD1 HID   206      51.119  52.314  29.947  1.00  0.00           H  
ATOM   3308  CE1 HID   206      50.110  53.951  29.170  1.00  0.00           C  
ATOM   3309  HE1 HID   206      49.489  53.407  28.458  1.00  0.00           H  
ATOM   3310  NE2 HID   206      50.188  55.235  29.441  1.00  0.00           N  
ATOM   3311  CD2 HID   206      51.075  55.449  30.378  1.00  0.00           C  
ATOM   3312  HD2 HID   206      51.266  56.465  30.726  1.00  0.00           H  
ATOM   3313  C   HID   206      52.956  53.136  34.093  1.00  0.00           C  
ATOM   3314  O   HID   206      54.009  52.633  33.702  1.00  0.00           O  
ATOM   3315  N   GLY   207      52.594  53.121  35.376  1.00  0.00           N  
ATOM   3316  H   GLY   207      51.782  53.639  35.679  1.00  0.00           H  
ATOM   3317  CA  GLY   207      53.341  52.372  36.368  1.00  0.00           C  
ATOM   3318  HA2 GLY   207      52.604  51.993  37.076  1.00  0.00           H  
ATOM   3319  HA3 GLY   207      53.795  51.536  35.835  1.00  0.00           H  
ATOM   3320  C   GLY   207      54.425  53.117  37.134  1.00  0.00           C  
ATOM   3321  O   GLY   207      55.178  52.485  37.870  1.00  0.00           O  
ATOM   3322  N   ARG   208      54.578  54.432  37.027  1.00  0.00           N  
ATOM   3323  H   ARG   208      54.002  55.019  36.441  1.00  0.00           H  
ATOM   3324  CA  ARG   208      55.648  55.054  37.783  1.00  0.00           C  
ATOM   3325  HA  ARG   208      56.579  54.513  37.614  1.00  0.00           H  
ATOM   3326  CB  ARG   208      55.842  56.500  37.355  1.00  0.00           C  
ATOM   3327  HB2 ARG   208      54.999  57.095  37.707  1.00  0.00           H  
ATOM   3328  HB3 ARG   208      56.764  56.883  37.793  1.00  0.00           H  
ATOM   3329  CG  ARG   208      55.926  56.588  35.848  1.00  0.00           C  
ATOM   3330  HG2 ARG   208      54.935  56.443  35.419  1.00  0.00           H  
ATOM   3331  HG3 ARG   208      56.306  57.568  35.561  1.00  0.00           H  
ATOM   3332  CD  ARG   208      56.863  55.511  35.332  1.00  0.00           C  
ATOM   3333  HD2 ARG   208      57.876  55.899  35.227  1.00  0.00           H  
ATOM   3334  HD3 ARG   208      56.870  54.652  36.002  1.00  0.00           H  
ATOM   3335  NE  ARG   208      56.393  55.082  34.031  1.00  0.00           N  
ATOM   3336  HE  ARG   208      55.927  55.729  33.410  1.00  0.00           H  
ATOM   3337  CZ  ARG   208      56.610  53.841  33.606  1.00  0.00           C  
ATOM   3338  NH1 ARG   208      57.272  52.972  34.363  1.00  0.00           N  
ATOM   3339 HH11 ARG   208      57.614  53.254  35.270  1.00  0.00           H  
ATOM   3340 HH12 ARG   208      57.430  52.032  34.027  1.00  0.00           H  
ATOM   3341  NH2 ARG   208      56.112  53.464  32.434  1.00  0.00           N  
ATOM   3342 HH21 ARG   208      55.578  54.119  31.882  1.00  0.00           H  
ATOM   3343 HH22 ARG   208      56.271  52.524  32.101  1.00  0.00           H  
ATOM   3344  C   ARG   208      55.356  55.027  39.271  1.00  0.00           C  
ATOM   3345  O   ARG   208      54.215  54.902  39.712  1.00  0.00           O  
ATOM   3346  N   ILE   209      56.413  55.137  40.066  1.00  0.00           N  
ATOM   3347  H   ILE   209      57.346  55.211  39.686  1.00  0.00           H  
ATOM   3348  CA  ILE   209      56.255  55.131  41.512  1.00  0.00           C  
ATOM   3349  HA  ILE   209      55.568  54.357  41.855  1.00  0.00           H  
ATOM   3350  CB  ILE   209      57.632  54.916  42.159  1.00  0.00           C  
ATOM   3351  HB  ILE   209      58.353  55.592  41.699  1.00  0.00           H  
ATOM   3352  CG2 ILE   209      57.559  55.194  43.654  1.00  0.00           C  
ATOM   3353 HG21 ILE   209      56.839  54.519  44.116  1.00  0.00           H  
ATOM   3354 HG22 ILE   209      58.541  55.039  44.102  1.00  0.00           H  
ATOM   3355 HG23 ILE   209      57.246  56.226  43.818  1.00  0.00           H  
ATOM   3356  CG1 ILE   209      58.098  53.495  41.861  1.00  0.00           C  
ATOM   3357 HG12 ILE   209      57.411  52.809  42.357  1.00  0.00           H  
ATOM   3358 HG13 ILE   209      58.043  53.347  40.783  1.00  0.00           H  
ATOM   3359  CD1 ILE   209      59.534  53.220  42.344  1.00  0.00           C  
ATOM   3360 HD11 ILE   209      59.590  53.368  43.422  1.00  0.00           H  
ATOM   3361 HD12 ILE   209      59.809  52.193  42.103  1.00  0.00           H  
ATOM   3362 HD13 ILE   209      60.222  53.905  41.848  1.00  0.00           H  
ATOM   3363  C   ILE   209      55.656  56.451  41.967  1.00  0.00           C  
ATOM   3364  O   ILE   209      56.069  57.516  41.508  1.00  0.00           O  
ATOM   3365  N   PRO   210      54.678  56.435  42.873  1.00  0.00           N  
ATOM   3366  CD  PRO   210      54.078  55.227  43.418  1.00  0.00           C  
ATOM   3367  HD2 PRO   210      54.637  54.884  44.288  1.00  0.00           H  
ATOM   3368  HD3 PRO   210      54.058  54.439  42.665  1.00  0.00           H  
ATOM   3369  CG  PRO   210      52.683  55.721  43.777  1.00  0.00           C  
ATOM   3370  HG2 PRO   210      52.211  55.083  44.524  1.00  0.00           H  
ATOM   3371  HG3 PRO   210      52.041  55.786  42.898  1.00  0.00           H  
ATOM   3372  CB  PRO   210      52.978  57.095  44.331  1.00  0.00           C  
ATOM   3373  HB2 PRO   210      53.384  57.050  45.342  1.00  0.00           H  
ATOM   3374  HB3 PRO   210      52.101  57.741  44.321  1.00  0.00           H  
ATOM   3375  CA  PRO   210      54.026  57.632  43.381  1.00  0.00           C  
ATOM   3376  HA  PRO   210      53.534  58.122  42.540  1.00  0.00           H  
ATOM   3377  C   PRO   210      54.992  58.608  44.041  1.00  0.00           C  
ATOM   3378  O   PRO   210      56.059  58.231  44.524  1.00  0.00           O  
ATOM   3379  N   TYR   211      54.623  59.887  44.068  1.00  0.00           N  
ATOM   3380  H   TYR   211      53.764  60.187  43.631  1.00  0.00           H  
ATOM   3381  CA  TYR   211      55.463  60.893  44.699  1.00  0.00           C  
ATOM   3382  HA  TYR   211      55.060  61.887  44.501  1.00  0.00           H  
ATOM   3383  CB  TYR   211      55.514  60.680  46.208  1.00  0.00           C  
ATOM   3384  HB2 TYR   211      55.949  59.694  46.371  1.00  0.00           H  
ATOM   3385  HB3 TYR   211      56.168  61.440  46.636  1.00  0.00           H  
ATOM   3386  CG  TYR   211      54.150  60.749  46.878  1.00  0.00           C  
ATOM   3387  CD1 TYR   211      53.549  61.972  47.147  1.00  0.00           C  
ATOM   3388  HD1 TYR   211      54.043  62.900  46.860  1.00  0.00           H  
ATOM   3389  CE1 TYR   211      52.319  62.009  47.780  1.00  0.00           C  
ATOM   3390  HE1 TYR   211      51.825  62.960  47.982  1.00  0.00           H  
ATOM   3391  CZ  TYR   211      51.706  60.822  48.135  1.00  0.00           C  
ATOM   3392  OH  TYR   211      50.491  60.841  48.796  1.00  0.00           O  
ATOM   3393  HH  TYR   211      50.166  61.730  48.958  1.00  0.00           H  
ATOM   3394  CE2 TYR   211      52.295  59.602  47.864  1.00  0.00           C  
ATOM   3395  HE2 TYR   211      51.801  58.671  48.142  1.00  0.00           H  
ATOM   3396  CD2 TYR   211      53.523  59.571  47.235  1.00  0.00           C  
ATOM   3397  HD2 TYR   211      54.000  58.615  47.019  1.00  0.00           H  
ATOM   3398  C   TYR   211      56.887  60.883  44.161  1.00  0.00           C  
ATOM   3399  O   TYR   211      57.862  60.663  44.882  1.00  0.00           O  
ATOM   3400  N   PRO   212      57.019  61.141  42.863  1.00  0.00           N  
ATOM   3401  CD  PRO   212      55.908  61.430  41.962  1.00  0.00           C  
ATOM   3402  HD2 PRO   212      55.570  62.456  42.108  1.00  0.00           H  
ATOM   3403  HD3 PRO   212      55.083  60.745  42.159  1.00  0.00           H  
ATOM   3404  CG  PRO   212      56.533  61.209  40.590  1.00  0.00           C  
ATOM   3405  HG2 PRO   212      56.009  61.764  39.813  1.00  0.00           H  
ATOM   3406  HG3 PRO   212      56.561  60.152  40.325  1.00  0.00           H  
ATOM   3407  CB  PRO   212      57.928  61.747  40.809  1.00  0.00           C  
ATOM   3408  HB2 PRO   212      57.954  62.837  40.840  1.00  0.00           H  
ATOM   3409  HB3 PRO   212      58.630  61.388  40.057  1.00  0.00           H  
ATOM   3410  CA  PRO   212      58.293  61.185  42.168  1.00  0.00           C  
ATOM   3411  HA  PRO   212      58.637  60.158  42.052  1.00  0.00           H  
ATOM   3412  C   PRO   212      59.355  61.997  42.894  1.00  0.00           C  
ATOM   3413  O   PRO   212      59.106  63.123  43.318  1.00  0.00           O  
ATOM   3414  N   GLY   213      60.545  61.421  43.058  1.00  0.00           N  
ATOM   3415  H   GLY   213      60.697  60.467  42.766  1.00  0.00           H  
ATOM   3416  CA  GLY   213      61.654  62.143  43.657  1.00  0.00           C  
ATOM   3417  HA2 GLY   213      62.555  61.556  43.477  1.00  0.00           H  
ATOM   3418  HA3 GLY   213      61.734  63.098  43.138  1.00  0.00           H  
ATOM   3419  C   GLY   213      61.521  62.401  45.151  1.00  0.00           C  
ATOM   3420  O   GLY   213      62.261  63.210  45.713  1.00  0.00           O  
ATOM   3421  N   MET   214      60.609  61.725  45.846  1.00  0.00           N  
ATOM   3422  H   MET   214      59.990  61.055  45.412  1.00  0.00           H  
ATOM   3423  CA  MET   214      60.468  61.972  47.267  1.00  0.00           C  
ATOM   3424  HA  MET   214      61.214  62.694  47.598  1.00  0.00           H  
ATOM   3425  CB  MET   214      59.082  62.533  47.558  1.00  0.00           C  
ATOM   3426  HB2 MET   214      58.346  61.820  47.188  1.00  0.00           H  
ATOM   3427  HB3 MET   214      58.981  62.632  48.639  1.00  0.00           H  
ATOM   3428  CG  MET   214      58.852  63.882  46.904  1.00  0.00           C  
ATOM   3429  HG2 MET   214      59.467  64.619  47.420  1.00  0.00           H  
ATOM   3430  HG3 MET   214      59.167  63.812  45.863  1.00  0.00           H  
ATOM   3431  SD  MET   214      57.120  64.404  46.968  1.00  0.00           S  
ATOM   3432  CE  MET   214      56.859  64.463  48.720  1.00  0.00           C  
ATOM   3433  HE1 MET   214      57.549  65.179  49.167  1.00  0.00           H  
ATOM   3434  HE2 MET   214      55.834  64.771  48.925  1.00  0.00           H  
ATOM   3435  HE3 MET   214      57.034  63.476  49.147  1.00  0.00           H  
ATOM   3436  C   MET   214      60.672  60.719  48.099  1.00  0.00           C  
ATOM   3437  O   MET   214      60.289  59.614  47.709  1.00  0.00           O  
ATOM   3438  N   THR   215      61.309  60.886  49.261  1.00  0.00           N  
ATOM   3439  H   THR   215      61.664  61.792  49.529  1.00  0.00           H  
ATOM   3440  CA  THR   215      61.484  59.779  50.182  1.00  0.00           C  
ATOM   3441  HA  THR   215      61.654  58.846  49.644  1.00  0.00           H  
ATOM   3442  CB  THR   215      62.665  60.026  51.114  1.00  0.00           C  
ATOM   3443  HB  THR   215      62.746  59.169  51.781  1.00  0.00           H  
ATOM   3444  CG2 THR   215      63.978  60.216  50.369  1.00  0.00           C  
ATOM   3445 HG21 THR   215      63.897  61.074  49.701  1.00  0.00           H  
ATOM   3446 HG22 THR   215      64.781  60.389  51.085  1.00  0.00           H  
ATOM   3447 HG23 THR   215      64.198  59.322  49.786  1.00  0.00           H  
ATOM   3448  OG1 THR   215      62.329  61.186  51.867  1.00  0.00           O  
ATOM   3449  HG1 THR   215      63.043  61.390  52.475  1.00  0.00           H  
ATOM   3450  C   THR   215      60.227  59.661  51.024  1.00  0.00           C  
ATOM   3451  O   THR   215      59.398  60.566  51.032  1.00  0.00           O  
ATOM   3452  N   ASN   216      60.049  58.574  51.768  1.00  0.00           N  
ATOM   3453  H   ASN   216      60.681  57.786  51.743  1.00  0.00           H  
ATOM   3454  CA  ASN   216      58.870  58.483  52.606  1.00  0.00           C  
ATOM   3455  HA  ASN   216      57.968  58.591  52.003  1.00  0.00           H  
ATOM   3456  CB  ASN   216      58.836  57.117  53.294  1.00  0.00           C  
ATOM   3457  HB2 ASN   216      59.800  56.940  53.772  1.00  0.00           H  
ATOM   3458  HB3 ASN   216      58.053  57.130  54.051  1.00  0.00           H  
ATOM   3459  CG  ASN   216      58.557  55.974  52.323  1.00  0.00           C  
ATOM   3460  OD1 ASN   216      57.964  56.172  51.264  1.00  0.00           O  
ATOM   3461  ND2 ASN   216      58.973  54.748  52.643  1.00  0.00           N  
ATOM   3462 HD21 ASN   216      58.797  53.978  52.013  1.00  0.00           H  
ATOM   3463 HD22 ASN   216      59.461  54.595  53.514  1.00  0.00           H  
ATOM   3464  C   ASN   216      58.786  59.590  53.657  1.00  0.00           C  
ATOM   3465  O   ASN   216      57.701  60.130  53.882  1.00  0.00           O  
ATOM   3466  N   PRO   217      59.857  59.999  54.346  1.00  0.00           N  
ATOM   3467  CD  PRO   217      61.149  59.323  54.387  1.00  0.00           C  
ATOM   3468  HD2 PRO   217      61.771  59.648  53.553  1.00  0.00           H  
ATOM   3469  HD3 PRO   217      61.011  58.243  54.339  1.00  0.00           H  
ATOM   3470  CG  PRO   217      61.694  59.781  55.738  1.00  0.00           C  
ATOM   3471  HG2 PRO   217      62.781  59.707  55.777  1.00  0.00           H  
ATOM   3472  HG3 PRO   217      61.262  59.208  56.559  1.00  0.00           H  
ATOM   3473  CB  PRO   217      61.237  61.220  55.786  1.00  0.00           C  
ATOM   3474  HB2 PRO   217      61.835  61.840  55.117  1.00  0.00           H  
ATOM   3475  HB3 PRO   217      61.242  61.656  56.785  1.00  0.00           H  
ATOM   3476  CA  PRO   217      59.815  61.126  55.268  1.00  0.00           C  
ATOM   3477  HA  PRO   217      59.146  60.876  56.092  1.00  0.00           H  
ATOM   3478  C   PRO   217      59.320  62.389  54.579  1.00  0.00           C  
ATOM   3479  O   PRO   217      58.543  63.158  55.141  1.00  0.00           O  
ATOM   3480  N   GLU   218      59.753  62.620  53.339  1.00  0.00           N  
ATOM   3481  H   GLU   218      60.423  62.011  52.891  1.00  0.00           H  
ATOM   3482  CA  GLU   218      59.282  63.783  52.607  1.00  0.00           C  
ATOM   3483  HA  GLU   218      59.411  64.682  53.209  1.00  0.00           H  
ATOM   3484  CB  GLU   218      60.075  63.940  51.325  1.00  0.00           C  
ATOM   3485  HB2 GLU   218      59.964  63.026  50.743  1.00  0.00           H  
ATOM   3486  HB3 GLU   218      59.657  64.779  50.768  1.00  0.00           H  
ATOM   3487  CG  GLU   218      61.550  64.195  51.593  1.00  0.00           C  
ATOM   3488  HG2 GLU   218      61.640  65.101  52.192  1.00  0.00           H  
ATOM   3489  HG3 GLU   218      61.942  63.348  52.155  1.00  0.00           H  
ATOM   3490  CD  GLU   218      62.341  64.359  50.305  1.00  0.00           C  
ATOM   3491  OE1 GLU   218      62.341  63.440  49.490  1.00  0.00           O  
ATOM   3492  OE2 GLU   218      62.953  65.408  50.116  1.00  0.00           O  
ATOM   3493  C   GLU   218      57.802  63.666  52.268  1.00  0.00           C  
ATOM   3494  O   GLU   218      57.072  64.656  52.300  1.00  0.00           O  
ATOM   3495  N   VAL   219      57.318  62.469  51.923  1.00  0.00           N  
ATOM   3496  H   VAL   219      57.926  61.669  51.822  1.00  0.00           H  
ATOM   3497  CA  VAL   219      55.892  62.292  51.663  1.00  0.00           C  
ATOM   3498  HA  VAL   219      55.548  62.972  50.884  1.00  0.00           H  
ATOM   3499  CB  VAL   219      55.618  60.841  51.208  1.00  0.00           C  
ATOM   3500  HB  VAL   219      56.078  60.149  51.913  1.00  0.00           H  
ATOM   3501  CG1 VAL   219      54.116  60.590  51.155  1.00  0.00           C  
ATOM   3502 HG11 VAL   219      53.656  61.281  50.449  1.00  0.00           H  
ATOM   3503 HG12 VAL   219      53.929  59.565  50.833  1.00  0.00           H  
ATOM   3504 HG13 VAL   219      53.686  60.743  52.145  1.00  0.00           H  
ATOM   3505  CG2 VAL   219      56.239  60.613  49.834  1.00  0.00           C  
ATOM   3506 HG21 VAL   219      57.315  60.779  49.888  1.00  0.00           H  
ATOM   3507 HG22 VAL   219      56.045  59.590  49.513  1.00  0.00           H  
ATOM   3508 HG23 VAL   219      55.800  61.308  49.117  1.00  0.00           H  
ATOM   3509  C   VAL   219      55.103  62.599  52.932  1.00  0.00           C  
ATOM   3510  O   VAL   219      54.138  63.361  52.922  1.00  0.00           O  
ATOM   3511  N   ILE   220      55.506  62.007  54.052  1.00  0.00           N  
ATOM   3512  H   ILE   220      56.270  61.347  54.040  1.00  0.00           H  
ATOM   3513  CA  ILE   220      54.833  62.261  55.316  1.00  0.00           C  
ATOM   3514  HA  ILE   220      53.774  62.003  55.280  1.00  0.00           H  
ATOM   3515  CB  ILE   220      55.523  61.435  56.411  1.00  0.00           C  
ATOM   3516  HB  ILE   220      56.601  61.576  56.341  1.00  0.00           H  
ATOM   3517  CG2 ILE   220      55.041  61.885  57.781  1.00  0.00           C  
ATOM   3518 HG21 ILE   220      53.963  61.744  57.852  1.00  0.00           H  
ATOM   3519 HG22 ILE   220      55.536  61.294  58.552  1.00  0.00           H  
ATOM   3520 HG23 ILE   220      55.280  62.939  57.923  1.00  0.00           H  
ATOM   3521  CG1 ILE   220      55.244  59.960  56.172  1.00  0.00           C  
ATOM   3522 HG12 ILE   220      54.172  59.805  56.291  1.00  0.00           H  
ATOM   3523 HG13 ILE   220      55.532  59.733  55.145  1.00  0.00           H  
ATOM   3524  CD1 ILE   220      56.006  59.031  57.135  1.00  0.00           C  
ATOM   3525 HD11 ILE   220      55.719  59.257  58.161  1.00  0.00           H  
ATOM   3526 HD12 ILE   220      55.762  57.993  56.909  1.00  0.00           H  
ATOM   3527 HD13 ILE   220      57.079  59.185  57.016  1.00  0.00           H  
ATOM   3528  C   ILE   220      54.847  63.738  55.680  1.00  0.00           C  
ATOM   3529  O   ILE   220      53.840  64.310  56.099  1.00  0.00           O  
ATOM   3530  N   GLN   221      55.995  64.392  55.525  1.00  0.00           N  
ATOM   3531  H   GLN   221      56.835  63.933  55.202  1.00  0.00           H  
ATOM   3532  CA  GLN   221      56.060  65.803  55.838  1.00  0.00           C  
ATOM   3533  HA  GLN   221      55.769  65.970  56.875  1.00  0.00           H  
ATOM   3534  CB  GLN   221      57.476  66.311  55.644  1.00  0.00           C  
ATOM   3535  HB2 GLN   221      58.122  65.775  56.340  1.00  0.00           H  
ATOM   3536  HB3 GLN   221      57.776  66.082  54.621  1.00  0.00           H  
ATOM   3537  CG  GLN   221      57.601  67.809  55.886  1.00  0.00           C  
ATOM   3538  HG2 GLN   221      56.865  68.331  55.274  1.00  0.00           H  
ATOM   3539  HG3 GLN   221      57.401  68.006  56.939  1.00  0.00           H  
ATOM   3540  CD  GLN   221      58.984  68.343  55.545  1.00  0.00           C  
ATOM   3541  OE1 GLN   221      59.825  67.639  54.987  1.00  0.00           O  
ATOM   3542  NE2 GLN   221      59.261  69.606  55.862  1.00  0.00           N  
ATOM   3543 HE21 GLN   221      60.171  69.989  55.648  1.00  0.00           H  
ATOM   3544 HE22 GLN   221      58.560  70.175  56.314  1.00  0.00           H  
ATOM   3545  C   GLN   221      55.125  66.603  54.950  1.00  0.00           C  
ATOM   3546  O   GLN   221      54.412  67.486  55.419  1.00  0.00           O  
ATOM   3547  N   ASN   222      55.092  66.331  53.649  1.00  0.00           N  
ATOM   3548  H   ASN   222      55.675  65.616  53.238  1.00  0.00           H  
ATOM   3549  CA  ASN   222      54.222  67.096  52.777  1.00  0.00           C  
ATOM   3550  HA  ASN   222      54.416  68.161  52.903  1.00  0.00           H  
ATOM   3551  CB  ASN   222      54.470  66.726  51.325  1.00  0.00           C  
ATOM   3552  HB2 ASN   222      54.635  65.651  51.259  1.00  0.00           H  
ATOM   3553  HB3 ASN   222      53.569  66.990  50.770  1.00  0.00           H  
ATOM   3554  CG  ASN   222      55.654  67.439  50.693  1.00  0.00           C  
ATOM   3555  OD1 ASN   222      55.770  67.481  49.469  1.00  0.00           O  
ATOM   3556  ND2 ASN   222      56.555  68.039  51.464  1.00  0.00           N  
ATOM   3557 HD21 ASN   222      57.341  68.512  51.043  1.00  0.00           H  
ATOM   3558 HD22 ASN   222      56.450  68.019  52.469  1.00  0.00           H  
ATOM   3559  C   ASN   222      52.750  66.885  53.074  1.00  0.00           C  
ATOM   3560  O   ASN   222      51.951  67.823  53.067  1.00  0.00           O  
ATOM   3561  N   LEU   223      52.353  65.640  53.315  1.00  0.00           N  
ATOM   3562  H   LEU   223      52.987  64.854  53.287  1.00  0.00           H  
ATOM   3563  CA  LEU   223      50.955  65.387  53.606  1.00  0.00           C  
ATOM   3564  HA  LEU   223      50.333  65.709  52.770  1.00  0.00           H  
ATOM   3565  CB  LEU   223      50.736  63.895  53.829  1.00  0.00           C  
ATOM   3566  HB2 LEU   223      51.466  63.628  54.593  1.00  0.00           H  
ATOM   3567  HB3 LEU   223      49.730  63.757  54.224  1.00  0.00           H  
ATOM   3568  CG  LEU   223      50.930  63.002  52.607  1.00  0.00           C  
ATOM   3569  HG  LEU   223      51.913  63.190  52.176  1.00  0.00           H  
ATOM   3570  CD1 LEU   223      50.826  61.534  53.014  1.00  0.00           C  
ATOM   3571 HD11 LEU   223      49.842  61.345  53.445  1.00  0.00           H  
ATOM   3572 HD12 LEU   223      50.965  60.902  52.137  1.00  0.00           H  
ATOM   3573 HD13 LEU   223      51.595  61.305  53.752  1.00  0.00           H  
ATOM   3574  CD2 LEU   223      49.885  63.367  51.555  1.00  0.00           C  
ATOM   3575 HD21 LEU   223      50.006  64.412  51.269  1.00  0.00           H  
ATOM   3576 HD22 LEU   223      50.015  62.734  50.677  1.00  0.00           H  
ATOM   3577 HD23 LEU   223      48.887  63.217  51.966  1.00  0.00           H  
ATOM   3578  C   LEU   223      50.507  66.153  54.839  1.00  0.00           C  
ATOM   3579  O   LEU   223      49.410  66.713  54.890  1.00  0.00           O  
ATOM   3580  N   GLU   224      51.354  66.202  55.863  1.00  0.00           N  
ATOM   3581  H   GLU   224      52.243  65.723  55.854  1.00  0.00           H  
ATOM   3582  CA  GLU   224      50.959  66.893  57.070  1.00  0.00           C  
ATOM   3583  HA  GLU   224      49.954  66.604  57.377  1.00  0.00           H  
ATOM   3584  CB  GLU   224      51.941  66.501  58.177  1.00  0.00           C  
ATOM   3585  HB2 GLU   224      52.965  66.701  57.860  1.00  0.00           H  
ATOM   3586  HB3 GLU   224      51.726  67.062  59.086  1.00  0.00           H  
ATOM   3587  CG  GLU   224      51.775  65.003  58.450  1.00  0.00           C  
ATOM   3588  HG2 GLU   224      50.716  64.845  58.652  1.00  0.00           H  
ATOM   3589  HG3 GLU   224      52.050  64.488  57.530  1.00  0.00           H  
ATOM   3590  CD  GLU   224      52.599  64.450  59.606  1.00  0.00           C  
ATOM   3591  OE1 GLU   224      53.631  65.034  59.934  1.00  0.00           O  
ATOM   3592  OE2 GLU   224      52.203  63.428  60.173  1.00  0.00           O  
ATOM   3593  C   GLU   224      50.885  68.402  56.893  1.00  0.00           C  
ATOM   3594  O   GLU   224      50.275  69.091  57.711  1.00  0.00           O  
ATOM   3595  N   ARG   225      51.486  68.961  55.837  1.00  0.00           N  
ATOM   3596  H   ARG   225      52.015  68.399  55.185  1.00  0.00           H  
ATOM   3597  CA  ARG   225      51.368  70.390  55.581  1.00  0.00           C  
ATOM   3598  HA  ARG   225      51.358  70.919  56.534  1.00  0.00           H  
ATOM   3599  CB  ARG   225      52.527  70.931  54.733  1.00  0.00           C  
ATOM   3600  HB2 ARG   225      52.439  70.448  53.760  1.00  0.00           H  
ATOM   3601  HB3 ARG   225      52.347  72.001  54.625  1.00  0.00           H  
ATOM   3602  CG  ARG   225      53.921  70.707  55.283  1.00  0.00           C  
ATOM   3603  HG2 ARG   225      53.991  71.148  56.278  1.00  0.00           H  
ATOM   3604  HG3 ARG   225      54.115  69.637  55.346  1.00  0.00           H  
ATOM   3605  CD  ARG   225      54.953  71.358  54.366  1.00  0.00           C  
ATOM   3606  HD2 ARG   225      55.958  71.117  54.713  1.00  0.00           H  
ATOM   3607  HD3 ARG   225      54.823  70.991  53.347  1.00  0.00           H  
ATOM   3608  NE  ARG   225      54.795  72.800  54.363  1.00  0.00           N  
ATOM   3609  HE  ARG   225      54.053  73.233  54.896  1.00  0.00           H  
ATOM   3610  CZ  ARG   225      55.602  73.582  53.648  1.00  0.00           C  
ATOM   3611  NH1 ARG   225      56.579  73.057  52.906  1.00  0.00           N  
ATOM   3612 HH11 ARG   225      56.711  72.056  52.885  1.00  0.00           H  
ATOM   3613 HH12 ARG   225      57.183  73.663  52.369  1.00  0.00           H  
ATOM   3614  NH2 ARG   225      55.441  74.902  53.694  1.00  0.00           N  
ATOM   3615 HH21 ARG   225      54.711  75.299  54.269  1.00  0.00           H  
ATOM   3616 HH22 ARG   225      56.049  75.501  53.154  1.00  0.00           H  
ATOM   3617  C   ARG   225      50.091  70.673  54.804  1.00  0.00           C  
ATOM   3618  O   ARG   225      49.730  71.826  54.558  1.00  0.00           O  
ATOM   3619  N   GLY   226      49.382  69.627  54.378  1.00  0.00           N  
ATOM   3620  H   GLY   226      49.656  68.681  54.601  1.00  0.00           H  
ATOM   3621  CA  GLY   226      48.190  69.827  53.577  1.00  0.00           C  
ATOM   3622  HA2 GLY   226      47.422  69.123  53.897  1.00  0.00           H  
ATOM   3623  HA3 GLY   226      47.830  70.846  53.719  1.00  0.00           H  
ATOM   3624  C   GLY   226      48.482  69.605  52.095  1.00  0.00           C  
ATOM   3625  O   GLY   226      47.591  69.674  51.249  1.00  0.00           O  
ATOM   3626  N   TYR   227      49.734  69.352  51.724  1.00  0.00           N  
ATOM   3627  H   TYR   227      50.491  69.303  52.390  1.00  0.00           H  
ATOM   3628  CA  TYR   227      50.030  69.099  50.325  1.00  0.00           C  
ATOM   3629  HA  TYR   227      49.525  69.851  49.719  1.00  0.00           H  
ATOM   3630  CB  TYR   227      51.518  69.152  50.022  1.00  0.00           C  
ATOM   3631  HB2 TYR   227      51.974  68.466  50.736  1.00  0.00           H  
ATOM   3632  HB3 TYR   227      51.638  68.759  49.013  1.00  0.00           H  
ATOM   3633  CG  TYR   227      52.196  70.508  50.121  1.00  0.00           C  
ATOM   3634  CD1 TYR   227      51.466  71.679  50.197  1.00  0.00           C  
ATOM   3635  HD1 TYR   227      50.376  71.651  50.202  1.00  0.00           H  
ATOM   3636  CE1 TYR   227      52.128  72.895  50.267  1.00  0.00           C  
ATOM   3637  HE1 TYR   227      51.565  73.825  50.339  1.00  0.00           H  
ATOM   3638  CZ  TYR   227      53.510  72.922  50.258  1.00  0.00           C  
ATOM   3639  OH  TYR   227      54.181  74.130  50.312  1.00  0.00           O  
ATOM   3640  HH  TYR   227      53.590  74.886  50.354  1.00  0.00           H  
ATOM   3641  CE2 TYR   227      54.241  71.756  50.183  1.00  0.00           C  
ATOM   3642  HE2 TYR   227      55.330  71.780  50.176  1.00  0.00           H  
ATOM   3643  CD2 TYR   227      53.577  70.546  50.115  1.00  0.00           C  
ATOM   3644  HD2 TYR   227      54.142  69.616  50.057  1.00  0.00           H  
ATOM   3645  C   TYR   227      49.576  67.705  49.919  1.00  0.00           C  
ATOM   3646  O   TYR   227      49.416  66.821  50.758  1.00  0.00           O  
ATOM   3647  N   ARG   228      49.369  67.485  48.623  1.00  0.00           N  
ATOM   3648  H   ARG   228      49.391  68.237  47.949  1.00  0.00           H  
ATOM   3649  CA  ARG   228      49.105  66.143  48.145  1.00  0.00           C  
ATOM   3650  HA  ARG   228      49.290  65.427  48.946  1.00  0.00           H  
ATOM   3651  CB  ARG   228      47.654  65.999  47.689  1.00  0.00           C  
ATOM   3652  HB2 ARG   228      47.450  66.801  46.979  1.00  0.00           H  
ATOM   3653  HB3 ARG   228      47.559  65.037  47.187  1.00  0.00           H  
ATOM   3654  CG  ARG   228      46.647  66.074  48.847  1.00  0.00           C  
ATOM   3655  HG2 ARG   228      46.732  67.056  49.312  1.00  0.00           H  
ATOM   3656  HG3 ARG   228      45.644  65.953  48.437  1.00  0.00           H  
ATOM   3657  CD  ARG   228      46.903  64.987  49.899  1.00  0.00           C  
ATOM   3658  HD2 ARG   228      46.947  64.020  49.398  1.00  0.00           H  
ATOM   3659  HD3 ARG   228      47.859  65.188  50.383  1.00  0.00           H  
ATOM   3660  NE  ARG   228      45.864  64.937  50.921  1.00  0.00           N  
ATOM   3661  HE  ARG   228      44.975  64.515  50.694  1.00  0.00           H  
ATOM   3662  CZ  ARG   228      46.035  65.442  52.147  1.00  0.00           C  
ATOM   3663  NH1 ARG   228      47.179  66.030  52.502  1.00  0.00           N  
ATOM   3664 HH11 ARG   228      47.936  66.098  51.837  1.00  0.00           H  
ATOM   3665 HH12 ARG   228      47.283  66.404  53.435  1.00  0.00           H  
ATOM   3666  NH2 ARG   228      45.048  65.345  53.038  1.00  0.00           N  
ATOM   3667 HH21 ARG   228      44.183  64.892  52.780  1.00  0.00           H  
ATOM   3668 HH22 ARG   228      45.170  65.724  53.966  1.00  0.00           H  
ATOM   3669  C   ARG   228      50.046  65.900  46.974  1.00  0.00           C  
ATOM   3670  O   ARG   228      50.865  66.752  46.621  1.00  0.00           O  
ATOM   3671  N   MET   229      49.979  64.735  46.337  1.00  0.00           N  
ATOM   3672  H   MET   229      49.314  64.019  46.592  1.00  0.00           H  
ATOM   3673  CA  MET   229      50.901  64.463  45.249  1.00  0.00           C  
ATOM   3674  HA  MET   229      51.926  64.488  45.618  1.00  0.00           H  
ATOM   3675  CB  MET   229      50.630  63.082  44.656  1.00  0.00           C  
ATOM   3676  HB2 MET   229      50.462  62.380  45.473  1.00  0.00           H  
ATOM   3677  HB3 MET   229      49.734  63.140  44.037  1.00  0.00           H  
ATOM   3678  CG  MET   229      51.800  62.603  43.809  1.00  0.00           C  
ATOM   3679  HG2 MET   229      51.982  63.358  43.044  1.00  0.00           H  
ATOM   3680  HG3 MET   229      52.670  62.533  44.462  1.00  0.00           H  
ATOM   3681  SD  MET   229      51.524  60.996  43.008  1.00  0.00           S  
ATOM   3682  CE  MET   229      50.827  60.051  44.332  1.00  0.00           C  
ATOM   3683  HE1 MET   229      49.906  60.526  44.672  1.00  0.00           H  
ATOM   3684  HE2 MET   229      50.607  59.042  43.983  1.00  0.00           H  
ATOM   3685  HE3 MET   229      51.537  60.003  45.158  1.00  0.00           H  
ATOM   3686  C   MET   229      50.791  65.491  44.138  1.00  0.00           C  
ATOM   3687  O   MET   229      49.701  65.909  43.746  1.00  0.00           O  
ATOM   3688  N   VAL   230      51.949  65.911  43.626  1.00  0.00           N  
ATOM   3689  H   VAL   230      52.824  65.584  44.012  1.00  0.00           H  
ATOM   3690  CA  VAL   230      51.993  66.850  42.525  1.00  0.00           C  
ATOM   3691  HA  VAL   230      51.495  67.786  42.776  1.00  0.00           H  
ATOM   3692  CB  VAL   230      53.461  67.152  42.176  1.00  0.00           C  
ATOM   3693  HB  VAL   230      54.009  66.213  42.105  1.00  0.00           H  
ATOM   3694  CG1 VAL   230      53.550  67.891  40.854  1.00  0.00           C  
ATOM   3695 HG11 VAL   230      53.001  68.831  40.924  1.00  0.00           H  
ATOM   3696 HG12 VAL   230      54.595  68.098  40.622  1.00  0.00           H  
ATOM   3697 HG13 VAL   230      53.117  67.277  40.064  1.00  0.00           H  
ATOM   3698  CG2 VAL   230      54.074  67.987  43.290  1.00  0.00           C  
ATOM   3699 HG21 VAL   230      54.027  67.434  44.228  1.00  0.00           H  
ATOM   3700 HG22 VAL   230      55.115  68.205  43.049  1.00  0.00           H  
ATOM   3701 HG23 VAL   230      53.522  68.921  43.391  1.00  0.00           H  
ATOM   3702  C   VAL   230      51.283  66.262  41.316  1.00  0.00           C  
ATOM   3703  O   VAL   230      51.327  65.057  41.085  1.00  0.00           O  
ATOM   3704  N   ARG   231      50.597  67.095  40.534  1.00  0.00           N  
ATOM   3705  H   ARG   231      50.518  68.074  40.771  1.00  0.00           H  
ATOM   3706  CA  ARG   231      49.942  66.623  39.323  1.00  0.00           C  
ATOM   3707  HA  ARG   231      49.085  66.002  39.584  1.00  0.00           H  
ATOM   3708  CB  ARG   231      49.454  67.802  38.492  1.00  0.00           C  
ATOM   3709  HB2 ARG   231      50.312  68.449  38.309  1.00  0.00           H  
ATOM   3710  HB3 ARG   231      49.091  67.405  37.544  1.00  0.00           H  
ATOM   3711  CG  ARG   231      48.352  68.601  39.161  1.00  0.00           C  
ATOM   3712  HG2 ARG   231      47.506  67.941  39.350  1.00  0.00           H  
ATOM   3713  HG3 ARG   231      48.726  68.992  40.107  1.00  0.00           H  
ATOM   3714  CD  ARG   231      47.906  69.756  38.277  1.00  0.00           C  
ATOM   3715  HD2 ARG   231      48.662  70.541  38.289  1.00  0.00           H  
ATOM   3716  HD3 ARG   231      47.764  69.404  37.256  1.00  0.00           H  
ATOM   3717  NE  ARG   231      46.652  70.310  38.756  1.00  0.00           N  
ATOM   3718  HE  ARG   231      45.780  70.013  38.344  1.00  0.00           H  
ATOM   3719  CZ  ARG   231      46.618  71.221  39.731  1.00  0.00           C  
ATOM   3720  NH1 ARG   231      47.739  71.664  40.303  1.00  0.00           N  
ATOM   3721 HH11 ARG   231      48.633  71.307  39.997  1.00  0.00           H  
ATOM   3722 HH12 ARG   231      47.688  72.354  41.039  1.00  0.00           H  
ATOM   3723  NH2 ARG   231      45.443  71.684  40.144  1.00  0.00           N  
ATOM   3724 HH21 ARG   231      44.592  71.345  39.718  1.00  0.00           H  
ATOM   3725 HH22 ARG   231      45.406  72.374  40.881  1.00  0.00           H  
ATOM   3726  C   ARG   231      50.892  65.796  38.468  1.00  0.00           C  
ATOM   3727  O   ARG   231      51.940  66.287  38.043  1.00  0.00           O  
ATOM   3728  N   PRO   232      50.579  64.529  38.191  1.00  0.00           N  
ATOM   3729  CD  PRO   232      49.515  63.776  38.839  1.00  0.00           C  
ATOM   3730  HD2 PRO   232      48.571  63.932  38.316  1.00  0.00           H  
ATOM   3731  HD3 PRO   232      49.411  64.090  39.878  1.00  0.00           H  
ATOM   3732  CG  PRO   232      50.026  62.342  38.712  1.00  0.00           C  
ATOM   3733  HG2 PRO   232      49.210  61.622  38.774  1.00  0.00           H  
ATOM   3734  HG3 PRO   232      50.768  62.116  39.478  1.00  0.00           H  
ATOM   3735  CB  PRO   232      50.655  62.347  37.336  1.00  0.00           C  
ATOM   3736  HB2 PRO   232      49.878  62.315  36.572  1.00  0.00           H  
ATOM   3737  HB3 PRO   232      51.370  61.543  37.160  1.00  0.00           H  
ATOM   3738  CA  PRO   232      51.360  63.684  37.297  1.00  0.00           C  
ATOM   3739  HA  PRO   232      52.370  63.589  37.696  1.00  0.00           H  
ATOM   3740  C   PRO   232      51.421  64.282  35.906  1.00  0.00           C  
ATOM   3741  O   PRO   232      50.524  65.012  35.488  1.00  0.00           O  
ATOM   3742  N   ASP   233      52.487  63.991  35.162  1.00  0.00           N  
ATOM   3743  H   ASP   233      53.249  63.430  35.514  1.00  0.00           H  
ATOM   3744  CA  ASP   233      52.575  64.495  33.805  1.00  0.00           C  
ATOM   3745  HA  ASP   233      52.553  65.585  33.815  1.00  0.00           H  
ATOM   3746  CB  ASP   233      53.874  64.039  33.148  1.00  0.00           C  
ATOM   3747  HB2 ASP   233      53.932  62.958  33.271  1.00  0.00           H  
ATOM   3748  HB3 ASP   233      53.814  64.282  32.087  1.00  0.00           H  
ATOM   3749  CG  ASP   233      55.117  64.684  33.747  1.00  0.00           C  
ATOM   3750  OD1 ASP   233      54.987  65.527  34.636  1.00  0.00           O  
ATOM   3751  OD2 ASP   233      56.220  64.348  33.314  1.00  0.00           O  
ATOM   3752  C   ASP   233      51.402  63.991  32.980  1.00  0.00           C  
ATOM   3753  O   ASP   233      50.985  62.837  33.096  1.00  0.00           O  
ATOM   3754  N   ASN   234      50.847  64.878  32.153  1.00  0.00           N  
ATOM   3755  H   ASN   234      51.168  65.836  32.150  1.00  0.00           H  
ATOM   3756  CA  ASN   234      49.735  64.522  31.288  1.00  0.00           C  
ATOM   3757  HA  ASN   234      49.347  65.407  30.785  1.00  0.00           H  
ATOM   3758  CB  ASN   234      50.215  63.535  30.234  1.00  0.00           C  
ATOM   3759  HB2 ASN   234      50.590  62.628  30.708  1.00  0.00           H  
ATOM   3760  HB3 ASN   234      49.375  63.284  29.585  1.00  0.00           H  
ATOM   3761  CG  ASN   234      51.322  64.133  29.384  1.00  0.00           C  
ATOM   3762  OD1 ASN   234      51.179  65.215  28.816  1.00  0.00           O  
ATOM   3763  ND2 ASN   234      52.461  63.453  29.294  1.00  0.00           N  
ATOM   3764 HD21 ASN   234      53.221  63.818  28.738  1.00  0.00           H  
ATOM   3765 HD22 ASN   234      52.560  62.574  29.781  1.00  0.00           H  
ATOM   3766  C   ASN   234      48.524  63.934  31.995  1.00  0.00           C  
ATOM   3767  O   ASN   234      47.775  63.133  31.434  1.00  0.00           O  
ATOM   3768  N   CYS   235      48.307  64.303  33.251  1.00  0.00           N  
ATOM   3769  H   CYS   235      48.945  64.911  33.745  1.00  0.00           H  
ATOM   3770  CA  CYS   235      47.130  63.825  33.953  1.00  0.00           C  
ATOM   3771  HA  CYS   235      46.874  62.819  33.623  1.00  0.00           H  
ATOM   3772  CB  CYS   235      47.417  63.789  35.448  1.00  0.00           C  
ATOM   3773  HB2 CYS   235      48.271  63.148  35.667  1.00  0.00           H  
ATOM   3774  HB3 CYS   235      47.608  64.791  35.834  1.00  0.00           H  
ATOM   3775  SG  CYS   235      46.038  63.134  36.415  1.00  0.00           S  
ATOM   3776  HG  CYS   235      46.630  63.252  37.600  1.00  0.00           H  
ATOM   3777  C   CYS   235      45.959  64.762  33.671  1.00  0.00           C  
ATOM   3778  O   CYS   235      46.067  65.965  33.909  1.00  0.00           O  
ATOM   3779  N   PRO   236      44.823  64.280  33.161  1.00  0.00           N  
ATOM   3780  CD  PRO   236      44.617  62.892  32.763  1.00  0.00           C  
ATOM   3781  HD2 PRO   236      44.421  62.276  33.640  1.00  0.00           H  
ATOM   3782  HD3 PRO   236      45.500  62.516  32.245  1.00  0.00           H  
ATOM   3783  CG  PRO   236      43.408  63.003  31.844  1.00  0.00           C  
ATOM   3784  HG2 PRO   236      42.870  62.057  31.782  1.00  0.00           H  
ATOM   3785  HG3 PRO   236      43.700  63.319  30.843  1.00  0.00           H  
ATOM   3786  CB  PRO   236      42.577  64.068  32.527  1.00  0.00           C  
ATOM   3787  HB2 PRO   236      42.082  63.619  33.388  1.00  0.00           H  
ATOM   3788  HB3 PRO   236      41.836  64.563  31.899  1.00  0.00           H  
ATOM   3789  CA  PRO   236      43.609  65.068  32.992  1.00  0.00           C  
ATOM   3790  HA  PRO   236      43.776  65.834  32.235  1.00  0.00           H  
ATOM   3791  C   PRO   236      43.243  65.730  34.311  1.00  0.00           C  
ATOM   3792  O   PRO   236      43.250  65.077  35.353  1.00  0.00           O  
ATOM   3793  N   GLU   237      42.914  67.021  34.324  1.00  0.00           N  
ATOM   3794  H   GLU   237      42.889  67.591  33.491  1.00  0.00           H  
ATOM   3795  CA  GLU   237      42.610  67.649  35.597  1.00  0.00           C  
ATOM   3796  HA  GLU   237      43.442  67.514  36.289  1.00  0.00           H  
ATOM   3797  CB  GLU   237      42.380  69.143  35.396  1.00  0.00           C  
ATOM   3798  HB2 GLU   237      43.259  69.548  34.893  1.00  0.00           H  
ATOM   3799  HB3 GLU   237      41.508  69.260  34.752  1.00  0.00           H  
ATOM   3800  CG  GLU   237      42.151  69.897  36.707  1.00  0.00           C  
ATOM   3801  HG2 GLU   237      41.893  70.925  36.456  1.00  0.00           H  
ATOM   3802  HG3 GLU   237      41.302  69.418  37.195  1.00  0.00           H  
ATOM   3803  CD  GLU   237      43.348  69.889  37.648  1.00  0.00           C  
ATOM   3804  OE1 GLU   237      44.412  69.404  37.258  1.00  0.00           O  
ATOM   3805  OE2 GLU   237      43.218  70.381  38.770  1.00  0.00           O  
ATOM   3806  C   GLU   237      41.380  67.026  36.241  1.00  0.00           C  
ATOM   3807  O   GLU   237      41.281  66.965  37.465  1.00  0.00           O  
ATOM   3808  N   GLU   238      40.409  66.565  35.455  1.00  0.00           N  
ATOM   3809  H   GLU   238      40.453  66.648  34.449  1.00  0.00           H  
ATOM   3810  CA  GLU   238      39.246  65.920  36.042  1.00  0.00           C  
ATOM   3811  HA  GLU   238      38.730  66.618  36.701  1.00  0.00           H  
ATOM   3812  CB  GLU   238      38.282  65.473  34.957  1.00  0.00           C  
ATOM   3813  HB2 GLU   238      38.824  64.795  34.298  1.00  0.00           H  
ATOM   3814  HB3 GLU   238      37.470  64.933  35.445  1.00  0.00           H  
ATOM   3815  CG  GLU   238      37.711  66.617  34.145  1.00  0.00           C  
ATOM   3816  HG2 GLU   238      37.023  67.171  34.784  1.00  0.00           H  
ATOM   3817  HG3 GLU   238      38.529  67.270  33.841  1.00  0.00           H  
ATOM   3818  CD  GLU   238      36.972  66.124  32.912  1.00  0.00           C  
ATOM   3819  OE1 GLU   238      35.770  65.871  32.999  1.00  0.00           O  
ATOM   3820  OE2 GLU   238      37.609  65.987  31.869  1.00  0.00           O  
ATOM   3821  C   GLU   238      39.670  64.699  36.844  1.00  0.00           C  
ATOM   3822  O   GLU   238      39.155  64.426  37.927  1.00  0.00           O  
ATOM   3823  N   LEU   239      40.613  63.922  36.318  1.00  0.00           N  
ATOM   3824  H   LEU   239      41.022  64.111  35.414  1.00  0.00           H  
ATOM   3825  CA  LEU   239      41.066  62.756  37.048  1.00  0.00           C  
ATOM   3826  HA  LEU   239      40.210  62.176  37.394  1.00  0.00           H  
ATOM   3827  CB  LEU   239      41.924  61.867  36.140  1.00  0.00           C  
ATOM   3828  HB2 LEU   239      41.313  61.697  35.253  1.00  0.00           H  
ATOM   3829  HB3 LEU   239      42.797  62.461  35.870  1.00  0.00           H  
ATOM   3830  CG  LEU   239      42.379  60.523  36.711  1.00  0.00           C  
ATOM   3831  HG  LEU   239      42.931  60.686  37.637  1.00  0.00           H  
ATOM   3832  CD1 LEU   239      41.155  59.662  36.995  1.00  0.00           C  
ATOM   3833 HD11 LEU   239      40.603  59.499  36.070  1.00  0.00           H  
ATOM   3834 HD12 LEU   239      41.472  58.702  37.403  1.00  0.00           H  
ATOM   3835 HD13 LEU   239      40.514  60.169  37.716  1.00  0.00           H  
ATOM   3836  CD2 LEU   239      43.295  59.810  35.724  1.00  0.00           C  
ATOM   3837 HD21 LEU   239      44.172  60.428  35.529  1.00  0.00           H  
ATOM   3838 HD22 LEU   239      43.611  58.855  36.144  1.00  0.00           H  
ATOM   3839 HD23 LEU   239      42.760  59.636  34.791  1.00  0.00           H  
ATOM   3840  C   LEU   239      41.882  63.208  38.253  1.00  0.00           C  
ATOM   3841  O   LEU   239      41.814  62.615  39.333  1.00  0.00           O  
ATOM   3842  N   TYR   240      42.683  64.267  38.119  1.00  0.00           N  
ATOM   3843  H   TYR   240      42.789  64.754  37.241  1.00  0.00           H  
ATOM   3844  CA  TYR   240      43.455  64.728  39.260  1.00  0.00           C  
ATOM   3845  HA  TYR   240      44.073  63.917  39.646  1.00  0.00           H  
ATOM   3846  CB  TYR   240      44.367  65.880  38.837  1.00  0.00           C  
ATOM   3847  HB2 TYR   240      44.973  65.544  37.995  1.00  0.00           H  
ATOM   3848  HB3 TYR   240      43.740  66.714  38.523  1.00  0.00           H  
ATOM   3849  CG  TYR   240      45.280  66.330  39.971  1.00  0.00           C  
ATOM   3850  CD1 TYR   240      46.236  65.467  40.477  1.00  0.00           C  
ATOM   3851  HD1 TYR   240      46.333  64.464  40.061  1.00  0.00           H  
ATOM   3852  CE1 TYR   240      47.067  65.871  41.504  1.00  0.00           C  
ATOM   3853  HE1 TYR   240      47.812  65.194  41.921  1.00  0.00           H  
ATOM   3854  CZ  TYR   240      46.930  67.146  42.015  1.00  0.00           C  
ATOM   3855  OH  TYR   240      47.771  67.566  43.027  1.00  0.00           O  
ATOM   3856  HH  TYR   240      48.405  66.895  43.291  1.00  0.00           H  
ATOM   3857  CE2 TYR   240      45.980  68.013  41.519  1.00  0.00           C  
ATOM   3858  HE2 TYR   240      45.880  69.017  41.932  1.00  0.00           H  
ATOM   3859  CD2 TYR   240      45.150  67.602  40.492  1.00  0.00           C  
ATOM   3860  HD2 TYR   240      44.396  68.282  40.096  1.00  0.00           H  
ATOM   3861  C   TYR   240      42.531  65.187  40.385  1.00  0.00           C  
ATOM   3862  O   TYR   240      42.779  64.910  41.560  1.00  0.00           O  
ATOM   3863  N   GLN   241      41.442  65.899  40.084  1.00  0.00           N  
ATOM   3864  H   GLN   241      41.242  66.210  39.144  1.00  0.00           H  
ATOM   3865  CA  GLN   241      40.533  66.294  41.149  1.00  0.00           C  
ATOM   3866  HA  GLN   241      41.083  66.767  41.962  1.00  0.00           H  
ATOM   3867  CB  GLN   241      39.515  67.293  40.601  1.00  0.00           C  
ATOM   3868  HB2 GLN   241      39.076  66.890  39.689  1.00  0.00           H  
ATOM   3869  HB3 GLN   241      38.732  67.448  41.344  1.00  0.00           H  
ATOM   3870  CG  GLN   241      40.196  68.626  40.293  1.00  0.00           C  
ATOM   3871  HG2 GLN   241      40.933  68.475  39.505  1.00  0.00           H  
ATOM   3872  HG3 GLN   241      39.439  69.332  39.951  1.00  0.00           H  
ATOM   3873  CD  GLN   241      40.897  69.217  41.510  1.00  0.00           C  
ATOM   3874  OE1 GLN   241      40.360  69.209  42.618  1.00  0.00           O  
ATOM   3875  NE2 GLN   241      42.113  69.743  41.361  1.00  0.00           N  
ATOM   3876 HE21 GLN   241      42.590  70.139  42.159  1.00  0.00           H  
ATOM   3877 HE22 GLN   241      42.552  69.745  40.452  1.00  0.00           H  
ATOM   3878  C   GLN   241      39.817  65.091  41.761  1.00  0.00           C  
ATOM   3879  O   GLN   241      39.459  65.112  42.938  1.00  0.00           O  
ATOM   3880  N   LEU   242      39.592  64.007  41.011  1.00  0.00           N  
ATOM   3881  H   LEU   242      39.817  63.989  40.026  1.00  0.00           H  
ATOM   3882  CA  LEU   242      38.994  62.819  41.604  1.00  0.00           C  
ATOM   3883  HA  LEU   242      38.087  63.085  42.149  1.00  0.00           H  
ATOM   3884  CB  LEU   242      38.628  61.824  40.503  1.00  0.00           C  
ATOM   3885  HB2 LEU   242      38.145  62.418  39.726  1.00  0.00           H  
ATOM   3886  HB3 LEU   242      39.568  61.425  40.123  1.00  0.00           H  
ATOM   3887  CG  LEU   242      37.713  60.675  40.904  1.00  0.00           C  
ATOM   3888  HG  LEU   242      38.153  60.123  41.735  1.00  0.00           H  
ATOM   3889  CD1 LEU   242      36.370  61.248  41.331  1.00  0.00           C  
ATOM   3890 HD11 LEU   242      35.929  61.799  40.501  1.00  0.00           H  
ATOM   3891 HD12 LEU   242      35.703  60.436  41.622  1.00  0.00           H  
ATOM   3892 HD13 LEU   242      36.513  61.920  42.177  1.00  0.00           H  
ATOM   3893  CD2 LEU   242      37.523  59.715  39.736  1.00  0.00           C  
ATOM   3894 HD21 LEU   242      38.490  59.311  39.436  1.00  0.00           H  
ATOM   3895 HD22 LEU   242      36.867  58.898  40.039  1.00  0.00           H  
ATOM   3896 HD23 LEU   242      37.076  60.247  38.897  1.00  0.00           H  
ATOM   3897  C   LEU   242      40.000  62.191  42.576  1.00  0.00           C  
ATOM   3898  O   LEU   242      39.648  61.711  43.654  1.00  0.00           O  
ATOM   3899  N   MET   243      41.292  62.169  42.230  1.00  0.00           N  
ATOM   3900  H   MET   243      41.584  62.508  41.325  1.00  0.00           H  
ATOM   3901  CA  MET   243      42.314  61.687  43.151  1.00  0.00           C  
ATOM   3902  HA  MET   243      42.134  60.636  43.377  1.00  0.00           H  
ATOM   3903  CB  MET   243      43.705  61.822  42.545  1.00  0.00           C  
ATOM   3904  HB2 MET   243      43.855  62.887  42.370  1.00  0.00           H  
ATOM   3905  HB3 MET   243      44.401  61.479  43.311  1.00  0.00           H  
ATOM   3906  CG  MET   243      43.955  61.055  41.252  1.00  0.00           C  
ATOM   3907  HG2 MET   243      44.076  59.995  41.475  1.00  0.00           H  
ATOM   3908  HG3 MET   243      43.108  61.189  40.579  1.00  0.00           H  
ATOM   3909  SD  MET   243      45.460  61.670  40.446  1.00  0.00           S  
ATOM   3910  CE  MET   243      45.648  60.470  39.157  1.00  0.00           C  
ATOM   3911  HE1 MET   243      44.768  60.485  38.514  1.00  0.00           H  
ATOM   3912  HE2 MET   243      46.533  60.706  38.566  1.00  0.00           H  
ATOM   3913  HE3 MET   243      45.759  59.478  39.596  1.00  0.00           H  
ATOM   3914  C   MET   243      42.287  62.519  44.432  1.00  0.00           C  
ATOM   3915  O   MET   243      42.404  61.998  45.542  1.00  0.00           O  
ATOM   3916  N   ARG   244      42.147  63.841  44.304  1.00  0.00           N  
ATOM   3917  H   ARG   244      42.073  64.280  43.398  1.00  0.00           H  
ATOM   3918  CA  ARG   244      42.122  64.691  45.485  1.00  0.00           C  
ATOM   3919  HA  ARG   244      43.046  64.560  46.049  1.00  0.00           H  
ATOM   3920  CB  ARG   244      41.993  66.167  45.093  1.00  0.00           C  
ATOM   3921  HB2 ARG   244      41.030  66.265  44.592  1.00  0.00           H  
ATOM   3922  HB3 ARG   244      41.974  66.729  46.027  1.00  0.00           H  
ATOM   3923  CG  ARG   244      43.097  66.718  44.189  1.00  0.00           C  
ATOM   3924  HG2 ARG   244      43.078  66.140  43.265  1.00  0.00           H  
ATOM   3925  HG3 ARG   244      42.850  67.757  43.972  1.00  0.00           H  
ATOM   3926  CD  ARG   244      44.485  66.646  44.804  1.00  0.00           C  
ATOM   3927  HD2 ARG   244      44.735  65.604  45.005  1.00  0.00           H  
ATOM   3928  HD3 ARG   244      45.210  67.064  44.106  1.00  0.00           H  
ATOM   3929  NE  ARG   244      44.555  67.389  46.048  1.00  0.00           N  
ATOM   3930  HE  ARG   244      43.874  67.218  46.774  1.00  0.00           H  
ATOM   3931  CZ  ARG   244      45.495  68.313  46.262  1.00  0.00           C  
ATOM   3932  NH1 ARG   244      46.414  68.597  45.340  1.00  0.00           N  
ATOM   3933 HH11 ARG   244      46.406  68.108  44.456  1.00  0.00           H  
ATOM   3934 HH12 ARG   244      47.113  69.300  45.528  1.00  0.00           H  
ATOM   3935  NH2 ARG   244      45.516  68.952  47.431  1.00  0.00           N  
ATOM   3936 HH21 ARG   244      44.826  68.733  48.135  1.00  0.00           H  
ATOM   3937 HH22 ARG   244      46.221  69.654  47.608  1.00  0.00           H  
ATOM   3938  C   ARG   244      40.966  64.332  46.411  1.00  0.00           C  
ATOM   3939  O   ARG   244      41.098  64.393  47.633  1.00  0.00           O  
ATOM   3940  N   LEU   245      39.797  63.969  45.880  1.00  0.00           N  
ATOM   3941  H   LEU   245      39.646  63.945  44.882  1.00  0.00           H  
ATOM   3942  CA  LEU   245      38.706  63.562  46.755  1.00  0.00           C  
ATOM   3943  HA  LEU   245      38.456  64.393  47.415  1.00  0.00           H  
ATOM   3944  CB  LEU   245      37.450  63.158  45.979  1.00  0.00           C  
ATOM   3945  HB2 LEU   245      37.790  62.293  45.411  1.00  0.00           H  
ATOM   3946  HB3 LEU   245      36.750  62.835  46.749  1.00  0.00           H  
ATOM   3947  CG  LEU   245      36.760  64.137  45.046  1.00  0.00           C  
ATOM   3948  HG  LEU   245      37.411  64.375  44.205  1.00  0.00           H  
ATOM   3949  CD1 LEU   245      35.481  63.483  44.529  1.00  0.00           C  
ATOM   3950 HD11 LEU   245      34.829  63.244  45.369  1.00  0.00           H  
ATOM   3951 HD12 LEU   245      34.968  64.169  43.855  1.00  0.00           H  
ATOM   3952 HD13 LEU   245      35.732  62.568  43.992  1.00  0.00           H  
ATOM   3953  CD2 LEU   245      36.439  65.433  45.771  1.00  0.00           C  
ATOM   3954 HD21 LEU   245      37.361  65.885  46.135  1.00  0.00           H  
ATOM   3955 HD22 LEU   245      35.944  66.121  45.085  1.00  0.00           H  
ATOM   3956 HD23 LEU   245      35.779  65.225  46.614  1.00  0.00           H  
ATOM   3957  C   LEU   245      39.131  62.346  47.561  1.00  0.00           C  
ATOM   3958  O   LEU   245      38.822  62.211  48.745  1.00  0.00           O  
ATOM   3959  N   CYS   246      39.837  61.423  46.905  1.00  0.00           N  
ATOM   3960  H   CYS   246      40.053  61.540  45.926  1.00  0.00           H  
ATOM   3961  CA  CYS   246      40.310  60.226  47.577  1.00  0.00           C  
ATOM   3962  HA  CYS   246      39.466  59.702  48.027  1.00  0.00           H  
ATOM   3963  CB  CYS   246      40.996  59.290  46.598  1.00  0.00           C  
ATOM   3964  HB2 CYS   246      41.800  59.810  46.078  1.00  0.00           H  
ATOM   3965  HB3 CYS   246      41.402  58.425  47.122  1.00  0.00           H  
ATOM   3966  SG  CYS   246      39.910  58.631  45.310  1.00  0.00           S  
ATOM   3967  HG  CYS   246      40.842  57.904  44.701  1.00  0.00           H  
ATOM   3968  C   CYS   246      41.306  60.532  48.681  1.00  0.00           C  
ATOM   3969  O   CYS   246      41.515  59.740  49.602  1.00  0.00           O  
ATOM   3970  N   TRP   247      41.970  61.684  48.580  1.00  0.00           N  
ATOM   3971  H   TRP   247      41.808  62.317  47.810  1.00  0.00           H  
ATOM   3972  CA  TRP   247      42.979  62.037  49.557  1.00  0.00           C  
ATOM   3973  HA  TRP   247      43.261  61.162  50.144  1.00  0.00           H  
ATOM   3974  CB  TRP   247      44.222  62.562  48.836  1.00  0.00           C  
ATOM   3975  HB2 TRP   247      43.953  63.462  48.284  1.00  0.00           H  
ATOM   3976  HB3 TRP   247      45.001  62.800  49.561  1.00  0.00           H  
ATOM   3977  CG  TRP   247      44.847  61.597  47.823  1.00  0.00           C  
ATOM   3978  CD1 TRP   247      44.825  60.236  47.988  1.00  0.00           C  
ATOM   3979  HD1 TRP   247      44.349  59.766  48.848  1.00  0.00           H  
ATOM   3980  NE1 TRP   247      45.462  59.757  46.942  1.00  0.00           N  
ATOM   3981  HE1 TRP   247      45.611  58.771  46.781  1.00  0.00           H  
ATOM   3982  CE2 TRP   247      45.876  60.752  46.135  1.00  0.00           C  
ATOM   3983  CZ2 TRP   247      46.574  60.696  44.941  1.00  0.00           C  
ATOM   3984  HZ2 TRP   247      46.848  59.710  44.566  1.00  0.00           H  
ATOM   3985  CH2 TRP   247      46.882  61.883  44.297  1.00  0.00           C  
ATOM   3986  HH2 TRP   247      47.431  61.867  43.356  1.00  0.00           H  
ATOM   3987  CZ3 TRP   247      46.503  63.101  44.833  1.00  0.00           C  
ATOM   3988  HZ3 TRP   247      46.742  64.039  44.332  1.00  0.00           H  
ATOM   3989  CE3 TRP   247      45.807  63.161  46.026  1.00  0.00           C  
ATOM   3990  HE3 TRP   247      45.527  64.139  46.415  1.00  0.00           H  
ATOM   3991  CD2 TRP   247      45.497  61.976  46.670  1.00  0.00           C  
ATOM   3992  C   TRP   247      42.497  63.082  50.562  1.00  0.00           C  
ATOM   3993  O   TRP   247      43.293  63.814  51.152  1.00  0.00           O  
ATOM   3994  N   LYS   248      41.188  63.203  50.780  1.00  0.00           N  
ATOM   3995  H   LYS   248      40.495  62.689  50.255  1.00  0.00           H  
ATOM   3996  CA  LYS   248      40.730  64.138  51.788  1.00  0.00           C  
ATOM   3997  HA  LYS   248      41.116  65.135  51.576  1.00  0.00           H  
ATOM   3998  CB  LYS   248      39.206  64.196  51.792  1.00  0.00           C  
ATOM   3999  HB2 LYS   248      38.809  63.185  51.706  1.00  0.00           H  
ATOM   4000  HB3 LYS   248      38.868  64.640  52.728  1.00  0.00           H  
ATOM   4001  CG  LYS   248      38.708  65.038  50.622  1.00  0.00           C  
ATOM   4002  HG2 LYS   248      39.140  66.036  50.692  1.00  0.00           H  
ATOM   4003  HG3 LYS   248      39.023  64.571  49.689  1.00  0.00           H  
ATOM   4004  CD  LYS   248      37.198  65.139  50.649  1.00  0.00           C  
ATOM   4005  HD2 LYS   248      36.773  64.155  50.452  1.00  0.00           H  
ATOM   4006  HD3 LYS   248      36.884  65.479  51.636  1.00  0.00           H  
ATOM   4007  CE  LYS   248      36.710  66.123  49.596  1.00  0.00           C  
ATOM   4008  HE2 LYS   248      37.073  65.809  48.617  1.00  0.00           H  
ATOM   4009  HE3 LYS   248      35.620  66.132  49.592  1.00  0.00           H  
ATOM   4010  NZ  LYS   248      37.203  67.456  49.891  1.00  0.00           N  
ATOM   4011  HZ1 LYS   248      38.213  67.448  49.894  1.00  0.00           H  
ATOM   4012  HZ2 LYS   248      36.874  68.100  49.186  1.00  0.00           H  
ATOM   4013  HZ3 LYS   248      36.866  67.747  50.797  1.00  0.00           H  
ATOM   4014  C   LYS   248      41.232  63.740  53.166  1.00  0.00           C  
ATOM   4015  O   LYS   248      41.435  62.570  53.495  1.00  0.00           O  
ATOM   4016  N   GLU   249      41.448  64.753  53.995  1.00  0.00           N  
ATOM   4017  H   GLU   249      41.261  65.699  53.696  1.00  0.00           H  
ATOM   4018  CA  GLU   249      41.995  64.545  55.322  1.00  0.00           C  
ATOM   4019  HA  GLU   249      42.988  64.100  55.268  1.00  0.00           H  
ATOM   4020  CB  GLU   249      42.105  65.899  56.009  1.00  0.00           C  
ATOM   4021  HB2 GLU   249      42.694  66.547  55.361  1.00  0.00           H  
ATOM   4022  HB3 GLU   249      41.096  66.300  56.104  1.00  0.00           H  
ATOM   4023  CG  GLU   249      42.751  65.832  57.378  1.00  0.00           C  
ATOM   4024  HG2 GLU   249      42.619  66.798  57.864  1.00  0.00           H  
ATOM   4025  HG3 GLU   249      42.233  65.063  57.951  1.00  0.00           H  
ATOM   4026  CD  GLU   249      44.230  65.500  57.309  1.00  0.00           C  
ATOM   4027  OE1 GLU   249      44.769  65.439  56.202  1.00  0.00           O  
ATOM   4028  OE2 GLU   249      44.838  65.309  58.362  1.00  0.00           O  
ATOM   4029  C   GLU   249      41.168  63.599  56.181  1.00  0.00           C  
ATOM   4030  O   GLU   249      41.667  62.603  56.703  1.00  0.00           O  
ATOM   4031  N   ARG   250      39.886  63.910  56.358  1.00  0.00           N  
ATOM   4032  H   ARG   250      39.477  64.735  55.944  1.00  0.00           H  
ATOM   4033  CA  ARG   250      39.035  63.047  57.156  1.00  0.00           C  
ATOM   4034  HA  ARG   250      39.598  62.669  58.009  1.00  0.00           H  
ATOM   4035  CB  ARG   250      37.818  63.800  57.672  1.00  0.00           C  
ATOM   4036  HB2 ARG   250      37.247  64.125  56.802  1.00  0.00           H  
ATOM   4037  HB3 ARG   250      37.223  63.093  58.251  1.00  0.00           H  
ATOM   4038  CG  ARG   250      38.157  65.004  58.535  1.00  0.00           C  
ATOM   4039  HG2 ARG   250      38.925  64.739  59.262  1.00  0.00           H  
ATOM   4040  HG3 ARG   250      38.515  65.822  57.910  1.00  0.00           H  
ATOM   4041  CD  ARG   250      36.898  65.440  59.266  1.00  0.00           C  
ATOM   4042  HD2 ARG   250      36.600  64.672  59.979  1.00  0.00           H  
ATOM   4043  HD3 ARG   250      37.083  66.375  59.795  1.00  0.00           H  
ATOM   4044  NE  ARG   250      35.815  65.646  58.325  1.00  0.00           N  
ATOM   4045  HE  ARG   250      35.987  65.698  57.331  1.00  0.00           H  
ATOM   4046  CZ  ARG   250      34.563  65.768  58.759  1.00  0.00           C  
ATOM   4047  NH1 ARG   250      34.310  65.700  60.064  1.00  0.00           N  
ATOM   4048 HH11 ARG   250      35.068  65.557  60.715  1.00  0.00           H  
ATOM   4049 HH12 ARG   250      33.360  65.792  60.396  1.00  0.00           H  
ATOM   4050  NH2 ARG   250      33.570  65.959  57.889  1.00  0.00           N  
ATOM   4051 HH21 ARG   250      33.771  66.011  56.901  1.00  0.00           H  
ATOM   4052 HH22 ARG   250      32.621  66.051  58.223  1.00  0.00           H  
ATOM   4053  C   ARG   250      38.545  61.886  56.310  1.00  0.00           C  
ATOM   4054  O   ARG   250      37.948  62.110  55.261  1.00  0.00           O  
ATOM   4055  N   PRO   251      38.753  60.638  56.726  1.00  0.00           N  
ATOM   4056  CD  PRO   251      39.408  60.282  57.976  1.00  0.00           C  
ATOM   4057  HD2 PRO   251      38.720  60.425  58.809  1.00  0.00           H  
ATOM   4058  HD3 PRO   251      40.290  60.906  58.122  1.00  0.00           H  
ATOM   4059  CG  PRO   251      39.765  58.809  57.755  1.00  0.00           C  
ATOM   4060  HG2 PRO   251      39.860  58.275  58.700  1.00  0.00           H  
ATOM   4061  HG3 PRO   251      40.687  58.703  57.184  1.00  0.00           H  
ATOM   4062  CB  PRO   251      38.575  58.315  56.957  1.00  0.00           C  
ATOM   4063  HB2 PRO   251      37.707  58.148  57.596  1.00  0.00           H  
ATOM   4064  HB3 PRO   251      38.792  57.407  56.395  1.00  0.00           H  
ATOM   4065  CA  PRO   251      38.300  59.456  56.006  1.00  0.00           C  
ATOM   4066  HA  PRO   251      38.918  59.349  55.115  1.00  0.00           H  
ATOM   4067  C   PRO   251      36.836  59.541  55.599  1.00  0.00           C  
ATOM   4068  O   PRO   251      36.457  59.205  54.478  1.00  0.00           O  
ATOM   4069  N   GLU   252      35.977  60.010  56.508  1.00  0.00           N  
ATOM   4070  H   GLU   252      36.282  60.299  57.426  1.00  0.00           H  
ATOM   4071  CA  GLU   252      34.558  60.061  56.206  1.00  0.00           C  
ATOM   4072  HA  GLU   252      34.210  59.087  55.862  1.00  0.00           H  
ATOM   4073  CB  GLU   252      33.784  60.439  57.463  1.00  0.00           C  
ATOM   4074  HB2 GLU   252      32.725  60.448  57.205  1.00  0.00           H  
ATOM   4075  HB3 GLU   252      33.969  59.665  58.208  1.00  0.00           H  
ATOM   4076  CG  GLU   252      34.178  61.794  58.031  1.00  0.00           C  
ATOM   4077  HG2 GLU   252      34.671  62.339  57.226  1.00  0.00           H  
ATOM   4078  HG3 GLU   252      33.252  62.303  58.300  1.00  0.00           H  
ATOM   4079  CD  GLU   252      35.097  61.738  59.245  1.00  0.00           C  
ATOM   4080  OE1 GLU   252      36.005  60.902  59.299  1.00  0.00           O  
ATOM   4081  OE2 GLU   252      34.887  62.553  60.144  1.00  0.00           O  
ATOM   4082  C   GLU   252      34.205  61.031  55.087  1.00  0.00           C  
ATOM   4083  O   GLU   252      33.126  60.952  54.500  1.00  0.00           O  
ATOM   4084  N   ASP   253      35.092  61.971  54.764  1.00  0.00           N  
ATOM   4085  H   ASP   253      35.960  62.071  55.270  1.00  0.00           H  
ATOM   4086  CA  ASP   253      34.823  62.889  53.670  1.00  0.00           C  
ATOM   4087  HA  ASP   253      33.757  63.117  53.640  1.00  0.00           H  
ATOM   4088  CB  ASP   253      35.593  64.188  53.844  1.00  0.00           C  
ATOM   4089  HB2 ASP   253      36.642  63.938  53.999  1.00  0.00           H  
ATOM   4090  HB3 ASP   253      35.489  64.766  52.926  1.00  0.00           H  
ATOM   4091  CG  ASP   253      35.089  65.008  55.018  1.00  0.00           C  
ATOM   4092  OD1 ASP   253      33.933  64.839  55.404  1.00  0.00           O  
ATOM   4093  OD2 ASP   253      35.858  65.812  55.539  1.00  0.00           O  
ATOM   4094  C   ASP   253      35.212  62.297  52.326  1.00  0.00           C  
ATOM   4095  O   ASP   253      34.871  62.847  51.281  1.00  0.00           O  
ATOM   4096  N   ARG   254      35.954  61.189  52.328  1.00  0.00           N  
ATOM   4097  H   ARG   254      36.258  60.771  53.195  1.00  0.00           H  
ATOM   4098  CA  ARG   254      36.355  60.558  51.080  1.00  0.00           C  
ATOM   4099  HA  ARG   254      36.724  61.311  50.383  1.00  0.00           H  
ATOM   4100  CB  ARG   254      37.471  59.545  51.341  1.00  0.00           C  
ATOM   4101  HB2 ARG   254      37.088  58.779  52.015  1.00  0.00           H  
ATOM   4102  HB3 ARG   254      37.748  59.087  50.391  1.00  0.00           H  
ATOM   4103  CG  ARG   254      38.699  60.204  51.965  1.00  0.00           C  
ATOM   4104  HG2 ARG   254      39.099  60.918  51.246  1.00  0.00           H  
ATOM   4105  HG3 ARG   254      38.377  60.733  52.862  1.00  0.00           H  
ATOM   4106  CD  ARG   254      39.780  59.193  52.334  1.00  0.00           C  
ATOM   4107  HD2 ARG   254      39.347  58.339  52.856  1.00  0.00           H  
ATOM   4108  HD3 ARG   254      40.303  58.846  51.442  1.00  0.00           H  
ATOM   4109  NE  ARG   254      40.739  59.839  53.213  1.00  0.00           N  
ATOM   4110  HE  ARG   254      40.938  60.823  53.103  1.00  0.00           H  
ATOM   4111  CZ  ARG   254      41.429  59.148  54.116  1.00  0.00           C  
ATOM   4112  NH1 ARG   254      41.279  57.827  54.233  1.00  0.00           N  
ATOM   4113 HH11 ARG   254      40.633  57.340  53.629  1.00  0.00           H  
ATOM   4114 HH12 ARG   254      41.813  57.321  54.925  1.00  0.00           H  
ATOM   4115  NH2 ARG   254      42.222  59.800  54.970  1.00  0.00           N  
ATOM   4116 HH21 ARG   254      42.290  60.807  54.923  1.00  0.00           H  
ATOM   4117 HH22 ARG   254      42.750  59.283  55.659  1.00  0.00           H  
ATOM   4118  C   ARG   254      35.160  59.850  50.457  1.00  0.00           C  
ATOM   4119  O   ARG   254      34.272  59.368  51.161  1.00  0.00           O  
ATOM   4120  N   PRO   255      35.093  59.771  49.132  1.00  0.00           N  
ATOM   4121  CD  PRO   255      36.132  60.240  48.222  1.00  0.00           C  
ATOM   4122  HD2 PRO   255      37.107  59.888  48.557  1.00  0.00           H  
ATOM   4123  HD3 PRO   255      36.132  61.329  48.186  1.00  0.00           H  
ATOM   4124  CG  PRO   255      35.706  59.615  46.899  1.00  0.00           C  
ATOM   4125  HG2 PRO   255      36.067  58.590  46.811  1.00  0.00           H  
ATOM   4126  HG3 PRO   255      36.063  60.200  46.052  1.00  0.00           H  
ATOM   4127  CB  PRO   255      34.198  59.663  46.991  1.00  0.00           C  
ATOM   4128  HB2 PRO   255      33.712  58.975  46.298  1.00  0.00           H  
ATOM   4129  HB3 PRO   255      33.799  60.667  46.844  1.00  0.00           H  
ATOM   4130  CA  PRO   255      33.956  59.215  48.412  1.00  0.00           C  
ATOM   4131  HA  PRO   255      33.058  59.696  48.799  1.00  0.00           H  
ATOM   4132  C   PRO   255      33.825  57.705  48.557  1.00  0.00           C  
ATOM   4133  O   PRO   255      34.757  57.019  48.978  1.00  0.00           O  
ATOM   4134  N   THR   256      32.658  57.163  48.215  1.00  0.00           N  
ATOM   4135  H   THR   256      31.873  57.724  47.918  1.00  0.00           H  
ATOM   4136  CA  THR   256      32.501  55.719  48.243  1.00  0.00           C  
ATOM   4137  HA  THR   256      33.041  55.271  49.077  1.00  0.00           H  
ATOM   4138  CB  THR   256      31.022  55.324  48.349  1.00  0.00           C  
ATOM   4139  HB  THR   256      30.963  54.236  48.335  1.00  0.00           H  
ATOM   4140  CG2 THR   256      30.364  55.853  49.620  1.00  0.00           C  
ATOM   4141 HG21 THR   256      30.422  56.941  49.635  1.00  0.00           H  
ATOM   4142 HG22 THR   256      29.319  55.545  49.644  1.00  0.00           H  
ATOM   4143 HG23 THR   256      30.881  55.450  50.492  1.00  0.00           H  
ATOM   4144  OG1 THR   256      30.387  55.827  47.177  1.00  0.00           O  
ATOM   4145  HG1 THR   256      29.454  55.603  47.198  1.00  0.00           H  
ATOM   4146  C   THR   256      33.054  55.152  46.948  1.00  0.00           C  
ATOM   4147  O   THR   256      33.207  55.877  45.967  1.00  0.00           O  
ATOM   4148  N   PHE   257      33.384  53.864  46.898  1.00  0.00           N  
ATOM   4149  H   PHE   257      33.356  53.270  47.714  1.00  0.00           H  
ATOM   4150  CA  PHE   257      33.832  53.289  45.642  1.00  0.00           C  
ATOM   4151  HA  PHE   257      34.633  53.894  45.218  1.00  0.00           H  
ATOM   4152  CB  PHE   257      34.359  51.873  45.874  1.00  0.00           C  
ATOM   4153  HB2 PHE   257      33.759  51.360  46.625  1.00  0.00           H  
ATOM   4154  HB3 PHE   257      34.356  51.295  44.950  1.00  0.00           H  
ATOM   4155  CG  PHE   257      35.789  51.869  46.384  1.00  0.00           C  
ATOM   4156  CD1 PHE   257      36.816  52.262  45.536  1.00  0.00           C  
ATOM   4157  HD1 PHE   257      36.597  52.577  44.516  1.00  0.00           H  
ATOM   4158  CE1 PHE   257      38.121  52.251  45.991  1.00  0.00           C  
ATOM   4159  HE1 PHE   257      38.930  52.557  45.328  1.00  0.00           H  
ATOM   4160  CZ  PHE   257      38.401  51.852  47.283  1.00  0.00           C  
ATOM   4161  HZ  PHE   257      39.430  51.844  47.640  1.00  0.00           H  
ATOM   4162  CE2 PHE   257      37.376  51.465  48.121  1.00  0.00           C  
ATOM   4163  HE2 PHE   257      37.604  51.153  49.140  1.00  0.00           H  
ATOM   4164  CD2 PHE   257      36.069  51.471  47.678  1.00  0.00           C  
ATOM   4165  HD2 PHE   257      35.265  51.163  48.346  1.00  0.00           H  
ATOM   4166  C   PHE   257      32.707  53.246  44.615  1.00  0.00           C  
ATOM   4167  O   PHE   257      32.943  53.289  43.408  1.00  0.00           O  
ATOM   4168  N   ASP   258      31.444  53.156  45.039  1.00  0.00           N  
ATOM   4169  H   ASP   258      31.189  53.074  46.012  1.00  0.00           H  
ATOM   4170  CA  ASP   258      30.385  53.166  44.049  1.00  0.00           C  
ATOM   4171  HA  ASP   258      30.568  52.394  43.300  1.00  0.00           H  
ATOM   4172  CB  ASP   258      29.045  52.890  44.713  1.00  0.00           C  
ATOM   4173  HB2 ASP   258      29.148  52.013  45.351  1.00  0.00           H  
ATOM   4174  HB3 ASP   258      28.755  53.748  45.319  1.00  0.00           H  
ATOM   4175  CG  ASP   258      27.980  52.630  43.662  1.00  0.00           C  
ATOM   4176  OD1 ASP   258      28.135  51.683  42.891  1.00  0.00           O  
ATOM   4177  OD2 ASP   258      27.007  53.379  43.610  1.00  0.00           O  
ATOM   4178  C   ASP   258      30.351  54.529  43.365  1.00  0.00           C  
ATOM   4179  O   ASP   258      30.146  54.639  42.155  1.00  0.00           O  
ATOM   4180  N   TYR   259      30.566  55.593  44.145  1.00  0.00           N  
ATOM   4181  H   TYR   259      30.677  55.488  45.144  1.00  0.00           H  
ATOM   4182  CA  TYR   259      30.645  56.927  43.581  1.00  0.00           C  
ATOM   4183  HA  TYR   259      29.721  57.159  43.050  1.00  0.00           H  
ATOM   4184  CB  TYR   259      30.846  57.959  44.681  1.00  0.00           C  
ATOM   4185  HB2 TYR   259      29.956  57.960  45.311  1.00  0.00           H  
ATOM   4186  HB3 TYR   259      31.709  57.654  45.272  1.00  0.00           H  
ATOM   4187  CG  TYR   259      31.078  59.358  44.131  1.00  0.00           C  
ATOM   4188  CD1 TYR   259      29.999  60.159  43.824  1.00  0.00           C  
ATOM   4189  HD1 TYR   259      28.985  59.789  43.974  1.00  0.00           H  
ATOM   4190  CE1 TYR   259      30.203  61.430  43.327  1.00  0.00           C  
ATOM   4191  HE1 TYR   259      29.357  62.072  43.079  1.00  0.00           H  
ATOM   4192  CZ  TYR   259      31.493  61.887  43.143  1.00  0.00           C  
ATOM   4193  OH  TYR   259      31.687  63.163  42.645  1.00  0.00           O  
ATOM   4194  HH  TYR   259      30.865  63.626  42.467  1.00  0.00           H  
ATOM   4195  CE2 TYR   259      32.578  61.096  43.448  1.00  0.00           C  
ATOM   4196  HE2 TYR   259      33.594  61.463  43.303  1.00  0.00           H  
ATOM   4197  CD2 TYR   259      32.368  59.824  43.943  1.00  0.00           C  
ATOM   4198  HD2 TYR   259      33.218  59.187  44.186  1.00  0.00           H  
ATOM   4199  C   TYR   259      31.813  57.020  42.604  1.00  0.00           C  
ATOM   4200  O   TYR   259      31.678  57.499  41.478  1.00  0.00           O  
ATOM   4201  N   LEU   260      32.996  56.568  43.015  1.00  0.00           N  
ATOM   4202  H   LEU   260      33.121  56.212  43.952  1.00  0.00           H  
ATOM   4203  CA  LEU   260      34.151  56.611  42.134  1.00  0.00           C  
ATOM   4204  HA  LEU   260      34.370  57.636  41.834  1.00  0.00           H  
ATOM   4205  CB  LEU   260      35.355  56.056  42.887  1.00  0.00           C  
ATOM   4206  HB2 LEU   260      35.000  55.109  43.293  1.00  0.00           H  
ATOM   4207  HB3 LEU   260      36.143  55.866  42.158  1.00  0.00           H  
ATOM   4208  CG  LEU   260      35.906  56.918  44.017  1.00  0.00           C  
ATOM   4209  HG  LEU   260      35.077  57.304  44.610  1.00  0.00           H  
ATOM   4210  CD1 LEU   260      36.824  56.091  44.907  1.00  0.00           C  
ATOM   4211 HD11 LEU   260      37.654  55.705  44.315  1.00  0.00           H  
ATOM   4212 HD12 LEU   260      37.212  56.717  45.711  1.00  0.00           H  
ATOM   4213 HD13 LEU   260      36.265  55.258  45.333  1.00  0.00           H  
ATOM   4214  CD2 LEU   260      36.641  58.111  43.415  1.00  0.00           C  
ATOM   4215 HD21 LEU   260      35.949  58.696  42.809  1.00  0.00           H  
ATOM   4216 HD22 LEU   260      37.039  58.734  44.215  1.00  0.00           H  
ATOM   4217 HD23 LEU   260      37.460  57.756  42.790  1.00  0.00           H  
ATOM   4218  C   LEU   260      33.917  55.819  40.855  1.00  0.00           C  
ATOM   4219  O   LEU   260      34.305  56.233  39.762  1.00  0.00           O  
ATOM   4220  N   ARG   261      33.270  54.660  40.953  1.00  0.00           N  
ATOM   4221  H   ARG   261      32.954  54.301  41.842  1.00  0.00           H  
ATOM   4222  CA  ARG   261      32.994  53.885  39.763  1.00  0.00           C  
ATOM   4223  HA  ARG   261      33.931  53.642  39.262  1.00  0.00           H  
ATOM   4224  CB  ARG   261      32.278  52.590  40.106  1.00  0.00           C  
ATOM   4225  HB2 ARG   261      32.959  51.919  40.630  1.00  0.00           H  
ATOM   4226  HB3 ARG   261      31.417  52.801  40.740  1.00  0.00           H  
ATOM   4227  CG  ARG   261      31.807  51.930  38.817  1.00  0.00           C  
ATOM   4228  HG2 ARG   261      31.445  52.707  38.144  1.00  0.00           H  
ATOM   4229  HG3 ARG   261      32.657  51.422  38.360  1.00  0.00           H  
ATOM   4230  CD  ARG   261      30.702  50.930  39.075  1.00  0.00           C  
ATOM   4231  HD2 ARG   261      30.303  50.579  38.123  1.00  0.00           H  
ATOM   4232  HD3 ARG   261      31.102  50.085  39.635  1.00  0.00           H  
ATOM   4233  NE  ARG   261      29.619  51.526  39.842  1.00  0.00           N  
ATOM   4234  HE  ARG   261      29.591  51.363  40.838  1.00  0.00           H  
ATOM   4235  CZ  ARG   261      28.662  52.279  39.291  1.00  0.00           C  
ATOM   4236  NH1 ARG   261      28.635  52.539  37.985  1.00  0.00           N  
ATOM   4237 HH11 ARG   261      29.353  52.162  37.383  1.00  0.00           H  
ATOM   4238 HH12 ARG   261      27.897  53.113  37.603  1.00  0.00           H  
ATOM   4239  NH2 ARG   261      27.707  52.781  40.072  1.00  0.00           N  
ATOM   4240 HH21 ARG   261      27.717  52.589  41.064  1.00  0.00           H  
ATOM   4241 HH22 ARG   261      26.978  53.353  39.669  1.00  0.00           H  
ATOM   4242  C   ARG   261      32.106  54.663  38.812  1.00  0.00           C  
ATOM   4243  O   ARG   261      32.363  54.751  37.613  1.00  0.00           O  
ATOM   4244  N   SER   262      31.037  55.252  39.335  1.00  0.00           N  
ATOM   4245  H   SER   262      30.826  55.181  40.320  1.00  0.00           H  
ATOM   4246  CA  SER   262      30.115  55.979  38.487  1.00  0.00           C  
ATOM   4247  HA  SER   262      29.742  55.337  37.689  1.00  0.00           H  
ATOM   4248  CB  SER   262      28.933  56.447  39.329  1.00  0.00           C  
ATOM   4249  HB2 SER   262      28.456  55.571  39.769  1.00  0.00           H  
ATOM   4250  HB3 SER   262      29.311  57.091  40.123  1.00  0.00           H  
ATOM   4251  OG  SER   262      27.982  57.163  38.552  1.00  0.00           O  
ATOM   4252  HG  SER   262      27.254  57.441  39.113  1.00  0.00           H  
ATOM   4253  C   SER   262      30.773  57.170  37.807  1.00  0.00           C  
ATOM   4254  O   SER   262      30.543  57.442  36.628  1.00  0.00           O  
ATOM   4255  N   VAL   263      31.599  57.913  38.542  1.00  0.00           N  
ATOM   4256  H   VAL   263      31.752  57.718  39.521  1.00  0.00           H  
ATOM   4257  CA  VAL   263      32.282  59.051  37.952  1.00  0.00           C  
ATOM   4258  HA  VAL   263      31.569  59.728  37.482  1.00  0.00           H  
ATOM   4259  CB  VAL   263      33.054  59.826  39.035  1.00  0.00           C  
ATOM   4260  HB  VAL   263      33.686  59.133  39.592  1.00  0.00           H  
ATOM   4261  CG1 VAL   263      33.921  60.894  38.387  1.00  0.00           C  
ATOM   4262 HG11 VAL   263      33.289  61.587  37.831  1.00  0.00           H  
ATOM   4263 HG12 VAL   263      34.465  61.439  39.158  1.00  0.00           H  
ATOM   4264 HG13 VAL   263      34.630  60.423  37.706  1.00  0.00           H  
ATOM   4265  CG2 VAL   263      32.068  60.469  40.000  1.00  0.00           C  
ATOM   4266 HG21 VAL   263      31.461  59.695  40.470  1.00  0.00           H  
ATOM   4267 HG22 VAL   263      32.615  61.017  40.767  1.00  0.00           H  
ATOM   4268 HG23 VAL   263      31.421  61.156  39.454  1.00  0.00           H  
ATOM   4269  C   VAL   263      33.245  58.598  36.867  1.00  0.00           C  
ATOM   4270  O   VAL   263      33.270  59.158  35.770  1.00  0.00           O  
ATOM   4271  N   LEU   264      34.057  57.578  37.151  1.00  0.00           N  
ATOM   4272  H   LEU   264      34.078  57.155  38.068  1.00  0.00           H  
ATOM   4273  CA  LEU   264      34.999  57.096  36.147  1.00  0.00           C  
ATOM   4274  HA  LEU   264      35.624  57.911  35.780  1.00  0.00           H  
ATOM   4275  CB  LEU   264      35.901  56.040  36.797  1.00  0.00           C  
ATOM   4276  HB2 LEU   264      35.218  55.374  37.324  1.00  0.00           H  
ATOM   4277  HB3 LEU   264      36.419  55.484  36.016  1.00  0.00           H  
ATOM   4278  CG  LEU   264      36.929  56.609  37.789  1.00  0.00           C  
ATOM   4279  HG  LEU   264      36.439  57.334  38.439  1.00  0.00           H  
ATOM   4280  CD1 LEU   264      37.512  55.486  38.631  1.00  0.00           C  
ATOM   4281 HD11 LEU   264      38.003  54.761  37.982  1.00  0.00           H  
ATOM   4282 HD12 LEU   264      38.240  55.897  39.332  1.00  0.00           H  
ATOM   4283 HD13 LEU   264      36.713  54.995  39.186  1.00  0.00           H  
ATOM   4284  CD2 LEU   264      38.021  57.355  37.022  1.00  0.00           C  
ATOM   4285 HD21 LEU   264      37.574  58.172  36.455  1.00  0.00           H  
ATOM   4286 HD22 LEU   264      38.749  57.758  37.726  1.00  0.00           H  
ATOM   4287 HD23 LEU   264      38.519  56.668  36.337  1.00  0.00           H  
ATOM   4288  C   LEU   264      34.305  56.538  34.906  1.00  0.00           C  
ATOM   4289  O   LEU   264      34.801  56.685  33.788  1.00  0.00           O  
ATOM   4290  N   GLU   265      33.140  55.898  35.039  1.00  0.00           N  
ATOM   4291  H   GLU   265      32.729  55.697  35.939  1.00  0.00           H  
ATOM   4292  CA  GLU   265      32.435  55.460  33.847  1.00  0.00           C  
ATOM   4293  HA  GLU   265      33.090  54.845  33.231  1.00  0.00           H  
ATOM   4294  CB  GLU   265      31.215  54.634  34.237  1.00  0.00           C  
ATOM   4295  HB2 GLU   265      30.627  55.211  34.951  1.00  0.00           H  
ATOM   4296  HB3 GLU   265      30.624  54.455  33.339  1.00  0.00           H  
ATOM   4297  CG  GLU   265      31.606  53.301  34.862  1.00  0.00           C  
ATOM   4298  HG2 GLU   265      32.208  52.768  34.126  1.00  0.00           H  
ATOM   4299  HG3 GLU   265      32.212  53.512  35.743  1.00  0.00           H  
ATOM   4300  CD  GLU   265      30.416  52.441  35.261  1.00  0.00           C  
ATOM   4301  OE1 GLU   265      29.291  52.936  35.253  1.00  0.00           O  
ATOM   4302  OE2 GLU   265      30.620  51.276  35.589  1.00  0.00           O  
ATOM   4303  C   GLU   265      31.997  56.680  33.047  1.00  0.00           C  
ATOM   4304  O   GLU   265      32.054  56.704  31.817  1.00  0.00           O  
ATOM   4305  N   ASP   266      31.551  57.739  33.720  1.00  0.00           N  
ATOM   4306  H   ASP   266      31.442  57.733  34.724  1.00  0.00           H  
ATOM   4307  CA  ASP   266      31.174  58.939  32.995  1.00  0.00           C  
ATOM   4308  HA  ASP   266      30.435  58.697  32.230  1.00  0.00           H  
ATOM   4309  CB  ASP   266      30.565  59.961  33.957  1.00  0.00           C  
ATOM   4310  HB2 ASP   266      31.176  59.953  34.860  1.00  0.00           H  
ATOM   4311  HB3 ASP   266      30.624  60.943  33.487  1.00  0.00           H  
ATOM   4312  CG  ASP   266      29.116  59.660  34.324  1.00  0.00           C  
ATOM   4313  OD1 ASP   266      28.502  58.803  33.684  1.00  0.00           O  
ATOM   4314  OD2 ASP   266      28.600  60.293  35.244  1.00  0.00           O  
ATOM   4315  C   ASP   266      32.373  59.559  32.287  1.00  0.00           C  
ATOM   4316  O   ASP   266      32.260  60.065  31.171  1.00  0.00           O  
ATOM   4317  N   PHE   267      33.543  59.548  32.928  1.00  0.00           N  
ATOM   4318  H   PHE   267      33.611  59.165  33.860  1.00  0.00           H  
ATOM   4319  CA  PHE   267      34.749  60.076  32.310  1.00  0.00           C  
ATOM   4320  HA  PHE   267      34.604  61.126  32.058  1.00  0.00           H  
ATOM   4321  CB  PHE   267      35.937  59.963  33.261  1.00  0.00           C  
ATOM   4322  HB2 PHE   267      35.919  58.969  33.708  1.00  0.00           H  
ATOM   4323  HB3 PHE   267      36.864  60.094  32.703  1.00  0.00           H  
ATOM   4324  CG  PHE   267      35.977  60.958  34.413  1.00  0.00           C  
ATOM   4325  CD1 PHE   267      34.989  61.916  34.562  1.00  0.00           C  
ATOM   4326  HD1 PHE   267      34.151  61.960  33.867  1.00  0.00           H  
ATOM   4327  CE1 PHE   267      35.070  62.821  35.607  1.00  0.00           C  
ATOM   4328  HE1 PHE   267      34.294  63.577  35.725  1.00  0.00           H  
ATOM   4329  CZ  PHE   267      36.125  62.772  36.494  1.00  0.00           C  
ATOM   4330  HZ  PHE   267      36.183  63.488  37.314  1.00  0.00           H  
ATOM   4331  CE2 PHE   267      37.106  61.815  36.344  1.00  0.00           C  
ATOM   4332  HE2 PHE   267      37.939  61.775  37.045  1.00  0.00           H  
ATOM   4333  CD2 PHE   267      37.034  60.907  35.307  1.00  0.00           C  
ATOM   4334  HD2 PHE   267      37.808  60.149  35.190  1.00  0.00           H  
ATOM   4335  C   PHE   267      35.084  59.297  31.043  1.00  0.00           C  
ATOM   4336  O   PHE   267      35.495  59.839  30.020  1.00  0.00           O  
ATOM   4337  N   PHE   268      34.924  57.983  31.149  1.00  0.00           N  
ATOM   4338  H   PHE   268      34.645  57.602  32.041  1.00  0.00           H  
ATOM   4339  CA  PHE   268      35.183  57.063  30.058  1.00  0.00           C  
ATOM   4340  HA  PHE   268      36.173  57.214  29.629  1.00  0.00           H  
ATOM   4341  CB  PHE   268      35.116  55.657  30.648  1.00  0.00           C  
ATOM   4342  HB2 PHE   268      36.036  55.458  31.199  1.00  0.00           H  
ATOM   4343  HB3 PHE   268      34.270  55.635  31.335  1.00  0.00           H  
ATOM   4344  CG  PHE   268      34.926  54.494  29.687  1.00  0.00           C  
ATOM   4345  CD1 PHE   268      35.777  54.306  28.615  1.00  0.00           C  
ATOM   4346  HD1 PHE   268      36.591  55.006  28.426  1.00  0.00           H  
ATOM   4347  CE1 PHE   268      35.590  53.220  27.779  1.00  0.00           C  
ATOM   4348  HE1 PHE   268      36.261  53.069  26.934  1.00  0.00           H  
ATOM   4349  CZ  PHE   268      34.562  52.331  28.011  1.00  0.00           C  
ATOM   4350  HZ  PHE   268      34.419  51.477  27.349  1.00  0.00           H  
ATOM   4351  CE2 PHE   268      33.713  52.523  29.081  1.00  0.00           C  
ATOM   4352  HE2 PHE   268      32.900  51.820  29.263  1.00  0.00           H  
ATOM   4353  CD2 PHE   268      33.891  53.602  29.920  1.00  0.00           C  
ATOM   4354  HD2 PHE   268      33.219  53.753  30.765  1.00  0.00           H  
ATOM   4355  C   PHE   268      34.195  57.240  28.916  1.00  0.00           C  
ATOM   4356  O   PHE   268      34.565  57.309  27.744  1.00  0.00           O  
ATOM   4357  N   THR   269      32.903  57.319  29.224  1.00  0.00           N  
ATOM   4358  H   THR   269      32.560  57.260  30.172  1.00  0.00           H  
ATOM   4359  CA  THR   269      31.938  57.454  28.152  1.00  0.00           C  
ATOM   4360  HA  THR   269      32.125  56.754  27.338  1.00  0.00           H  
ATOM   4361  CB  THR   269      30.539  57.194  28.708  1.00  0.00           C  
ATOM   4362  HB  THR   269      29.829  57.248  27.883  1.00  0.00           H  
ATOM   4363  CG2 THR   269      30.436  55.830  29.378  1.00  0.00           C  
ATOM   4364 HG21 THR   269      31.146  55.775  30.204  1.00  0.00           H  
ATOM   4365 HG22 THR   269      29.425  55.687  29.759  1.00  0.00           H  
ATOM   4366 HG23 THR   269      30.664  55.049  28.652  1.00  0.00           H  
ATOM   4367  OG1 THR   269      30.264  58.240  29.624  1.00  0.00           O  
ATOM   4368  HG1 THR   269      29.389  58.115  29.999  1.00  0.00           H  
ATOM   4369  C   THR   269      32.034  58.842  27.542  1.00  0.00           C  
ATOM   4370  O   THR   269      31.556  59.102  26.439  1.00  0.00           O  
ATOM   4371  N   ALA   270      32.668  59.771  28.251  1.00  0.00           N  
ATOM   4372  H   ALA   270      33.026  59.588  29.178  1.00  0.00           H  
ATOM   4373  CA  ALA   270      32.868  61.087  27.685  1.00  0.00           C  
ATOM   4374  HA  ALA   270      31.995  61.396  27.111  1.00  0.00           H  
ATOM   4375  CB  ALA   270      33.117  62.109  28.779  1.00  0.00           C  
ATOM   4376  HB1 ALA   270      33.994  61.818  29.356  1.00  0.00           H  
ATOM   4377  HB2 ALA   270      33.287  63.088  28.330  1.00  0.00           H  
ATOM   4378  HB3 ALA   270      32.249  62.158  29.436  1.00  0.00           H  
ATOM   4379  C   ALA   270      34.077  61.080  26.759  1.00  0.00           C  
ATOM   4380  O   ALA   270      33.994  61.518  25.612  1.00  0.00           O  
ATOM   4381  N   THR   271      35.228  60.577  27.219  1.00  0.00           N  
ATOM   4382  H   THR   271      35.306  60.212  28.157  1.00  0.00           H  
ATOM   4383  CA  THR   271      36.413  60.564  26.371  1.00  0.00           C  
ATOM   4384  HA  THR   271      36.564  61.528  25.887  1.00  0.00           H  
ATOM   4385  CB  THR   271      37.682  60.211  27.178  1.00  0.00           C  
ATOM   4386  HB  THR   271      38.537  60.284  26.506  1.00  0.00           H  
ATOM   4387  CG2 THR   271      37.894  61.134  28.372  1.00  0.00           C  
ATOM   4388 HG21 THR   271      37.040  61.061  29.045  1.00  0.00           H  
ATOM   4389 HG22 THR   271      38.800  60.841  28.903  1.00  0.00           H  
ATOM   4390 HG23 THR   271      37.995  62.162  28.024  1.00  0.00           H  
ATOM   4391  OG1 THR   271      37.541  58.857  27.589  1.00  0.00           O  
ATOM   4392  HG1 THR   271      38.312  58.595  28.097  1.00  0.00           H  
ATOM   4393  C   THR   271      36.274  59.555  25.241  1.00  0.00           C  
ATOM   4394  O   THR   271      35.222  58.919  25.178  1.00  0.00           O  
ATOM   4395  OXT THR   271      37.179  59.407  24.423  1.00  0.00           O  
TER    4396      THR   271 
ATOM   4396 Na+  Na+   272      37.358  44.235  66.106  1.00  0.00          NA  
TER    4397      Na+   272 
ATOM   4397 Na+  Na+   273      28.155  47.607  34.264  1.00  0.00          NA  
TER    4398      Na+   273 
ATOM   4398 Na+  Na+   274      33.173  60.609  21.157  1.00  0.00          NA  
TER    4399      Na+   274 
ATOM   4399 Na+  Na+   275      54.006  53.431  64.969  1.00  0.00          NA  
TER    4400      Na+   275 
ATOM   4400 Na+  Na+   276      28.015  43.673  65.481  1.00  0.00          NA  
TER    4401      Na+   276 
ATOM   4401 Na+  Na+   277      24.133  59.228  35.935  1.00  0.00          NA  
TER    4402      Na+   277 
ATOM   4402 Na+  Na+   278      53.592  35.859  29.373  1.00  0.00          NA  
TER    4403      Na+   278 
ATOM   4403 Na+  Na+   279      38.740  56.848  66.100  1.00  0.00          NA  
TER    4404      Na+   279 
ATOM   4404 Na+  Na+   280      42.871  37.208  63.611  1.00  0.00          NA  
TER    4405      Na+   280 
ATOM   4405  O   WAT   281      84.793  80.138  80.437  1.00  0.00           O  
ATOM   4406  H1  WAT   281      84.713  79.224  80.166  1.00  0.00           H  
ATOM   4407  H2  WAT   281      84.380  80.635  79.731  1.00  0.00           H  
TER    4408      WAT   281 
ATOM   4408  O   WAT   282      82.925  81.916  82.318  1.00  0.00           O  
ATOM   4409  H1  WAT   282      82.149  81.436  82.607  1.00  0.00           H  
ATOM   4410  H2  WAT   282      83.576  81.237  82.143  1.00  0.00           H  
TER    4411      WAT   282 
ATOM   4411  O   WAT   283      76.942  82.228  83.195  1.00  0.00           O  
ATOM   4412  H1  WAT   283      76.110  81.973  83.595  1.00  0.00           H  
ATOM   4413  H2  WAT   283      77.550  82.299  83.931  1.00  0.00           H  
TER    4414      WAT   283 
ATOM   4414  O   WAT   284      86.946  86.322  81.097  1.00  0.00           O  
ATOM   4415  H1  WAT   284      86.484  85.551  81.426  1.00  0.00           H  
ATOM   4416  H2  WAT   284      87.759  86.349  81.603  1.00  0.00           H  
TER    4417      WAT   284 
ATOM   4417  O   WAT   285      75.351  77.188  76.979  1.00  0.00           O  
ATOM   4418  H1  WAT   285      74.463  77.530  76.877  1.00  0.00           H  
ATOM   4419  H2  WAT   285      75.635  76.988  76.087  1.00  0.00           H  
TER    4420      WAT   285 
ATOM   4420  O   WAT   286      73.314  79.789  82.863  1.00  0.00           O  
ATOM   4421  H1  WAT   286      73.886  79.021  82.864  1.00  0.00           H  
ATOM   4422  H2  WAT   286      73.314  80.088  81.954  1.00  0.00           H  
TER    4423      WAT   286 
ATOM   4423  O   WAT   287      82.366  84.592  82.325  1.00  0.00           O  
ATOM   4424  H1  WAT   287      82.297  83.651  82.163  1.00  0.00           H  
ATOM   4425  H2  WAT   287      83.128  84.682  82.897  1.00  0.00           H  
TER    4426      WAT   287 
ATOM   4426  O   WAT   288      74.557  75.197  84.650  1.00  0.00           O  
ATOM   4427  H1  WAT   288      74.377  74.300  84.931  1.00  0.00           H  
ATOM   4428  H2  WAT   288      74.155  75.744  85.325  1.00  0.00           H  
TER    4429      WAT   288 
ATOM   4429  O   WAT   289      83.397  77.399  82.551  1.00  0.00           O  
ATOM   4430  H1  WAT   289      83.773  76.526  82.439  1.00  0.00           H  
ATOM   4431  H2  WAT   289      83.299  77.735  81.661  1.00  0.00           H  
TER    4432      WAT   289 
ATOM   4432  O   WAT   290      77.527  75.771  78.013  1.00  0.00           O  
ATOM   4433  H1  WAT   290      77.634  76.672  78.320  1.00  0.00           H  
ATOM   4434  H2  WAT   290      76.616  75.723  77.723  1.00  0.00           H  
TER    4435      WAT   290 
ATOM   4435  O   WAT   291      75.175  77.693  83.258  1.00  0.00           O  
ATOM   4436  H1  WAT   291      75.856  77.957  83.877  1.00  0.00           H  
ATOM   4437  H2  WAT   291      74.860  76.853  83.592  1.00  0.00           H  
TER    4438      WAT   291 
ATOM   4438  O   WAT   292      79.368  78.740  82.346  1.00  0.00           O  
ATOM   4439  H1  WAT   292      79.876  79.238  82.986  1.00  0.00           H  
ATOM   4440  H2  WAT   292      79.899  77.964  82.170  1.00  0.00           H  
TER    4441      WAT   292 
ATOM   4441  O   WAT   293      77.652  73.380  86.612  1.00  0.00           O  
ATOM   4442  H1  WAT   293      77.653  73.897  85.807  1.00  0.00           H  
ATOM   4443  H2  WAT   293      76.822  72.903  86.589  1.00  0.00           H  
TER    4444      WAT   293 
ATOM   4444  O   WAT   294      84.039  83.492  78.111  1.00  0.00           O  
ATOM   4445  H1  WAT   294      83.420  83.957  77.547  1.00  0.00           H  
ATOM   4446  H2  WAT   294      84.551  84.185  78.528  1.00  0.00           H  
TER    4447      WAT   294 
ATOM   4447  O   WAT   295      78.902  83.019  84.789  1.00  0.00           O  
ATOM   4448  H1  WAT   295      78.569  83.646  85.432  1.00  0.00           H  
ATOM   4449  H2  WAT   295      79.078  83.546  84.010  1.00  0.00           H  
TER    4450      WAT   295 
ATOM   4450  O   WAT   296      87.415  76.834  82.257  1.00  0.00           O  
ATOM   4451  H1  WAT   296      86.711  77.122  82.837  1.00  0.00           H  
ATOM   4452  H2  WAT   296      87.776  77.644  81.897  1.00  0.00           H  
TER    4453      WAT   296 
ATOM   4453  O   WAT   297      77.333  75.091  84.619  1.00  0.00           O  
ATOM   4454  H1  WAT   297      77.675  75.935  84.325  1.00  0.00           H  
ATOM   4455  H2  WAT   297      76.395  75.239  84.736  1.00  0.00           H  
TER    4456      WAT   297 
ATOM   4456  O   WAT   298      78.114  84.987  86.604  1.00  0.00           O  
ATOM   4457  H1  WAT   298      78.731  85.663  86.323  1.00  0.00           H  
ATOM   4458  H2  WAT   298      77.253  85.396  86.513  1.00  0.00           H  
TER    4459      WAT   298 
ATOM   4459  O   WAT   299      73.407  84.177  75.485  1.00  0.00           O  
ATOM   4460  H1  WAT   299      73.030  84.666  74.754  1.00  0.00           H  
ATOM   4461  H2  WAT   299      73.664  84.850  76.116  1.00  0.00           H  
TER    4462      WAT   299 
ATOM   4462  O   WAT   300      81.016  72.579  80.944  1.00  0.00           O  
ATOM   4463  H1  WAT   300      81.323  72.024  80.227  1.00  0.00           H  
ATOM   4464  H2  WAT   300      80.086  72.714  80.761  1.00  0.00           H  
TER    4465      WAT   300 
ATOM   4465  O   WAT   301      85.966  83.199  84.563  1.00  0.00           O  
ATOM   4466  H1  WAT   301      86.383  82.985  83.728  1.00  0.00           H  
ATOM   4467  H2  WAT   301      86.690  83.456  85.133  1.00  0.00           H  
TER    4468      WAT   301 
ATOM   4468  O   WAT   302      83.404  80.644  77.680  1.00  0.00           O  
ATOM   4469  H1  WAT   302      82.477  80.578  77.908  1.00  0.00           H  
ATOM   4470  H2  WAT   302      83.556  81.582  77.565  1.00  0.00           H  
TER    4471      WAT   302 
ATOM   4471  O   WAT   303      83.391  76.916  74.676  1.00  0.00           O  
ATOM   4472  H1  WAT   303      82.451  77.077  74.762  1.00  0.00           H  
ATOM   4473  H2  WAT   303      83.709  77.634  74.130  1.00  0.00           H  
TER    4474      WAT   303 
ATOM   4474  O   WAT   304      87.434  82.206  78.183  1.00  0.00           O  
ATOM   4475  H1  WAT   304      86.815  81.868  77.536  1.00  0.00           H  
ATOM   4476  H2  WAT   304      87.416  81.562  78.891  1.00  0.00           H  
TER    4477      WAT   304 
ATOM   4477  O   WAT   305      86.876  78.384  85.600  1.00  0.00           O  
ATOM   4478  H1  WAT   305      86.463  79.210  85.854  1.00  0.00           H  
ATOM   4479  H2  WAT   305      86.144  77.799  85.407  1.00  0.00           H  
TER    4480      WAT   305 
ATOM   4480  O   WAT   306      79.010  81.170  80.462  1.00  0.00           O  
ATOM   4481  H1  WAT   306      78.605  80.458  79.966  1.00  0.00           H  
ATOM   4482  H2  WAT   306      79.096  80.826  81.350  1.00  0.00           H  
TER    4483      WAT   306 
ATOM   4483  O   WAT   307      79.478  84.857  82.625  1.00  0.00           O  
ATOM   4484  H1  WAT   307      79.181  84.252  81.946  1.00  0.00           H  
ATOM   4485  H2  WAT   307      80.428  84.895  82.514  1.00  0.00           H  
TER    4486      WAT   307 
ATOM   4486  O   WAT   308      77.722  77.945  84.241  1.00  0.00           O  
ATOM   4487  H1  WAT   308      78.274  78.054  83.467  1.00  0.00           H  
ATOM   4488  H2  WAT   308      78.237  78.319  84.957  1.00  0.00           H  
TER    4489      WAT   308 
ATOM   4489  O   WAT   309      85.610  81.445  75.190  1.00  0.00           O  
ATOM   4490  H1  WAT   309      86.049  80.607  75.044  1.00  0.00           H  
ATOM   4491  H2  WAT   309      86.323  82.078  75.277  1.00  0.00           H  
TER    4492      WAT   309 
ATOM   4492  O   WAT   310      75.710  80.065  77.962  1.00  0.00           O  
ATOM   4493  H1  WAT   310      75.590  80.791  77.350  1.00  0.00           H  
ATOM   4494  H2  WAT   310      75.400  79.295  77.485  1.00  0.00           H  
TER    4495      WAT   310 
ATOM   4495  O   WAT   311      73.349  83.236  83.769  1.00  0.00           O  
ATOM   4496  H1  WAT   311      73.427  83.371  82.825  1.00  0.00           H  
ATOM   4497  H2  WAT   311      73.963  82.528  83.962  1.00  0.00           H  
TER    4498      WAT   311 
ATOM   4498  O   WAT   312      74.593  84.936  80.180  1.00  0.00           O  
ATOM   4499  H1  WAT   312      74.186  85.078  79.325  1.00  0.00           H  
ATOM   4500  H2  WAT   312      75.485  84.652  79.977  1.00  0.00           H  
TER    4501      WAT   312 
ATOM   4501  O   WAT   313      73.405  84.278  86.309  1.00  0.00           O  
ATOM   4502  H1  WAT   313      73.568  83.808  85.490  1.00  0.00           H  
ATOM   4503  H2  WAT   313      73.870  83.770  86.973  1.00  0.00           H  
TER    4504      WAT   313 
ATOM   4504  O   WAT   314      78.176  73.408  81.345  1.00  0.00           O  
ATOM   4505  H1  WAT   314      77.733  74.189  81.013  1.00  0.00           H  
ATOM   4506  H2  WAT   314      78.735  73.731  82.052  1.00  0.00           H  
TER    4507      WAT   314 
ATOM   4507  O   WAT   315      82.463  76.275  86.948  1.00  0.00           O  
ATOM   4508  H1  WAT   315      82.001  76.484  87.760  1.00  0.00           H  
ATOM   4509  H2  WAT   315      82.061  75.461  86.645  1.00  0.00           H  
TER    4510      WAT   315 
ATOM   4510  O   WAT   316      81.292  73.029  76.225  1.00  0.00           O  
ATOM   4511  H1  WAT   316      80.668  73.025  76.951  1.00  0.00           H  
ATOM   4512  H2  WAT   316      81.205  72.163  75.829  1.00  0.00           H  
TER    4513      WAT   316 
ATOM   4513  O   WAT   317      80.214  73.953  83.204  1.00  0.00           O  
ATOM   4514  H1  WAT   317      80.511  74.859  83.123  1.00  0.00           H  
ATOM   4515  H2  WAT   317      80.763  73.465  82.590  1.00  0.00           H  
TER    4516      WAT   317 
ATOM   4516  O   WAT   318      77.968  78.532  79.073  1.00  0.00           O  
ATOM   4517  H1  WAT   318      77.742  78.316  79.977  1.00  0.00           H  
ATOM   4518  H2  WAT   318      77.187  78.965  78.727  1.00  0.00           H  
TER    4519      WAT   318 
ATOM   4519  O   WAT   319      85.198  78.538  77.672  1.00  0.00           O  
ATOM   4520  H1  WAT   319      84.598  79.262  77.488  1.00  0.00           H  
ATOM   4521  H2  WAT   319      85.746  78.476  76.889  1.00  0.00           H  
TER    4522      WAT   319 
ATOM   4522  O   WAT   320      83.804  77.174  79.702  1.00  0.00           O  
ATOM   4523  H1  WAT   320      84.197  77.492  78.889  1.00  0.00           H  
ATOM   4524  H2  WAT   320      84.166  76.296  79.817  1.00  0.00           H  
TER    4525      WAT   320 
ATOM   4525  O   WAT   321      72.840  73.765  81.925  1.00  0.00           O  
ATOM   4526  H1  WAT   321      72.552  74.335  82.638  1.00  0.00           H  
ATOM   4527  H2  WAT   321      73.585  73.285  82.288  1.00  0.00           H  
TER    4528      WAT   321 
ATOM   4528  O   WAT   322      73.028  77.707  73.135  1.00  0.00           O  
ATOM   4529  H1  WAT   322      72.945  78.650  73.277  1.00  0.00           H  
ATOM   4530  H2  WAT   322      72.676  77.564  72.257  1.00  0.00           H  
TER    4531      WAT   322 
ATOM   4531  O   WAT   323      84.390  79.765  83.797  1.00  0.00           O  
ATOM   4532  H1  WAT   323      83.658  80.274  84.146  1.00  0.00           H  
ATOM   4533  H2  WAT   323      83.992  78.948  83.496  1.00  0.00           H  
TER    4534      WAT   323 
ATOM   4534  O   WAT   324      80.827  76.440  82.202  1.00  0.00           O  
ATOM   4535  H1  WAT   324      80.831  75.999  81.353  1.00  0.00           H  
ATOM   4536  H2  WAT   324      81.722  76.762  82.310  1.00  0.00           H  
TER    4537      WAT   324 
ATOM   4537  O   WAT   325      76.678  76.323  81.162  1.00  0.00           O  
ATOM   4538  H1  WAT   325      76.338  76.801  81.919  1.00  0.00           H  
ATOM   4539  H2  WAT   325      75.915  75.870  80.802  1.00  0.00           H  
TER    4540      WAT   325 
ATOM   4540  O   WAT   326      80.889  77.442  75.193  1.00  0.00           O  
ATOM   4541  H1  WAT   326      81.011  77.400  76.142  1.00  0.00           H  
ATOM   4542  H2  WAT   326      80.504  78.304  75.038  1.00  0.00           H  
TER    4543      WAT   326 
ATOM   4543  O   WAT   327      84.852  75.218  83.209  1.00  0.00           O  
ATOM   4544  H1  WAT   327      84.869  75.669  84.054  1.00  0.00           H  
ATOM   4545  H2  WAT   327      84.604  74.319  83.423  1.00  0.00           H  
TER    4546      WAT   327 
ATOM   4546  O   WAT   328      79.901  79.752  74.591  1.00  0.00           O  
ATOM   4547  H1  WAT   328      79.333  79.304  73.965  1.00  0.00           H  
ATOM   4548  H2  WAT   328      80.610  80.111  74.058  1.00  0.00           H  
TER    4549      WAT   328 
ATOM   4549  O   WAT   329      81.128  80.501  83.949  1.00  0.00           O  
ATOM   4550  H1  WAT   329      81.495  80.027  84.695  1.00  0.00           H  
ATOM   4551  H2  WAT   329      80.939  81.375  84.290  1.00  0.00           H  
TER    4552      WAT   329 
ATOM   4552  O   WAT   330      73.992  75.245  80.078  1.00  0.00           O  
ATOM   4553  H1  WAT   330      73.707  74.881  80.916  1.00  0.00           H  
ATOM   4554  H2  WAT   330      73.930  74.513  79.465  1.00  0.00           H  
TER    4555      WAT   330 
ATOM   4555  O   WAT   331      78.918  79.542  86.267  1.00  0.00           O  
ATOM   4556  H1  WAT   331      78.614  80.421  86.492  1.00  0.00           H  
ATOM   4557  H2  WAT   331      79.873  79.601  86.303  1.00  0.00           H  
TER    4558      WAT   331 
ATOM   4558  O   WAT   332      77.446  83.748  76.864  1.00  0.00           O  
ATOM   4559  H1  WAT   332      76.672  83.207  76.704  1.00  0.00           H  
ATOM   4560  H2  WAT   332      78.176  83.228  76.526  1.00  0.00           H  
TER    4561      WAT   332 
ATOM   4561  O   WAT   333      83.666  74.138  76.800  1.00  0.00           O  
ATOM   4562  H1  WAT   333      82.852  73.639  76.724  1.00  0.00           H  
ATOM   4563  H2  WAT   333      83.472  74.978  76.383  1.00  0.00           H  
TER    4564      WAT   333 
ATOM   4564  O   WAT   334      86.381  78.510  75.096  1.00  0.00           O  
ATOM   4565  H1  WAT   334      87.269  78.822  74.921  1.00  0.00           H  
ATOM   4566  H2  WAT   334      86.351  77.637  74.704  1.00  0.00           H  
TER    4567      WAT   334 
ATOM   4567  O   WAT   335      77.490  83.416  80.502  1.00  0.00           O  
ATOM   4568  H1  WAT   335      78.008  82.612  80.448  1.00  0.00           H  
ATOM   4569  H2  WAT   335      77.038  83.354  81.344  1.00  0.00           H  
TER    4570      WAT   335 
ATOM   4570  O   WAT   336      82.377  84.682  75.775  1.00  0.00           O  
ATOM   4571  H1  WAT   336      82.719  85.427  75.279  1.00  0.00           H  
ATOM   4572  H2  WAT   336      81.548  84.995  76.137  1.00  0.00           H  
TER    4573      WAT   336 
ATOM   4573  O   WAT   337      85.260  84.004  81.139  1.00  0.00           O  
ATOM   4574  H1  WAT   337      85.612  83.407  80.479  1.00  0.00           H  
ATOM   4575  H2  WAT   337      84.376  83.678  81.310  1.00  0.00           H  
TER    4576      WAT   337 
ATOM   4576  O   WAT   338      81.346  84.764  78.546  1.00  0.00           O  
ATOM   4577  H1  WAT   338      82.033  85.311  78.927  1.00  0.00           H  
ATOM   4578  H2  WAT   338      80.559  85.308  78.581  1.00  0.00           H  
TER    4579      WAT   338 
ATOM   4579  O   WAT   339      73.485  80.381  74.038  1.00  0.00           O  
ATOM   4580  H1  WAT   339      74.355  80.663  74.322  1.00  0.00           H  
ATOM   4581  H2  WAT   339      72.994  81.195  73.923  1.00  0.00           H  
TER    4582      WAT   339 
ATOM   4582  O   WAT   340      80.649  81.768  78.159  1.00  0.00           O  
ATOM   4583  H1  WAT   340      81.105  82.579  78.385  1.00  0.00           H  
ATOM   4584  H2  WAT   340      80.298  81.451  78.991  1.00  0.00           H  
TER    4585      WAT   340 
ATOM   4585  O   WAT   341      76.550  72.112  78.631  1.00  0.00           O  
ATOM   4586  H1  WAT   341      76.421  72.104  79.580  1.00  0.00           H  
ATOM   4587  H2  WAT   341      75.726  72.450  78.280  1.00  0.00           H  
TER    4588      WAT   341 
ATOM   4588  O   WAT   342      84.225  85.282  84.106  1.00  0.00           O  
ATOM   4589  H1  WAT   342      84.867  84.581  84.219  1.00  0.00           H  
ATOM   4590  H2  WAT   342      84.750  86.062  83.925  1.00  0.00           H  
TER    4591      WAT   342 
ATOM   4591  O   WAT   343      75.470  82.198  76.166  1.00  0.00           O  
ATOM   4592  H1  WAT   343      74.863  82.938  76.176  1.00  0.00           H  
ATOM   4593  H2  WAT   343      75.945  82.288  75.340  1.00  0.00           H  
TER    4594      WAT   343 
ATOM   4594  O   WAT   344      85.043  76.363  85.842  1.00  0.00           O  
ATOM   4595  H1  WAT   344      85.411  75.543  86.170  1.00  0.00           H  
ATOM   4596  H2  WAT   344      84.183  76.424  86.257  1.00  0.00           H  
TER    4597      WAT   344 
ATOM   4597  O   WAT   345      80.378  77.598  78.066  1.00  0.00           O  
ATOM   4598  H1  WAT   345      79.669  78.066  78.508  1.00  0.00           H  
ATOM   4599  H2  WAT   345      80.662  76.940  78.701  1.00  0.00           H  
TER    4600      WAT   345 
ATOM   4600  O   WAT   346      82.003  79.017  86.066  1.00  0.00           O  
ATOM   4601  H1  WAT   346      82.502  79.492  86.731  1.00  0.00           H  
ATOM   4602  H2  WAT   346      82.146  78.094  86.273  1.00  0.00           H  
TER    4603      WAT   346 
ATOM   4603  O   WAT   347      84.409  74.323  79.506  1.00  0.00           O  
ATOM   4604  H1  WAT   347      84.286  74.341  78.557  1.00  0.00           H  
ATOM   4605  H2  WAT   347      85.358  74.371  79.626  1.00  0.00           H  
TER    4606      WAT   347 
ATOM   4606  O   WAT   348      78.581  75.906  75.442  1.00  0.00           O  
ATOM   4607  H1  WAT   348      79.430  76.343  75.376  1.00  0.00           H  
ATOM   4608  H2  WAT   348      78.214  76.218  76.269  1.00  0.00           H  
TER    4609      WAT   348 
ATOM   4609  O   WAT   349      87.502  80.477  80.355  1.00  0.00           O  
ATOM   4610  H1  WAT   349      86.561  80.492  80.529  1.00  0.00           H  
ATOM   4611  H2  WAT   349      87.817  79.691  80.801  1.00  0.00           H  
TER    4612      WAT   349 
ATOM   4612  O   WAT   350      77.480  82.159  73.915  1.00  0.00           O  
ATOM   4613  H1  WAT   350      78.247  82.048  74.478  1.00  0.00           H  
ATOM   4614  H2  WAT   350      77.558  81.463  73.263  1.00  0.00           H  
TER    4615      WAT   350 
ATOM   4615  O   WAT   351      76.175  79.592  74.598  1.00  0.00           O  
ATOM   4616  H1  WAT   351      76.255  78.645  74.710  1.00  0.00           H  
ATOM   4617  H2  WAT   351      77.067  79.923  74.704  1.00  0.00           H  
TER    4618      WAT   351 
ATOM   4618  O   WAT   352      73.861  85.809  77.576  1.00  0.00           O  
ATOM   4619  H1  WAT   352      72.935  86.051  77.566  1.00  0.00           H  
ATOM   4620  H2  WAT   352      74.327  86.636  77.454  1.00  0.00           H  
TER    4621      WAT   352 
ATOM   4621  O   WAT   353      80.605  84.135  73.389  1.00  0.00           O  
ATOM   4622  H1  WAT   353      80.500  83.520  74.115  1.00  0.00           H  
ATOM   4623  H2  WAT   353      80.437  83.611  72.605  1.00  0.00           H  
TER    4624      WAT   353 
ATOM   4624  O   WAT   354      83.845  83.197  73.993  1.00  0.00           O  
ATOM   4625  H1  WAT   354      83.296  83.644  74.637  1.00  0.00           H  
ATOM   4626  H2  WAT   354      84.467  82.692  74.517  1.00  0.00           H  
TER    4627      WAT   354 
ATOM   4627  O   WAT   355      79.512  82.156  75.889  1.00  0.00           O  
ATOM   4628  H1  WAT   355      79.934  81.990  76.732  1.00  0.00           H  
ATOM   4629  H2  WAT   355      79.637  81.346  75.395  1.00  0.00           H  
TER    4630      WAT   355 
ATOM   4630  O   WAT   356      82.025  81.180  73.137  1.00  0.00           O  
ATOM   4631  H1  WAT   356      82.546  80.465  72.771  1.00  0.00           H  
ATOM   4632  H2  WAT   356      82.672  81.818  73.437  1.00  0.00           H  
TER    4633      WAT   356 
ATOM   4633  O   WAT   357      80.928  73.659  85.809  1.00  0.00           O  
ATOM   4634  H1  WAT   357      80.480  73.682  84.963  1.00  0.00           H  
ATOM   4635  H2  WAT   357      80.295  73.261  86.406  1.00  0.00           H  
TER    4636      WAT   357 
ATOM   4636  O   WAT   358      81.334  82.555  86.430  1.00  0.00           O  
ATOM   4637  H1  WAT   358      81.753  83.398  86.258  1.00  0.00           H  
ATOM   4638  H2  WAT   358      80.415  82.692  86.201  1.00  0.00           H  
TER    4639      WAT   358 
ATOM   4639  O   WAT   359      86.010  80.840  86.390  1.00  0.00           O  
ATOM   4640  H1  WAT   359      85.483  81.364  85.787  1.00  0.00           H  
ATOM   4641  H2  WAT   359      86.353  81.473  87.021  1.00  0.00           H  
TER    4642      WAT   359 
ATOM   4642  O   WAT   360      78.408  78.229  72.835  1.00  0.00           O  
ATOM   4643  H1  WAT   360      78.207  77.366  73.196  1.00  0.00           H  
ATOM   4644  H2  WAT   360      78.237  78.143  71.897  1.00  0.00           H  
TER    4645      WAT   360 
ATOM   4645  O   WAT   361      85.887  73.040  75.364  1.00  0.00           O  
ATOM   4646  H1  WAT   361      86.167  72.197  75.720  1.00  0.00           H  
ATOM   4647  H2  WAT   361      85.114  73.272  75.878  1.00  0.00           H  
TER    4648      WAT   361 
ATOM   4648  O   WAT   362      77.206  75.329  72.823  1.00  0.00           O  
ATOM   4649  H1  WAT   362      77.509  75.336  71.915  1.00  0.00           H  
ATOM   4650  H2  WAT   362      77.946  74.979  73.320  1.00  0.00           H  
TER    4651      WAT   362 
ATOM   4651  O   WAT   363      80.425  74.273  73.809  1.00  0.00           O  
ATOM   4652  H1  WAT   363      80.077  73.595  73.229  1.00  0.00           H  
ATOM   4653  H2  WAT   363      80.626  73.812  74.623  1.00  0.00           H  
TER    4654      WAT   363 
ATOM   4654  O   WAT   364      76.230  84.634  73.656  1.00  0.00           O  
ATOM   4655  H1  WAT   364      76.667  85.176  74.312  1.00  0.00           H  
ATOM   4656  H2  WAT   364      76.714  83.808  73.666  1.00  0.00           H  
TER    4657      WAT   364 
ATOM   4657  O   WAT   365      78.040  85.753  78.768  1.00  0.00           O  
ATOM   4658  H1  WAT   365      77.740  85.630  79.669  1.00  0.00           H  
ATOM   4659  H2  WAT   365      77.934  84.894  78.360  1.00  0.00           H  
TER    4660      WAT   365 
ATOM   4660  O   WAT   366      73.766  80.802  80.205  1.00  0.00           O  
ATOM   4661  H1  WAT   366      73.110  80.533  79.561  1.00  0.00           H  
ATOM   4662  H2  WAT   366      74.603  80.692  79.755  1.00  0.00           H  
TER    4663      WAT   366 
ATOM   4663  O   WAT   367      86.715  75.596  74.427  1.00  0.00           O  
ATOM   4664  H1  WAT   367      87.133  75.409  73.586  1.00  0.00           H  
ATOM   4665  H2  WAT   367      86.408  74.744  74.737  1.00  0.00           H  
TER    4666      WAT   367 
ATOM   4666  O   WAT   368      74.803  81.187  84.745  1.00  0.00           O  
ATOM   4667  H1  WAT   368      75.170  81.099  85.625  1.00  0.00           H  
ATOM   4668  H2  WAT   368      74.234  80.423  84.646  1.00  0.00           H  
TER    4669      WAT   368 
ATOM   4669  O   WAT   369      72.979  78.011  76.148  1.00  0.00           O  
ATOM   4670  H1  WAT   369      72.076  78.274  75.973  1.00  0.00           H  
ATOM   4671  H2  WAT   369      73.463  78.283  75.368  1.00  0.00           H  
TER    4672      WAT   369 
ATOM   4672  O   WAT   370      75.522  77.068  74.057  1.00  0.00           O  
ATOM   4673  H1  WAT   370      76.231  76.646  73.572  1.00  0.00           H  
ATOM   4674  H2  WAT   370      74.806  77.135  73.425  1.00  0.00           H  
TER    4675      WAT   370 
ATOM   4675  O   WAT   371      75.169  73.122  73.097  1.00  0.00           O  
ATOM   4676  H1  WAT   371      75.892  73.663  73.415  1.00  0.00           H  
ATOM   4677  H2  WAT   371      75.442  72.848  72.221  1.00  0.00           H  
TER    4678      WAT   371 
ATOM   4678  O   WAT   372      74.859  72.373  82.999  1.00  0.00           O  
ATOM   4679  H1  WAT   372      75.506  71.822  82.559  1.00  0.00           H  
ATOM   4680  H2  WAT   372      75.279  72.627  83.821  1.00  0.00           H  
TER    4681      WAT   372 
ATOM   4681  O   WAT   373      74.612  72.528  85.742  1.00  0.00           O  
ATOM   4682  H1  WAT   373      74.263  72.984  86.508  1.00  0.00           H  
ATOM   4683  H2  WAT   373      74.281  71.634  85.824  1.00  0.00           H  
TER    4684      WAT   373 
ATOM   4684  O   WAT   374      85.503  71.939  85.230  1.00  0.00           O  
ATOM   4685  H1  WAT   374      84.629  72.273  85.027  1.00  0.00           H  
ATOM   4686  H2  WAT   374      85.394  71.467  86.055  1.00  0.00           H  
TER    4687      WAT   374 
ATOM   4687  O   WAT   375      86.410  74.147  86.614  1.00  0.00           O  
ATOM   4688  H1  WAT   375      86.081  73.332  86.234  1.00  0.00           H  
ATOM   4689  H2  WAT   375      87.358  74.104  86.491  1.00  0.00           H  
TER    4690      WAT   375 
ATOM   4690  O   WAT   376      75.688  86.012  85.978  1.00  0.00           O  
ATOM   4691  H1  WAT   376      74.962  85.393  85.911  1.00  0.00           H  
ATOM   4692  H2  WAT   376      75.749  86.406  85.108  1.00  0.00           H  
TER    4693      WAT   376 
ATOM   4693  O   WAT   377      83.250  72.856  84.169  1.00  0.00           O  
ATOM   4694  H1  WAT   377      82.467  73.331  84.449  1.00  0.00           H  
ATOM   4695  H2  WAT   377      82.956  71.952  84.061  1.00  0.00           H  
TER    4696      WAT   377 
ATOM   4696  O   WAT   378      74.594  73.161  76.691  1.00  0.00           O  
ATOM   4697  H1  WAT   378      75.352  73.274  76.117  1.00  0.00           H  
ATOM   4698  H2  WAT   378      74.132  73.998  76.645  1.00  0.00           H  
TER    4699      WAT   378 
ATOM   4699  O   WAT   379      81.136  75.275  79.681  1.00  0.00           O  
ATOM   4700  H1  WAT   379      80.323  74.901  79.341  1.00  0.00           H  
ATOM   4701  H2  WAT   379      81.640  74.520  79.983  1.00  0.00           H  
TER    4702      WAT   379 
ATOM   4702  O   WAT   380      85.638  71.939  80.919  1.00  0.00           O  
ATOM   4703  H1  WAT   380      86.241  72.511  81.394  1.00  0.00           H  
ATOM   4704  H2  WAT   380      84.897  72.503  80.697  1.00  0.00           H  
TER    4705      WAT   380 
ATOM   4705  O   WAT   381      76.967  73.688  75.231  1.00  0.00           O  
ATOM   4706  H1  WAT   381      77.496  72.901  75.102  1.00  0.00           H  
ATOM   4707  H2  WAT   381      77.600  74.367  75.465  1.00  0.00           H  
TER    4708      WAT   381 
ATOM   4708  O   WAT   382      79.160  73.425  78.286  1.00  0.00           O  
ATOM   4709  H1  WAT   382      78.531  72.724  78.453  1.00  0.00           H  
ATOM   4710  H2  WAT   382      78.621  74.186  78.069  1.00  0.00           H  
TER    4711      WAT   382 
ATOM   4711  O   WAT   383      77.338  86.088  75.512  1.00  0.00           O  
ATOM   4712  H1  WAT   383      76.709  86.556  76.061  1.00  0.00           H  
ATOM   4713  H2  WAT   383      77.453  85.242  75.947  1.00  0.00           H  
TER    4714      WAT   383 
ATOM   4714  O   WAT   384      84.793  80.138  61.662  1.00  0.00           O  
ATOM   4715  H1  WAT   384      84.713  79.224  61.391  1.00  0.00           H  
ATOM   4716  H2  WAT   384      84.380  80.635  60.956  1.00  0.00           H  
TER    4717      WAT   384 
ATOM   4717  O   WAT   385      82.925  81.916  63.543  1.00  0.00           O  
ATOM   4718  H1  WAT   385      82.149  81.436  63.833  1.00  0.00           H  
ATOM   4719  H2  WAT   385      83.576  81.237  63.369  1.00  0.00           H  
TER    4720      WAT   385 
ATOM   4720  O   WAT   386      76.942  82.228  64.421  1.00  0.00           O  
ATOM   4721  H1  WAT   386      76.110  81.973  64.820  1.00  0.00           H  
ATOM   4722  H2  WAT   386      77.550  82.299  65.157  1.00  0.00           H  
TER    4723      WAT   386 
ATOM   4723  O   WAT   387      86.946  86.322  62.323  1.00  0.00           O  
ATOM   4724  H1  WAT   387      86.484  85.551  62.652  1.00  0.00           H  
ATOM   4725  H2  WAT   387      87.759  86.349  62.828  1.00  0.00           H  
TER    4726      WAT   387 
ATOM   4726  O   WAT   388      75.351  77.188  58.205  1.00  0.00           O  
ATOM   4727  H1  WAT   388      74.463  77.530  58.103  1.00  0.00           H  
ATOM   4728  H2  WAT   388      75.635  76.988  57.313  1.00  0.00           H  
TER    4729      WAT   388 
ATOM   4729  O   WAT   389      73.314  79.789  64.089  1.00  0.00           O  
ATOM   4730  H1  WAT   389      73.886  79.021  64.089  1.00  0.00           H  
ATOM   4731  H2  WAT   389      73.314  80.088  63.180  1.00  0.00           H  
TER    4732      WAT   389 
ATOM   4732  O   WAT   390      82.366  84.592  63.550  1.00  0.00           O  
ATOM   4733  H1  WAT   390      82.297  83.651  63.389  1.00  0.00           H  
ATOM   4734  H2  WAT   390      83.128  84.682  64.122  1.00  0.00           H  
TER    4735      WAT   390 
ATOM   4735  O   WAT   391      74.557  75.197  65.876  1.00  0.00           O  
ATOM   4736  H1  WAT   391      74.377  74.300  66.156  1.00  0.00           H  
ATOM   4737  H2  WAT   391      74.155  75.744  66.551  1.00  0.00           H  
TER    4738      WAT   391 
ATOM   4738  O   WAT   392      83.397  77.399  63.777  1.00  0.00           O  
ATOM   4739  H1  WAT   392      83.773  76.526  63.664  1.00  0.00           H  
ATOM   4740  H2  WAT   392      83.299  77.735  62.886  1.00  0.00           H  
TER    4741      WAT   392 
ATOM   4741  O   WAT   393      77.527  75.771  59.239  1.00  0.00           O  
ATOM   4742  H1  WAT   393      77.634  76.672  59.546  1.00  0.00           H  
ATOM   4743  H2  WAT   393      76.616  75.723  58.948  1.00  0.00           H  
TER    4744      WAT   393 
ATOM   4744  O   WAT   394      75.175  77.693  64.484  1.00  0.00           O  
ATOM   4745  H1  WAT   394      75.856  77.957  65.103  1.00  0.00           H  
ATOM   4746  H2  WAT   394      74.860  76.853  64.818  1.00  0.00           H  
TER    4747      WAT   394 
ATOM   4747  O   WAT   395      79.368  78.740  63.571  1.00  0.00           O  
ATOM   4748  H1  WAT   395      79.876  79.238  64.212  1.00  0.00           H  
ATOM   4749  H2  WAT   395      79.899  77.964  63.395  1.00  0.00           H  
TER    4750      WAT   395 
ATOM   4750  O   WAT   396      77.652  73.380  67.838  1.00  0.00           O  
ATOM   4751  H1  WAT   396      77.653  73.897  67.032  1.00  0.00           H  
ATOM   4752  H2  WAT   396      76.822  72.903  67.815  1.00  0.00           H  
TER    4753      WAT   396 
ATOM   4753  O   WAT   397      84.039  83.492  59.337  1.00  0.00           O  
ATOM   4754  H1  WAT   397      83.420  83.957  58.773  1.00  0.00           H  
ATOM   4755  H2  WAT   397      84.551  84.185  59.754  1.00  0.00           H  
TER    4756      WAT   397 
ATOM   4756  O   WAT   398      78.902  83.019  66.015  1.00  0.00           O  
ATOM   4757  H1  WAT   398      78.569  83.646  66.657  1.00  0.00           H  
ATOM   4758  H2  WAT   398      79.078  83.546  65.235  1.00  0.00           H  
TER    4759      WAT   398 
ATOM   4759  O   WAT   399      87.415  76.834  63.483  1.00  0.00           O  
ATOM   4760  H1  WAT   399      86.711  77.122  64.063  1.00  0.00           H  
ATOM   4761  H2  WAT   399      87.776  77.644  63.123  1.00  0.00           H  
TER    4762      WAT   399 
ATOM   4762  O   WAT   400      77.333  75.091  65.845  1.00  0.00           O  
ATOM   4763  H1  WAT   400      77.675  75.935  65.550  1.00  0.00           H  
ATOM   4764  H2  WAT   400      76.395  75.239  65.961  1.00  0.00           H  
TER    4765      WAT   400 
ATOM   4765  O   WAT   401      78.114  84.987  67.830  1.00  0.00           O  
ATOM   4766  H1  WAT   401      78.731  85.663  67.548  1.00  0.00           H  
ATOM   4767  H2  WAT   401      77.253  85.396  67.739  1.00  0.00           H  
TER    4768      WAT   401 
ATOM   4768  O   WAT   402      73.407  84.177  56.711  1.00  0.00           O  
ATOM   4769  H1  WAT   402      73.030  84.666  55.979  1.00  0.00           H  
ATOM   4770  H2  WAT   402      73.664  84.850  57.341  1.00  0.00           H  
TER    4771      WAT   402 
ATOM   4771  O   WAT   403      81.016  72.579  62.169  1.00  0.00           O  
ATOM   4772  H1  WAT   403      81.323  72.024  61.453  1.00  0.00           H  
ATOM   4773  H2  WAT   403      80.086  72.714  61.987  1.00  0.00           H  
TER    4774      WAT   403 
ATOM   4774  O   WAT   404      85.966  83.199  65.788  1.00  0.00           O  
ATOM   4775  H1  WAT   404      86.383  82.985  64.954  1.00  0.00           H  
ATOM   4776  H2  WAT   404      86.690  83.456  66.359  1.00  0.00           H  
TER    4777      WAT   404 
ATOM   4777  O   WAT   405      83.404  80.644  58.905  1.00  0.00           O  
ATOM   4778  H1  WAT   405      82.477  80.578  59.134  1.00  0.00           H  
ATOM   4779  H2  WAT   405      83.556  81.582  58.791  1.00  0.00           H  
TER    4780      WAT   405 
ATOM   4780  O   WAT   406      83.391  76.916  55.902  1.00  0.00           O  
ATOM   4781  H1  WAT   406      82.451  77.077  55.987  1.00  0.00           H  
ATOM   4782  H2  WAT   406      83.709  77.634  55.356  1.00  0.00           H  
TER    4783      WAT   406 
ATOM   4783  O   WAT   407      87.434  82.206  59.409  1.00  0.00           O  
ATOM   4784  H1  WAT   407      86.815  81.868  58.761  1.00  0.00           H  
ATOM   4785  H2  WAT   407      87.416  81.562  60.117  1.00  0.00           H  
TER    4786      WAT   407 
ATOM   4786  O   WAT   408      86.876  78.384  66.825  1.00  0.00           O  
ATOM   4787  H1  WAT   408      86.463  79.210  67.079  1.00  0.00           H  
ATOM   4788  H2  WAT   408      86.144  77.799  66.633  1.00  0.00           H  
TER    4789      WAT   408 
ATOM   4789  O   WAT   409      79.010  81.170  61.687  1.00  0.00           O  
ATOM   4790  H1  WAT   409      78.605  80.458  61.192  1.00  0.00           H  
ATOM   4791  H2  WAT   409      79.096  80.826  62.576  1.00  0.00           H  
TER    4792      WAT   409 
ATOM   4792  O   WAT   410      79.478  84.857  63.851  1.00  0.00           O  
ATOM   4793  H1  WAT   410      79.181  84.252  63.172  1.00  0.00           H  
ATOM   4794  H2  WAT   410      80.428  84.895  63.740  1.00  0.00           H  
TER    4795      WAT   410 
ATOM   4795  O   WAT   411      77.722  77.945  65.467  1.00  0.00           O  
ATOM   4796  H1  WAT   411      78.274  78.054  64.692  1.00  0.00           H  
ATOM   4797  H2  WAT   411      78.237  78.319  66.183  1.00  0.00           H  
TER    4798      WAT   411 
ATOM   4798  O   WAT   412      78.570  84.595  70.502  1.00  0.00           O  
ATOM   4799  H1  WAT   412      77.672  84.819  70.749  1.00  0.00           H  
ATOM   4800  H2  WAT   412      78.595  84.719  69.553  1.00  0.00           H  
TER    4801      WAT   412 
ATOM   4801  O   WAT   413      85.610  81.445  56.416  1.00  0.00           O  
ATOM   4802  H1  WAT   413      86.049  80.607  56.270  1.00  0.00           H  
ATOM   4803  H2  WAT   413      86.323  82.078  56.502  1.00  0.00           H  
TER    4804      WAT   413 
ATOM   4804  O   WAT   414      77.397  81.467  69.078  1.00  0.00           O  
ATOM   4805  H1  WAT   414      77.257  82.339  69.446  1.00  0.00           H  
ATOM   4806  H2  WAT   414      76.515  81.124  68.932  1.00  0.00           H  
TER    4807      WAT   414 
ATOM   4807  O   WAT   415      75.710  80.065  59.188  1.00  0.00           O  
ATOM   4808  H1  WAT   415      75.590  80.791  58.576  1.00  0.00           H  
ATOM   4809  H2  WAT   415      75.400  79.295  58.711  1.00  0.00           H  
TER    4810      WAT   415 
ATOM   4810  O   WAT   416      73.349  83.236  64.995  1.00  0.00           O  
ATOM   4811  H1  WAT   416      73.427  83.371  64.050  1.00  0.00           H  
ATOM   4812  H2  WAT   416      73.963  82.528  65.188  1.00  0.00           H  
TER    4813      WAT   416 
ATOM   4813  O   WAT   417      74.593  84.936  61.405  1.00  0.00           O  
ATOM   4814  H1  WAT   417      74.186  85.078  60.551  1.00  0.00           H  
ATOM   4815  H2  WAT   417      75.485  84.652  61.202  1.00  0.00           H  
TER    4816      WAT   417 
ATOM   4816  O   WAT   418      73.405  84.278  67.534  1.00  0.00           O  
ATOM   4817  H1  WAT   418      73.568  83.808  66.716  1.00  0.00           H  
ATOM   4818  H2  WAT   418      73.870  83.770  68.199  1.00  0.00           H  
TER    4819      WAT   418 
ATOM   4819  O   WAT   419      78.176  73.408  62.570  1.00  0.00           O  
ATOM   4820  H1  WAT   419      77.733  74.189  62.239  1.00  0.00           H  
ATOM   4821  H2  WAT   419      78.735  73.731  63.277  1.00  0.00           H  
TER    4822      WAT   419 
ATOM   4822  O   WAT   420      82.463  76.275  68.174  1.00  0.00           O  
ATOM   4823  H1  WAT   420      82.001  76.484  68.986  1.00  0.00           H  
ATOM   4824  H2  WAT   420      82.061  75.461  67.871  1.00  0.00           H  
TER    4825      WAT   420 
ATOM   4825  O   WAT   421      87.464  77.496  69.303  1.00  0.00           O  
ATOM   4826  H1  WAT   421      86.613  77.197  69.624  1.00  0.00           H  
ATOM   4827  H2  WAT   421      87.304  77.740  68.392  1.00  0.00           H  
TER    4828      WAT   421 
ATOM   4828  O   WAT   422      84.559  78.996  71.403  1.00  0.00           O  
ATOM   4829  H1  WAT   422      84.884  78.163  71.064  1.00  0.00           H  
ATOM   4830  H2  WAT   422      85.347  79.519  71.551  1.00  0.00           H  
TER    4831      WAT   422 
ATOM   4831  O   WAT   423      81.292  73.029  57.451  1.00  0.00           O  
ATOM   4832  H1  WAT   423      80.668  73.025  58.176  1.00  0.00           H  
ATOM   4833  H2  WAT   423      81.205  72.163  57.054  1.00  0.00           H  
TER    4834      WAT   423 
ATOM   4834  O   WAT   424      80.214  73.953  64.429  1.00  0.00           O  
ATOM   4835  H1  WAT   424      80.511  74.859  64.348  1.00  0.00           H  
ATOM   4836  H2  WAT   424      80.763  73.465  63.815  1.00  0.00           H  
TER    4837      WAT   424 
ATOM   4837  O   WAT   425      77.968  78.532  60.298  1.00  0.00           O  
ATOM   4838  H1  WAT   425      77.742  78.316  61.203  1.00  0.00           H  
ATOM   4839  H2  WAT   425      77.187  78.965  59.953  1.00  0.00           H  
TER    4840      WAT   425 
ATOM   4840  O   WAT   426      85.198  78.538  58.897  1.00  0.00           O  
ATOM   4841  H1  WAT   426      84.598  79.262  58.714  1.00  0.00           H  
ATOM   4842  H2  WAT   426      85.746  78.476  58.115  1.00  0.00           H  
TER    4843      WAT   426 
ATOM   4843  O   WAT   427      80.408  79.430  70.964  1.00  0.00           O  
ATOM   4844  H1  WAT   427      80.312  78.490  70.814  1.00  0.00           H  
ATOM   4845  H2  WAT   427      81.251  79.652  70.569  1.00  0.00           H  
TER    4846      WAT   427 
ATOM   4846  O   WAT   428      83.804  77.174  60.928  1.00  0.00           O  
ATOM   4847  H1  WAT   428      84.197  77.492  60.115  1.00  0.00           H  
ATOM   4848  H2  WAT   428      84.166  76.296  61.042  1.00  0.00           H  
TER    4849      WAT   428 
ATOM   4849  O   WAT   429      75.539  75.842  69.118  1.00  0.00           O  
ATOM   4850  H1  WAT   429      75.145  76.689  69.325  1.00  0.00           H  
ATOM   4851  H2  WAT   429      74.851  75.204  69.309  1.00  0.00           H  
TER    4852      WAT   429 
ATOM   4852  O   WAT   430      82.113  75.925  72.187  1.00  0.00           O  
ATOM   4853  H1  WAT   430      81.423  75.732  72.822  1.00  0.00           H  
ATOM   4854  H2  WAT   430      82.857  76.209  72.720  1.00  0.00           H  
TER    4855      WAT   430 
ATOM   4855  O   WAT   431      72.840  73.765  63.151  1.00  0.00           O  
ATOM   4856  H1  WAT   431      72.552  74.335  63.863  1.00  0.00           H  
ATOM   4857  H2  WAT   431      73.585  73.285  63.514  1.00  0.00           H  
TER    4858      WAT   431 
ATOM   4858  O   WAT   432      73.028  77.707  54.361  1.00  0.00           O  
ATOM   4859  H1  WAT   432      72.945  78.650  54.503  1.00  0.00           H  
ATOM   4860  H2  WAT   432      72.676  77.564  53.482  1.00  0.00           H  
TER    4861      WAT   432 
ATOM   4861  O   WAT   433      84.390  79.765  65.023  1.00  0.00           O  
ATOM   4862  H1  WAT   433      83.658  80.274  65.372  1.00  0.00           H  
ATOM   4863  H2  WAT   433      83.992  78.948  64.722  1.00  0.00           H  
TER    4864      WAT   433 
ATOM   4864  O   WAT   434      80.827  76.440  63.428  1.00  0.00           O  
ATOM   4865  H1  WAT   434      80.831  75.999  62.579  1.00  0.00           H  
ATOM   4866  H2  WAT   434      81.722  76.762  63.535  1.00  0.00           H  
TER    4867      WAT   434 
ATOM   4867  O   WAT   435      76.678  76.323  62.388  1.00  0.00           O  
ATOM   4868  H1  WAT   435      76.338  76.801  63.144  1.00  0.00           H  
ATOM   4869  H2  WAT   435      75.915  75.870  62.028  1.00  0.00           H  
TER    4870      WAT   435 
ATOM   4870  O   WAT   436      80.889  77.442  56.419  1.00  0.00           O  
ATOM   4871  H1  WAT   436      81.011  77.400  57.367  1.00  0.00           H  
ATOM   4872  H2  WAT   436      80.504  78.304  56.263  1.00  0.00           H  
TER    4873      WAT   436 
ATOM   4873  O   WAT   437      84.852  75.218  64.435  1.00  0.00           O  
ATOM   4874  H1  WAT   437      84.869  75.669  65.279  1.00  0.00           H  
ATOM   4875  H2  WAT   437      84.604  74.319  64.648  1.00  0.00           H  
TER    4876      WAT   437 
ATOM   4876  O   WAT   438      79.901  79.752  55.817  1.00  0.00           O  
ATOM   4877  H1  WAT   438      79.333  79.304  55.191  1.00  0.00           H  
ATOM   4878  H2  WAT   438      80.610  80.111  55.284  1.00  0.00           H  
TER    4879      WAT   438 
ATOM   4879  O   WAT   439      74.978  83.653  69.694  1.00  0.00           O
[truncated: 4,964,918 more chars]
