# Supplementary material for: Water-Based Pharmacophore Modeling in Kinase Inhibitor Design: A Case Study on Fyn and Lyn Protein Kinases
Source: J Chem Inf Model. 2025 Sep 1;65(18):9747–61. doi: 10.1021/acs.jcim.5c01478 (PMC12458683; doi:10.1021/acs.jcim.5c01478)
Supplement: Supplementary file 2 [file ci5c01478_si_002.zip › Supplementary_files/Fyn_compound1/Fyn_compound1.pdb]

CRYST1   89.176   89.185   88.178  90.00  90.00  90.00 P 1           1
ATOM      1  N   LYS     1      -9.087 -12.046  26.674  1.00  0.00
ATOM      2  H1  LYS     1      -8.729 -12.708  26.000  1.00  0.00
ATOM      3  H2  LYS     1     -10.081 -12.194  26.777  1.00  0.00
ATOM      4  H3  LYS     1      -8.488 -12.055  27.488  1.00  0.00
ATOM      5  CA  LYS     1      -8.948 -10.676  26.097  1.00  0.00
ATOM      6  HA  LYS     1      -9.927 -10.202  26.022  1.00  0.00
ATOM      7  CB  LYS     1      -8.055  -9.816  26.998  1.00  0.00
ATOM      8  HB2 LYS     1      -7.162 -10.403  27.214  1.00  0.00
ATOM      9  HB3 LYS     1      -7.778  -8.934  26.421  1.00  0.00
ATOM     10  CG  LYS     1      -8.710  -9.382  28.310  1.00  0.00
ATOM     11  HG2 LYS     1      -7.959  -8.879  28.918  1.00  0.00
ATOM     12  HG3 LYS     1      -9.515  -8.686  28.078  1.00  0.00
ATOM     13  CD  LYS     1      -9.275 -10.574  29.083  1.00  0.00
ATOM     14  HD2 LYS     1      -9.981 -11.096  28.436  1.00  0.00
ATOM     15  HD3 LYS     1      -8.450 -11.242  29.331  1.00  0.00
ATOM     16  CE  LYS     1      -9.983 -10.142  30.365  1.00  0.00
ATOM     17  HE2 LYS     1      -9.253  -9.645  31.005  1.00  0.00
ATOM     18  HE3 LYS     1     -10.770  -9.437  30.097  1.00  0.00
ATOM     19  NZ  LYS     1     -10.579 -11.298  31.097  1.00  0.00
ATOM     20  HZ1 LYS     1      -9.850 -11.951  31.346  1.00  0.00
ATOM     21  HZ2 LYS     1     -11.035 -10.967  31.935  1.00  0.00
ATOM     22  HZ3 LYS     1     -11.255 -11.758  30.505  1.00  0.00
ATOM     23  C   LYS     1      -8.369 -10.742  24.684  1.00  0.00
ATOM     24  O   LYS     1      -7.806 -11.760  24.283  1.00  0.00
ATOM     25  N   ASP     2      -8.512  -9.651  23.938  1.00  0.00
ATOM     26  H   ASP     2      -9.023  -8.862  24.307  1.00  0.00
ATOM     27  CA  ASP     2      -8.008  -9.572  22.568  1.00  0.00
ATOM     28  HA  ASP     2      -8.486 -10.331  21.949  1.00  0.00
ATOM     29  CB  ASP     2      -8.316  -8.193  21.977  1.00  0.00
ATOM     30  HB2 ASP     2      -9.399  -8.065  21.965  1.00  0.00
ATOM     31  HB3 ASP     2      -7.869  -7.445  22.632  1.00  0.00
ATOM     32  CG  ASP     2      -7.773  -8.023  20.573  1.00  0.00
ATOM     33  OD1 ASP     2      -8.040  -8.899  19.721  1.00  0.00
ATOM     34  OD2 ASP     2      -7.082  -7.009  20.321  1.00  0.00
ATOM     35  C   ASP     2      -6.505  -9.853  22.484  1.00  0.00
ATOM     36  O   ASP     2      -5.708  -9.277  23.224  1.00  0.00
ATOM     37  N   VAL     3      -6.133 -10.743  21.567  1.00  0.00
ATOM     38  H   VAL     3      -6.851 -11.207  21.029  1.00  0.00
ATOM     39  CA  VAL     3      -4.742 -11.135  21.350  1.00  0.00
ATOM     40  HA  VAL     3      -4.242 -11.350  22.295  1.00  0.00
ATOM     41  CB  VAL     3      -4.674 -12.404  20.452  1.00  0.00
ATOM     42  HB  VAL     3      -4.871 -13.285  21.063  1.00  0.00
ATOM     43  CG1 VAL     3      -5.707 -12.316  19.342  1.00  0.00
ATOM     44 HG11 VAL     3      -5.511 -11.435  18.731  1.00  0.00
ATOM     45 HG12 VAL     3      -5.650 -13.209  18.720  1.00  0.00
ATOM     46 HG13 VAL     3      -6.704 -12.240  19.778  1.00  0.00
ATOM     47  CG2 VAL     3      -3.290 -12.555  19.856  1.00  0.00
ATOM     48 HG21 VAL     3      -2.557 -12.648  20.657  1.00  0.00
ATOM     49 HG22 VAL     3      -3.259 -13.447  19.230  1.00  0.00
ATOM     50 HG23 VAL     3      -3.057 -11.679  19.250  1.00  0.00
ATOM     51  C   VAL     3      -3.868 -10.034  20.737  1.00  0.00
ATOM     52  O   VAL     3      -2.658  -9.985  20.970  1.00  0.00
ATOM     53  N   TRP     4      -4.492  -9.153  19.962  1.00  0.00
ATOM     54  H   TRP     4      -5.479  -9.271  19.782  1.00  0.00
ATOM     55  CA  TRP     4      -3.800  -8.052  19.309  1.00  0.00
ATOM     56  HA  TRP     4      -2.751  -8.306  19.152  1.00  0.00
ATOM     57  CB  TRP     4      -4.444  -7.778  17.950  1.00  0.00
ATOM     58  HB2 TRP     4      -5.489  -8.086  17.962  1.00  0.00
ATOM     59  HB3 TRP     4      -4.382  -6.715  17.714  1.00  0.00
ATOM     60  CG  TRP     4      -3.796  -8.505  16.818  1.00  0.00
ATOM     61  CD1 TRP     4      -2.561  -8.272  16.290  1.00  0.00
ATOM     62  HD1 TRP     4      -1.979  -7.469  16.742  1.00  0.00
ATOM     63  NE1 TRP     4      -2.312  -9.145  15.256  1.00  0.00
ATOM     64  HE1 TRP     4      -1.470  -9.178  14.701  1.00  0.00
ATOM     65  CE2 TRP     4      -3.398  -9.962  15.102  1.00  0.00
ATOM     66  CZ2 TRP     4      -3.618 -10.989  14.198  1.00  0.00
ATOM     67  HZ2 TRP     4      -2.837 -11.224  13.475  1.00  0.00
ATOM     68  CH2 TRP     4      -4.815 -11.649  14.272  1.00  0.00
ATOM     69  HH2 TRP     4      -5.025 -12.463  13.579  1.00  0.00
ATOM     70  CZ3 TRP     4      -5.787 -11.299  15.229  1.00  0.00
ATOM     71  HZ3 TRP     4      -6.738 -11.829  15.282  1.00  0.00
ATOM     72  CE3 TRP     4      -5.565 -10.275  16.127  1.00  0.00
ATOM     73  HE3 TRP     4      -6.348 -10.041  16.848  1.00  0.00
ATOM     74  CD2 TRP     4      -4.352  -9.587  16.071  1.00  0.00
ATOM     75  C   TRP     4      -3.777  -6.763  20.131  1.00  0.00
ATOM     76  O   TRP     4      -2.989  -5.860  19.859  1.00  0.00
ATOM     77  N   GLU     5      -4.638  -6.688  21.138  1.00  0.00
ATOM     78  H   GLU     5      -5.301  -7.433  21.295  1.00  0.00
ATOM     79  CA  GLU     5      -4.709  -5.509  21.987  1.00  0.00
ATOM     80  HA  GLU     5      -4.867  -4.621  21.375  1.00  0.00
ATOM     81  CB  GLU     5      -5.872  -5.636  22.975  1.00  0.00
ATOM     82  HB2 GLU     5      -6.723  -6.022  22.412  1.00  0.00
ATOM     83  HB3 GLU     5      -5.571  -6.369  23.723  1.00  0.00
ATOM     84  CG  GLU     5      -6.270  -4.331  23.669  1.00  0.00
ATOM     85  HG2 GLU     5      -7.171  -4.520  24.253  1.00  0.00
ATOM     86  HG3 GLU     5      -5.455  -4.059  24.339  1.00  0.00
ATOM     87  CD  GLU     5      -6.528  -3.190  22.695  1.00  0.00
ATOM     88  OE1 GLU     5      -7.152  -3.432  21.637  1.00  0.00
ATOM     89  OE2 GLU     5      -6.114  -2.038  22.988  1.00  0.00
ATOM     90  C   GLU     5      -3.394  -5.267  22.723  1.00  0.00
ATOM     91  O   GLU     5      -2.720  -6.194  23.168  1.00  0.00
ATOM     92  N   ILE     6      -3.051  -3.989  22.837  1.00  0.00
ATOM     93  H   ILE     6      -3.672  -3.297  22.443  1.00  0.00
ATOM     94  CA  ILE     6      -1.840  -3.533  23.490  1.00  0.00
ATOM     95  HA  ILE     6      -1.482  -4.260  24.220  1.00  0.00
ATOM     96  CB  ILE     6      -0.739  -3.281  22.428  1.00  0.00
ATOM     97  HB  ILE     6      -1.202  -2.853  21.539  1.00  0.00
ATOM     98  CG2 ILE     6       0.323  -2.325  22.956  1.00  0.00
ATOM     99 HG21 ILE     6       0.787  -2.753  23.845  1.00  0.00
ATOM    100 HG22 ILE     6       1.083  -2.166  22.191  1.00  0.00
ATOM    101 HG23 ILE     6      -0.140  -1.372  23.212  1.00  0.00
ATOM    102  CG1 ILE     6      -0.115  -4.606  22.021  1.00  0.00
ATOM    103 HG12 ILE     6      -0.919  -5.256  21.674  1.00  0.00
ATOM    104 HG13 ILE     6       0.572  -4.408  21.198  1.00  0.00
ATOM    105  CD1 ILE     6       0.628  -5.282  23.144  1.00  0.00
ATOM    106 HD11 ILE     6      -0.058  -5.480  23.967  1.00  0.00
ATOM    107 HD12 ILE     6       1.049  -6.222  22.788  1.00  0.00
ATOM    108 HD13 ILE     6       1.432  -4.632  23.491  1.00  0.00
ATOM    109  C   ILE     6      -2.100  -2.236  24.253  1.00  0.00
ATOM    110  O   ILE     6      -3.013  -1.474  23.913  1.00  0.00
ATOM    111  N   PRO     7      -1.316  -1.996  25.317  1.00  0.00
ATOM    112  CD  PRO     7      -0.670  -3.141  25.981  1.00  0.00
ATOM    113  HD2 PRO     7       0.387  -3.182  25.720  1.00  0.00
ATOM    114  HD3 PRO     7      -1.154  -4.072  25.683  1.00  0.00
ATOM    115  CG  PRO     7      -0.894  -2.819  27.428  1.00  0.00
ATOM    116  HG2 PRO     7      -0.201  -3.361  28.070  1.00  0.00
ATOM    117  HG3 PRO     7      -1.918  -3.038  27.732  1.00  0.00
ATOM    118  CB  PRO     7      -0.630  -1.339  27.461  1.00  0.00
ATOM    119  HB2 PRO     7       0.445  -1.184  27.362  1.00  0.00
ATOM    120  HB3 PRO     7      -0.993  -0.807  28.341  1.00  0.00
ATOM    121  CA  PRO     7      -1.345  -0.830  26.213  1.00  0.00
ATOM    122  HA  PRO     7      -2.382  -0.550  26.396  1.00  0.00
ATOM    123  C   PRO     7      -0.600   0.353  25.583  1.00  0.00
ATOM    124  O   PRO     7       0.576   0.229  25.263  1.00  0.00
ATOM    125  N   ARG     8      -1.264   1.497  25.418  1.00  0.00
ATOM    126  H   ARG     8      -2.244   1.564  25.650  1.00  0.00
ATOM    127  CA  ARG     8      -0.614   2.656  24.815  1.00  0.00
ATOM    128  HA  ARG     8      -0.277   2.407  23.809  1.00  0.00
ATOM    129  CB  ARG     8      -1.592   3.844  24.727  1.00  0.00
ATOM    130  HB2 ARG     8      -2.566   3.446  24.442  1.00  0.00
ATOM    131  HB3 ARG     8      -1.658   4.288  25.720  1.00  0.00
ATOM    132  CG  ARG     8      -1.163   4.918  23.713  1.00  0.00
ATOM    133  HG2 ARG     8      -0.134   5.187  23.954  1.00  0.00
ATOM    134  HG3 ARG     8      -1.195   4.454  22.728  1.00  0.00
ATOM    135  CD  ARG     8      -2.038   6.185  23.713  1.00  0.00
ATOM    136  HD2 ARG     8      -2.353   6.373  24.739  1.00  0.00
ATOM    137  HD3 ARG     8      -1.422   7.015  23.365  1.00  0.00
ATOM    138  NE  ARG     8      -3.233   6.096  22.861  1.00  0.00
ATOM    139  HE  ARG     8      -3.220   6.625  22.000  1.00  0.00
ATOM    140  CZ  ARG     8      -4.318   5.378  23.149  1.00  0.00
ATOM    141  NH1 ARG     8      -5.351   5.370  22.318  1.00  0.00
ATOM    142 HH11 ARG     8      -5.313   5.910  21.465  1.00  0.00
ATOM    143 HH12 ARG     8      -6.171   4.824  22.541  1.00  0.00
ATOM    144  NH2 ARG     8      -4.375   4.670  24.271  1.00  0.00
ATOM    145 HH21 ARG     8      -3.592   4.676  24.909  1.00  0.00
ATOM    146 HH22 ARG     8      -5.202   4.129  24.482  1.00  0.00
ATOM    147  C   ARG     8       0.659   3.060  25.568  1.00  0.00
ATOM    148  O   ARG     8       1.429   3.912  25.112  1.00  0.00
ATOM    149  N   GLU     9       0.891   2.439  26.721  1.00  0.00
ATOM    150  H   GLU     9       0.236   1.751  27.064  1.00  0.00
ATOM    151  CA  GLU     9       2.072   2.738  27.531  1.00  0.00
ATOM    152  HA  GLU     9       2.190   3.817  27.635  1.00  0.00
ATOM    153  CB  GLU     9       1.919   2.127  28.927  1.00  0.00
ATOM    154  HB2 GLU     9       1.359   1.200  28.804  1.00  0.00
ATOM    155  HB3 GLU     9       2.924   1.900  29.282  1.00  0.00
ATOM    156  CG  GLU     9       1.210   3.018  29.943  1.00  0.00
ATOM    157  HG2 GLU     9       1.299   2.549  30.923  1.00  0.00
ATOM    158  HG3 GLU     9       1.732   3.974  29.950  1.00  0.00
ATOM    159  CD  GLU     9      -0.256   3.245  29.623  1.00  0.00
ATOM    160  OE1 GLU     9      -0.983   2.239  29.454  1.00  0.00
ATOM    161  OE2 GLU     9      -0.680   4.425  29.553  1.00  0.00
ATOM    162  C   GLU     9       3.338   2.192  26.888  1.00  0.00
ATOM    163  O   GLU     9       4.401   2.815  26.948  1.00  0.00
ATOM    164  N   SER    10       3.231   1.018  26.268  1.00  0.00
ATOM    165  H   SER    10       2.359   0.509  26.288  1.00  0.00
ATOM    166  CA  SER    10       4.380   0.398  25.618  1.00  0.00
ATOM    167  HA  SER    10       5.273   0.520  26.231  1.00  0.00
ATOM    168  CB  SER    10       4.116  -1.088  25.434  1.00  0.00
ATOM    169  HB2 SER    10       4.858  -1.496  24.749  1.00  0.00
ATOM    170  HB3 SER    10       4.204  -1.584  26.401  1.00  0.00
ATOM    171  OG  SER    10       2.825  -1.306  24.912  1.00  0.00
ATOM    172  HG  SER    10       2.678  -2.248  24.803  1.00  0.00
ATOM    173  C   SER    10       4.767   1.022  24.281  1.00  0.00
ATOM    174  O   SER    10       5.738   0.582  23.661  1.00  0.00
ATOM    175  N   LEU    11       4.017   2.038  23.843  1.00  0.00
ATOM    176  H   LEU    11       3.217   2.347  24.377  1.00  0.00
ATOM    177  CA  LEU    11       4.309   2.713  22.577  1.00  0.00
ATOM    178  HA  LEU    11       5.035   2.128  22.013  1.00  0.00
ATOM    179  CB  LEU    11       3.048   2.869  21.734  1.00  0.00
ATOM    180  HB2 LEU    11       2.299   3.258  22.424  1.00  0.00
ATOM    181  HB3 LEU    11       3.250   3.612  20.962  1.00  0.00
ATOM    182  CG  LEU    11       2.526   1.591  21.085  1.00  0.00
ATOM    183  HG  LEU    11       2.418   0.824  21.852  1.00  0.00
ATOM    184  CD1 LEU    11       1.177   1.836  20.420  1.00  0.00
ATOM    185 HD11 LEU    11       1.284   2.602  19.652  1.00  0.00
ATOM    186 HD12 LEU    11       0.823   0.912  19.964  1.00  0.00
ATOM    187 HD13 LEU    11       0.458   2.170  21.168  1.00  0.00
ATOM    188  CD2 LEU    11       3.558   1.106  20.068  1.00  0.00
ATOM    189 HD21 LEU    11       4.502   0.907  20.575  1.00  0.00
ATOM    190 HD22 LEU    11       3.201   0.192  19.594  1.00  0.00
ATOM    191 HD23 LEU    11       3.709   1.874  19.309  1.00  0.00
ATOM    192  C   LEU    11       4.908   4.085  22.838  1.00  0.00
ATOM    193  O   LEU    11       4.360   4.872  23.604  1.00  0.00
ATOM    194  N   GLN    12       6.035   4.366  22.201  1.00  0.00
ATOM    195  H   GLN    12       6.468   3.678  21.600  1.00  0.00
ATOM    196  CA  GLN    12       6.696   5.644  22.369  1.00  0.00
ATOM    197  HA  GLN    12       6.091   6.295  23.000  1.00  0.00
ATOM    198  CB  GLN    12       8.062   5.449  23.033  1.00  0.00
ATOM    199  HB2 GLN    12       8.709   4.980  22.292  1.00  0.00
ATOM    200  HB3 GLN    12       8.443   6.443  23.270  1.00  0.00
ATOM    201  CG  GLN    12       8.039   4.597  24.302  1.00  0.00
ATOM    202  HG2 GLN    12       8.956   4.789  24.859  1.00  0.00
ATOM    203  HG3 GLN    12       7.180   4.895  24.904  1.00  0.00
ATOM    204  CD  GLN    12       7.941   3.089  24.021  1.00  0.00
ATOM    205  OE1 GLN    12       7.000   2.620  23.379  1.00  0.00
ATOM    206  NE2 GLN    12       8.921   2.331  24.512  1.00  0.00
ATOM    207 HE21 GLN    12       8.908   1.333  24.358  1.00  0.00
ATOM    208 HE22 GLN    12       9.671   2.758  25.036  1.00  0.00
ATOM    209  C   GLN    12       6.869   6.333  21.011  1.00  0.00
ATOM    210  O   GLN    12       7.893   6.171  20.351  1.00  0.00
ATOM    211  N   LEU    13       5.858   7.093  20.598  1.00  0.00
ATOM    212  H   LEU    13       5.025   7.163  21.165  1.00  0.00
ATOM    213  CA  LEU    13       5.891   7.808  19.319  1.00  0.00
ATOM    214  HA  LEU    13       5.969   7.095  18.499  1.00  0.00
ATOM    215  CB  LEU    13       4.607   8.630  19.134  1.00  0.00
ATOM    216  HB2 LEU    13       4.430   9.128  20.087  1.00  0.00
ATOM    217  HB3 LEU    13       4.786   9.379  18.362  1.00  0.00
ATOM    218  CG  LEU    13       3.376   7.791  18.758  1.00  0.00
ATOM    219  HG  LEU    13       3.529   7.343  17.776  1.00  0.00
ATOM    220  CD1 LEU    13       3.175   6.698  19.785  1.00  0.00
ATOM    221 HD11 LEU    13       3.022   7.146  20.767  1.00  0.00
ATOM    222 HD12 LEU    13       2.301   6.104  19.517  1.00  0.00
ATOM    223 HD13 LEU    13       4.056   6.057  19.812  1.00  0.00
ATOM    224  CD2 LEU    13       2.143   8.655  18.675  1.00  0.00
ATOM    225 HD21 LEU    13       2.288   9.424  17.916  1.00  0.00
ATOM    226 HD22 LEU    13       1.284   8.039  18.407  1.00  0.00
ATOM    227 HD23 LEU    13       1.963   9.127  19.640  1.00  0.00
ATOM    228  C   LEU    13       7.112   8.707  19.276  1.00  0.00
ATOM    229  O   LEU    13       7.400   9.405  20.244  1.00  0.00
ATOM    230  N   ILE    14       7.843   8.687  18.166  1.00  0.00
ATOM    231  H   ILE    14       7.629   8.069  17.397  1.00  0.00
ATOM    232  CA  ILE    14       9.030   9.526  18.069  1.00  0.00
ATOM    233  HA  ILE    14       9.008  10.237  18.895  1.00  0.00
ATOM    234  CB  ILE    14      10.326   8.670  18.157  1.00  0.00
ATOM    235  HB  ILE    14      11.176   9.329  18.336  1.00  0.00
ATOM    236  CG2 ILE    14      10.220   7.668  19.285  1.00  0.00
ATOM    237 HG21 ILE    14       9.371   7.008  19.107  1.00  0.00
ATOM    238 HG22 ILE    14      11.135   7.077  19.334  1.00  0.00
ATOM    239 HG23 ILE    14      10.078   8.195  20.229  1.00  0.00
ATOM    240  CG1 ILE    14      10.541   7.894  16.865  1.00  0.00
ATOM    241 HG12 ILE    14       9.596   7.413  16.609  1.00  0.00
ATOM    242 HG13 ILE    14      10.804   8.612  16.089  1.00  0.00
ATOM    243  CD1 ILE    14      11.633   6.840  16.972  1.00  0.00
ATOM    244 HD11 ILE    14      11.370   6.121  17.748  1.00  0.00
ATOM    245 HD12 ILE    14      11.735   6.323  16.018  1.00  0.00
ATOM    246 HD13 ILE    14      12.578   7.320  17.227  1.00  0.00
ATOM    247  C   ILE    14       9.109  10.381  16.808  1.00  0.00
ATOM    248  O   ILE    14       9.877  11.348  16.759  1.00  0.00
ATOM    249  N   LYS    15       8.319  10.058  15.792  1.00  0.00
ATOM    250  H   LYS    15       7.723   9.243  15.801  1.00  0.00
ATOM    251  CA  LYS    15       8.383  10.851  14.577  1.00  0.00
ATOM    252  HA  LYS    15       8.304  11.915  14.798  1.00  0.00
ATOM    253  CB  LYS    15       9.734  10.588  13.923  1.00  0.00
ATOM    254  HB2 LYS    15      10.482  11.028  14.582  1.00  0.00
ATOM    255  HB3 LYS    15       9.858   9.505  13.906  1.00  0.00
ATOM    256  CG  LYS    15       9.906  11.132  12.539  1.00  0.00
ATOM    257  HG2 LYS    15       9.104  10.777  11.891  1.00  0.00
ATOM    258  HG3 LYS    15       9.902  12.222  12.558  1.00  0.00
ATOM    259  CD  LYS    15      11.234  10.643  12.008  1.00  0.00
ATOM    260  HD2 LYS    15      11.288  10.831  10.936  1.00  0.00
ATOM    261  HD3 LYS    15      12.043  11.174  12.510  1.00  0.00
ATOM    262  CE  LYS    15      11.371   9.142  12.269  1.00  0.00
ATOM    263  HE2 LYS    15      11.147   8.975  13.323  1.00  0.00
ATOM    264  HE3 LYS    15      10.625   8.637  11.655  1.00  0.00
ATOM    265  NZ  LYS    15      12.722   8.599  11.956  1.00  0.00
ATOM    266  HZ1 LYS    15      13.413   9.067  12.525  1.00  0.00
ATOM    267  HZ2 LYS    15      12.740   7.608  12.151  1.00  0.00
ATOM    268  HZ3 LYS    15      12.929   8.754  10.979  1.00  0.00
ATOM    269  C   LYS    15       7.257  10.636  13.578  1.00  0.00
ATOM    270  O   LYS    15       6.893   9.501  13.261  1.00  0.00
ATOM    271  N   ARG    16       6.701  11.743  13.089  1.00  0.00
ATOM    272  H   ARG    16       7.029  12.649  13.391  1.00  0.00
ATOM    273  CA  ARG    16       5.615  11.689  12.117  1.00  0.00
ATOM    274  HA  ARG    16       4.828  11.022  12.470  1.00  0.00
ATOM    275  CB  ARG    16       5.024  13.079  11.923  1.00  0.00
ATOM    276  HB2 ARG    16       4.683  13.428  12.898  1.00  0.00
ATOM    277  HB3 ARG    16       5.824  13.727  11.566  1.00  0.00
ATOM    278  CG  ARG    16       3.872  13.116  10.944  1.00  0.00
ATOM    279  HG2 ARG    16       4.138  12.510  10.078  1.00  0.00
ATOM    280  HG3 ARG    16       2.995  12.689  11.430  1.00  0.00
ATOM    281  CD  ARG    16       3.561  14.533  10.495  1.00  0.00
ATOM    282  HD2 ARG    16       2.633  14.868  10.958  1.00  0.00
ATOM    283  HD3 ARG    16       4.374  15.197  10.790  1.00  0.00
ATOM    284  NE  ARG    16       3.409  14.596   9.043  1.00  0.00
ATOM    285  HE  ARG    16       2.505  14.865   8.681  1.00  0.00
ATOM    286  CZ  ARG    16       4.387  14.323   8.176  1.00  0.00
ATOM    287  NH1 ARG    16       4.156  14.395   6.870  1.00  0.00
ATOM    288 HH11 ARG    16       3.240  14.657   6.536  1.00  0.00
ATOM    289 HH12 ARG    16       4.898  14.187   6.217  1.00  0.00
ATOM    290  NH2 ARG    16       5.602  13.976   8.609  1.00  0.00
ATOM    291 HH21 ARG    16       5.784  13.920   9.601  1.00  0.00
ATOM    292 HH22 ARG    16       6.333  13.772   7.943  1.00  0.00
ATOM    293  C   ARG    16       6.163  11.175  10.784  1.00  0.00
ATOM    294  O   ARG    16       7.167  11.696  10.282  1.00  0.00
ATOM    295  N   LEU    17       5.509  10.159  10.218  1.00  0.00
ATOM    296  H   LEU    17       4.699   9.767  10.677  1.00  0.00
ATOM    297  CA  LEU    17       5.933   9.578   8.945  1.00  0.00
ATOM    298  HA  LEU    17       6.959   9.875   8.729  1.00  0.00
ATOM    299  CB  LEU    17       5.868   8.055   9.001  1.00  0.00
ATOM    300  HB2 LEU    17       4.835   7.867   9.293  1.00  0.00
ATOM    301  HB3 LEU    17       6.022   7.723   7.974  1.00  0.00
ATOM    302  CG  LEU    17       6.806   7.289   9.928  1.00  0.00
ATOM    303  HG  LEU    17       6.817   7.753  10.914  1.00  0.00
ATOM    304  CD1 LEU    17       6.302   5.861  10.047  1.00  0.00
ATOM    305 HD11 LEU    17       6.291   5.396   9.061  1.00  0.00
ATOM    306 HD12 LEU    17       6.960   5.297  10.707  1.00  0.00
ATOM    307 HD13 LEU    17       5.292   5.865  10.458  1.00  0.00
ATOM    308  CD2 LEU    17       8.213   7.323   9.387  1.00  0.00
ATOM    309 HD21 LEU    17       8.550   8.357   9.314  1.00  0.00
ATOM    310 HD22 LEU    17       8.874   6.773  10.057  1.00  0.00
ATOM    311 HD23 LEU    17       8.234   6.864   8.399  1.00  0.00
ATOM    312  C   LEU    17       5.080  10.022   7.771  1.00  0.00
ATOM    313  O   LEU    17       5.562  10.107   6.639  1.00  0.00
ATOM    314  N   GLY    18       3.803  10.274   8.030  1.00  0.00
ATOM    315  H   GLY    18       3.417  10.195   8.960  1.00  0.00
ATOM    316  CA  GLY    18       2.922  10.677   6.953  1.00  0.00
ATOM    317  HA2 GLY    18       3.374  11.514   6.421  1.00  0.00
ATOM    318  HA3 GLY    18       2.795   9.838   6.268  1.00  0.00
ATOM    319  C   GLY    18       1.569  11.097   7.469  1.00  0.00
ATOM    320  O   GLY    18       1.336  11.086   8.676  1.00  0.00
ATOM    321  N   ASN    19       0.674  11.455   6.555  1.00  0.00
ATOM    322  H   ASN    19       0.923  11.445   5.576  1.00  0.00
ATOM    323  CA  ASN    19      -0.659  11.906   6.923  1.00  0.00
ATOM    324  HA  ASN    19      -0.784  11.856   8.004  1.00  0.00
ATOM    325  CB  ASN    19      -0.868  13.357   6.472  1.00  0.00
ATOM    326  HB2 ASN    19      -0.618  13.441   5.415  1.00  0.00
ATOM    327  HB3 ASN    19      -1.917  13.615   6.618  1.00  0.00
ATOM    328  CG  ASN    19      -0.013  14.343   7.253  1.00  0.00
ATOM    329  OD1 ASN    19      -0.230  14.574   8.442  1.00  0.00
ATOM    330  ND2 ASN    19       0.970  14.923   6.585  1.00  0.00
ATOM    331 HD21 ASN    19       1.571  15.587   7.052  1.00  0.00
ATOM    332 HD22 ASN    19       1.115  14.699   5.611  1.00  0.00
ATOM    333  C   ASN    19      -1.764  11.051   6.333  1.00  0.00
ATOM    334  O   ASN    19      -1.511  10.093   5.600  1.00  0.00
ATOM    335  N   GLY    20      -2.997  11.422   6.662  1.00  0.00
ATOM    336  H   GLY    20      -3.147  12.217   7.268  1.00  0.00
ATOM    337  CA  GLY    20      -4.155  10.708   6.168  1.00  0.00
ATOM    338  HA2 GLY    20      -4.059  10.523   5.098  1.00  0.00
ATOM    339  HA3 GLY    20      -4.266   9.758   6.691  1.00  0.00
ATOM    340  C   GLY    20      -5.389  11.554   6.414  1.00  0.00
ATOM    341  O   GLY    20      -5.378  12.445   7.267  1.00  0.00
ATOM    342  N   GLN    21      -6.450  11.280   5.660  1.00  0.00
ATOM    343  H   GLN    21      -6.393  10.562   4.951  1.00  0.00
ATOM    344  CA  GLN    21      -7.704  12.011   5.805  1.00  0.00
ATOM    345  HA  GLN    21      -7.521  13.084   5.750  1.00  0.00
ATOM    346  CB  GLN    21      -8.671  11.619   4.673  1.00  0.00
ATOM    347  HB2 GLN    21      -8.328  12.144   3.782  1.00  0.00
ATOM    348  HB3 GLN    21      -8.554  10.545   4.529  1.00  0.00
ATOM    349  CG  GLN    21     -10.152  11.944   4.919  1.00  0.00
ATOM    350  HG2 GLN    21     -10.733  11.590   4.067  1.00  0.00
ATOM    351  HG3 GLN    21     -10.464  11.410   5.817  1.00  0.00
ATOM    352  CD  GLN    21     -10.430  13.429   5.115  1.00  0.00
ATOM    353  OE1 GLN    21     -10.218  14.237   4.209  1.00  0.00
ATOM    354  NE2 GLN    21     -10.919  13.791   6.298  1.00  0.00
ATOM    355 HE21 GLN    21     -11.122  14.763   6.481  1.00  0.00
ATOM    356 HE22 GLN    21     -11.086  13.091   7.007  1.00  0.00
ATOM    357  C   GLN    21      -8.322  11.697   7.167  1.00  0.00
ATOM    358  O   GLN    21      -9.073  12.502   7.720  1.00  0.00
ATOM    359  N   PHE    22      -7.973  10.533   7.713  1.00  0.00
ATOM    360  H   PHE    22      -7.367   9.902   7.208  1.00  0.00
ATOM    361  CA  PHE    22      -8.496  10.104   9.005  1.00  0.00
ATOM    362  HA  PHE    22      -9.229  10.820   9.376  1.00  0.00
ATOM    363  CB  PHE    22      -9.176   8.748   8.844  1.00  0.00
ATOM    364  HB2 PHE    22      -8.472   7.968   8.554  1.00  0.00
ATOM    365  HB3 PHE    22      -9.646   8.480   9.790  1.00  0.00
ATOM    366  CG  PHE    22     -10.255   8.750   7.819  1.00  0.00
ATOM    367  CD1 PHE    22     -11.450   9.401   8.064  1.00  0.00
ATOM    368  HD1 PHE    22     -11.608   9.883   9.029  1.00  0.00
ATOM    369  CE1 PHE    22     -12.437   9.443   7.102  1.00  0.00
ATOM    370  HE1 PHE    22     -13.375   9.960   7.304  1.00  0.00
ATOM    371  CZ  PHE    22     -12.234   8.829   5.876  1.00  0.00
ATOM    372  HZ  PHE    22     -13.013   8.860   5.115  1.00  0.00
ATOM    373  CE2 PHE    22     -11.045   8.177   5.620  1.00  0.00
ATOM    374  HE2 PHE    22     -10.879   7.692   4.658  1.00  0.00
ATOM    375  CD2 PHE    22     -10.062   8.141   6.591  1.00  0.00
ATOM    376  HD2 PHE    22      -9.120   7.628   6.395  1.00  0.00
ATOM    377  C   PHE    22      -7.467  10.016  10.124  1.00  0.00
ATOM    378  O   PHE    22      -7.813   9.737  11.277  1.00  0.00
ATOM    379  N   GLY    23      -6.206  10.252   9.794  1.00  0.00
ATOM    380  H   GLY    23      -5.919  10.489   8.856  1.00  0.00
ATOM    381  CA  GLY    23      -5.194  10.167  10.819  1.00  0.00
ATOM    382  HA2 GLY    23      -5.429  10.906  11.585  1.00  0.00
ATOM    383  HA3 GLY    23      -5.238   9.168  11.253  1.00  0.00
ATOM    384  C   GLY    23      -3.803  10.417  10.308  1.00  0.00
ATOM    385  O   GLY    23      -3.580  10.545   9.105  1.00  0.00
ATOM    386  N   GLU    24      -2.862  10.460  11.241  1.00  0.00
ATOM    387  H   GLU    24      -3.137  10.316  12.202  1.00  0.00
ATOM    388  CA  GLU    24      -1.461  10.730  10.958  1.00  0.00
ATOM    389  HA  GLU    24      -1.305  10.978   9.908  1.00  0.00
ATOM    390  CB  GLU    24      -1.061  11.940  11.814  1.00  0.00
ATOM    391  HB2 GLU    24      -1.812  12.701  11.603  1.00  0.00
ATOM    392  HB3 GLU    24      -1.163  11.606  12.846  1.00  0.00
ATOM    393  CG  GLU    24       0.310  12.521  11.609  1.00  0.00
ATOM    394  HG2 GLU    24       1.022  11.965  12.220  1.00  0.00
ATOM    395  HG3 GLU    24       0.575  12.414  10.557  1.00  0.00
ATOM    396  CD  GLU    24       0.350  13.993  11.996  1.00  0.00
ATOM    397  OE1 GLU    24      -0.207  14.822  11.234  1.00  0.00
ATOM    398  OE2 GLU    24       0.929  14.333  13.059  1.00  0.00
ATOM    399  C   GLU    24      -0.627   9.483  11.297  1.00  0.00
ATOM    400  O   GLU    24      -0.837   8.868  12.339  1.00  0.00
ATOM    401  N   VAL    25       0.298   9.085  10.426  1.00  0.00
ATOM    402  H   VAL    25       0.440   9.534   9.533  1.00  0.00
ATOM    403  CA  VAL    25       1.094   7.903  10.740  1.00  0.00
ATOM    404  HA  VAL    25       0.582   7.311  11.498  1.00  0.00
ATOM    405  CB  VAL    25       1.345   7.010   9.500  1.00  0.00
ATOM    406  HB  VAL    25       1.902   7.578   8.754  1.00  0.00
ATOM    407  CG1 VAL    25       2.155   5.766   9.905  1.00  0.00
ATOM    408 HG11 VAL    25       1.599   5.197  10.651  1.00  0.00
ATOM    409 HG12 VAL    25       2.328   5.142   9.028  1.00  0.00
ATOM    410 HG13 VAL    25       3.112   6.075  10.325  1.00  0.00
ATOM    411  CG2 VAL    25       0.017   6.586   8.891  1.00  0.00
ATOM    412 HG21 VAL    25      -0.544   7.470   8.590  1.00  0.00
ATOM    413 HG22 VAL    25       0.201   5.958   8.020  1.00  0.00
ATOM    414 HG23 VAL    25      -0.558   6.025   9.628  1.00  0.00
ATOM    415  C   VAL    25       2.418   8.300  11.367  1.00  0.00
ATOM    416  O   VAL    25       3.108   9.196  10.888  1.00  0.00
ATOM    417  N   TRP    26       2.761   7.611  12.447  1.00  0.00
ATOM    418  H   TRP    26       2.129   6.915  12.815  1.00  0.00
ATOM    419  CA  TRP    26       3.986   7.876  13.167  1.00  0.00
ATOM    420  HA  TRP    26       4.576   8.630  12.647  1.00  0.00
ATOM    421  CB  TRP    26       3.654   8.392  14.558  1.00  0.00
ATOM    422  HB2 TRP    26       2.766   7.867  14.912  1.00  0.00
ATOM    423  HB3 TRP    26       4.466   8.255  15.272  1.00  0.00
ATOM    424  CG  TRP    26       3.324   9.831  14.565  1.00  0.00
ATOM    425  CD1 TRP    26       2.287  10.441  13.915  1.00  0.00
ATOM    426  HD1 TRP    26       1.601   9.797  13.365  1.00  0.00
ATOM    427  NE1 TRP    26       2.343  11.799  14.109  1.00  0.00
ATOM    428  HE1 TRP    26       1.697  12.477  13.731  1.00  0.00
ATOM    429  CE2 TRP    26       3.428  12.086  14.901  1.00  0.00
ATOM    430  CZ2 TRP    26       3.904  13.314  15.376  1.00  0.00
ATOM    431  HZ2 TRP    26       3.364  14.221  15.104  1.00  0.00
ATOM    432  CH2 TRP    26       5.026  13.299  16.156  1.00  0.00
ATOM    433  HH2 TRP    26       5.422  14.237  16.543  1.00  0.00
ATOM    434  CZ3 TRP    26       5.680  12.105  16.472  1.00  0.00
ATOM    435  HZ3 TRP    26       6.576  12.109  17.093  1.00  0.00
ATOM    436  CE3 TRP    26       5.215  10.886  16.010  1.00  0.00
ATOM    437  HE3 TRP    26       5.760   9.984  16.290  1.00  0.00
ATOM    438  CD2 TRP    26       4.067  10.866  15.205  1.00  0.00
ATOM    439  C   TRP    26       4.954   6.721  13.302  1.00  0.00
ATOM    440  O   TRP    26       4.618   5.555  13.094  1.00  0.00
ATOM    441  N   MET    27       6.175   7.086  13.662  1.00  0.00
ATOM    442  H   MET    27       6.367   8.064  13.829  1.00  0.00
ATOM    443  CA  MET    27       7.246   6.136  13.847  1.00  0.00
ATOM    444  HA  MET    27       6.955   5.157  13.466  1.00  0.00
ATOM    445  CB  MET    27       8.489   6.612  13.079  1.00  0.00
ATOM    446  HB2 MET    27       8.134   7.040  12.141  1.00  0.00
ATOM    447  HB3 MET    27       8.952   7.393  13.682  1.00  0.00
ATOM    448  CG  MET    27       9.501   5.538  12.789  1.00  0.00
ATOM    449  HG2 MET    27       8.966   4.611  12.581  1.00  0.00
ATOM    450  HG3 MET    27      10.070   5.833  11.907  1.00  0.00
ATOM    451  SD  MET    27      10.625   5.274  14.153  1.00  0.00
ATOM    452  CE  MET    27      12.040   6.276  13.613  1.00  0.00
ATOM    453  HE1 MET    27      11.727   7.313  13.495  1.00  0.00
ATOM    454  HE2 MET    27      12.833   6.218  14.358  1.00  0.00
ATOM    455  HE3 MET    27      12.410   5.898  12.659  1.00  0.00
ATOM    456  C   MET    27       7.473   6.160  15.349  1.00  0.00
ATOM    457  O   MET    27       7.451   7.222  15.973  1.00  0.00
ATOM    458  N   GLY    28       7.675   5.000  15.943  1.00  0.00
ATOM    459  H   GLY    28       7.683   4.127  15.434  1.00  0.00
ATOM    460  CA  GLY    28       7.893   4.961  17.373  1.00  0.00
ATOM    461  HA2 GLY    28       8.680   5.663  17.651  1.00  0.00
ATOM    462  HA3 GLY    28       6.975   5.219  17.899  1.00  0.00
ATOM    463  C   GLY    28       8.311   3.578  17.770  1.00  0.00
ATOM    464  O   GLY    28       8.376   2.694  16.925  1.00  0.00
ATOM    465  N   THR    29       8.601   3.374  19.043  1.00  0.00
ATOM    466  H   THR    29       8.609   4.118  19.726  1.00  0.00
ATOM    467  CA  THR    29       9.006   2.046  19.468  1.00  0.00
ATOM    468  HA  THR    29       9.069   1.387  18.602  1.00  0.00
ATOM    469  CB  THR    29      10.373   2.061  20.174  1.00  0.00
ATOM    470  HB  THR    29      10.718   1.035  20.304  1.00  0.00
ATOM    471  CG2 THR    29      11.393   2.839  19.339  1.00  0.00
ATOM    472 HG21 THR    29      11.049   3.865  19.209  1.00  0.00
ATOM    473 HG22 THR    29      12.355   2.842  19.850  1.00  0.00
ATOM    474 HG23 THR    29      11.501   2.366  18.363  1.00  0.00
ATOM    475  OG1 THR    29      10.242   2.671  21.460  1.00  0.00
ATOM    476  HG1 THR    29      11.096   2.679  21.899  1.00  0.00
ATOM    477  C   THR    29       7.977   1.384  20.373  1.00  0.00
ATOM    478  O   THR    29       7.136   2.042  20.994  1.00  0.00
ATOM    479  N   TRP    30       8.051   0.063  20.425  1.00  0.00
ATOM    480  H   TRP    30       8.768  -0.405  19.890  1.00  0.00
ATOM    481  CA  TRP    30       7.157  -0.741  21.220  1.00  0.00
ATOM    482  HA  TRP    30       6.430  -0.114  21.736  1.00  0.00
ATOM    483  CB  TRP    30       6.415  -1.688  20.301  1.00  0.00
ATOM    484  HB2 TRP    30       5.796  -1.191  19.555  1.00  0.00
ATOM    485  HB3 TRP    30       7.204  -2.251  19.803  1.00  0.00
ATOM    486  CG  TRP    30       5.554  -2.674  20.971  1.00  0.00
ATOM    487  CD1 TRP    30       4.905  -2.536  22.176  1.00  0.00
ATOM    488  HD1 TRP    30       5.112  -1.629  22.744  1.00  0.00
ATOM    489  NE1 TRP    30       4.096  -3.630  22.409  1.00  0.00
ATOM    490  HE1 TRP    30       3.509  -3.770  23.219  1.00  0.00
ATOM    491  CE2 TRP    30       4.216  -4.497  21.352  1.00  0.00
ATOM    492  CZ2 TRP    30       3.602  -5.719  21.125  1.00  0.00
ATOM    493  HZ2 TRP    30       2.913  -6.103  21.877  1.00  0.00
ATOM    494  CH2 TRP    30       3.906  -6.374  19.955  1.00  0.00
ATOM    495  HH2 TRP    30       3.440  -7.337  19.747  1.00  0.00
ATOM    496  CZ3 TRP    30       4.798  -5.838  19.023  1.00  0.00
ATOM    497  HZ3 TRP    30       5.031  -6.366  18.099  1.00  0.00
ATOM    498  CE3 TRP    30       5.419  -4.611  19.249  1.00  0.00
ATOM    499  HE3 TRP    30       6.098  -4.224  18.489  1.00  0.00
ATOM    500  CD2 TRP    30       5.129  -3.923  20.430  1.00  0.00
ATOM    501  C   TRP    30       8.004  -1.504  22.202  1.00  0.00
ATOM    502  O   TRP    30       8.946  -2.198  21.804  1.00  0.00
ATOM    503  N   ASN    31       7.675  -1.353  23.488  1.00  0.00
ATOM    504  H   ASN    31       6.929  -0.719  23.739  1.00  0.00
ATOM    505  CA  ASN    31       8.403  -2.026  24.562  1.00  0.00
ATOM    506  HA  ASN    31       8.079  -1.632  25.526  1.00  0.00
ATOM    507  CB  ASN    31       8.143  -3.531  24.538  1.00  0.00
ATOM    508  HB2 ASN    31       8.332  -3.908  23.533  1.00  0.00
ATOM    509  HB3 ASN    31       8.820  -4.016  25.241  1.00  0.00
ATOM    510  CG  ASN    31       6.719  -3.874  24.924  1.00  0.00
ATOM    511  OD1 ASN    31       6.252  -3.501  26.002  1.00  0.00
ATOM    512  ND2 ASN    31       6.015  -4.585  24.045  1.00  0.00
ATOM    513 HD21 ASN    31       5.060  -4.840  24.255  1.00  0.00
ATOM    514 HD22 ASN    31       6.439  -4.867  23.173  1.00  0.00
ATOM    515  C   ASN    31       9.887  -1.750  24.474  1.00  0.00
ATOM    516  O   ASN    31      10.710  -2.627  24.696  1.00  0.00
ATOM    517  N   GLY    32      10.207  -0.508  24.129  1.00  0.00
ATOM    518  H   GLY    32       9.472   0.153  23.922  1.00  0.00
ATOM    519  CA  GLY    32      11.587  -0.057  24.036  1.00  0.00
ATOM    520  HA2 GLY    32      11.496   0.976  23.701  1.00  0.00
ATOM    521  HA3 GLY    32      11.932  -0.074  25.070  1.00  0.00
ATOM    522  C   GLY    32      12.602  -0.769  23.166  1.00  0.00
ATOM    523  O   GLY    32      13.781  -0.424  23.240  1.00  0.00
ATOM    524  N   ASN    33      12.203  -1.736  22.344  1.00  0.00
ATOM    525  H   ASN    33      11.263  -2.106  22.342  1.00  0.00
ATOM    526  CA  ASN    33      13.212  -2.398  21.517  1.00  0.00
ATOM    527  HA  ASN    33      14.046  -1.723  21.324  1.00  0.00
ATOM    528  CB  ASN    33      13.741  -3.630  22.246  1.00  0.00
ATOM    529  HB2 ASN    33      12.895  -4.193  22.639  1.00  0.00
ATOM    530  HB3 ASN    33      14.295  -4.250  21.542  1.00  0.00
ATOM    531  CG  ASN    33      14.663  -3.265  23.405  1.00  0.00
ATOM    532  OD1 ASN    33      15.649  -2.532  23.231  1.00  0.00
ATOM    533  ND2 ASN    33      14.351  -3.780  24.593  1.00  0.00
ATOM    534 HD21 ASN    33      14.926  -3.573  25.397  1.00  0.00
ATOM    535 HD22 ASN    33      13.540  -4.375  24.684  1.00  0.00
ATOM    536  C   ASN    33      12.858  -2.768  20.072  1.00  0.00
ATOM    537  O   ASN    33      13.703  -3.278  19.337  1.00  0.00
ATOM    538  N   THR    34      11.630  -2.505  19.644  1.00  0.00
ATOM    539  H   THR    34      10.927  -2.104  20.249  1.00  0.00
ATOM    540  CA  THR    34      11.258  -2.838  18.282  1.00  0.00
ATOM    541  HA  THR    34      12.142  -3.156  17.729  1.00  0.00
ATOM    542  CB  THR    34      10.210  -3.976  18.235  1.00  0.00
ATOM    543  HB  THR    34      10.477  -4.666  17.435  1.00  0.00
ATOM    544  CG2 THR    34      10.161  -4.728  19.555  1.00  0.00
ATOM    545 HG21 THR    34       9.892  -4.040  20.356  1.00  0.00
ATOM    546 HG22 THR    34       9.416  -5.522  19.494  1.00  0.00
ATOM    547 HG23 THR    34      11.138  -5.163  19.762  1.00  0.00
ATOM    548  OG1 THR    34       8.917  -3.416  17.964  1.00  0.00
ATOM    549  HG1 THR    34       8.263  -4.118  17.934  1.00  0.00
ATOM    550  C   THR    34      10.699  -1.623  17.547  1.00  0.00
ATOM    551  O   THR    34       9.761  -1.000  18.005  1.00  0.00
ATOM    552  N   LYS    35      11.290  -1.286  16.404  1.00  0.00
ATOM    553  H   LYS    35      12.077  -1.816  16.056  1.00  0.00
ATOM    554  CA  LYS    35      10.828  -0.143  15.627  1.00  0.00
ATOM    555  HA  LYS    35      10.719   0.721  16.281  1.00  0.00
ATOM    556  CB  LYS    35      11.825   0.208  14.511  1.00  0.00
ATOM    557  HB2 LYS    35      11.716  -0.567  13.752  1.00  0.00
ATOM    558  HB3 LYS    35      11.498   1.164  14.102  1.00  0.00
ATOM    559  CG  LYS    35      13.294   0.308  14.931  1.00  0.00
ATOM    560  HG2 LYS    35      13.558  -0.638  15.404  1.00  0.00
ATOM    561  HG3 LYS    35      13.880   0.433  14.020  1.00  0.00
ATOM    562  CD  LYS    35      13.595   1.461  15.892  1.00  0.00
ATOM    563  HD2 LYS    35      12.798   1.496  16.635  1.00  0.00
ATOM    564  HD3 LYS    35      14.542   1.248  16.387  1.00  0.00
ATOM    565  CE  LYS    35      13.684   2.799  15.182  1.00  0.00
ATOM    566  HE2 LYS    35      14.448   2.724  14.409  1.00  0.00
ATOM    567  HE3 LYS    35      12.719   3.004  14.719  1.00  0.00
ATOM    568  NZ  LYS    35      14.034   3.915  16.127  1.00  0.00
ATOM    569  HZ1 LYS    35      14.929   3.725  16.555  1.00  0.00
ATOM    570  HZ2 LYS    35      14.084   4.785  15.616  1.00  0.00
ATOM    571  HZ3 LYS    35      13.326   3.985  16.843  1.00  0.00
ATOM    572  C   LYS    35       9.471  -0.517  15.016  1.00  0.00
ATOM    573  O   LYS    35       9.321  -1.583  14.415  1.00  0.00
ATOM    574  N   VAL    36       8.493   0.369  15.186  1.00  0.00
ATOM    575  H   VAL    36       8.678   1.220  15.697  1.00  0.00
ATOM    576  CA  VAL    36       7.153   0.155  14.664  1.00  0.00
ATOM    577  HA  VAL    36       7.161  -0.632  13.911  1.00  0.00
ATOM    578  CB  VAL    36       6.162  -0.247  15.792  1.00  0.00
ATOM    579  HB  VAL    36       5.142  -0.174  15.415  1.00  0.00
ATOM    580  CG1 VAL    36       6.432  -1.663  16.240  1.00  0.00
ATOM    581 HG11 VAL    36       7.452  -1.737  16.618  1.00  0.00
ATOM    582 HG12 VAL    36       5.732  -1.935  17.031  1.00  0.00
ATOM    583 HG13 VAL    36       6.308  -2.342  15.397  1.00  0.00
ATOM    584  CG2 VAL    36       6.307   0.711  16.967  1.00  0.00
ATOM    585 HG21 VAL    36       6.089   1.727  16.638  1.00  0.00
ATOM    586 HG22 VAL    36       5.611   0.427  17.756  1.00  0.00
ATOM    587 HG23 VAL    36       7.327   0.665  17.349  1.00  0.00
ATOM    588  C   VAL    36       6.618   1.412  14.001  1.00  0.00
ATOM    589  O   VAL    36       7.233   2.469  14.083  1.00  0.00
ATOM    590  N   ALA    37       5.472   1.273  13.339  1.00  0.00
ATOM    591  H   ALA    37       5.029   0.365  13.337  1.00  0.00
ATOM    592  CA  ALA    37       4.808   2.364  12.650  1.00  0.00
ATOM    593  HA  ALA    37       5.250   3.349  12.801  1.00  0.00
ATOM    594  CB  ALA    37       4.733   2.089  11.163  1.00  0.00
ATOM    595  HB1 ALA    37       4.284   1.110  10.995  1.00  0.00
ATOM    596  HB2 ALA    37       4.124   2.855  10.682  1.00  0.00
ATOM    597  HB3 ALA    37       5.737   2.106  10.739  1.00  0.00
ATOM    598  C   ALA    37       3.417   2.390  13.239  1.00  0.00
ATOM    599  O   ALA    37       2.756   1.348  13.335  1.00  0.00
ATOM    600  N   ILE    38       2.956   3.570  13.637  1.00  0.00
ATOM    601  H   ILE    38       3.519   4.408  13.594  1.00  0.00
ATOM    602  CA  ILE    38       1.633   3.661  14.216  1.00  0.00
ATOM    603  HA  ILE    38       1.183   2.671  14.282  1.00  0.00
ATOM    604  CB  ILE    38       1.727   4.266  15.603  1.00  0.00
ATOM    605  HB  ILE    38       1.782   5.351  15.520  1.00  0.00
ATOM    606  CG2 ILE    38       0.510   3.884  16.410  1.00  0.00
ATOM    607 HG21 ILE    38       0.455   2.799  16.493  1.00  0.00
ATOM    608 HG22 ILE    38       0.583   4.321  17.406  1.00  0.00
ATOM    609 HG23 ILE    38      -0.386   4.256  15.915  1.00  0.00
ATOM    610  CG1 ILE    38       3.008   3.743  16.280  1.00  0.00
ATOM    611 HG12 ILE    38       2.852   2.679  16.454  1.00  0.00
ATOM    612 HG13 ILE    38       3.814   3.878  15.559  1.00  0.00
ATOM    613  CD1 ILE    38       3.376   4.413  17.573  1.00  0.00
ATOM    614 HD11 ILE    38       2.571   4.279  18.295  1.00  0.00
ATOM    615 HD12 ILE    38       4.292   3.971  17.965  1.00  0.00
ATOM    616 HD13 ILE    38       3.534   5.478  17.400  1.00  0.00
ATOM    617  C   ILE    38       0.660   4.461  13.366  1.00  0.00
ATOM    618  O   ILE    38       0.865   5.645  13.116  1.00  0.00
ATOM    619  N   LYS    39      -0.388   3.804  12.891  1.00  0.00
ATOM    620  H   LYS    39      -0.519   2.822  13.087  1.00  0.00
ATOM    621  CA  LYS    39      -1.378   4.481  12.073  1.00  0.00
ATOM    622  HA  LYS    39      -0.922   5.344  11.588  1.00  0.00
ATOM    623  CB  LYS    39      -1.928   3.550  10.995  1.00  0.00
ATOM    624  HB2 LYS    39      -1.112   3.281  10.323  1.00  0.00
ATOM    625  HB3 LYS    39      -2.312   2.652  11.478  1.00  0.00
ATOM    626  CG  LYS    39      -3.031   4.206  10.206  1.00  0.00
ATOM    627  HG2 LYS    39      -3.809   4.525  10.900  1.00  0.00
ATOM    628  HG3 LYS    39      -2.620   5.078   9.697  1.00  0.00
ATOM    629  CD  LYS    39      -3.621   3.260   9.188  1.00  0.00
ATOM    630  HD2 LYS    39      -2.832   2.908   8.524  1.00  0.00
ATOM    631  HD3 LYS    39      -4.069   2.410   9.703  1.00  0.00
ATOM    632  CE  LYS    39      -4.684   3.974   8.374  1.00  0.00
ATOM    633  HE2 LYS    39      -5.654   3.836   8.851  1.00  0.00
ATOM    634  HE3 LYS    39      -4.448   5.037   8.331  1.00  0.00
ATOM    635  NZ  LYS    39      -4.727   3.422   6.996  1.00  0.00
ATOM    636  HZ1 LYS    39      -4.945   2.436   7.036  1.00  0.00
ATOM    637  HZ2 LYS    39      -5.437   3.903   6.463  1.00  0.00
ATOM    638  HZ3 LYS    39      -3.828   3.550   6.554  1.00  0.00
ATOM    639  C   LYS    39      -2.526   4.936  12.971  1.00  0.00
ATOM    640  O   LYS    39      -3.502   4.208  13.178  1.00  0.00
ATOM    641  N   THR    40      -2.407   6.148  13.497  1.00  0.00
ATOM    642  H   THR    40      -1.585   6.707  13.314  1.00  0.00
ATOM    643  CA  THR    40      -3.433   6.697  14.375  1.00  0.00
ATOM    644  HA  THR    40      -3.785   5.920  15.054  1.00  0.00
ATOM    645  CB  THR    40      -2.880   7.860  15.207  1.00  0.00
ATOM    646  HB  THR    40      -3.475   7.959  16.115  1.00  0.00
ATOM    647  CG2 THR    40      -1.417   7.609  15.580  1.00  0.00
ATOM    648 HG21 THR    40      -0.821   7.511  14.672  1.00  0.00
ATOM    649 HG22 THR    40      -1.043   8.446  16.170  1.00  0.00
ATOM    650 HG23 THR    40      -1.342   6.692  16.164  1.00  0.00
ATOM    651  OG1 THR    40      -2.967   9.071  14.439  1.00  0.00
ATOM    652  HG1 THR    40      -2.622   9.803  14.955  1.00  0.00
ATOM    653  C   THR    40      -4.677   7.209  13.642  1.00  0.00
ATOM    654  O   THR    40      -4.689   7.398  12.425  1.00  0.00
ATOM    655  N   LEU    41      -5.730   7.414  14.418  1.00  0.00
ATOM    656  H   LEU    41      -5.657   7.209  15.404  1.00  0.00
ATOM    657  CA  LEU    41      -6.999   7.911  13.909  1.00  0.00
ATOM    658  HA  LEU    41      -6.920   8.094  12.838  1.00  0.00
ATOM    659  CB  LEU    41      -8.114   6.889  14.150  1.00  0.00
ATOM    660  HB2 LEU    41      -8.118   6.266  13.256  1.00  0.00
ATOM    661  HB3 LEU    41      -7.803   6.291  15.007  1.00  0.00
ATOM    662  CG  LEU    41      -9.518   7.438  14.396  1.00  0.00
ATOM    663  HG  LEU    41      -9.652   8.323  13.774  1.00  0.00
ATOM    664  CD1 LEU    41     -10.595   6.416  14.062  1.00  0.00
ATOM    665 HD11 LEU    41     -10.462   5.531  14.684  1.00  0.00
ATOM    666 HD12 LEU    41     -11.578   6.847  14.251  1.00  0.00
ATOM    667 HD13 LEU    41     -10.518   6.135  13.012  1.00  0.00
ATOM    668  CD2 LEU    41      -9.605   7.827  15.852  1.00  0.00
ATOM    669 HD21 LEU    41      -8.855   8.588  16.070  1.00  0.00
ATOM    670 HD22 LEU    41     -10.597   8.225  16.064  1.00  0.00
ATOM    671 HD23 LEU    41      -9.424   6.951  16.474  1.00  0.00
ATOM    672  C   LEU    41      -7.316   9.218  14.633  1.00  0.00
ATOM    673  O   LEU    41      -7.313   9.284  15.867  1.00  0.00
ATOM    674  N   LYS    42      -7.558  10.262  13.848  1.00  0.00
ATOM    675  H   LYS    42      -7.517  10.162  12.844  1.00  0.00
ATOM    676  CA  LYS    42      -7.877  11.572  14.398  1.00  0.00
ATOM    677  HA  LYS    42      -7.148  11.850  15.159  1.00  0.00
ATOM    678  CB  LYS    42      -7.842  12.612  13.288  1.00  0.00
ATOM    679  HB2 LYS    42      -6.975  12.397  12.663  1.00  0.00
ATOM    680  HB3 LYS    42      -8.751  12.495  12.699  1.00  0.00
ATOM    681  CG  LYS    42      -7.754  14.023  13.800  1.00  0.00
ATOM    682  HG2 LYS    42      -8.608  14.212  14.450  1.00  0.00
ATOM    683  HG3 LYS    42      -6.832  14.130  14.371  1.00  0.00
ATOM    684  CD  LYS    42      -7.759  15.003  12.677  1.00  0.00
ATOM    685  HD2 LYS    42      -6.942  14.768  11.994  1.00  0.00
ATOM    686  HD3 LYS    42      -8.707  14.932  12.145  1.00  0.00
ATOM    687  CE  LYS    42      -7.584  16.395  13.202  1.00  0.00
ATOM    688  HE2 LYS    42      -8.347  16.593  13.955  1.00  0.00
ATOM    689  HE3 LYS    42      -6.596  16.486  13.655  1.00  0.00
ATOM    690  NZ  LYS    42      -7.714  17.376  12.095  1.00  0.00
ATOM    691  HZ1 LYS    42      -8.629  17.291  11.676  1.00  0.00
ATOM    692  HZ2 LYS    42      -7.594  18.311  12.458  1.00  0.00
ATOM    693  HZ3 LYS    42      -7.006  17.192  11.398  1.00  0.00
ATOM    694  C   LYS    42      -9.276  11.477  15.013  1.00  0.00
ATOM    695  O   LYS    42     -10.235  11.114  14.335  1.00  0.00
ATOM    696  N   PRO    43      -9.409  11.797  16.309  1.00  0.00
ATOM    697  CD  PRO    43      -8.349  12.186  17.244  1.00  0.00
ATOM    698  HD2 PRO    43      -7.533  12.675  16.711  1.00  0.00
ATOM    699  HD3 PRO    43      -7.966  11.311  17.769  1.00  0.00
ATOM    700  CG  PRO    43      -9.085  13.121  18.154  1.00  0.00
ATOM    701  HG2 PRO    43      -9.133  14.116  17.709  1.00  0.00
ATOM    702  HG3 PRO    43      -8.581  13.180  19.119  1.00  0.00
ATOM    703  CB  PRO    43     -10.461  12.515  18.300  1.00  0.00
ATOM    704  HB2 PRO    43     -11.309  13.171  18.495  1.00  0.00
ATOM    705  HB3 PRO    43     -10.335  11.826  19.135  1.00  0.00
ATOM    706  CA  PRO    43     -10.697  11.726  16.999  1.00  0.00
ATOM    707  HA  PRO    43     -10.760  10.686  17.319  1.00  0.00
ATOM    708  C   PRO    43     -11.994  12.117  16.282  1.00  0.00
ATOM    709  O   PRO    43     -12.803  11.245  15.959  1.00  0.00
ATOM    710  N   GLY    44     -12.223  13.396  16.016  1.00  0.00
ATOM    711  H   GLY    44     -11.567  14.131  16.239  1.00  0.00
ATOM    712  CA  GLY    44     -13.483  13.762  15.371  1.00  0.00
ATOM    713  HA2 GLY    44     -14.271  13.271  15.942  1.00  0.00
ATOM    714  HA3 GLY    44     -13.577  14.842  15.477  1.00  0.00
ATOM    715  C   GLY    44     -13.634  13.394  13.903  1.00  0.00
ATOM    716  O   GLY    44     -14.565  13.845  13.232  1.00  0.00
ATOM    717  N   THR    45     -12.726  12.562  13.414  1.00  0.00
ATOM    718  H   THR    45     -11.975  12.256  14.016  1.00  0.00
ATOM    719  CA  THR    45     -12.703  12.148  12.020  1.00  0.00
ATOM    720  HA  THR    45     -13.084  12.938  11.374  1.00  0.00
ATOM    721  CB  THR    45     -11.275  11.831  11.609  1.00  0.00
ATOM    722  HB  THR    45     -10.777  11.312  12.428  1.00  0.00
ATOM    723  CG2 THR    45     -11.260  10.959  10.381  1.00  0.00
ATOM    724 HG21 THR    45     -11.757  11.477   9.561  1.00  0.00
ATOM    725 HG22 THR    45     -10.229  10.742  10.101  1.00  0.00
ATOM    726 HG23 THR    45     -11.783  10.026  10.591  1.00  0.00
ATOM    727  OG1 THR    45     -10.587  13.052  11.343  1.00  0.00
ATOM    728  HG1 THR    45      -9.684  12.861  11.082  1.00  0.00
ATOM    729  C   THR    45     -13.595  10.982  11.590  1.00  0.00
ATOM    730  O   THR    45     -14.637  11.186  10.966  1.00  0.00
ATOM    731  N   MET    46     -13.164   9.764  11.900  1.00  0.00
ATOM    732  H   MET    46     -12.275   9.640  12.362  1.00  0.00
ATOM    733  CA  MET    46     -13.926   8.580  11.542  1.00  0.00
ATOM    734  HA  MET    46     -14.860   8.869  11.060  1.00  0.00
ATOM    735  CB  MET    46     -13.123   7.707  10.570  1.00  0.00
ATOM    736  HB2 MET    46     -13.147   8.201   9.599  1.00  0.00
ATOM    737  HB3 MET    46     -12.097   7.677  10.937  1.00  0.00
ATOM    738  CG  MET    46     -13.651   6.293  10.430  1.00  0.00
ATOM    739  HG2 MET    46     -13.361   5.736  11.321  1.00  0.00
ATOM    740  HG3 MET    46     -14.738   6.344  10.372  1.00  0.00
ATOM    741  SD  MET    46     -13.017   5.445   8.966  1.00  0.00
ATOM    742  CE  MET    46     -11.221   5.519   9.229  1.00  0.00
ATOM    743  HE1 MET    46     -10.968   5.010  10.159  1.00  0.00
ATOM    744  HE2 MET    46     -10.712   5.032   8.398  1.00  0.00
ATOM    745  HE3 MET    46     -10.905   6.561   9.288  1.00  0.00
ATOM    746  C   MET    46     -14.312   7.757  12.763  1.00  0.00
ATOM    747  O   MET    46     -13.721   7.888  13.825  1.00  0.00
ATOM    748  N   SER    47     -15.315   6.907  12.591  1.00  0.00
ATOM    749  H   SER    47     -15.773   6.855  11.692  1.00  0.00
ATOM    750  CA  SER    47     -15.793   6.047  13.657  1.00  0.00
ATOM    751  HA  SER    47     -16.036   6.637  14.541  1.00  0.00
ATOM    752  CB  SER    47     -17.055   5.319  13.193  1.00  0.00
ATOM    753  HB2 SER    47     -17.876   6.034  13.148  1.00  0.00
ATOM    754  HB3 SER    47     -16.878   4.906  12.201  1.00  0.00
ATOM    755  OG  SER    47     -17.387   4.278  14.083  1.00  0.00
ATOM    756  HG  SER    47     -18.181   3.835  13.774  1.00  0.00
ATOM    757  C   SER    47     -14.724   5.020  14.039  1.00  0.00
ATOM    758  O   SER    47     -14.142   4.356  13.168  1.00  0.00
ATOM    759  N   PRO    48     -14.456   4.870  15.349  1.00  0.00
ATOM    760  CD  PRO    48     -15.145   5.530  16.471  1.00  0.00
ATOM    761  HD2 PRO    48     -16.105   5.048  16.659  1.00  0.00
ATOM    762  HD3 PRO    48     -15.306   6.584  16.247  1.00  0.00
ATOM    763  CG  PRO    48     -14.163   5.324  17.599  1.00  0.00
ATOM    764  HG2 PRO    48     -14.654   5.409  18.569  1.00  0.00
ATOM    765  HG3 PRO    48     -13.344   6.042  17.543  1.00  0.00
ATOM    766  CB  PRO    48     -13.674   3.941  17.357  1.00  0.00
ATOM    767  HB2 PRO    48     -14.482   3.260  17.626  1.00  0.00
ATOM    768  HB3 PRO    48     -12.761   3.641  17.871  1.00  0.00
ATOM    769  CA  PRO    48     -13.454   3.916  15.847  1.00  0.00
ATOM    770  HA  PRO    48     -12.458   4.247  15.553  1.00  0.00
ATOM    771  C   PRO    48     -13.725   2.540  15.256  1.00  0.00
ATOM    772  O   PRO    48     -12.812   1.761  15.009  1.00  0.00
ATOM    773  N   GLU    49     -15.005   2.268  15.038  1.00  0.00
ATOM    774  H   GLU    49     -15.695   2.969  15.266  1.00  0.00
ATOM    775  CA  GLU    49     -15.463   1.007  14.475  1.00  0.00
ATOM    776  HA  GLU    49     -15.112   0.169  15.077  1.00  0.00
ATOM    777  CB  GLU    49     -16.994   0.994  14.463  1.00  0.00
ATOM    778  HB2 GLU    49     -17.317   1.950  14.875  1.00  0.00
ATOM    779  HB3 GLU    49     -17.297   0.927  13.419  1.00  0.00
ATOM    780  CG  GLU    49     -17.635  -0.138  15.250  1.00  0.00
ATOM    781  HG2 GLU    49     -17.110  -0.222  16.202  1.00  0.00
ATOM    782  HG3 GLU    49     -18.677   0.127  15.432  1.00  0.00
ATOM    783  CD  GLU    49     -17.571  -1.470  14.516  1.00  0.00
ATOM    784  OE1 GLU    49     -16.449  -2.006  14.333  1.00  0.00
ATOM    785  OE2 GLU    49     -18.645  -1.981  14.119  1.00  0.00
ATOM    786  C   GLU    49     -14.937   0.889  13.045  1.00  0.00
ATOM    787  O   GLU    49     -14.427  -0.156  12.631  1.00  0.00
ATOM    788  N   SER    50     -15.074   1.978  12.291  1.00  0.00
ATOM    789  H   SER    50     -15.526   2.797  12.671  1.00  0.00
ATOM    790  CA  SER    50     -14.621   2.018  10.907  1.00  0.00
ATOM    791  HA  SER    50     -15.008   1.156  10.362  1.00  0.00
ATOM    792  CB  SER    50     -15.124   3.291  10.228  1.00  0.00
ATOM    793  HB2 SER    50     -14.714   4.157  10.748  1.00  0.00
ATOM    794  HB3 SER    50     -14.788   3.298   9.191  1.00  0.00
ATOM    795  OG  SER    50     -16.539   3.345  10.266  1.00  0.00
ATOM    796  HG  SER    50     -16.841   4.148   9.837  1.00  0.00
ATOM    797  C   SER    50     -13.109   1.958  10.807  1.00  0.00
ATOM    798  O   SER    50     -12.559   1.062  10.172  1.00  0.00
ATOM    799  N   PHE    51     -12.435   2.914  11.431  1.00  0.00
ATOM    800  H   PHE    51     -12.897   3.639  11.962  1.00  0.00
ATOM    801  CA  PHE    51     -10.986   2.919  11.377  1.00  0.00
ATOM    802  HA  PHE    51     -10.652   3.346  10.431  1.00  0.00
ATOM    803  CB  PHE    51     -10.415   3.757  12.519  1.00  0.00
ATOM    804  HB2 PHE    51     -10.939   4.710  12.591  1.00  0.00
ATOM    805  HB3 PHE    51     -10.516   3.215  13.460  1.00  0.00
ATOM    806  CG  PHE    51      -8.962   4.078  12.364  1.00  0.00
ATOM    807  CD1 PHE    51      -8.527   4.858  11.303  1.00  0.00
ATOM    808  HD1 PHE    51      -9.257   5.224  10.581  1.00  0.00
ATOM    809  CE1 PHE    51      -7.191   5.173  11.154  1.00  0.00
ATOM    810  HE1 PHE    51      -6.865   5.791  10.317  1.00  0.00
ATOM    811  CZ  PHE    51      -6.264   4.703  12.072  1.00  0.00
ATOM    812  HZ  PHE    51      -5.207   4.946  11.964  1.00  0.00
ATOM    813  CE2 PHE    51      -6.689   3.921  13.130  1.00  0.00
ATOM    814  HE2 PHE    51      -5.966   3.546  13.855  1.00  0.00
ATOM    815  CD2 PHE    51      -8.036   3.613  13.271  1.00  0.00
ATOM    816  HD2 PHE    51      -8.370   2.998  14.106  1.00  0.00
ATOM    817  C   PHE    51     -10.525   1.479  11.529  1.00  0.00
ATOM    818  O   PHE    51      -9.743   0.964  10.732  1.00  0.00
ATOM    819  N   LEU    52     -11.053   0.825  12.551  1.00  0.00
ATOM    820  H   LEU    52     -11.636   1.321  13.210  1.00  0.00
ATOM    821  CA  LEU    52     -10.707  -0.561  12.841  1.00  0.00
ATOM    822  HA  LEU    52      -9.625  -0.674  12.907  1.00  0.00
ATOM    823  CB  LEU    52     -11.329  -0.978  14.186  1.00  0.00
ATOM    824  HB2 LEU    52     -12.356  -0.615  14.170  1.00  0.00
ATOM    825  HB3 LEU    52     -11.329  -2.063  14.292  1.00  0.00
ATOM    826  CG  LEU    52     -10.580  -0.347  15.376  1.00  0.00
ATOM    827  HG  LEU    52     -10.401   0.707  15.162  1.00  0.00
ATOM    828  CD1 LEU    52     -11.393  -0.472  16.645  1.00  0.00
ATOM    829 HD11 LEU    52     -11.572  -1.525  16.860  1.00  0.00
ATOM    830 HD12 LEU    52     -10.848  -0.020  17.473  1.00  0.00
ATOM    831 HD13 LEU    52     -12.348   0.039  16.517  1.00  0.00
ATOM    832  CD2 LEU    52      -9.216  -1.027  15.508  1.00  0.00
ATOM    833 HD21 LEU    52      -8.646  -0.881  14.590  1.00  0.00
ATOM    834 HD22 LEU    52      -8.672  -0.592  16.346  1.00  0.00
ATOM    835 HD23 LEU    52      -9.357  -2.094  15.681  1.00  0.00
ATOM    836  C   LEU    52     -11.014  -1.611  11.791  1.00  0.00
ATOM    837  O   LEU    52     -10.553  -2.742  11.904  1.00  0.00
ATOM    838  N   GLU    53     -11.785  -1.263  10.773  1.00  0.00
ATOM    839  H   GLU    53     -12.175  -0.335  10.689  1.00  0.00
ATOM    840  CA  GLU    53     -12.106  -2.250   9.733  1.00  0.00
ATOM    841  HA  GLU    53     -12.508  -3.150  10.198  1.00  0.00
ATOM    842  CB  GLU    53     -13.143  -1.702   8.749  1.00  0.00
ATOM    843  HB2 GLU    53     -12.709  -0.813   8.291  1.00  0.00
ATOM    844  HB3 GLU    53     -13.294  -2.466   7.986  1.00  0.00
ATOM    845  CG  GLU    53     -14.475  -1.346   9.376  1.00  0.00
ATOM    846  HG2 GLU    53     -14.826  -2.222   9.922  1.00  0.00
ATOM    847  HG3 GLU    53     -14.314  -0.524  10.074  1.00  0.00
ATOM    848  CD  GLU    53     -15.515  -0.940   8.351  1.00  0.00
ATOM    849  OE1 GLU    53     -15.208  -0.085   7.487  1.00  0.00
ATOM    850  OE2 GLU    53     -16.647  -1.473   8.412  1.00  0.00
ATOM    851  C   GLU    53     -10.833  -2.606   8.977  1.00  0.00
ATOM    852  O   GLU    53     -10.728  -3.678   8.383  1.00  0.00
ATOM    853  N   GLU    54      -9.866  -1.696   9.000  1.00  0.00
ATOM    854  H   GLU    54      -9.986  -0.821   9.491  1.00  0.00
ATOM    855  CA  GLU    54      -8.612  -1.933   8.318  1.00  0.00
ATOM    856  HA  GLU    54      -8.802  -2.328   7.320  1.00  0.00
ATOM    857  CB  GLU    54      -7.824  -0.630   8.187  1.00  0.00
ATOM    858  HB2 GLU    54      -8.537   0.158   7.944  1.00  0.00
ATOM    859  HB3 GLU    54      -7.371  -0.425   9.157  1.00  0.00
ATOM    860  CG  GLU    54      -6.740  -0.678   7.123  1.00  0.00
ATOM    861  HG2 GLU    54      -6.117  -1.549   7.324  1.00  0.00
ATOM    862  HG3 GLU    54      -7.215  -0.788   6.148  1.00  0.00
ATOM    863  CD  GLU    54      -5.878   0.571   7.126  1.00  0.00
ATOM    864  OE1 GLU    54      -6.455   1.677   7.245  1.00  0.00
ATOM    865  OE2 GLU    54      -4.635   0.441   7.000  1.00  0.00
ATOM    866  C   GLU    54      -7.804  -2.941   9.127  1.00  0.00
ATOM    867  O   GLU    54      -7.195  -3.852   8.578  1.00  0.00
ATOM    868  N   ALA    55      -7.819  -2.778  10.442  1.00  0.00
ATOM    869  H   ALA    55      -8.329  -2.006  10.847  1.00  0.00
ATOM    870  CA  ALA    55      -7.087  -3.665  11.333  1.00  0.00
ATOM    871  HA  ALA    55      -6.049  -3.748  11.014  1.00  0.00
ATOM    872  CB  ALA    55      -7.117  -3.120  12.752  1.00  0.00
ATOM    873  HB1 ALA    55      -8.151  -3.040  13.089  1.00  0.00
ATOM    874  HB2 ALA    55      -6.572  -3.794  13.412  1.00  0.00
ATOM    875  HB3 ALA    55      -6.651  -2.135  12.773  1.00  0.00
ATOM    876  C   ALA    55      -7.689  -5.054  11.298  1.00  0.00
ATOM    877  O   ALA    55      -6.986  -6.051  11.424  1.00  0.00
ATOM    878  N   GLN    56      -9.000  -5.119  11.123  1.00  0.00
ATOM    879  H   GLN    56      -9.553  -4.276  11.052  1.00  0.00
ATOM    880  CA  GLN    56      -9.687  -6.402  11.071  1.00  0.00
ATOM    881  HA  GLN    56      -9.450  -6.989  11.958  1.00  0.00
ATOM    882  CB  GLN    56     -11.199  -6.183  11.019  1.00  0.00
ATOM    883  HB2 GLN    56     -11.390  -5.132  11.232  1.00  0.00
ATOM    884  HB3 GLN    56     -11.534  -6.415  10.008  1.00  0.00
ATOM    885  CG  GLN    56     -11.955  -7.042  12.008  1.00  0.00
ATOM    886  HG2 GLN    56     -12.997  -6.723  12.029  1.00  0.00
ATOM    887  HG3 GLN    56     -11.899  -8.080  11.681  1.00  0.00
ATOM    888  CD  GLN    56     -11.388  -6.945  13.417  1.00  0.00
ATOM    889  OE1 GLN    56     -10.244  -7.336  13.671  1.00  0.00
ATOM    890  NE2 GLN    56     -12.186  -6.419  14.338  1.00  0.00
ATOM    891 HE21 GLN    56     -11.862  -6.330  15.291  1.00  0.00
ATOM    892 HE22 GLN    56     -13.113  -6.111  14.083  1.00  0.00
ATOM    893  C   GLN    56      -9.232  -7.209   9.858  1.00  0.00
ATOM    894  O   GLN    56      -9.017  -8.421   9.937  1.00  0.00
ATOM    895  N   ILE    57      -9.089  -6.521   8.734  1.00  0.00
ATOM    896  H   ILE    57      -9.276  -5.528   8.747  1.00  0.00
ATOM    897  CA  ILE    57      -8.650  -7.127   7.480  1.00  0.00
ATOM    898  HA  ILE    57      -9.223  -8.025   7.249  1.00  0.00
ATOM    899  CB  ILE    57      -8.770  -6.122   6.308  1.00  0.00
ATOM    900  HB  ILE    57      -8.563  -5.118   6.679  1.00  0.00
ATOM    901  CG2 ILE    57      -7.784  -6.468   5.210  1.00  0.00
ATOM    902 HG21 ILE    57      -7.991  -7.472   4.839  1.00  0.00
ATOM    903 HG22 ILE    57      -7.881  -5.752   4.394  1.00  0.00
ATOM    904 HG23 ILE    57      -6.770  -6.430   5.607  1.00  0.00
ATOM    905  CG1 ILE    57     -10.209  -6.101   5.784  1.00  0.00
ATOM    906 HG12 ILE    57     -10.517  -7.136   5.636  1.00  0.00
ATOM    907 HG13 ILE    57     -10.830  -5.645   6.555  1.00  0.00
ATOM    908  CD1 ILE    57     -10.369  -5.337   4.490  1.00  0.00
ATOM    909 HD11 ILE    57      -9.748  -5.793   3.719  1.00  0.00
ATOM    910 HD12 ILE    57     -11.413  -5.364   4.179  1.00  0.00
ATOM    911 HD13 ILE    57     -10.062  -4.302   4.639  1.00  0.00
ATOM    912  C   ILE    57      -7.181  -7.533   7.614  1.00  0.00
ATOM    913  O   ILE    57      -6.777  -8.603   7.146  1.00  0.00
ATOM    914  N   MET    58      -6.393  -6.675   8.259  1.00  0.00
ATOM    915  H   MET    58      -6.757  -5.780   8.553  1.00  0.00
ATOM    916  CA  MET    58      -4.980  -6.941   8.455  1.00  0.00
ATOM    917  HA  MET    58      -4.502  -7.155   7.498  1.00  0.00
ATOM    918  CB  MET    58      -4.303  -5.719   9.076  1.00  0.00
ATOM    919  HB2 MET    58      -5.007  -5.258   9.769  1.00  0.00
ATOM    920  HB3 MET    58      -3.425  -6.060   9.624  1.00  0.00
ATOM    921  CG  MET    58      -3.884  -4.704   8.032  1.00  0.00
ATOM    922  HG2 MET    58      -3.116  -5.182   7.424  1.00  0.00
ATOM    923  HG3 MET    58      -4.763  -4.508   7.418  1.00  0.00
ATOM    924  SD  MET    58      -3.245  -3.138   8.671  1.00  0.00
ATOM    925  CE  MET    58      -1.505  -3.549   9.056  1.00  0.00
ATOM    926  HE1 MET    58      -0.998  -3.873   8.148  1.00  0.00
ATOM    927  HE2 MET    58      -1.003  -2.669   9.458  1.00  0.00
ATOM    928  HE3 MET    58      -1.476  -4.351   9.794  1.00  0.00
ATOM    929  C   MET    58      -4.666  -8.197   9.267  1.00  0.00
ATOM    930  O   MET    58      -3.653  -8.858   9.021  1.00  0.00
ATOM    931  N   LYS    59      -5.533  -8.522  10.220  1.00  0.00
ATOM    932  H   LYS    59      -6.362  -7.959  10.350  1.00  0.00
ATOM    933  CA  LYS    59      -5.356  -9.693  11.066  1.00  0.00
ATOM    934  HA  LYS    59      -4.333  -9.730  11.442  1.00  0.00
ATOM    935  CB  LYS    59      -6.314  -9.631  12.258  1.00  0.00
ATOM    936  HB2 LYS    59      -7.309  -9.809  11.850  1.00  0.00
ATOM    937  HB3 LYS    59      -6.035 -10.462  12.907  1.00  0.00
ATOM    938  CG  LYS    59      -6.320  -8.340  13.063  1.00  0.00
ATOM    939  HG2 LYS    59      -5.372  -8.234  13.592  1.00  0.00
ATOM    940  HG3 LYS    59      -6.458  -7.492  12.392  1.00  0.00
ATOM    941  CD  LYS    59      -7.460  -8.381  14.069  1.00  0.00
ATOM    942  HD2 LYS    59      -8.398  -8.413  13.516  1.00  0.00
ATOM    943  HD3 LYS    59      -7.356  -9.292  14.660  1.00  0.00
ATOM    944  CE  LYS    59      -7.458  -7.172  14.997  1.00  0.00
ATOM    945  HE2 LYS    59      -6.503  -7.149  15.522  1.00  0.00
ATOM    946  HE3 LYS    59      -7.557  -6.275  14.384  1.00  0.00
ATOM    947  NZ  LYS    59      -8.578  -7.221  15.998  1.00  0.00
ATOM    948  HZ1 LYS    59      -8.486  -8.051  16.565  1.00  0.00
ATOM    949  HZ2 LYS    59      -8.538  -6.402  16.589  1.00  0.00
ATOM    950  HZ3 LYS    59      -9.463  -7.241  15.512  1.00  0.00
ATOM    951  C   LYS    59      -5.692 -10.957  10.276  1.00  0.00
ATOM    952  O   LYS    59      -5.415 -12.063  10.726  1.00  0.00
ATOM    953  N   LYS    60      -6.310 -10.783   9.110  1.00  0.00
ATOM    954  H   LYS    60      -6.538  -9.846   8.811  1.00  0.00
ATOM    955  CA  LYS    60      -6.706 -11.900   8.254  1.00  0.00
ATOM    956  HA  LYS    60      -6.694 -12.833   8.818  1.00  0.00
ATOM    957  CB  LYS    60      -8.126 -11.661   7.732  1.00  0.00
ATOM    958  HB2 LYS    60      -8.576 -10.918   8.390  1.00  0.00
ATOM    959  HB3 LYS    60      -8.021 -11.243   6.731  1.00  0.00
ATOM    960  CG  LYS    60      -9.023 -12.903   7.675  1.00  0.00
ATOM    961  HG2 LYS    60      -9.234 -13.213   8.699  1.00  0.00
ATOM    962  HG3 LYS    60      -9.954 -12.623   7.182  1.00  0.00
ATOM    963  CD  LYS    60      -8.368 -14.067   6.912  1.00  0.00
ATOM    964  HD2 LYS    60      -7.657 -13.642   6.203  1.00  0.00
ATOM    965  HD3 LYS    60      -7.833 -14.682   7.637  1.00  0.00
ATOM    966  CE  LYS    60      -9.393 -14.939   6.155  1.00  0.00
ATOM    967  HE2 LYS    60      -9.921 -14.270   5.475  1.00  0.00
ATOM    968  HE3 LYS    60      -8.814 -15.660   5.577  1.00  0.00
ATOM    969  NZ  LYS    60     -10.383 -15.664   7.010  1.00  0.00
ATOM    970  HZ1 LYS    60     -10.920 -14.996   7.545  1.00  0.00
ATOM    971  HZ2 LYS    60     -11.005 -16.202   6.423  1.00  0.00
ATOM    972  HZ3 LYS    60      -9.894 -16.285   7.640  1.00  0.00
ATOM    973  C   LYS    60      -5.763 -12.093   7.071  1.00  0.00
ATOM    974  O   LYS    60      -5.803 -13.133   6.408  1.00  0.00
ATOM    975  N   LEU    61      -4.934 -11.089   6.798  1.00  0.00
ATOM    976  H   LEU    61      -4.958 -10.248   7.358  1.00  0.00
ATOM    977  CA  LEU    61      -3.981 -11.156   5.686  1.00  0.00
ATOM    978  HA  LEU    61      -4.139 -12.072   5.117  1.00  0.00
ATOM    979  CB  LEU    61      -4.170  -9.961   4.751  1.00  0.00
ATOM    980  HB2 LEU    61      -3.986  -9.101   5.395  1.00  0.00
ATOM    981  HB3 LEU    61      -3.382 -10.029   4.001  1.00  0.00
ATOM    982  CG  LEU    61      -5.523  -9.798   4.056  1.00  0.00
ATOM    983  HG  LEU    61      -6.321  -9.807   4.798  1.00  0.00
ATOM    984  CD1 LEU    61      -5.538  -8.475   3.311  1.00  0.00
ATOM    985 HD11 LEU    61      -4.740  -8.465   2.569  1.00  0.00
ATOM    986 HD12 LEU    61      -6.499  -8.349   2.812  1.00  0.00
ATOM    987 HD13 LEU    61      -5.387  -7.658   4.017  1.00  0.00
ATOM    988  CD2 LEU    61      -5.767 -10.966   3.101  1.00  0.00
ATOM    989 HD21 LEU    61      -5.763 -11.901   3.661  1.00  0.00
ATOM    990 HD22 LEU    61      -6.732 -10.840   2.612  1.00  0.00
ATOM    991 HD23 LEU    61      -4.979 -10.991   2.348  1.00  0.00
ATOM    992  C   LEU    61      -2.545 -11.158   6.189  1.00  0.00
ATOM    993  O   LEU    61      -2.088 -10.180   6.788  1.00  0.00
ATOM    994  N   LYS    62      -1.832 -12.247   5.939  1.00  0.00
ATOM    995  H   LYS    62      -2.247 -13.037   5.465  1.00  0.00
ATOM    996  CA  LYS    62      -0.452 -12.352   6.373  1.00  0.00
ATOM    997  HA  LYS    62      -0.065 -11.366   6.629  1.00  0.00
ATOM    998  CB  LYS    62      -0.359 -13.249   7.608  1.00  0.00
ATOM    999  HB2 LYS    62      -0.691 -14.245   7.315  1.00  0.00
ATOM   1000  HB3 LYS    62       0.689 -13.288   7.906  1.00  0.00
ATOM   1001  CG  LYS    62      -1.213 -12.749   8.795  1.00  0.00
ATOM   1002  HG2 LYS    62      -0.808 -11.794   9.129  1.00  0.00
ATOM   1003  HG3 LYS    62      -2.235 -12.607   8.444  1.00  0.00
ATOM   1004  CD  LYS    62      -1.209 -13.741   9.962  1.00  0.00
ATOM   1005  HD2 LYS    62      -1.684 -14.660   9.620  1.00  0.00
ATOM   1006  HD3 LYS    62      -0.170 -13.944  10.222  1.00  0.00
ATOM   1007  CE  LYS    62      -1.948 -13.212  11.193  1.00  0.00
ATOM   1008  HE2 LYS    62      -1.526 -12.243  11.460  1.00  0.00
ATOM   1009  HE3 LYS    62      -3.001 -13.092  10.938  1.00  0.00
ATOM   1010  NZ  LYS    62      -1.819 -14.152  12.359  1.00  0.00
ATOM   1011  HZ1 LYS    62      -0.844 -14.264  12.596  1.00  0.00
ATOM   1012  HZ2 LYS    62      -2.317 -13.774  13.153  1.00  0.00
ATOM   1013  HZ3 LYS    62      -2.211 -15.050  12.113  1.00  0.00
ATOM   1014  C   LYS    62       0.371 -12.912   5.225  1.00  0.00
ATOM   1015  O   LYS    62       0.204 -14.067   4.826  1.00  0.00
ATOM   1016  N   HID    63       1.240 -12.060   4.679  1.00  0.00
ATOM   1017  H   HID    63       1.293 -11.127   5.062  1.00  0.00
ATOM   1018  CA  HID    63       2.117 -12.402   3.568  1.00  0.00
ATOM   1019  HA  HID    63       2.309 -13.475   3.556  1.00  0.00
ATOM   1020  CB  HID    63       1.454 -12.013   2.258  1.00  0.00
ATOM   1021  HB2 HID    63       0.455 -12.448   2.250  1.00  0.00
ATOM   1022  HB3 HID    63       1.380 -10.932   2.133  1.00  0.00
ATOM   1023  CG  HID    63       2.158 -12.536   1.048  1.00  0.00
ATOM   1024  ND1 HID    63       3.402 -12.095   0.663  1.00  0.00
ATOM   1025  HD1 HID    63       3.924 -11.367   1.130  1.00  0.00
ATOM   1026  CE1 HID    63       3.793 -12.770  -0.402  1.00  0.00
ATOM   1027  HE1 HID    63       4.760 -12.568  -0.862  1.00  0.00
ATOM   1028  NE2 HID    63       2.847 -13.632  -0.720  1.00  0.00
ATOM   1029  CD2 HID    63       1.810 -13.504   0.168  1.00  0.00
ATOM   1030  HD2 HID    63       0.926 -14.133   0.068  1.00  0.00
ATOM   1031  C   HID    63       3.396 -11.614   3.782  1.00  0.00
ATOM   1032  O   HID    63       3.369 -10.532   4.387  1.00  0.00
ATOM   1033  N   ASP    64       4.522 -12.132   3.298  1.00  0.00
ATOM   1034  H   ASP    64       4.543 -13.045   2.866  1.00  0.00
ATOM   1035  CA  ASP    64       5.789 -11.425   3.486  1.00  0.00
ATOM   1036  HA  ASP    64       5.867 -11.081   4.517  1.00  0.00
ATOM   1037  CB  ASP    64       6.971 -12.341   3.187  1.00  0.00
ATOM   1038  HB2 ASP    64       6.802 -13.299   3.678  1.00  0.00
ATOM   1039  HB3 ASP    64       7.007 -12.488   2.107  1.00  0.00
ATOM   1040  CG  ASP    64       8.293 -11.752   3.663  1.00  0.00
ATOM   1041  OD1 ASP    64       8.765 -10.756   3.068  1.00  0.00
ATOM   1042  OD2 ASP    64       8.857 -12.279   4.645  1.00  0.00
ATOM   1043  C   ASP    64       5.935 -10.137   2.694  1.00  0.00
ATOM   1044  O   ASP    64       6.727  -9.279   3.059  1.00  0.00
ATOM   1045  N   LYS    65       5.173  -9.998   1.615  1.00  0.00
ATOM   1046  H   LYS    65       4.560 -10.739   1.306  1.00  0.00
ATOM   1047  CA  LYS    65       5.257  -8.793   0.809  1.00  0.00
ATOM   1048  HA  LYS    65       6.173  -8.254   1.050  1.00  0.00
ATOM   1049  CB  LYS    65       5.269  -9.135  -0.681  1.00  0.00
ATOM   1050  HB2 LYS    65       4.334  -9.652  -0.901  1.00  0.00
ATOM   1051  HB3 LYS    65       5.299  -8.192  -1.228  1.00  0.00
ATOM   1052  CG  LYS    65       6.447 -10.009  -1.109  1.00  0.00
ATOM   1053  HG2 LYS    65       6.313 -10.996  -0.666  1.00  0.00
ATOM   1054  HG3 LYS    65       6.429 -10.094  -2.195  1.00  0.00
ATOM   1055  CD  LYS    65       7.786  -9.432  -0.667  1.00  0.00
ATOM   1056  HD2 LYS    65       7.917  -8.450  -1.122  1.00  0.00
ATOM   1057  HD3 LYS    65       7.789  -9.331   0.419  1.00  0.00
ATOM   1058  CE  LYS    65       8.933 -10.352  -1.097  1.00  0.00
ATOM   1059  HE2 LYS    65       8.703 -11.353  -0.731  1.00  0.00
ATOM   1060  HE3 LYS    65       8.953 -10.360  -2.187  1.00  0.00
ATOM   1061  NZ  LYS    65      10.272  -9.927  -0.577  1.00  0.00
ATOM   1062  HZ1 LYS    65      10.255  -9.920   0.432  1.00  0.00
ATOM   1063  HZ2 LYS    65      10.979 -10.575  -0.897  1.00  0.00
ATOM   1064  HZ3 LYS    65      10.487  -9.001  -0.917  1.00  0.00
ATOM   1065  C   LYS    65       4.099  -7.862   1.148  1.00  0.00
ATOM   1066  O   LYS    65       3.711  -7.008   0.343  1.00  0.00
ATOM   1067  N   LEU    66       3.557  -8.044   2.347  1.00  0.00
ATOM   1068  H   LEU    66       3.943  -8.758   2.949  1.00  0.00
ATOM   1069  CA  LEU    66       2.448  -7.240   2.851  1.00  0.00
ATOM   1070  HA  LEU    66       2.269  -6.408   2.170  1.00  0.00
ATOM   1071  CB  LEU    66       1.168  -8.061   2.966  1.00  0.00
ATOM   1072  HB2 LEU    66       1.520  -9.092   3.005  1.00  0.00
ATOM   1073  HB3 LEU    66       0.718  -7.795   3.922  1.00  0.00
ATOM   1074  CG  LEU    66       0.134  -7.921   1.863  1.00  0.00
ATOM   1075  HG  LEU    66      -0.094  -6.867   1.705  1.00  0.00
ATOM   1076  CD1 LEU    66       0.687  -8.515   0.581  1.00  0.00
ATOM   1077 HD11 LEU    66       0.915  -9.570   0.738  1.00  0.00
ATOM   1078 HD12 LEU    66      -0.051  -8.418  -0.214  1.00  0.00
ATOM   1079 HD13 LEU    66       1.597  -7.986   0.298  1.00  0.00
ATOM   1080  CD2 LEU    66      -1.148  -8.618   2.264  1.00  0.00
ATOM   1081 HD21 LEU    66      -1.536  -8.168   3.178  1.00  0.00
ATOM   1082 HD22 LEU    66      -1.884  -8.513   1.467  1.00  0.00
ATOM   1083 HD23 LEU    66      -0.948  -9.675   2.437  1.00  0.00
ATOM   1084  C   LEU    66       2.803  -6.742   4.245  1.00  0.00
ATOM   1085  O   LEU    66       3.116  -7.545   5.128  1.00  0.00
ATOM   1086  N   VAL    67       2.762  -5.433   4.451  1.00  0.00
ATOM   1087  H   VAL    67       2.496  -4.804   3.708  1.00  0.00
ATOM   1088  CA  VAL    67       3.076  -4.867   5.758  1.00  0.00
ATOM   1089  HA  VAL    67       4.135  -4.971   5.990  1.00  0.00
ATOM   1090  CB  VAL    67       2.700  -3.387   5.843  1.00  0.00
ATOM   1091  HB  VAL    67       1.652  -3.263   5.569  1.00  0.00
ATOM   1092  CG1 VAL    67       2.916  -2.887   7.260  1.00  0.00
ATOM   1093 HG11 VAL    67       3.964  -3.010   7.534  1.00  0.00
ATOM   1094 HG12 VAL    67       2.647  -1.832   7.318  1.00  0.00
ATOM   1095 HG13 VAL    67       2.292  -3.458   7.947  1.00  0.00
ATOM   1096  CG2 VAL    67       3.524  -2.588   4.835  1.00  0.00
ATOM   1097 HG21 VAL    67       3.322  -2.955   3.828  1.00  0.00
ATOM   1098 HG22 VAL    67       3.253  -1.534   4.898  1.00  0.00
ATOM   1099 HG23 VAL    67       4.584  -2.705   5.058  1.00  0.00
ATOM   1100  C   VAL    67       2.284  -5.601   6.838  1.00  0.00
ATOM   1101  O   VAL    67       1.055  -5.656   6.804  1.00  0.00
ATOM   1102  N   GLN    68       2.998  -6.159   7.806  1.00  0.00
ATOM   1103  H   GLN    68       4.007  -6.139   7.763  1.00  0.00
ATOM   1104  CA  GLN    68       2.367  -6.895   8.896  1.00  0.00
ATOM   1105  HA  GLN    68       1.450  -7.373   8.552  1.00  0.00
ATOM   1106  CB  GLN    68       3.329  -7.981   9.392  1.00  0.00
ATOM   1107  HB2 GLN    68       4.313  -7.759   8.981  1.00  0.00
ATOM   1108  HB3 GLN    68       3.366  -7.912  10.480  1.00  0.00
ATOM   1109  CG  GLN    68       2.917  -9.384   8.989  1.00  0.00
ATOM   1110  HG2 GLN    68       2.546  -9.365   7.964  1.00  0.00
ATOM   1111  HG3 GLN    68       3.793 -10.030   9.047  1.00  0.00
ATOM   1112  CD  GLN    68       1.837  -9.954   9.882  1.00  0.00
ATOM   1113  OE1 GLN    68       0.799  -9.325  10.110  1.00  0.00
ATOM   1114  NE2 GLN    68       2.072 -11.159  10.391  1.00  0.00
ATOM   1115 HE21 GLN    68       1.387 -11.591  10.995  1.00  0.00
ATOM   1116 HE22 GLN    68       2.934 -11.638  10.171  1.00  0.00
ATOM   1117  C   GLN    68       1.875  -6.074  10.088  1.00  0.00
ATOM   1118  O   GLN    68       2.520  -5.113  10.523  1.00  0.00
ATOM   1119  N   LEU    69       0.720  -6.484  10.603  1.00  0.00
ATOM   1120  H   LEU    69       0.270  -7.291  10.196  1.00  0.00
ATOM   1121  CA  LEU    69       0.086  -5.843  11.747  1.00  0.00
ATOM   1122  HA  LEU    69       0.213  -4.762  11.688  1.00  0.00
ATOM   1123  CB  LEU    69      -1.415  -6.161  11.758  1.00  0.00
ATOM   1124  HB2 LEU    69      -1.811  -5.750  10.829  1.00  0.00
ATOM   1125  HB3 LEU    69      -1.538  -7.244  11.757  1.00  0.00
ATOM   1126  CG  LEU    69      -2.173  -5.562  12.944  1.00  0.00
ATOM   1127  HG  LEU    69      -1.700  -5.865  13.878  1.00  0.00
ATOM   1128  CD1 LEU    69      -2.137  -4.056  12.827  1.00  0.00
ATOM   1129 HD11 LEU    69      -2.610  -3.752  11.893  1.00  0.00
ATOM   1130 HD12 LEU    69      -2.674  -3.614  13.666  1.00  0.00
ATOM   1131 HD13 LEU    69      -1.102  -3.715  12.838  1.00  0.00
ATOM   1132  CD2 LEU    69      -3.592  -6.066  12.967  1.00  0.00
ATOM   1133 HD21 LEU    69      -3.592  -7.152  13.058  1.00  0.00
ATOM   1134 HD22 LEU    69      -4.119  -5.631  13.817  1.00  0.00
ATOM   1135 HD23 LEU    69      -4.095  -5.779  12.043  1.00  0.00
ATOM   1136  C   LEU    69       0.730  -6.421  13.010  1.00  0.00
ATOM   1137  O   LEU    69       0.882  -7.635  13.126  1.00  0.00
ATOM   1138  N   TYR    70       1.108  -5.557  13.948  1.00  0.00
ATOM   1139  H   TYR    70       0.995  -4.563  13.808  1.00  0.00
ATOM   1140  CA  TYR    70       1.728  -6.018  15.192  1.00  0.00
ATOM   1141  HA  TYR    70       2.076  -7.043  15.068  1.00  0.00
ATOM   1142  CB  TYR    70       2.928  -5.135  15.568  1.00  0.00
ATOM   1143  HB2 TYR    70       2.646  -4.099  15.380  1.00  0.00
ATOM   1144  HB3 TYR    70       3.088  -5.280  16.636  1.00  0.00
ATOM   1145  CG  TYR    70       4.207  -5.455  14.817  1.00  0.00
ATOM   1146  CD1 TYR    70       5.351  -4.680  15.003  1.00  0.00
ATOM   1147  HD1 TYR    70       5.303  -3.829  15.683  1.00  0.00
ATOM   1148  CE1 TYR    70       6.530  -4.971  14.344  1.00  0.00
ATOM   1149  HE1 TYR    70       7.418  -4.359  14.505  1.00  0.00
ATOM   1150  CZ  TYR    70       6.581  -6.049  13.483  1.00  0.00
ATOM   1151  OH  TYR    70       7.767  -6.328  12.825  1.00  0.00
ATOM   1152  HH  TYR    70       8.471  -5.713  13.043  1.00  0.00
ATOM   1153  CE2 TYR    70       5.457  -6.839  13.275  1.00  0.00
ATOM   1154  HE2 TYR    70       5.496  -7.690  12.595  1.00  0.00
ATOM   1155  CD2 TYR    70       4.282  -6.539  13.940  1.00  0.00
ATOM   1156  HD2 TYR    70       3.395  -7.152  13.783  1.00  0.00
ATOM   1157  C   TYR    70       0.732  -6.013  16.335  1.00  0.00
ATOM   1158  O   TYR    70       0.690  -6.946  17.134  1.00  0.00
ATOM   1159  N   ALA    71      -0.071  -4.962  16.414  1.00  0.00
ATOM   1160  H   ALA    71      -0.014  -4.203  15.751  1.00  0.00
ATOM   1161  CA  ALA    71      -1.055  -4.873  17.480  1.00  0.00
ATOM   1162  HA  ALA    71      -1.635  -5.793  17.559  1.00  0.00
ATOM   1163  CB  ALA    71      -0.356  -4.626  18.801  1.00  0.00
ATOM   1164  HB1 ALA    71       0.221  -3.703  18.740  1.00  0.00
ATOM   1165  HB2 ALA    71      -1.098  -4.538  19.594  1.00  0.00
ATOM   1166  HB3 ALA    71       0.313  -5.458  19.020  1.00  0.00
ATOM   1167  C   ALA    71      -2.022  -3.742  17.193  1.00  0.00
ATOM   1168  O   ALA    71      -1.953  -3.099  16.143  1.00  0.00
ATOM   1169  N   VAL    72      -2.921  -3.505  18.141  1.00  0.00
ATOM   1170  H   VAL    72      -2.903  -4.046  18.994  1.00  0.00
ATOM   1171  CA  VAL    72      -3.906  -2.448  18.017  1.00  0.00
ATOM   1172  HA  VAL    72      -3.513  -1.641  17.399  1.00  0.00
ATOM   1173  CB  VAL    72      -5.227  -2.945  17.398  1.00  0.00
ATOM   1174  HB  VAL    72      -5.826  -2.083  17.104  1.00  0.00
ATOM   1175  CG1 VAL    72      -4.955  -3.812  16.177  1.00  0.00
ATOM   1176 HG11 VAL    72      -4.357  -4.675  16.470  1.00  0.00
ATOM   1177 HG12 VAL    72      -5.900  -4.153  15.755  1.00  0.00
ATOM   1178 HG13 VAL    72      -4.413  -3.231  15.431  1.00  0.00
ATOM   1179  CG2 VAL    72      -6.005  -3.724  18.412  1.00  0.00
ATOM   1180 HG21 VAL    72      -6.228  -3.086  19.268  1.00  0.00
ATOM   1181 HG22 VAL    72      -6.938  -4.071  17.967  1.00  0.00
ATOM   1182 HG23 VAL    72      -5.418  -4.581  18.741  1.00  0.00
ATOM   1183  C   VAL    72      -4.243  -1.944  19.417  1.00  0.00
ATOM   1184  O   VAL    72      -4.266  -2.723  20.367  1.00  0.00
ATOM   1185  N   VAL    73      -4.468  -0.638  19.534  1.00  0.00
ATOM   1186  H   VAL    73      -4.400  -0.065  18.705  1.00  0.00
ATOM   1187  CA  VAL    73      -4.827   0.005  20.790  1.00  0.00
ATOM   1188  HA  VAL    73      -4.760  -0.730  21.592  1.00  0.00
ATOM   1189  CB  VAL    73      -3.886   1.189  21.122  1.00  0.00
ATOM   1190  HB  VAL    73      -3.743   1.790  20.224  1.00  0.00
ATOM   1191  CG1 VAL    73      -4.485   2.054  22.222  1.00  0.00
ATOM   1192 HG11 VAL    73      -4.628   1.453  23.120  1.00  0.00
ATOM   1193 HG12 VAL    73      -3.810   2.881  22.442  1.00  0.00
ATOM   1194 HG13 VAL    73      -5.446   2.448  21.892  1.00  0.00
ATOM   1195  CG2 VAL    73      -2.546   0.651  21.601  1.00  0.00
ATOM   1196 HG21 VAL    73      -2.099   0.039  20.817  1.00  0.00
ATOM   1197 HG22 VAL    73      -1.883   1.483  21.835  1.00  0.00
ATOM   1198 HG23 VAL    73      -2.696   0.044  22.494  1.00  0.00
ATOM   1199  C   VAL    73      -6.251   0.479  20.475  1.00  0.00
ATOM   1200  O   VAL    73      -6.455   1.536  19.860  1.00  0.00
ATOM   1201  N   SER    74      -7.220  -0.347  20.883  1.00  0.00
ATOM   1202  H   SER    74      -6.941  -1.239  21.266  1.00  0.00
ATOM   1203  CA  SER    74      -8.647  -0.100  20.667  1.00  0.00
ATOM   1204  HA  SER    74      -8.834   0.220  19.642  1.00  0.00
ATOM   1205  CB  SER    74      -9.403  -1.393  20.917  1.00  0.00
ATOM   1206  HB2 SER    74      -9.264  -1.698  21.954  1.00  0.00
ATOM   1207  HB3 SER    74     -10.464  -1.235  20.724  1.00  0.00
ATOM   1208  OG  SER    74      -8.912  -2.404  20.059  1.00  0.00
ATOM   1209  HG  SER    74      -9.392  -3.220  20.220  1.00  0.00
ATOM   1210  C   SER    74      -9.363   1.040  21.374  1.00  0.00
ATOM   1211  O   SER    74     -10.557   1.250  21.160  1.00  0.00
ATOM   1212  N   GLU    75      -8.656   1.774  22.220  1.00  0.00
ATOM   1213  H   GLU    75      -7.687   1.566  22.414  1.00  0.00
ATOM   1214  CA  GLU    75      -9.273   2.882  22.920  1.00  0.00
ATOM   1215  HA  GLU    75     -10.359   2.801  22.864  1.00  0.00
ATOM   1216  CB  GLU    75      -8.857   2.867  24.391  1.00  0.00
ATOM   1217  HB2 GLU    75      -7.771   2.781  24.432  1.00  0.00
ATOM   1218  HB3 GLU    75      -9.163   3.813  24.837  1.00  0.00
ATOM   1219  CG  GLU    75      -9.488   1.711  25.164  1.00  0.00
ATOM   1220  HG2 GLU    75      -9.211   0.781  24.668  1.00  0.00
ATOM   1221  HG3 GLU    75      -9.082   1.719  26.175  1.00  0.00
ATOM   1222  CD  GLU    75     -11.009   1.820  25.226  1.00  0.00
ATOM   1223  OE1 GLU    75     -11.649   1.961  24.159  1.00  0.00
ATOM   1224  OE2 GLU    75     -11.568   1.765  26.347  1.00  0.00
ATOM   1225  C   GLU    75      -8.830   4.158  22.226  1.00  0.00
ATOM   1226  O   GLU    75      -7.699   4.262  21.753  1.00  0.00
ATOM   1227  N   GLU    76      -9.744   5.119  22.157  1.00  0.00
ATOM   1228  H   GLU    76     -10.667   4.940  22.526  1.00  0.00
ATOM   1229  CA  GLU    76      -9.490   6.408  21.525  1.00  0.00
ATOM   1230  HA  GLU    76      -9.184   6.268  20.489  1.00  0.00
ATOM   1231  CB  GLU    76     -10.772   7.248  21.548  1.00  0.00
ATOM   1232  HB2 GLU    76     -10.982   7.484  22.592  1.00  0.00
ATOM   1233  HB3 GLU    76     -10.562   8.168  21.003  1.00  0.00
ATOM   1234  CG  GLU    76     -11.983   6.557  20.931  1.00  0.00
ATOM   1235  HG2 GLU    76     -11.728   6.288  19.906  1.00  0.00
ATOM   1236  HG3 GLU    76     -12.176   5.652  21.506  1.00  0.00
ATOM   1237  CD  GLU    76     -13.232   7.433  20.930  1.00  0.00
ATOM   1238  OE1 GLU    76     -13.728   7.784  22.024  1.00  0.00
ATOM   1239  OE2 GLU    76     -13.722   7.778  19.828  1.00  0.00
ATOM   1240  C   GLU    76      -8.357   7.174  22.202  1.00  0.00
ATOM   1241  O   GLU    76      -8.321   7.289  23.426  1.00  0.00
ATOM   1242  N   PRO    77      -7.396   7.676  21.411  1.00  0.00
ATOM   1243  CD  PRO    77      -6.357   8.609  21.879  1.00  0.00
ATOM   1244  HD2 PRO    77      -5.874   8.208  22.769  1.00  0.00
ATOM   1245  HD3 PRO    77      -6.806   9.575  22.113  1.00  0.00
ATOM   1246  CG  PRO    77      -5.420   8.681  20.690  1.00  0.00
ATOM   1247  HG2 PRO    77      -4.733   7.835  20.675  1.00  0.00
ATOM   1248  HG3 PRO    77      -4.851   9.611  20.690  1.00  0.00
ATOM   1249  CB  PRO    77      -6.374   8.635  19.525  1.00  0.00
ATOM   1250  HB2 PRO    77      -5.845   8.334  18.621  1.00  0.00
ATOM   1251  HB3 PRO    77      -6.916   9.562  19.336  1.00  0.00
ATOM   1252  CA  PRO    77      -7.348   7.539  19.945  1.00  0.00
ATOM   1253  HA  PRO    77      -8.350   7.711  19.551  1.00  0.00
ATOM   1254  C   PRO    77      -6.865   6.147  19.520  1.00  0.00
ATOM   1255  O   PRO    77      -5.917   5.605  20.081  1.00  0.00
ATOM   1256  N   ILE    78      -7.523   5.579  18.518  1.00  0.00
ATOM   1257  H   ILE    78      -8.320   6.046  18.110  1.00  0.00
ATOM   1258  CA  ILE    78      -7.171   4.259  18.025  1.00  0.00
ATOM   1259  HA  ILE    78      -7.172   3.549  18.852  1.00  0.00
ATOM   1260  CB  ILE    78      -8.163   3.792  16.949  1.00  0.00
ATOM   1261  HB  ILE    78      -8.104   4.469  16.096  1.00  0.00
ATOM   1262  CG2 ILE    78      -7.833   2.357  16.490  1.00  0.00
ATOM   1263 HG21 ILE    78      -7.892   1.680  17.342  1.00  0.00
ATOM   1264 HG22 ILE    78      -8.547   2.046  15.728  1.00  0.00
ATOM   1265 HG23 ILE    78      -6.825   2.331  16.075  1.00  0.00
ATOM   1266  CG1 ILE    78      -9.573   3.845  17.529  1.00  0.00
ATOM   1267 HG12 ILE    78      -9.860   4.893  17.618  1.00  0.00
ATOM   1268 HG13 ILE    78     -10.242   3.344  16.829  1.00  0.00
ATOM   1269  CD1 ILE    78      -9.671   3.188  18.867  1.00  0.00
ATOM   1270 HD11 ILE    78      -9.002   3.688  19.568  1.00  0.00
ATOM   1271 HD12 ILE    78     -10.695   3.255  19.232  1.00  0.00
ATOM   1272 HD13 ILE    78      -9.385   2.140  18.779  1.00  0.00
ATOM   1273  C   ILE    78      -5.760   4.183  17.467  1.00  0.00
ATOM   1274  O   ILE    78      -5.218   5.169  16.980  1.00  0.00
ATOM   1275  N   TYR    79      -5.175   2.993  17.539  1.00  0.00
ATOM   1276  H   TYR    79      -5.685   2.217  17.936  1.00  0.00
ATOM   1277  CA  TYR    79      -3.820   2.753  17.048  1.00  0.00
ATOM   1278  HA  TYR    79      -3.518   3.566  16.388  1.00  0.00
ATOM   1279  CB  TYR    79      -2.833   2.675  18.209  1.00  0.00
ATOM   1280  HB2 TYR    79      -3.335   2.175  19.037  1.00  0.00
ATOM   1281  HB3 TYR    79      -2.035   2.037  17.829  1.00  0.00
ATOM   1282  CG  TYR    79      -2.244   3.986  18.692  1.00  0.00
ATOM   1283  CD1 TYR    79      -2.761   5.208  18.300  1.00  0.00
ATOM   1284  HD1 TYR    79      -3.586   5.233  17.588  1.00  0.00
ATOM   1285  CE1 TYR    79      -2.242   6.395  18.803  1.00  0.00
ATOM   1286  HE1 TYR    79      -2.640   7.353  18.469  1.00  0.00
ATOM   1287  CZ  TYR    79      -1.200   6.359  19.703  1.00  0.00
ATOM   1288  OH  TYR    79      -0.691   7.523  20.250  1.00  0.00
ATOM   1289  HH  TYR    79      -1.138   8.312  19.934  1.00  0.00
ATOM   1290  CE2 TYR    79      -0.666   5.154  20.099  1.00  0.00
ATOM   1291  HE2 TYR    79       0.163   5.126  20.806  1.00  0.00
ATOM   1292  CD2 TYR    79      -1.184   3.982  19.599  1.00  0.00
ATOM   1293  HD2 TYR    79      -0.765   3.024  19.910  1.00  0.00
ATOM   1294  C   TYR    79      -3.729   1.433  16.289  1.00  0.00
ATOM   1295  O   TYR    79      -4.327   0.428  16.679  1.00  0.00
ATOM   1296  N   ILE    80      -2.984   1.439  15.193  1.00  0.00
ATOM   1297  H   ILE    80      -2.472   2.269  14.930  1.00  0.00
ATOM   1298  CA  ILE    80      -2.810   0.243  14.396  1.00  0.00
ATOM   1299  HA  ILE    80      -3.348  -0.565  14.892  1.00  0.00
ATOM   1300  CB  ILE    80      -3.326   0.399  12.983  1.00  0.00
ATOM   1301  HB  ILE    80      -2.741   1.158  12.463  1.00  0.00
ATOM   1302  CG2 ILE    80      -3.203  -0.923  12.253  1.00  0.00
ATOM   1303 HG21 ILE    80      -3.788  -1.682  12.772  1.00  0.00
ATOM   1304 HG22 ILE    80      -3.575  -0.812  11.234  1.00  0.00
ATOM   1305 HG23 ILE    80      -2.156  -1.227  12.226  1.00  0.00
ATOM   1306  CG1 ILE    80      -4.790   0.819  13.003  1.00  0.00
ATOM   1307 HG12 ILE    80      -4.911   1.552  13.801  1.00  0.00
ATOM   1308 HG13 ILE    80      -5.010   1.288  12.044  1.00  0.00
ATOM   1309  CD1 ILE    80      -5.727  -0.317  13.226  1.00  0.00
ATOM   1310 HD11 ILE    80      -5.508  -0.786  14.185  1.00  0.00
ATOM   1311 HD12 ILE    80      -6.753   0.052  13.229  1.00  0.00
ATOM   1312 HD13 ILE    80      -5.607  -1.049  12.428  1.00  0.00
ATOM   1313  C   ILE    80      -1.288   0.139  14.351  1.00  0.00
ATOM   1314  O   ILE    80      -0.632   0.852  13.599  1.00  0.00
ATOM   1315  N   VAL    81      -0.718  -0.724  15.180  1.00  0.00
ATOM   1316  H   VAL    81      -1.259  -1.247  15.853  1.00  0.00
ATOM   1317  CA  VAL    81       0.712  -0.865  15.198  1.00  0.00
ATOM   1318  HA  VAL    81       1.163   0.080  14.896  1.00  0.00
ATOM   1319  CB  VAL    81       1.190  -1.204  16.614  1.00  0.00
ATOM   1320  HB  VAL    81       2.190  -1.634  16.568  1.00  0.00
ATOM   1321  CG1 VAL    81       1.221   0.069  17.456  1.00  0.00
ATOM   1322 HG11 VAL    81       0.221   0.499  17.503  1.00  0.00
ATOM   1323 HG12 VAL    81       1.561  -0.171  18.464  1.00  0.00
ATOM   1324 HG13 VAL    81       1.905   0.787  17.004  1.00  0.00
ATOM   1325  CG2 VAL    81       0.234  -2.176  17.271  1.00  0.00
ATOM   1326 HG21 VAL    81       0.185  -3.092  16.683  1.00  0.00
ATOM   1327 HG22 VAL    81       0.585  -2.408  18.276  1.00  0.00
ATOM   1328 HG23 VAL    81      -0.758  -1.728  17.328  1.00  0.00
ATOM   1329  C   VAL    81       1.147  -1.901  14.184  1.00  0.00
ATOM   1330  O   VAL    81       0.631  -3.026  14.168  1.00  0.00
ATOM   1331  N   THR    82       2.096  -1.518  13.326  1.00  0.00
ATOM   1332  H   THR    82       2.487  -0.588  13.369  1.00  0.00
ATOM   1333  CA  THR    82       2.583  -2.423  12.300  1.00  0.00
ATOM   1334  HA  THR    82       2.341  -3.452  12.566  1.00  0.00
ATOM   1335  CB  THR    82       1.945  -2.105  10.931  1.00  0.00
ATOM   1336  HB  THR    82       2.045  -2.975  10.283  1.00  0.00
ATOM   1337  CG2 THR    82       0.467  -1.759  11.096  1.00  0.00
ATOM   1338 HG21 THR    82       0.367  -0.889  11.744  1.00  0.00
ATOM   1339 HG22 THR    82       0.034  -1.538  10.121  1.00  0.00
ATOM   1340 HG23 THR    82      -0.057  -2.605  11.542  1.00  0.00
ATOM   1341  OG1 THR    82       2.634  -0.989  10.332  1.00  0.00
ATOM   1342  HG1 THR    82       2.239  -0.789   9.481  1.00  0.00
ATOM   1343  C   THR    82       4.089  -2.389  12.089  1.00  0.00
ATOM   1344  O   THR    82       4.813  -1.599  12.677  1.00  0.00
ATOM   1345  N   GLU    83       4.546  -3.265  11.210  1.00  0.00
ATOM   1346  H   GLU    83       3.904  -3.909  10.770  1.00  0.00
ATOM   1347  CA  GLU    83       5.955  -3.367  10.881  1.00  0.00
ATOM   1348  HA  GLU    83       6.551  -3.585  11.767  1.00  0.00
ATOM   1349  CB  GLU    83       6.119  -4.512   9.890  1.00  0.00
ATOM   1350  HB2 GLU    83       6.017  -5.426  10.475  1.00  0.00
ATOM   1351  HB3 GLU    83       5.279  -4.428   9.200  1.00  0.00
ATOM   1352  CG  GLU    83       7.404  -4.557   9.111  1.00  0.00
ATOM   1353  HG2 GLU    83       7.475  -3.644   8.520  1.00  0.00
ATOM   1354  HG3 GLU    83       8.247  -4.610   9.800  1.00  0.00
ATOM   1355  CD  GLU    83       7.431  -5.765   8.182  1.00  0.00
ATOM   1356  OE1 GLU    83       6.423  -5.992   7.454  1.00  0.00
ATOM   1357  OE2 GLU    83       8.450  -6.491   8.196  1.00  0.00
ATOM   1358  C   GLU    83       6.467  -2.037  10.299  1.00  0.00
ATOM   1359  O   GLU    83       5.776  -1.379   9.527  1.00  0.00
ATOM   1360  N   TYR    84       7.679  -1.654  10.689  1.00  0.00
ATOM   1361  H   TYR    84       8.176  -2.226  11.357  1.00  0.00
ATOM   1362  CA  TYR    84       8.310  -0.420  10.230  1.00  0.00
ATOM   1363  HA  TYR    84       7.547   0.291   9.912  1.00  0.00
ATOM   1364  CB  TYR    84       9.128   0.213  11.365  1.00  0.00
ATOM   1365  HB2 TYR    84       8.421   0.508  12.141  1.00  0.00
ATOM   1366  HB3 TYR    84       9.805  -0.544  11.759  1.00  0.00
ATOM   1367  CG  TYR    84       9.922   1.417  10.927  1.00  0.00
ATOM   1368  CD1 TYR    84       9.286   2.583  10.512  1.00  0.00
ATOM   1369  HD1 TYR    84       8.197   2.625  10.518  1.00  0.00
ATOM   1370  CE1 TYR    84      10.025   3.693  10.091  1.00  0.00
ATOM   1371  HE1 TYR    84       9.517   4.597   9.755  1.00  0.00
ATOM   1372  CZ  TYR    84      11.394   3.637  10.091  1.00  0.00
ATOM   1373  OH  TYR    84      12.122   4.728   9.695  1.00  0.00
ATOM   1374  HH  TYR    84      11.573   5.473   9.440  1.00  0.00
ATOM   1375  CE2 TYR    84      12.052   2.490  10.499  1.00  0.00
ATOM   1376  HE2 TYR    84      13.141   2.448  10.498  1.00  0.00
ATOM   1377  CD2 TYR    84      11.314   1.389  10.911  1.00  0.00
ATOM   1378  HD2 TYR    84      11.825   0.480  11.229  1.00  0.00
ATOM   1379  C   TYR    84       9.220  -0.636   9.019  1.00  0.00
ATOM   1380  O   TYR    84      10.124  -1.459   9.059  1.00  0.00
ATOM   1381  N   MET    85       8.991   0.121   7.952  1.00  0.00
ATOM   1382  H   MET    85       8.230   0.785   7.967  1.00  0.00
ATOM   1383  CA  MET    85       9.788   0.012   6.738  1.00  0.00
ATOM   1384  HA  MET    85      10.357  -0.918   6.742  1.00  0.00
ATOM   1385  CB  MET    85       8.872   0.016   5.525  1.00  0.00
ATOM   1386  HB2 MET    85       8.476   1.028   5.435  1.00  0.00
ATOM   1387  HB3 MET    85       9.496  -0.208   4.660  1.00  0.00
ATOM   1388  CG  MET    85       7.719  -0.976   5.590  1.00  0.00
ATOM   1389  HG2 MET    85       7.143  -0.727   6.481  1.00  0.00
ATOM   1390  HG3 MET    85       7.108  -0.803   4.704  1.00  0.00
ATOM   1391  SD  MET    85       8.191  -2.719   5.656  1.00  0.00
ATOM   1392  CE  MET    85       9.034  -2.935   4.038  1.00  0.00
ATOM   1393  HE1 MET    85       9.888  -2.260   3.980  1.00  0.00
ATOM   1394  HE2 MET    85       9.379  -3.965   3.942  1.00  0.00
ATOM   1395  HE3 MET    85       8.337  -2.709   3.231  1.00  0.00
ATOM   1396  C   MET    85      10.781   1.179   6.649  1.00  0.00
ATOM   1397  O   MET    85      10.383   2.331   6.494  1.00  0.00
ATOM   1398  N   ASN    86      12.072   0.868   6.723  1.00  0.00
ATOM   1399  H   ASN    86      12.330  -0.096   6.880  1.00  0.00
ATOM   1400  CA  ASN    86      13.135   1.869   6.668  1.00  0.00
ATOM   1401  HA  ASN    86      13.098   2.502   7.554  1.00  0.00
ATOM   1402  CB  ASN    86      14.498   1.178   6.616  1.00  0.00
ATOM   1403  HB2 ASN    86      14.655   0.810   5.602  1.00  0.00
ATOM   1404  HB3 ASN    86      15.276   1.900   6.864  1.00  0.00
ATOM   1405  CG  ASN    86      14.596   0.021   7.568  1.00  0.00
ATOM   1406  OD1 ASN    86      13.888  -0.979   7.424  1.00  0.00
ATOM   1407  ND2 ASN    86      15.471   0.149   8.566  1.00  0.00
ATOM   1408 HD21 ASN    86      15.580  -0.599   9.237  1.00  0.00
ATOM   1409 HD22 ASN    86      16.021   0.992   8.647  1.00  0.00
ATOM   1410  C   ASN    86      13.098   2.894   5.539  1.00  0.00
ATOM   1411  O   ASN    86      12.954   4.092   5.774  1.00  0.00
ATOM   1412  N   LYS    87      13.252   2.403   4.316  1.00  0.00
ATOM   1413  H   LYS    87      13.445   1.416   4.223  1.00  0.00
ATOM   1414  CA  LYS    87      13.262   3.226   3.110  1.00  0.00
ATOM   1415  HA  LYS    87      14.050   3.978   3.160  1.00  0.00
ATOM   1416  CB  LYS    87      13.530   2.317   1.907  1.00  0.00
ATOM   1417  HB2 LYS    87      12.583   1.853   1.632  1.00  0.00
ATOM   1418  HB3 LYS    87      13.874   2.950   1.090  1.00  0.00
ATOM   1419  CG  LYS    87      14.566   1.234   2.182  1.00  0.00
ATOM   1420  HG2 LYS    87      14.181   0.588   2.972  1.00  0.00
ATOM   1421  HG3 LYS    87      14.699   0.652   1.270  1.00  0.00
ATOM   1422  CD  LYS    87      15.899   1.814   2.610  1.00  0.00
ATOM   1423  HD2 LYS    87      16.314   2.389   1.782  1.00  0.00
ATOM   1424  HD3 LYS    87      15.738   2.473   3.464  1.00  0.00
ATOM   1425  CE  LYS    87      16.874   0.704   2.999  1.00  0.00
ATOM   1426  HE2 LYS    87      17.072   0.094   2.118  1.00  0.00
ATOM   1427  HE3 LYS    87      17.802   1.164   3.338  1.00  0.00
ATOM   1428  NZ  LYS    87      16.324  -0.153   4.080  1.00  0.00
ATOM   1429  HZ1 LYS    87      15.464  -0.580   3.766  1.00  0.00
ATOM   1430  HZ2 LYS    87      16.993  -0.874   4.311  1.00  0.00
ATOM   1431  HZ3 LYS    87      16.141   0.411   4.897  1.00  0.00
ATOM   1432  C   LYS    87      12.043   4.105   2.817  1.00  0.00
ATOM   1433  O   LYS    87      12.124   5.047   2.030  1.00  0.00
ATOM   1434  N   GLY    88      10.915   3.789   3.436  1.00  0.00
ATOM   1435  H   GLY    88      10.864   3.009   4.076  1.00  0.00
ATOM   1436  CA  GLY    88       9.714   4.566   3.204  1.00  0.00
ATOM   1437  HA2 GLY    88       9.012   4.344   4.008  1.00  0.00
ATOM   1438  HA3 GLY    88       9.986   5.621   3.241  1.00  0.00
ATOM   1439  C   GLY    88       9.046   4.273   1.870  1.00  0.00
ATOM   1440  O   GLY    88       9.289   3.233   1.252  1.00  0.00
ATOM   1441  N   SER    89       8.205   5.210   1.435  1.00  0.00
ATOM   1442  H   SER    89       8.052   6.019   2.020  1.00  0.00
ATOM   1443  CA  SER    89       7.451   5.102   0.193  1.00  0.00
ATOM   1444  HA  SER    89       6.743   4.276   0.255  1.00  0.00
ATOM   1445  CB  SER    89       6.678   6.388  -0.054  1.00  0.00
ATOM   1446  HB2 SER    89       6.013   6.575   0.789  1.00  0.00
ATOM   1447  HB3 SER    89       7.380   7.215  -0.153  1.00  0.00
ATOM   1448  OG  SER    89       5.916   6.274  -1.238  1.00  0.00
ATOM   1449  HG  SER    89       5.432   7.089  -1.387  1.00  0.00
ATOM   1450  C   SER    89       8.272   4.791  -1.049  1.00  0.00
ATOM   1451  O   SER    89       9.338   5.363  -1.269  1.00  0.00
ATOM   1452  N   LEU    90       7.755   3.883  -1.864  1.00  0.00
ATOM   1453  H   LEU    90       6.871   3.454  -1.631  1.00  0.00
ATOM   1454  CA  LEU    90       8.415   3.479  -3.097  1.00  0.00
ATOM   1455  HA  LEU    90       9.411   3.096  -2.878  1.00  0.00
ATOM   1456  CB  LEU    90       7.608   2.377  -3.788  1.00  0.00
ATOM   1457  HB2 LEU    90       7.629   1.542  -3.088  1.00  0.00
ATOM   1458  HB3 LEU    90       6.587   2.746  -3.882  1.00  0.00
ATOM   1459  CG  LEU    90       8.107   1.906  -5.157  1.00  0.00
ATOM   1460  HG  LEU    90       8.045   2.733  -5.865  1.00  0.00
ATOM   1461  CD1 LEU    90       9.545   1.437  -5.053  1.00  0.00
ATOM   1462 HD11 LEU    90       9.608   0.610  -4.346  1.00  0.00
ATOM   1463 HD12 LEU    90       9.891   1.105  -6.032  1.00  0.00
ATOM   1464 HD13 LEU    90      10.172   2.259  -4.707  1.00  0.00
ATOM   1465  CD2 LEU    90       7.215   0.779  -5.660  1.00  0.00
ATOM   1466 HD21 LEU    90       6.190   1.139  -5.751  1.00  0.00
ATOM   1467 HD22 LEU    90       7.569   0.442  -6.635  1.00  0.00
ATOM   1468 HD23 LEU    90       7.247  -0.052  -4.956  1.00  0.00
ATOM   1469  C   LEU    90       8.497   4.696  -3.997  1.00  0.00
ATOM   1470  O   LEU    90       9.492   4.909  -4.667  1.00  0.00
ATOM   1471  N   LEU    91       7.442   5.498  -3.989  1.00  0.00
ATOM   1472  H   LEU    91       6.650   5.255  -3.411  1.00  0.00
ATOM   1473  CA  LEU    91       7.364   6.709  -4.791  1.00  0.00
ATOM   1474  HA  LEU    91       7.368   6.451  -5.850  1.00  0.00
ATOM   1475  CB  LEU    91       6.074   7.477  -4.478  1.00  0.00
ATOM   1476  HB2 LEU    91       5.292   6.718  -4.473  1.00  0.00
ATOM   1477  HB3 LEU    91       6.199   7.876  -3.471  1.00  0.00
ATOM   1478  CG  LEU    91       5.675   8.619  -5.437  1.00  0.00
ATOM   1479  HG  LEU    91       5.186   8.198  -6.315  1.00  0.00
ATOM   1480  CD1 LEU    91       4.721   9.575  -4.735  1.00  0.00
ATOM   1481 HD11 LEU    91       5.209   9.997  -3.857  1.00  0.00
ATOM   1482 HD12 LEU    91       4.444  10.379  -5.417  1.00  0.00
ATOM   1483 HD13 LEU    91       3.825   9.035  -4.427  1.00  0.00
ATOM   1484  CD2 LEU    91       6.910   9.372  -5.887  1.00  0.00
ATOM   1485 HD21 LEU    91       7.584   8.689  -6.404  1.00  0.00
ATOM   1486 HD22 LEU    91       6.619  10.176  -6.564  1.00  0.00
ATOM   1487 HD23 LEU    91       7.416   9.793  -5.019  1.00  0.00
ATOM   1488  C   LEU    91       8.560   7.624  -4.527  1.00  0.00
ATOM   1489  O   LEU    91       9.272   8.024  -5.452  1.00  0.00
ATOM   1490  N   ASP    92       8.767   7.959  -3.256  1.00  0.00
ATOM   1491  H   ASP    92       8.113   7.641  -2.554  1.00  0.00
ATOM   1492  CA  ASP    92       9.865   8.824  -2.837  1.00  0.00
ATOM   1493  HA  ASP    92       9.953   9.680  -3.506  1.00  0.00
ATOM   1494  CB  ASP    92       9.587   9.334  -1.426  1.00  0.00
ATOM   1495  HB2 ASP    92       9.570   8.482  -0.746  1.00  0.00
ATOM   1496  HB3 ASP    92      10.406   9.999  -1.153  1.00  0.00
ATOM   1497  CG  ASP    92       8.270  10.087  -1.329  1.00  0.00
ATOM   1498  OD1 ASP    92       7.372   9.838  -2.168  1.00  0.00
ATOM   1499  OD2 ASP    92       8.118  10.919  -0.407  1.00  0.00
ATOM   1500  C   ASP    92      11.236   8.149  -2.886  1.00  0.00
ATOM   1501  O   ASP    92      12.268   8.819  -2.867  1.00  0.00
ATOM   1502  N   PHE    93      11.246   6.823  -2.943  1.00  0.00
ATOM   1503  H   PHE    93      10.379   6.304  -2.952  1.00  0.00
ATOM   1504  CA  PHE    93      12.496   6.080  -2.993  1.00  0.00
ATOM   1505  HA  PHE    93      13.198   6.487  -2.265  1.00  0.00
ATOM   1506  CB  PHE    93      12.254   4.602  -2.667  1.00  0.00
ATOM   1507  HB2 PHE    93      11.729   4.504  -1.716  1.00  0.00
ATOM   1508  HB3 PHE    93      11.660   4.145  -3.458  1.00  0.00
ATOM   1509  CG  PHE    93      13.511   3.789  -2.550  1.00  0.00
ATOM   1510  CD1 PHE    93      14.483   4.124  -1.623  1.00  0.00
ATOM   1511  HD1 PHE    93      14.328   4.992  -0.982  1.00  0.00
ATOM   1512  CE1 PHE    93      15.642   3.370  -1.503  1.00  0.00
ATOM   1513  HE1 PHE    93      16.400   3.645  -0.769  1.00  0.00
ATOM   1514  CZ  PHE    93      15.835   2.271  -2.314  1.00  0.00
ATOM   1515  HZ  PHE    93      16.744   1.676  -2.222  1.00  0.00
ATOM   1516  CE2 PHE    93      14.876   1.925  -3.244  1.00  0.00
ATOM   1517  HE2 PHE    93      15.024   1.058  -3.888  1.00  0.00
ATOM   1518  CD2 PHE    93      13.714   2.688  -3.359  1.00  0.00
ATOM   1519  HD2 PHE    93      12.954   2.417  -4.092  1.00  0.00
ATOM   1520  C   PHE    93      13.059   6.212  -4.397  1.00  0.00
ATOM   1521  O   PHE    93      14.273   6.203  -4.596  1.00  0.00
ATOM   1522  N   LEU    94      12.150   6.345  -5.361  1.00  0.00
ATOM   1523  H   LEU    94      11.172   6.329  -5.110  1.00  0.00
ATOM   1524  CA  LEU    94      12.501   6.485  -6.774  1.00  0.00
ATOM   1525  HA  LEU    94      13.378   5.880  -7.006  1.00  0.00
ATOM   1526  CB  LEU    94      11.336   6.009  -7.642  1.00  0.00
ATOM   1527  HB2 LEU    94      10.491   6.628  -7.339  1.00  0.00
ATOM   1528  HB3 LEU    94      11.586   6.220  -8.681  1.00  0.00
ATOM   1529  CG  LEU    94      10.963   4.537  -7.499  1.00  0.00
ATOM   1530  HG  LEU    94      10.808   4.305  -6.445  1.00  0.00
ATOM   1531  CD1 LEU    94       9.687   4.249  -8.275  1.00  0.00
ATOM   1532 HD11 LEU    94       9.842   4.479  -9.329  1.00  0.00
ATOM   1533 HD12 LEU    94       9.426   3.196  -8.168  1.00  0.00
ATOM   1534 HD13 LEU    94       8.877   4.864  -7.884  1.00  0.00
ATOM   1535  CD2 LEU    94      12.109   3.687  -8.001  1.00  0.00
ATOM   1536 HD21 LEU    94      13.003   3.898  -7.415  1.00  0.00
ATOM   1537 HD22 LEU    94      11.850   2.632  -7.902  1.00  0.00
ATOM   1538 HD23 LEU    94      12.300   3.916  -9.049  1.00  0.00
ATOM   1539  C   LEU    94      12.841   7.930  -7.138  1.00  0.00
ATOM   1540  O   LEU    94      13.652   8.172  -8.027  1.00  0.00
ATOM   1541  N   LYS    95      12.207   8.873  -6.443  1.00  0.00
ATOM   1542  H   LYS    95      11.515   8.583  -5.767  1.00  0.00
ATOM   1543  CA  LYS    95      12.407  10.305  -6.659  1.00  0.00
ATOM   1544  HA  LYS    95      12.435  10.518  -7.728  1.00  0.00
ATOM   1545  CB  LYS    95      11.258  11.110  -6.027  1.00  0.00
ATOM   1546  HB2 LYS    95      11.134  10.736  -5.011  1.00  0.00
ATOM   1547  HB3 LYS    95      11.583  12.150  -5.994  1.00  0.00
ATOM   1548  CG  LYS    95       9.944  11.018  -6.760  1.00  0.00
ATOM   1549  HG2 LYS    95       9.395  10.142  -6.417  1.00  0.00
ATOM   1550  HG3 LYS    95       9.355  11.915  -6.568  1.00  0.00
ATOM   1551  CD  LYS    95      10.208  10.898  -8.247  1.00  0.00
ATOM   1552  HD2 LYS    95      10.566   9.890  -8.453  1.00  0.00
ATOM   1553  HD3 LYS    95       9.271  11.066  -8.778  1.00  0.00
ATOM   1554  CE  LYS    95      11.248  11.914  -8.716  1.00  0.00
ATOM   1555  HE2 LYS    95      10.781  12.899  -8.687  1.00  0.00
ATOM   1556  HE3 LYS    95      12.078  11.885  -8.010  1.00  0.00
ATOM   1557  NZ  LYS    95      11.758  11.645 -10.097  1.00  0.00
ATOM   1558  HZ1 LYS    95      10.989  11.673 -10.751  1.00  0.00
ATOM   1559  HZ2 LYS    95      12.439  12.348 -10.347  1.00  0.00
ATOM   1560  HZ3 LYS    95      12.191  10.733 -10.124  1.00  0.00
ATOM   1561  C   LYS    95      13.723  10.892  -6.153  1.00  0.00
ATOM   1562  O   LYS    95      13.808  12.103  -5.916  1.00  0.00
ATOM   1563  N   ASP    96      14.750  10.060  -5.986  1.00  0.00
ATOM   1564  H   ASP    96      14.650   9.067  -6.141  1.00  0.00
ATOM   1565  CA  ASP    96      16.034  10.560  -5.500  1.00  0.00
ATOM   1566  HA  ASP    96      16.098  11.638  -5.648  1.00  0.00
ATOM   1567  CB  ASP    96      16.176  10.264  -4.008  1.00  0.00
ATOM   1568  HB2 ASP    96      16.090   9.186  -3.869  1.00  0.00
ATOM   1569  HB3 ASP    96      17.166  10.593  -3.693  1.00  0.00
ATOM   1570  CG  ASP    96      15.120  10.966  -3.175  1.00  0.00
ATOM   1571  OD1 ASP    96      15.065  10.703  -1.958  1.00  0.00
ATOM   1572  OD2 ASP    96      14.348  11.778  -3.730  1.00  0.00
ATOM   1573  C   ASP    96      17.241  10.000  -6.248  1.00  0.00
ATOM   1574  O   ASP    96      17.332  10.127  -7.467  1.00  0.00
ATOM   1575  N   GLY    97      18.169   9.395  -5.503  1.00  0.00
ATOM   1576  H   GLY    97      18.052   9.320  -4.502  1.00  0.00
ATOM   1577  CA  GLY    97      19.366   8.831  -6.102  1.00  0.00
ATOM   1578  HA2 GLY    97      19.196   8.750  -7.175  1.00  0.00
ATOM   1579  HA3 GLY    97      20.189   9.521  -5.915  1.00  0.00
ATOM   1580  C   GLY    97      19.734   7.464  -5.555  1.00  0.00
ATOM   1581  O   GLY    97      20.548   6.747  -6.140  1.00  0.00
ATOM   1582  N   GLU    98      19.130   7.109  -4.423  1.00  0.00
ATOM   1583  H   GLU    98      18.483   7.758  -3.999  1.00  0.00
ATOM   1584  CA  GLU    98      19.357   5.823  -3.762  1.00  0.00
ATOM   1585  HA  GLU    98      20.425   5.628  -3.670  1.00  0.00
ATOM   1586  CB  GLU    98      18.745   5.854  -2.364  1.00  0.00
ATOM   1587  HB2 GLU    98      18.945   4.888  -1.901  1.00  0.00
ATOM   1588  HB3 GLU    98      19.256   6.637  -1.804  1.00  0.00
ATOM   1589  CG  GLU    98      17.243   6.121  -2.354  1.00  0.00
ATOM   1590  HG2 GLU    98      16.758   5.251  -2.797  1.00  0.00
ATOM   1591  HG3 GLU    98      16.931   6.220  -1.315  1.00  0.00
ATOM   1592  CD  GLU    98      16.841   7.375  -3.127  1.00  0.00
ATOM   1593  OE1 GLU    98      16.854   7.350  -4.377  1.00  0.00
ATOM   1594  OE2 GLU    98      16.516   8.390  -2.484  1.00  0.00
ATOM   1595  C   GLU    98      18.705   4.715  -4.573  1.00  0.00
ATOM   1596  O   GLU    98      19.375   3.803  -5.058  1.00  0.00
ATOM   1597  N   GLY    99      17.385   4.801  -4.702  1.00  0.00
ATOM   1598  H   GLY    99      16.864   5.549  -4.267  1.00  0.00
ATOM   1599  CA  GLY    99      16.658   3.820  -5.474  1.00  0.00
ATOM   1600  HA2 GLY    99      17.184   2.865  -5.478  1.00  0.00
ATOM   1601  HA3 GLY    99      15.654   3.679  -5.073  1.00  0.00
ATOM   1602  C   GLY    99      16.553   4.330  -6.894  1.00  0.00
ATOM   1603  O   GLY    99      16.232   3.580  -7.812  1.00  0.00
ATOM   1604  N   ARG   100      16.828   5.622  -7.070  1.00  0.00
ATOM   1605  H   ARG   100      17.055   6.206  -6.278  1.00  0.00
ATOM   1606  CA  ARG   100      16.759   6.240  -8.388  1.00  0.00
ATOM   1607  HA  ARG   100      15.827   5.964  -8.881  1.00  0.00
ATOM   1608  CB  ARG   100      16.810   7.758  -8.257  1.00  0.00
ATOM   1609  HB2 ARG   100      15.783   8.118  -8.327  1.00  0.00
ATOM   1610  HB3 ARG   100      17.206   7.980  -7.266  1.00  0.00
ATOM   1611  CG  ARG   100      17.659   8.447  -9.307  1.00  0.00
ATOM   1612  HG2 ARG   100      17.379   8.079 -10.293  1.00  0.00
ATOM   1613  HG3 ARG   100      17.486   9.522  -9.258  1.00  0.00
ATOM   1614  CD  ARG   100      19.133   8.160  -9.057  1.00  0.00
ATOM   1615  HD2 ARG   100      19.292   8.079  -7.982  1.00  0.00
ATOM   1616  HD3 ARG   100      19.386   7.213  -9.534  1.00  0.00
ATOM   1617  NE  ARG   100      20.012   9.198  -9.583  1.00  0.00
ATOM   1618  HE  ARG   100      19.595   9.908 -10.167  1.00  0.00
ATOM   1619  CZ  ARG   100      21.318   9.263  -9.338  1.00  0.00
ATOM   1620  NH1 ARG   100      22.044  10.249  -9.853  1.00  0.00
ATOM   1621 HH11 ARG   100      21.601  10.949 -10.431  1.00  0.00
ATOM   1622 HH12 ARG   100      23.035  10.294  -9.664  1.00  0.00
ATOM   1623  NH2 ARG   100      21.901   8.344  -8.577  1.00  0.00
ATOM   1624 HH21 ARG   100      21.350   7.594  -8.185  1.00  0.00
ATOM   1625 HH22 ARG   100      22.893   8.398  -8.395  1.00  0.00
ATOM   1626  C   ARG   100      17.882   5.762  -9.293  1.00  0.00
ATOM   1627  O   ARG   100      17.699   5.606 -10.498  1.00  0.00
ATOM   1628  N   ALA   101      19.052   5.531  -8.714  1.00  0.00
ATOM   1629  H   ALA   101      19.187   5.670  -7.723  1.00  0.00
ATOM   1630  CA  ALA   101      20.176   5.070  -9.503  1.00  0.00
ATOM   1631  HA  ALA   101      20.359   5.692 -10.379  1.00  0.00
ATOM   1632  CB  ALA   101      21.431   5.047  -8.656  1.00  0.00
ATOM   1633  HB1 ALA   101      21.266   4.420  -7.779  1.00  0.00
ATOM   1634  HB2 ALA   101      22.257   4.643  -9.240  1.00  0.00
ATOM   1635  HB3 ALA   101      21.673   6.060  -8.337  1.00  0.00
ATOM   1636  C   ALA   101      19.853   3.670  -9.994  1.00  0.00
ATOM   1637  O   ALA   101      20.418   3.209 -10.979  1.00  0.00
ATOM   1638  N   LEU   102      18.926   3.011  -9.302  1.00  0.00
ATOM   1639  H   LEU   102      18.549   3.453  -8.475  1.00  0.00
ATOM   1640  CA  LEU   102      18.490   1.650  -9.622  1.00  0.00
ATOM   1641  HA  LEU   102      19.256   0.936  -9.319  1.00  0.00
ATOM   1642  CB  LEU   102      17.190   1.317  -8.884  1.00  0.00
ATOM   1643  HB2 LEU   102      16.552   2.183  -9.063  1.00  0.00
ATOM   1644  HB3 LEU   102      16.780   0.451  -9.405  1.00  0.00
ATOM   1645  CG  LEU   102      17.248   1.027  -7.383  1.00  0.00
ATOM   1646  HG  LEU   102      17.622   1.907  -6.859  1.00  0.00
ATOM   1647  CD1 LEU   102      15.863   0.689  -6.876  1.00  0.00
ATOM   1648 HD11 LEU   102      15.488  -0.191  -7.400  1.00  0.00
ATOM   1649 HD12 LEU   102      15.907   0.483  -5.807  1.00  0.00
ATOM   1650 HD13 LEU   102      15.194   1.531  -7.057  1.00  0.00
ATOM   1651  CD2 LEU   102      18.183  -0.126  -7.123  1.00  0.00
ATOM   1652 HD21 LEU   102      19.181   0.127  -7.481  1.00  0.00
ATOM   1653 HD22 LEU   102      18.222  -0.328  -6.053  1.00  0.00
ATOM   1654 HD23 LEU   102      17.823  -1.011  -7.648  1.00  0.00
ATOM   1655  C   LEU   102      18.297   1.311 -11.092  1.00  0.00
ATOM   1656  O   LEU   102      17.563   1.996 -11.802  1.00  0.00
ATOM   1657  N   LYS   103      18.946   0.229 -11.524  1.00  0.00
ATOM   1658  H   LYS   103      19.556  -0.266 -10.890  1.00  0.00
ATOM   1659  CA  LYS   103      18.861  -0.233 -12.905  1.00  0.00
ATOM   1660  HA  LYS   103      18.608   0.602 -13.559  1.00  0.00
ATOM   1661  CB  LYS   103      20.200  -0.821 -13.359  1.00  0.00
ATOM   1662  HB2 LYS   103      20.579  -1.438 -12.544  1.00  0.00
ATOM   1663  HB3 LYS   103      20.003  -1.449 -14.228  1.00  0.00
ATOM   1664  CG  LYS   103      21.234   0.232 -13.720  1.00  0.00
ATOM   1665  HG2 LYS   103      20.708   1.145 -13.998  1.00  0.00
ATOM   1666  HG3 LYS   103      21.850   0.421 -12.841  1.00  0.00
ATOM   1667  CD  LYS   103      22.129  -0.218 -14.885  1.00  0.00
ATOM   1668  HD2 LYS   103      21.477  -0.613 -15.665  1.00  0.00
ATOM   1669  HD3 LYS   103      22.648   0.665 -15.259  1.00  0.00
ATOM   1670  CE  LYS   103      23.160  -1.289 -14.487  1.00  0.00
ATOM   1671  HE2 LYS   103      22.651  -2.003 -13.839  1.00  0.00
ATOM   1672  HE3 LYS   103      23.476  -1.790 -15.402  1.00  0.00
ATOM   1673  NZ  LYS   103      24.366  -0.739 -13.775  1.00  0.00
ATOM   1674  HZ1 LYS   103      24.074  -0.275 -12.927  1.00  0.00
ATOM   1675  HZ2 LYS   103      24.996  -1.495 -13.546  1.00  0.00
ATOM   1676  HZ3 LYS   103      24.839  -0.078 -14.375  1.00  0.00
ATOM   1677  C   LYS   103      17.746  -1.262 -13.105  1.00  0.00
ATOM   1678  O   LYS   103      17.432  -2.061 -12.216  1.00  0.00
ATOM   1679  N   LEU   104      17.160  -1.216 -14.297  1.00  0.00
ATOM   1680  H   LEU   104      17.446  -0.483 -14.930  1.00  0.00
ATOM   1681  CA  LEU   104      16.064  -2.101 -14.709  1.00  0.00
ATOM   1682  HA  LEU   104      15.103  -1.633 -14.498  1.00  0.00
ATOM   1683  CB  LEU   104      16.157  -2.372 -16.209  1.00  0.00
ATOM   1684  HB2 LEU   104      16.936  -1.703 -16.575  1.00  0.00
ATOM   1685  HB3 LEU   104      16.483  -3.406 -16.323  1.00  0.00
ATOM   1686  CG  LEU   104      14.878  -2.151 -17.012  1.00  0.00
ATOM   1687  HG  LEU   104      14.799  -1.109 -17.324  1.00  0.00
ATOM   1688  CD1 LEU   104      14.947  -3.044 -18.243  1.00  0.00
ATOM   1689 HD11 LEU   104      15.025  -4.086 -17.933  1.00  0.00
ATOM   1690 HD12 LEU   104      14.045  -2.910 -18.841  1.00  0.00
ATOM   1691 HD13 LEU   104      15.820  -2.777 -18.838  1.00  0.00
ATOM   1692  CD2 LEU   104      13.650  -2.483 -16.189  1.00  0.00
ATOM   1693 HD21 LEU   104      13.620  -1.844 -15.306  1.00  0.00
ATOM   1694 HD22 LEU   104      12.754  -2.316 -16.788  1.00  0.00
ATOM   1695 HD23 LEU   104      13.690  -3.527 -15.881  1.00  0.00
ATOM   1696  C   LEU   104      15.919  -3.437 -13.989  1.00  0.00
ATOM   1697  O   LEU   104      14.984  -3.648 -13.225  1.00  0.00
ATOM   1698  N   PRO   105      16.847  -4.362 -14.235  1.00  0.00
ATOM   1699  CD  PRO   105      18.197  -4.140 -14.777  1.00  0.00
ATOM   1700  HD2 PRO   105      18.472  -3.089 -14.692  1.00  0.00
ATOM   1701  HD3 PRO   105      18.241  -4.443 -15.823  1.00  0.00
ATOM   1702  CG  PRO   105      19.025  -5.028 -13.888  1.00  0.00
ATOM   1703  HG2 PRO   105      19.181  -4.581 -12.906  1.00  0.00
ATOM   1704  HG3 PRO   105      19.991  -5.259 -14.338  1.00  0.00
ATOM   1705  CB  PRO   105      18.168  -6.251 -13.802  1.00  0.00
ATOM   1706  HB2 PRO   105      18.445  -6.881 -12.956  1.00  0.00
ATOM   1707  HB3 PRO   105      18.190  -6.842 -14.717  1.00  0.00
ATOM   1708  CA  PRO   105      16.765  -5.673 -13.585  1.00  0.00
ATOM   1709  HA  PRO   105      16.023  -6.260 -14.126  1.00  0.00
ATOM   1710  C   PRO   105      16.378  -5.600 -12.112  1.00  0.00
ATOM   1711  O   PRO   105      15.731  -6.505 -11.582  1.00  0.00
ATOM   1712  N   ASN   106      16.766  -4.505 -11.471  1.00  0.00
ATOM   1713  H   ASN   106      17.294  -3.800 -11.966  1.00  0.00
ATOM   1714  CA  ASN   106      16.478  -4.286 -10.053  1.00  0.00
ATOM   1715  HA  ASN   106      16.592  -5.216  -9.496  1.00  0.00
ATOM   1716  CB  ASN   106      17.452  -3.258  -9.487  1.00  0.00
ATOM   1717  HB2 ASN   106      18.153  -2.969 -10.270  1.00  0.00
ATOM   1718  HB3 ASN   106      16.891  -2.383  -9.160  1.00  0.00
ATOM   1719  CG  ASN   106      18.232  -3.792  -8.319  1.00  0.00
ATOM   1720  OD1 ASN   106      18.819  -4.869  -8.387  1.00  0.00
ATOM   1721  ND2 ASN   106      18.246  -3.043  -7.228  1.00  0.00
ATOM   1722 HD21 ASN   106      18.755  -3.354  -6.413  1.00  0.00
ATOM   1723 HD22 ASN   106      17.749  -2.164  -7.216  1.00  0.00
ATOM   1724  C   ASN   106      15.062  -3.802  -9.860  1.00  0.00
ATOM   1725  O   ASN   106      14.382  -4.238  -8.943  1.00  0.00
ATOM   1726  N   LEU   107      14.639  -2.891 -10.738  1.00  0.00
ATOM   1727  H   LEU   107      15.274  -2.580 -11.459  1.00  0.00
ATOM   1728  CA  LEU   107      13.300  -2.316 -10.701  1.00  0.00
ATOM   1729  HA  LEU   107      13.092  -1.908  -9.711  1.00  0.00
ATOM   1730  CB  LEU   107      13.197  -1.191 -11.723  1.00  0.00
ATOM   1731  HB2 LEU   107      13.489  -1.647 -12.669  1.00  0.00
ATOM   1732  HB3 LEU   107      12.160  -0.860 -11.785  1.00  0.00
ATOM   1733  CG  LEU   107      14.106   0.021 -11.433  1.00  0.00
ATOM   1734  HG  LEU   107      15.104  -0.337 -11.178  1.00  0.00
ATOM   1735  CD1 LEU   107      14.190   0.930 -12.654  1.00  0.00
ATOM   1736 HD11 LEU   107      13.193   1.289 -12.910  1.00  0.00
ATOM   1737 HD12 LEU   107      14.836   1.780 -12.432  1.00  0.00
ATOM   1738 HD13 LEU   107      14.602   0.372 -13.495  1.00  0.00
ATOM   1739  CD2 LEU   107      13.566   0.772 -10.216  1.00  0.00
ATOM   1740 HD21 LEU   107      13.557   0.107  -9.353  1.00  0.00
ATOM   1741 HD22 LEU   107      14.204   1.630 -10.006  1.00  0.00
ATOM   1742 HD23 LEU   107      12.552   1.115 -10.421  1.00  0.00
ATOM   1743  C   LEU   107      12.289  -3.402 -11.021  1.00  0.00
ATOM   1744  O   LEU   107      11.218  -3.476 -10.415  1.00  0.00
ATOM   1745  N   VAL   108      12.633  -4.258 -11.974  1.00  0.00
ATOM   1746  H   VAL   108      13.518  -4.170 -12.453  1.00  0.00
ATOM   1747  CA  VAL   108      11.747  -5.336 -12.361  1.00  0.00
ATOM   1748  HA  VAL   108      10.779  -4.933 -12.657  1.00  0.00
ATOM   1749  CB  VAL   108      12.326  -6.147 -13.540  1.00  0.00
ATOM   1750  HB  VAL   108      13.302  -6.540 -13.258  1.00  0.00
ATOM   1751  CG1 VAL   108      11.397  -7.300 -13.894  1.00  0.00
ATOM   1752 HG11 VAL   108      10.421  -6.908 -14.178  1.00  0.00
ATOM   1753 HG12 VAL   108      11.818  -7.863 -14.728  1.00  0.00
ATOM   1754 HG13 VAL   108      11.288  -7.957 -13.031  1.00  0.00
ATOM   1755  CG2 VAL   108      12.495  -5.250 -14.743  1.00  0.00
ATOM   1756 HG21 VAL   108      13.177  -4.436 -14.497  1.00  0.00
ATOM   1757 HG22 VAL   108      12.904  -5.827 -15.573  1.00  0.00
ATOM   1758 HG23 VAL   108      11.527  -4.838 -15.030  1.00  0.00
ATOM   1759  C   VAL   108      11.571  -6.246 -11.153  1.00  0.00
ATOM   1760  O   VAL   108      10.492  -6.781 -10.921  1.00  0.00
ATOM   1761  N   ASP   109      12.633  -6.402 -10.370  1.00  0.00
ATOM   1762  H   ASP   109      13.505  -5.943 -10.592  1.00  0.00
ATOM   1763  CA  ASP   109      12.581  -7.251  -9.186  1.00  0.00
ATOM   1764  HA  ASP   109      12.349  -8.275  -9.478  1.00  0.00
ATOM   1765  CB  ASP   109      13.919  -7.243  -8.462  1.00  0.00
ATOM   1766  HB2 ASP   109      14.656  -7.701  -9.122  1.00  0.00
ATOM   1767  HB3 ASP   109      14.196  -6.206  -8.272  1.00  0.00
ATOM   1768  CG  ASP   109      13.873  -8.005  -7.148  1.00  0.00
ATOM   1769  OD1 ASP   109      14.760  -7.782  -6.293  1.00  0.00
ATOM   1770  OD2 ASP   109      12.946  -8.831  -6.979  1.00  0.00
ATOM   1771  C   ASP   109      11.497  -6.786  -8.219  1.00  0.00
ATOM   1772  O   ASP   109      10.602  -7.552  -7.847  1.00  0.00
ATOM   1773  N   MET   110      11.586  -5.525  -7.807  1.00  0.00
ATOM   1774  H   MET   110      12.349  -4.942  -8.121  1.00  0.00
ATOM   1775  CA  MET   110      10.617  -4.956  -6.885  1.00  0.00
ATOM   1776  HA  MET   110      10.669  -5.468  -5.924  1.00  0.00
ATOM   1777  CB  MET   110      10.912  -3.482  -6.666  1.00  0.00
ATOM   1778  HB2 MET   110      10.836  -2.980  -7.631  1.00  0.00
ATOM   1779  HB3 MET   110      10.153  -3.087  -5.991  1.00  0.00
ATOM   1780  CG  MET   110      12.289  -3.238  -6.077  1.00  0.00
ATOM   1781  HG2 MET   110      12.336  -3.727  -5.104  1.00  0.00
ATOM   1782  HG3 MET   110      13.029  -3.682  -6.743  1.00  0.00
ATOM   1783  SD  MET   110      12.646  -1.502  -5.879  1.00  0.00
ATOM   1784  CE  MET   110      13.499  -1.195  -7.426  1.00  0.00
ATOM   1785  HE1 MET   110      12.834  -1.422  -8.260  1.00  0.00
ATOM   1786  HE2 MET   110      13.799  -0.148  -7.476  1.00  0.00
ATOM   1787  HE3 MET   110      14.384  -1.829  -7.486  1.00  0.00
ATOM   1788  C   MET   110       9.210  -5.119  -7.434  1.00  0.00
ATOM   1789  O   MET   110       8.276  -5.377  -6.685  1.00  0.00
ATOM   1790  N   ALA   111       9.058  -4.977  -8.743  1.00  0.00
ATOM   1791  H   ALA   111       9.849  -4.753  -9.330  1.00  0.00
ATOM   1792  CA  ALA   111       7.745  -5.119  -9.374  1.00  0.00
ATOM   1793  HA  ALA   111       7.024  -4.420  -8.949  1.00  0.00
ATOM   1794  CB  ALA   111       7.860  -4.851 -10.871  1.00  0.00
ATOM   1795  HB1 ALA   111       8.572  -5.550 -11.312  1.00  0.00
ATOM   1796  HB2 ALA   111       6.885  -4.982 -11.340  1.00  0.00
ATOM   1797  HB3 ALA   111       8.207  -3.830 -11.032  1.00  0.00
ATOM   1798  C   ALA   111       7.213  -6.533  -9.135  1.00  0.00
ATOM   1799  O   ALA   111       6.044  -6.716  -8.799  1.00  0.00
ATOM   1800  N   ALA   112       8.084  -7.520  -9.310  1.00  0.00
ATOM   1801  H   ALA   112       9.030  -7.307  -9.593  1.00  0.00
ATOM   1802  CA  ALA   112       7.718  -8.921  -9.117  1.00  0.00
ATOM   1803  HA  ALA   112       6.900  -9.213  -9.776  1.00  0.00
ATOM   1804  CB  ALA   112       8.904  -9.806  -9.401  1.00  0.00
ATOM   1805  HB1 ALA   112       9.728  -9.532  -8.743  1.00  0.00
ATOM   1806  HB2 ALA   112       8.631 -10.847  -9.227  1.00  0.00
ATOM   1807  HB3 ALA   112       9.211  -9.680 -10.439  1.00  0.00
ATOM   1808  C   ALA   112       7.255  -9.129  -7.682  1.00  0.00
ATOM   1809  O   ALA   112       6.362  -9.954  -7.405  1.00  0.00
ATOM   1810  N   GLN   113       7.885  -8.393  -6.762  1.00  0.00
ATOM   1811  H   GLN   113       8.628  -7.760  -7.019  1.00  0.00
ATOM   1812  CA  GLN   113       7.523  -8.498  -5.354  1.00  0.00
ATOM   1813  HA  GLN   113       7.576  -9.539  -5.036  1.00  0.00
ATOM   1814  CB  GLN   113       8.477  -7.675  -4.491  1.00  0.00
ATOM   1815  HB2 GLN   113       8.711  -6.767  -5.048  1.00  0.00
ATOM   1816  HB3 GLN   113       7.941  -7.414  -3.579  1.00  0.00
ATOM   1817  CG  GLN   113       9.763  -8.393  -4.134  1.00  0.00
ATOM   1818  HG2 GLN   113       9.529  -9.309  -3.592  1.00  0.00
ATOM   1819  HG3 GLN   113      10.270  -8.642  -5.066  1.00  0.00
ATOM   1820  CD  GLN   113      10.691  -7.557  -3.289  1.00  0.00
ATOM   1821  OE1 GLN   113      11.450  -6.735  -3.812  1.00  0.00
ATOM   1822  NE2 GLN   113      10.622  -7.740  -1.975  1.00  0.00
ATOM   1823 HE21 GLN   113      11.221  -7.206  -1.361  1.00  0.00
ATOM   1824 HE22 GLN   113       9.970  -8.412  -1.595  1.00  0.00
ATOM   1825  C   GLN   113       6.098  -7.993  -5.165  1.00  0.00
ATOM   1826  O   GLN   113       5.292  -8.650  -4.519  1.00  0.00
ATOM   1827  N   VAL   114       5.782  -6.835  -5.747  1.00  0.00
ATOM   1828  H   VAL   114       6.465  -6.292  -6.256  1.00  0.00
ATOM   1829  CA  VAL   114       4.434  -6.295  -5.606  1.00  0.00
ATOM   1830  HA  VAL   114       4.163  -6.232  -4.553  1.00  0.00
ATOM   1831  CB  VAL   114       4.309  -4.887  -6.233  1.00  0.00
ATOM   1832  HB  VAL   114       4.633  -4.928  -7.273  1.00  0.00
ATOM   1833  CG1 VAL   114       2.859  -4.409  -6.170  1.00  0.00
ATOM   1834 HG11 VAL   114       2.534  -4.366  -5.131  1.00  0.00
ATOM   1835 HG12 VAL   114       2.783  -3.416  -6.615  1.00  0.00
ATOM   1836 HG13 VAL   114       2.223  -5.102  -6.721  1.00  0.00
ATOM   1837  CG2 VAL   114       5.212  -3.922  -5.488  1.00  0.00
ATOM   1838 HG21 VAL   114       6.245  -4.261  -5.560  1.00  0.00
ATOM   1839 HG22 VAL   114       5.125  -2.928  -5.929  1.00  0.00
ATOM   1840 HG23 VAL   114       4.915  -3.881  -4.440  1.00  0.00
ATOM   1841  C   VAL   114       3.373  -7.220  -6.237  1.00  0.00
ATOM   1842  O   VAL   114       2.218  -7.256  -5.785  1.00  0.00
ATOM   1843  N   ALA   115       3.762  -7.970  -7.266  1.00  0.00
ATOM   1844  H   ALA   115       4.703  -7.915  -7.626  1.00  0.00
ATOM   1845  CA  ALA   115       2.826  -8.868  -7.919  1.00  0.00
ATOM   1846  HA  ALA   115       1.868  -8.375  -8.086  1.00  0.00
ATOM   1847  CB  ALA   115       3.376  -9.328  -9.259  1.00  0.00
ATOM   1848  HB1 ALA   115       4.331  -9.831  -9.107  1.00  0.00
ATOM   1849  HB2 ALA   115       2.672 -10.018  -9.724  1.00  0.00
ATOM   1850  HB3 ALA   115       3.521  -8.465  -9.909  1.00  0.00
ATOM   1851  C   ALA   115       2.573 -10.063  -7.016  1.00  0.00
ATOM   1852  O   ALA   115       1.453 -10.571  -6.944  1.00  0.00
ATOM   1853  N   ALA   116       3.611 -10.517  -6.326  1.00  0.00
ATOM   1854  H   ALA   116       4.516 -10.080  -6.426  1.00  0.00
ATOM   1855  CA  ALA   116       3.488 -11.661  -5.420  1.00  0.00
ATOM   1856  HA  ALA   116       3.108 -12.545  -5.932  1.00  0.00
ATOM   1857  CB  ALA   116       4.836 -11.996  -4.806  1.00  0.00
ATOM   1858  HB1 ALA   116       5.224 -11.122  -4.282  1.00  0.00
ATOM   1859  HB2 ALA   116       4.720 -12.819  -4.101  1.00  0.00
ATOM   1860  HB3 ALA   116       5.532 -12.287  -5.592  1.00  0.00
ATOM   1861  C   ALA   116       2.487 -11.297  -4.329  1.00  0.00
ATOM   1862  O   ALA   116       1.572 -12.074  -4.033  1.00  0.00
ATOM   1863  N   GLY   117       2.671 -10.117  -3.745  1.00  0.00
ATOM   1864  H   GLY   117       3.443  -9.527  -4.022  1.00  0.00
ATOM   1865  CA  GLY   117       1.782  -9.642  -2.704  1.00  0.00
ATOM   1866  HA2 GLY   117       1.807 -10.337  -1.864  1.00  0.00
ATOM   1867  HA3 GLY   117       2.112  -8.658  -2.370  1.00  0.00
ATOM   1868  C   GLY   117       0.365  -9.538  -3.213  1.00  0.00
ATOM   1869  O   GLY   117      -0.583  -9.936  -2.541  1.00  0.00
ATOM   1870  N   MET   118       0.218  -9.010  -4.414  1.00  0.00
ATOM   1871  H   MET   118       1.014  -8.655  -4.925  1.00  0.00
ATOM   1872  CA  MET   118      -1.096  -8.885  -5.016  1.00  0.00
ATOM   1873  HA  MET   118      -1.766  -8.363  -4.332  1.00  0.00
ATOM   1874  CB  MET   118      -1.016  -8.088  -6.330  1.00  0.00
ATOM   1875  HB2 MET   118      -0.118  -8.412  -6.856  1.00  0.00
ATOM   1876  HB3 MET   118      -1.895  -8.345  -6.923  1.00  0.00
ATOM   1877  CG  MET   118      -0.967  -6.593  -6.124  1.00  0.00
ATOM   1878  HG2 MET   118       0.025  -6.321  -5.763  1.00  0.00
ATOM   1879  HG3 MET   118      -1.154  -6.101  -7.078  1.00  0.00
ATOM   1880  SD  MET   118      -2.201  -6.053  -4.927  1.00  0.00
ATOM   1881  CE  MET   118      -3.743  -6.323  -5.844  1.00  0.00
ATOM   1882  HE1 MET   118      -3.831  -7.378  -6.105  1.00  0.00
ATOM   1883  HE2 MET   118      -4.590  -6.031  -5.224  1.00  0.00
ATOM   1884  HE3 MET   118      -3.735  -5.724  -6.754  1.00  0.00
ATOM   1885  C   MET   118      -1.696 -10.269  -5.277  1.00  0.00
ATOM   1886  O   MET   118      -2.868 -10.505  -5.017  1.00  0.00
ATOM   1887  N   ALA   119      -0.879 -11.181  -5.790  1.00  0.00
ATOM   1888  H   ALA   119       0.078 -10.944  -6.010  1.00  0.00
ATOM   1889  CA  ALA   119      -1.339 -12.526  -6.080  1.00  0.00
ATOM   1890  HA  ALA   119      -2.107 -12.512  -6.852  1.00  0.00
ATOM   1891  CB  ALA   119      -0.182 -13.391  -6.559  1.00  0.00
ATOM   1892  HB1 ALA   119       0.591 -13.421  -5.792  1.00  0.00
ATOM   1893  HB2 ALA   119      -0.541 -14.402  -6.754  1.00  0.00
ATOM   1894  HB3 ALA   119       0.232 -12.970  -7.475  1.00  0.00
ATOM   1895  C   ALA   119      -1.968 -13.124  -4.819  1.00  0.00
ATOM   1896  O   ALA   119      -3.006 -13.798  -4.886  1.00  0.00
ATOM   1897  N   TYR   120      -1.347 -12.863  -3.666  1.00  0.00
ATOM   1898  H   TYR   120      -0.501 -12.312  -3.659  1.00  0.00
ATOM   1899  CA  TYR   120      -1.851 -13.378  -2.392  1.00  0.00
ATOM   1900  HA  TYR   120      -1.899 -14.466  -2.421  1.00  0.00
ATOM   1901  CB  TYR   120      -0.917 -12.960  -1.253  1.00  0.00
ATOM   1902  HB2 TYR   120      -0.012 -13.549  -1.399  1.00  0.00
ATOM   1903  HB3 TYR   120      -0.678 -11.900  -1.333  1.00  0.00
ATOM   1904  CG  TYR   120      -1.488 -13.246   0.118  1.00  0.00
ATOM   1905  CD1 TYR   120      -1.869 -14.534   0.476  1.00  0.00
ATOM   1906  HD1 TYR   120      -1.689 -15.344  -0.230  1.00  0.00
ATOM   1907  CE1 TYR   120      -2.462 -14.798   1.691  1.00  0.00
ATOM   1908  HE1 TYR   120      -2.734 -15.817   1.968  1.00  0.00
ATOM   1909  CZ  TYR   120      -2.682 -13.758   2.578  1.00  0.00
ATOM   1910  OH  TYR   120      -3.311 -13.991   3.777  1.00  0.00
ATOM   1911  HH  TYR   120      -3.556 -14.911   3.900  1.00  0.00
ATOM   1912  CE2 TYR   120      -2.302 -12.472   2.254  1.00  0.00
ATOM   1913  HE2 TYR   120      -2.468 -11.655   2.956  1.00  0.00
ATOM   1914  CD2 TYR   120      -1.706 -12.223   1.028  1.00  0.00
ATOM   1915  HD2 TYR   120      -1.401 -11.209   0.766  1.00  0.00
ATOM   1916  C   TYR   120      -3.262 -12.825  -2.152  1.00  0.00
ATOM   1917  O   TYR   120      -4.228 -13.576  -1.978  1.00  0.00
ATOM   1918  N   ILE   121      -3.367 -11.502  -2.154  1.00  0.00
ATOM   1919  H   ILE   121      -2.540 -10.945  -2.318  1.00  0.00
ATOM   1920  CA  ILE   121      -4.632 -10.814  -1.943  1.00  0.00
ATOM   1921  HA  ILE   121      -5.005 -10.958  -0.929  1.00  0.00
ATOM   1922  CB  ILE   121      -4.461  -9.298  -2.220  1.00  0.00
ATOM   1923  HB  ILE   121      -3.953  -9.170  -3.177  1.00  0.00
ATOM   1924  CG2 ILE   121      -5.816  -8.599  -2.267  1.00  0.00
ATOM   1925 HG21 ILE   121      -6.324  -8.726  -1.310  1.00  0.00
ATOM   1926 HG22 ILE   121      -5.671  -7.536  -2.462  1.00  0.00
ATOM   1927 HG23 ILE   121      -6.423  -9.034  -3.060  1.00  0.00
ATOM   1928  CG1 ILE   121      -3.566  -8.675  -1.164  1.00  0.00
ATOM   1929 HG12 ILE   121      -4.102  -8.709  -0.216  1.00  0.00
ATOM   1930 HG13 ILE   121      -2.665  -9.285  -1.094  1.00  0.00
ATOM   1931  CD1 ILE   121      -3.183  -7.246  -1.476  1.00  0.00
ATOM   1932 HD11 ILE   121      -4.083  -6.635  -1.546  1.00  0.00
ATOM   1933 HD12 ILE   121      -2.543  -6.860  -0.682  1.00  0.00
ATOM   1934 HD13 ILE   121      -2.646  -7.211  -2.424  1.00  0.00
ATOM   1935  C   ILE   121      -5.636 -11.402  -2.918  1.00  0.00
ATOM   1936  O   ILE   121      -6.825 -11.526  -2.607  1.00  0.00
ATOM   1937  N   GLU   122      -5.150 -11.739  -4.110  1.00  0.00
ATOM   1938  H   GLU   122      -4.171 -11.585  -4.305  1.00  0.00
ATOM   1939  CA  GLU   122      -5.981 -12.311  -5.158  1.00  0.00
ATOM   1940  HA  GLU   122      -6.764 -11.610  -5.449  1.00  0.00
ATOM   1941  CB  GLU   122      -5.111 -12.609  -6.382  1.00  0.00
ATOM   1942  HB2 GLU   122      -4.489 -11.728  -6.541  1.00  0.00
ATOM   1943  HB3 GLU   122      -4.479 -13.455  -6.114  1.00  0.00
ATOM   1944  CG  GLU   122      -5.875 -12.931  -7.668  1.00  0.00
ATOM   1945  HG2 GLU   122      -6.391 -13.880  -7.520  1.00  0.00
ATOM   1946  HG3 GLU   122      -6.609 -12.142  -7.834  1.00  0.00
ATOM   1947  CD  GLU   122      -4.957 -13.035  -8.884  1.00  0.00
ATOM   1948  OE1 GLU   122      -4.075 -13.923  -8.906  1.00  0.00
ATOM   1949  OE2 GLU   122      -5.120 -12.218  -9.820  1.00  0.00
ATOM   1950  C   GLU   122      -6.620 -13.597  -4.617  1.00  0.00
ATOM   1951  O   GLU   122      -7.842 -13.718  -4.542  1.00  0.00
ATOM   1952  N   ARG   123      -5.778 -14.545  -4.227  1.00  0.00
ATOM   1953  H   ARG   123      -4.781 -14.402  -4.312  1.00  0.00
ATOM   1954  CA  ARG   123      -6.247 -15.811  -3.693  1.00  0.00
ATOM   1955  HA  ARG   123      -6.822 -16.344  -4.450  1.00  0.00
ATOM   1956  CB  ARG   123      -5.063 -16.679  -3.278  1.00  0.00
ATOM   1957  HB2 ARG   123      -4.515 -16.122  -2.518  1.00  0.00
ATOM   1958  HB3 ARG   123      -5.476 -17.586  -2.836  1.00  0.00
ATOM   1959  CG  ARG   123      -4.124 -17.051  -4.406  1.00  0.00
ATOM   1960  HG2 ARG   123      -4.682 -17.589  -5.172  1.00  0.00
ATOM   1961  HG3 ARG   123      -3.703 -16.141  -4.835  1.00  0.00
ATOM   1962  CD  ARG   123      -3.002 -17.930  -3.887  1.00  0.00
ATOM   1963  HD2 ARG   123      -3.424 -18.867  -3.523  1.00  0.00
ATOM   1964  HD3 ARG   123      -2.307 -18.137  -4.700  1.00  0.00
ATOM   1965  NE  ARG   123      -2.269 -17.292  -2.794  1.00  0.00
ATOM   1966  HE  ARG   123      -2.289 -16.283  -2.751  1.00  0.00
ATOM   1967  CZ  ARG   123      -1.596 -17.954  -1.858  1.00  0.00
ATOM   1968  NH1 ARG   123      -0.945 -17.294  -0.908  1.00  0.00
ATOM   1969 HH11 ARG   123      -0.961 -16.284  -0.896  1.00  0.00
ATOM   1970 HH12 ARG   123      -0.436 -17.805  -0.200  1.00  0.00
ATOM   1971  NH2 ARG   123      -1.585 -19.283  -1.865  1.00  0.00
ATOM   1972 HH21 ARG   123      -2.088 -19.785  -2.582  1.00  0.00
ATOM   1973 HH22 ARG   123      -1.073 -19.785  -1.153  1.00  0.00
ATOM   1974  C   ARG   123      -7.162 -15.619  -2.475  1.00  0.00
ATOM   1975  O   ARG   123      -8.116 -16.378  -2.282  1.00  0.00
ATOM   1976  N   MET   124      -6.865 -14.611  -1.656  1.00  0.00
ATOM   1977  H   MET   124      -6.059 -14.032  -1.844  1.00  0.00
ATOM   1978  CA  MET   124      -7.653 -14.331  -0.463  1.00  0.00
ATOM   1979  HA  MET   124      -7.858 -15.257   0.074  1.00  0.00
ATOM   1980  CB  MET   124      -6.885 -13.390   0.461  1.00  0.00
ATOM   1981  HB2 MET   124      -6.628 -12.506  -0.122  1.00  0.00
ATOM   1982  HB3 MET   124      -7.563 -13.109   1.267  1.00  0.00
ATOM   1983  CG  MET   124      -5.620 -13.991   1.051  1.00  0.00
ATOM   1984  HG2 MET   124      -4.958 -14.276   0.234  1.00  0.00
ATOM   1985  HG3 MET   124      -5.132 -13.236   1.667  1.00  0.00
ATOM   1986  SD  MET   124      -5.974 -15.447   2.063  1.00  0.00
ATOM   1987  CE  MET   124      -6.068 -16.726   0.741  1.00  0.00
ATOM   1988  HE1 MET   124      -5.116 -16.772   0.212  1.00  0.00
ATOM   1989  HE2 MET   124      -6.282 -17.697   1.189  1.00  0.00
ATOM   1990  HE3 MET   124      -6.861 -16.467   0.040  1.00  0.00
ATOM   1991  C   MET   124      -8.993 -13.714  -0.771  1.00  0.00
ATOM   1992  O   MET   124      -9.790 -13.490   0.135  1.00  0.00
ATOM   1993  N   ASN   125      -9.252 -13.447  -2.047  1.00  0.00
ATOM   1994  H   ASN   125      -8.549 -13.637  -2.747  1.00  0.00
ATOM   1995  CA  ASN   125     -10.505 -12.838  -2.473  1.00  0.00
ATOM   1996  HA  ASN   125     -10.499 -12.733  -3.558  1.00  0.00
ATOM   1997  CB  ASN   125     -11.712 -13.679  -2.071  1.00  0.00
ATOM   1998  HB2 ASN   125     -11.597 -13.974  -1.028  1.00  0.00
ATOM   1999  HB3 ASN   125     -12.619 -13.085  -2.182  1.00  0.00
ATOM   2000  CG  ASN   125     -11.846 -14.921  -2.910  1.00  0.00
ATOM   2001  OD1 ASN   125     -11.396 -14.952  -4.059  1.00  0.00
ATOM   2002  ND2 ASN   125     -12.472 -15.954  -2.352  1.00  0.00
ATOM   2003 HD21 ASN   125     -12.588 -16.812  -2.873  1.00  0.00
ATOM   2004 HD22 ASN   125     -12.829 -15.876  -1.411  1.00  0.00
ATOM   2005  C   ASN   125     -10.661 -11.432  -1.900  1.00  0.00
ATOM   2006  O   ASN   125     -11.735 -11.056  -1.432  1.00  0.00
ATOM   2007  N   TYR   126      -9.567 -10.675  -1.925  1.00  0.00
ATOM   2008  H   TYR   126      -8.703 -11.060  -2.278  1.00  0.00
ATOM   2009  CA  TYR   126      -9.561  -9.308  -1.427  1.00  0.00
ATOM   2010  HA  TYR   126     -10.544  -9.066  -1.022  1.00  0.00
ATOM   2011  CB  TYR   126      -8.518  -9.122  -0.322  1.00  0.00
ATOM   2012  HB2 TYR   126      -7.650  -9.707  -0.625  1.00  0.00
ATOM   2013  HB3 TYR   126      -8.242  -8.069  -0.258  1.00  0.00
ATOM   2014  CG  TYR   126      -9.001  -9.599   1.030  1.00  0.00
ATOM   2015  CD1 TYR   126      -9.259 -10.944   1.255  1.00  0.00
ATOM   2016  HD1 TYR   126      -9.071 -11.657   0.452  1.00  0.00
ATOM   2017  CE1 TYR   126      -9.744 -11.384   2.467  1.00  0.00
ATOM   2018  HE1 TYR   126      -9.935 -12.445   2.630  1.00  0.00
ATOM   2019  CZ  TYR   126      -9.977 -10.483   3.477  1.00  0.00
ATOM   2020  OH  TYR   126     -10.475 -10.942   4.669  1.00  0.00
ATOM   2021  HH  TYR   126     -10.616 -11.892   4.676  1.00  0.00
ATOM   2022  CE2 TYR   126      -9.725  -9.143   3.285  1.00  0.00
ATOM   2023  HE2 TYR   126      -9.904  -8.426   4.087  1.00  0.00
ATOM   2024  CD2 TYR   126      -9.239  -8.707   2.063  1.00  0.00
ATOM   2025  HD2 TYR   126      -9.039  -7.648   1.902  1.00  0.00
ATOM   2026  C   TYR   126      -9.274  -8.348  -2.571  1.00  0.00
ATOM   2027  O   TYR   126      -8.851  -8.748  -3.652  1.00  0.00
ATOM   2028  N   ILE   127      -9.514  -7.073  -2.325  1.00  0.00
ATOM   2029  H   ILE   127      -9.856  -6.785  -1.420  1.00  0.00
ATOM   2030  CA  ILE   127      -9.282  -6.056  -3.327  1.00  0.00
ATOM   2031  HA  ILE   127      -8.651  -6.452  -4.123  1.00  0.00
ATOM   2032  CB  ILE   127     -10.626  -5.583  -3.922  1.00  0.00
ATOM   2033  HB  ILE   127     -11.255  -6.453  -4.112  1.00  0.00
ATOM   2034  CG2 ILE   127     -11.339  -4.643  -2.958  1.00  0.00
ATOM   2035 HG21 ILE   127     -10.711  -3.772  -2.768  1.00  0.00
ATOM   2036 HG22 ILE   127     -12.284  -4.321  -3.396  1.00  0.00
ATOM   2037 HG23 ILE   127     -11.532  -5.163  -2.020  1.00  0.00
ATOM   2038  CG1 ILE   127     -10.405  -4.865  -5.247  1.00  0.00
ATOM   2039 HG12 ILE   127      -9.746  -4.016  -5.065  1.00  0.00
ATOM   2040 HG13 ILE   127      -9.919  -5.561  -5.931  1.00  0.00
ATOM   2041  CD1 ILE   127     -11.698  -4.377  -5.860  1.00  0.00
ATOM   2042 HD11 ILE   127     -12.184  -3.681  -5.176  1.00  0.00
ATOM   2043 HD12 ILE   127     -11.486  -3.873  -6.802  1.00  0.00
ATOM   2044 HD13 ILE   127     -12.357  -5.226  -6.043  1.00  0.00
ATOM   2045  C   ILE   127      -8.593  -4.940  -2.550  1.00  0.00
ATOM   2046  O   ILE   127      -8.954  -4.678  -1.403  1.00  0.00
ATOM   2047  N   HID   128      -7.589  -4.308  -3.148  1.00  0.00
ATOM   2048  H   HID   128      -7.283  -4.583  -4.070  1.00  0.00
ATOM   2049  CA  HID   128      -6.873  -3.234  -2.476  1.00  0.00
ATOM   2050  HA  HID   128      -6.905  -3.379  -1.396  1.00  0.00
ATOM   2051  CB  HID   128      -5.406  -3.228  -2.927  1.00  0.00
ATOM   2052  HB2 HID   128      -5.018  -4.246  -2.966  1.00  0.00
ATOM   2053  HB3 HID   128      -5.326  -2.771  -3.913  1.00  0.00
ATOM   2054  CG  HID   128      -4.491  -2.454  -2.019  1.00  0.00
ATOM   2055  ND1 HID   128      -4.330  -1.084  -2.110  1.00  0.00
ATOM   2056  HD1 HID   128      -4.805  -0.486  -2.770  1.00  0.00
ATOM   2057  CE1 HID   128      -3.458  -0.694  -1.194  1.00  0.00
ATOM   2058  HE1 HID   128      -3.189   0.359  -1.105  1.00  0.00
ATOM   2059  NE2 HID   128      -3.053  -1.753  -0.514  1.00  0.00
ATOM   2060  CD2 HID   128      -3.686  -2.866  -1.008  1.00  0.00
ATOM   2061  HD2 HID   128      -3.485  -3.845  -0.573  1.00  0.00
ATOM   2062  C   HID   128      -7.539  -1.904  -2.780  1.00  0.00
ATOM   2063  O   HID   128      -7.822  -1.129  -1.873  1.00  0.00
ATOM   2064  N   ARG   129      -7.790  -1.656  -4.063  1.00  0.00
ATOM   2065  H   ARG   129      -7.446  -2.310  -4.752  1.00  0.00
ATOM   2066  CA  ARG   129      -8.434  -0.422  -4.534  1.00  0.00
ATOM   2067  HA  ARG   129      -8.637  -0.502  -5.602  1.00  0.00
ATOM   2068  CB  ARG   129      -9.757  -0.178  -3.800  1.00  0.00
ATOM   2069  HB2 ARG   129      -9.546  -0.237  -2.732  1.00  0.00
ATOM   2070  HB3 ARG   129     -10.081   0.832  -4.051  1.00  0.00
ATOM   2071  CG  ARG   129     -10.855  -1.164  -4.153  1.00  0.00
ATOM   2072  HG2 ARG   129     -10.701  -1.495  -5.180  1.00  0.00
ATOM   2073  HG3 ARG   129     -10.778  -2.019  -3.481  1.00  0.00
ATOM   2074  CD  ARG   129     -12.246  -0.535  -4.022  1.00  0.00
ATOM   2075  HD2 ARG   129     -12.353   0.231  -4.790  1.00  0.00
ATOM   2076  HD3 ARG   129     -12.993  -1.313  -4.179  1.00  0.00
ATOM   2077  NE  ARG   129     -12.476   0.079  -2.712  1.00  0.00
ATOM   2078  HE  ARG   129     -11.727   0.019  -2.037  1.00  0.00
ATOM   2079  CZ  ARG   129     -13.599   0.702  -2.361  1.00  0.00
ATOM   2080  NH1 ARG   129     -13.709   1.231  -1.149  1.00  0.00
ATOM   2081 HH11 ARG   129     -12.940   1.159  -0.498  1.00  0.00
ATOM   2082 HH12 ARG   129     -14.561   1.703  -0.884  1.00  0.00
ATOM   2083  NH2 ARG   129     -14.615   0.794  -3.218  1.00  0.00
ATOM   2084 HH21 ARG   129     -14.533   0.390  -4.140  1.00  0.00
ATOM   2085 HH22 ARG   129     -15.463   1.269  -2.942  1.00  0.00
ATOM   2086  C   ARG   129      -7.605   0.857  -4.491  1.00  0.00
ATOM   2087  O   ARG   129      -8.105   1.925  -4.835  1.00  0.00
ATOM   2088  N   ASP   130      -6.350   0.767  -4.080  1.00  0.00
ATOM   2089  H   ASP   130      -5.966  -0.115  -3.772  1.00  0.00
ATOM   2090  CA  ASP   130      -5.498   1.950  -4.020  1.00  0.00
ATOM   2091  HA  ASP   130      -5.757   2.635  -4.827  1.00  0.00
ATOM   2092  CB  ASP   130      -5.690   2.677  -2.677  1.00  0.00
ATOM   2093  HB2 ASP   130      -6.743   2.617  -2.401  1.00  0.00
ATOM   2094  HB3 ASP   130      -5.090   2.148  -1.937  1.00  0.00
ATOM   2095  CG  ASP   130      -5.259   4.144  -2.729  1.00  0.00
ATOM   2096  OD1 ASP   130      -5.591   4.838  -3.715  1.00  0.00
ATOM   2097  OD2 ASP   130      -4.602   4.602  -1.775  1.00  0.00
ATOM   2098  C   ASP   130      -4.057   1.489  -4.208  1.00  0.00
ATOM   2099  O   ASP   130      -3.155   1.832  -3.438  1.00  0.00
ATOM   2100  N   LEU   131      -3.847   0.695  -5.249  1.00  0.00
ATOM   2101  H   LEU   131      -4.613   0.413  -5.844  1.00  0.00
ATOM   2102  CA  LEU   131      -2.528   0.182  -5.544  1.00  0.00
ATOM   2103  HA  LEU   131      -2.001  -0.063  -4.621  1.00  0.00
ATOM   2104  CB  LEU   131      -2.653  -1.084  -6.384  1.00  0.00
ATOM   2105  HB2 LEU   131      -3.317  -1.725  -5.805  1.00  0.00
ATOM   2106  HB3 LEU   131      -3.149  -0.786  -7.307  1.00  0.00
ATOM   2107  CG  LEU   131      -1.371  -1.848  -6.719  1.00  0.00
ATOM   2108  HG  LEU   131      -0.717  -1.213  -7.317  1.00  0.00
ATOM   2109  CD1 LEU   131      -0.664  -2.241  -5.447  1.00  0.00
ATOM   2110 HD11 LEU   131      -1.317  -2.877  -4.849  1.00  0.00
ATOM   2111 HD12 LEU   131       0.248  -2.786  -5.692  1.00  0.00
ATOM   2112 HD13 LEU   131      -0.411  -1.346  -4.880  1.00  0.00
ATOM   2113  CD2 LEU   131      -1.726  -3.078  -7.532  1.00  0.00
ATOM   2114 HD21 LEU   131      -2.223  -2.774  -8.453  1.00  0.00
ATOM   2115 HD22 LEU   131      -0.817  -3.628  -7.774  1.00  0.00
ATOM   2116 HD23 LEU   131      -2.393  -3.716  -6.953  1.00  0.00
ATOM   2117  C   LEU   131      -1.719   1.242  -6.282  1.00  0.00
ATOM   2118  O   LEU   131      -2.189   1.831  -7.257  1.00  0.00
ATOM   2119  N   ARG   132      -0.500   1.493  -5.824  1.00  0.00
ATOM   2120  H   ARG   132      -0.155   1.037  -4.992  1.00  0.00
ATOM   2121  CA  ARG   132       0.343   2.486  -6.465  1.00  0.00
ATOM   2122  HA  ARG   132       0.640   2.138  -7.455  1.00  0.00
ATOM   2123  CB  ARG   132      -0.405   3.788  -6.616  1.00  0.00
ATOM   2124  HB2 ARG   132       0.292   4.528  -7.009  1.00  0.00
ATOM   2125  HB3 ARG   132      -1.208   3.627  -7.336  1.00  0.00
ATOM   2126  CG  ARG   132      -0.979   4.278  -5.337  1.00  0.00
ATOM   2127  HG2 ARG   132      -1.831   3.651  -5.075  1.00  0.00
ATOM   2128  HG3 ARG   132      -0.218   4.198  -4.561  1.00  0.00
ATOM   2129  CD  ARG   132      -1.425   5.702  -5.453  1.00  0.00
ATOM   2130  HD2 ARG   132      -0.578   6.341  -5.707  1.00  0.00
ATOM   2131  HD3 ARG   132      -2.191   5.794  -6.223  1.00  0.00
ATOM   2132  NE  ARG   132      -1.980   6.146  -4.190  1.00  0.00
ATOM   2133  HE  ARG   132      -2.011   5.472  -3.439  1.00  0.00
ATOM   2134  CZ  ARG   132      -2.439   7.369  -3.963  1.00  0.00
ATOM   2135  NH1 ARG   132      -2.935   7.670  -2.768  1.00  0.00
ATOM   2136 HH11 ARG   132      -2.958   6.968  -2.043  1.00  0.00
ATOM   2137 HH12 ARG   132      -3.286   8.601  -2.591  1.00  0.00
ATOM   2138  NH2 ARG   132      -2.399   8.282  -4.926  1.00  0.00
ATOM   2139 HH21 ARG   132      -2.017   8.042  -5.830  1.00  0.00
ATOM   2140 HH22 ARG   132      -2.749   9.213  -4.751  1.00  0.00
ATOM   2141  C   ARG   132       1.650   2.730  -5.728  1.00  0.00
ATOM   2142  O   ARG   132       1.784   2.435  -4.531  1.00  0.00
ATOM   2143  N   SER   133       2.615   3.286  -6.456  1.00  0.00
ATOM   2144  H   SER   133       2.445   3.448  -7.439  1.00  0.00
ATOM   2145  CA  SER   133       3.936   3.584  -5.928  1.00  0.00
ATOM   2146  HA  SER   133       4.520   2.669  -5.834  1.00  0.00
ATOM   2147  CB  SER   133       4.663   4.531  -6.873  1.00  0.00
ATOM   2148  HB2 SER   133       4.579   4.163  -7.895  1.00  0.00
ATOM   2149  HB3 SER   133       4.219   5.525  -6.808  1.00  0.00
ATOM   2150  OG  SER   133       6.018   4.599  -6.509  1.00  0.00
ATOM   2151  HG  SER   133       6.479   5.195  -7.104  1.00  0.00
ATOM   2152  C   SER   133       3.973   4.152  -4.504  1.00  0.00
ATOM   2153  O   SER   133       4.735   3.659  -3.666  1.00  0.00
ATOM   2154  N   ALA   134       3.166   5.181  -4.235  1.00  0.00
ATOM   2155  H   ALA   134       2.613   5.584  -4.978  1.00  0.00
ATOM   2156  CA  ALA   134       3.117   5.807  -2.917  1.00  0.00
ATOM   2157  HA  ALA   134       4.135   6.118  -2.682  1.00  0.00
ATOM   2158  CB  ALA   134       2.229   7.045  -2.967  1.00  0.00
ATOM   2159  HB1 ALA   134       1.205   6.749  -3.192  1.00  0.00
ATOM   2160  HB2 ALA   134       2.257   7.552  -2.002  1.00  0.00
ATOM   2161  HB3 ALA   134       2.591   7.721  -3.742  1.00  0.00
ATOM   2162  C   ALA   134       2.648   4.864  -1.793  1.00  0.00
ATOM   2163  O   ALA   134       3.014   5.041  -0.630  1.00  0.00
ATOM   2164  N   ASN   135       1.830   3.871  -2.137  1.00  0.00
ATOM   2165  H   ASN   135       1.486   3.778  -3.082  1.00  0.00
ATOM   2166  CA  ASN   135       1.350   2.934  -1.133  1.00  0.00
ATOM   2167  HA  ASN   135       1.388   3.402  -0.149  1.00  0.00
ATOM   2168  CB  ASN   135      -0.087   2.516  -1.418  1.00  0.00
ATOM   2169  HB2 ASN   135      -0.174   2.311  -2.485  1.00  0.00
ATOM   2170  HB3 ASN   135      -0.319   1.612  -0.855  1.00  0.00
ATOM   2171  CG  ASN   135      -1.091   3.586  -1.048  1.00  0.00
ATOM   2172  OD1 ASN   135      -0.988   4.198   0.013  1.00  0.00
ATOM   2173  ND2 ASN   135      -2.075   3.807  -1.913  1.00  0.00
ATOM   2174 HD21 ASN   135      -2.771   4.511  -1.713  1.00  0.00
ATOM   2175 HD22 ASN   135      -2.123   3.269  -2.767  1.00  0.00
ATOM   2176  C   ASN   135       2.241   1.681  -1.018  1.00  0.00
ATOM   2177  O   ASN   135       1.886   0.727  -0.339  1.00  0.00
ATOM   2178  N   ILE   136       3.378   1.672  -1.707  1.00  0.00
ATOM   2179  H   ILE   136       3.654   2.476  -2.253  1.00  0.00
ATOM   2180  CA  ILE   136       4.284   0.536  -1.644  1.00  0.00
ATOM   2181  HA  ILE   136       3.765  -0.320  -1.214  1.00  0.00
ATOM   2182  CB  ILE   136       4.879   0.143  -3.011  1.00  0.00
ATOM   2183  HB  ILE   136       5.291   1.026  -3.501  1.00  0.00
ATOM   2184  CG2 ILE   136       5.980  -0.876  -2.796  1.00  0.00
ATOM   2185 HG21 ILE   136       5.568  -1.758  -2.306  1.00  0.00
ATOM   2186 HG22 ILE   136       6.406  -1.160  -3.758  1.00  0.00
ATOM   2187 HG23 ILE   136       6.758  -0.443  -2.167  1.00  0.00
ATOM   2188  CG1 ILE   136       3.789  -0.408  -3.951  1.00  0.00
ATOM   2189 HG12 ILE   136       3.110   0.420  -4.153  1.00  0.00
ATOM   2190 HG13 ILE   136       4.296  -0.695  -4.873  1.00  0.00
ATOM   2191  CD1 ILE   136       2.987  -1.613  -3.408  1.00  0.00
ATOM   2192 HD11 ILE   136       2.480  -1.327  -2.487  1.00  0.00
ATOM   2193 HD12 ILE   136       2.248  -1.921  -4.148  1.00  0.00
ATOM   2194 HD13 ILE   136       3.666  -2.442  -3.207  1.00  0.00
ATOM   2195  C   ILE   136       5.450   0.981  -0.765  1.00  0.00
ATOM   2196  O   ILE   136       6.165   1.915  -1.101  1.00  0.00
ATOM   2197  N   LEU   137       5.651   0.317   0.362  1.00  0.00
ATOM   2198  H   LEU   137       5.015  -0.403   0.675  1.00  0.00
ATOM   2199  CA  LEU   137       6.745   0.703   1.242  1.00  0.00
ATOM   2200  HA  LEU   137       7.082   1.712   1.005  1.00  0.00
ATOM   2201  CB  LEU   137       6.263   0.676   2.706  1.00  0.00
ATOM   2202  HB2 LEU   137       5.932  -0.349   2.875  1.00  0.00
ATOM   2203  HB3 LEU   137       7.075   0.913   3.393  1.00  0.00
ATOM   2204  CG  LEU   137       5.091   1.638   2.948  1.00  0.00
ATOM   2205  HG  LEU   137       4.368   1.520   2.140  1.00  0.00
ATOM   2206  CD1 LEU   137       4.420   1.351   4.269  1.00  0.00
ATOM   2207 HD11 LEU   137       5.142   1.470   5.077  1.00  0.00
ATOM   2208 HD12 LEU   137       3.593   2.046   4.416  1.00  0.00
ATOM   2209 HD13 LEU   137       4.039   0.330   4.269  1.00  0.00
ATOM   2210  CD2 LEU   137       5.578   3.065   2.868  1.00  0.00
ATOM   2211 HD21 LEU   137       6.000   3.250   1.880  1.00  0.00
ATOM   2212 HD22 LEU   137       4.744   3.745   3.040  1.00  0.00
ATOM   2213 HD23 LEU   137       6.344   3.231   3.626  1.00  0.00
ATOM   2214  C   LEU   137       7.992  -0.171   1.014  1.00  0.00
ATOM   2215  O   LEU   137       7.891  -1.373   0.775  1.00  0.00
ATOM   2216  N   VAL   138       9.162   0.465   1.070  1.00  0.00
ATOM   2217  H   VAL   138       9.174   1.457   1.255  1.00  0.00
ATOM   2218  CA  VAL   138      10.427  -0.212   0.867  1.00  0.00
ATOM   2219  HA  VAL   138      10.295  -1.225   0.487  1.00  0.00
ATOM   2220  CB  VAL   138      11.316   0.564  -0.108  1.00  0.00
ATOM   2221  HB  VAL   138      11.591   1.521   0.337  1.00  0.00
ATOM   2222  CG1 VAL   138      12.574  -0.237  -0.405  1.00  0.00
ATOM   2223 HG11 VAL   138      12.300  -1.194  -0.850  1.00  0.00
ATOM   2224 HG12 VAL   138      13.204   0.319  -1.100  1.00  0.00
ATOM   2225 HG13 VAL   138      13.122  -0.412   0.521  1.00  0.00
ATOM   2226  CG2 VAL   138      10.540   0.888  -1.385  1.00  0.00
ATOM   2227 HG21 VAL   138       9.668   1.494  -1.137  1.00  0.00
ATOM   2228 HG22 VAL   138      11.183   1.441  -2.071  1.00  0.00
ATOM   2229 HG23 VAL   138      10.216  -0.038  -1.859  1.00  0.00
ATOM   2230  C   VAL   138      11.223  -0.386   2.153  1.00  0.00
ATOM   2231  O   VAL   138      11.462   0.567   2.883  1.00  0.00
ATOM   2232  N   GLY   139      11.642  -1.614   2.427  1.00  0.00
ATOM   2233  H   GLY   139      11.432  -2.387   1.812  1.00  0.00
ATOM   2234  CA  GLY   139      12.416  -1.878   3.626  1.00  0.00
ATOM   2235  HA2 GLY   139      12.357  -1.026   4.303  1.00  0.00
ATOM   2236  HA3 GLY   139      12.034  -2.767   4.128  1.00  0.00
ATOM   2237  C   GLY   139      13.862  -2.108   3.250  1.00  0.00
ATOM   2238  O   GLY   139      14.288  -1.734   2.164  1.00  0.00
ATOM   2239  N   ASN   140      14.625  -2.731   4.137  1.00  0.00
ATOM   2240  H   ASN   140      14.267  -2.988   5.045  1.00  0.00
ATOM   2241  CA  ASN   140      16.031  -2.990   3.848  1.00  0.00
ATOM   2242  HA  ASN   140      16.480  -2.108   3.390  1.00  0.00
ATOM   2243  CB  ASN   140      16.798  -3.318   5.132  1.00  0.00
ATOM   2244  HB2 ASN   140      16.077  -3.495   5.930  1.00  0.00
ATOM   2245  HB3 ASN   140      17.392  -4.218   4.974  1.00  0.00
ATOM   2246  CG  ASN   140      17.725  -2.192   5.555  1.00  0.00
ATOM   2247  OD1 ASN   140      18.546  -1.717   4.768  1.00  0.00
ATOM   2248  ND2 ASN   140      17.604  -1.766   6.804  1.00  0.00
ATOM   2249 HD21 ASN   140      18.195  -1.020   7.139  1.00  0.00
ATOM   2250 HD22 ASN   140      16.920  -2.190   7.414  1.00  0.00
ATOM   2251  C   ASN   140      16.245  -4.105   2.828  1.00  0.00
ATOM   2252  O   ASN   140      15.499  -5.094   2.791  1.00  0.00
ATOM   2253  N   GLY   141      17.273  -3.932   2.000  1.00  0.00
ATOM   2254  H   GLY   141      17.854  -3.107   2.060  1.00  0.00
ATOM   2255  CA  GLY   141      17.587  -4.922   0.991  1.00  0.00
ATOM   2256  HA2 GLY   141      18.573  -4.702   0.584  1.00  0.00
ATOM   2257  HA3 GLY   141      17.599  -5.905   1.462  1.00  0.00
ATOM   2258  C   GLY   141      16.579  -4.928  -0.135  1.00  0.00
ATOM   2259  O   GLY   141      16.198  -5.983  -0.635  1.00  0.00
ATOM   2260  N   LEU   142      16.142  -3.742  -0.537  1.00  0.00
ATOM   2261  H   LEU   142      16.434  -2.902  -0.058  1.00  0.00
ATOM   2262  CA  LEU   142      15.174  -3.622  -1.614  1.00  0.00
ATOM   2263  HA  LEU   142      14.795  -2.601  -1.664  1.00  0.00
ATOM   2264  CB  LEU   142      15.835  -3.965  -2.953  1.00  0.00
ATOM   2265  HB2 LEU   142      16.229  -4.974  -2.836  1.00  0.00
ATOM   2266  HB3 LEU   142      15.055  -3.965  -3.714  1.00  0.00
ATOM   2267  CG  LEU   142      16.962  -3.025  -3.379  1.00  0.00
ATOM   2268  HG  LEU   142      17.815  -3.148  -2.712  1.00  0.00
ATOM   2269  CD1 LEU   142      17.377  -3.363  -4.799  1.00  0.00
ATOM   2270 HD11 LEU   142      16.525  -3.240  -5.466  1.00  0.00
ATOM   2271 HD12 LEU   142      18.182  -2.697  -5.111  1.00  0.00
ATOM   2272 HD13 LEU   142      17.725  -4.395  -4.840  1.00  0.00
ATOM   2273  CD2 LEU   142      16.497  -1.579  -3.292  1.00  0.00
ATOM   2274 HD21 LEU   142      16.210  -1.350  -2.266  1.00  0.00
ATOM   2275 HD22 LEU   142      17.308  -0.917  -3.598  1.00  0.00
ATOM   2276 HD23 LEU   142      15.641  -1.432  -3.951  1.00  0.00
ATOM   2277  C   LEU   142      13.911  -4.471  -1.438  1.00  0.00
ATOM   2278  O   LEU   142      13.432  -5.092  -2.389  1.00  0.00
ATOM   2279  N   ILE   143      13.375  -4.510  -0.227  1.00  0.00
ATOM   2280  H   ILE   143      13.776  -4.004   0.549  1.00  0.00
ATOM   2281  CA  ILE   143      12.169  -5.285   0.005  1.00  0.00
ATOM   2282  HA  ILE   143      12.154  -6.118  -0.698  1.00  0.00
ATOM   2283  CB  ILE   143      12.110  -5.829   1.444  1.00  0.00
ATOM   2284  HB  ILE   143      12.205  -4.997   2.142  1.00  0.00
ATOM   2285  CG2 ILE   143      10.799  -6.541   1.686  1.00  0.00
ATOM   2286 HG21 ILE   143      10.703  -7.373   0.988  1.00  0.00
ATOM   2287 HG22 ILE   143      10.773  -6.919   2.708  1.00  0.00
ATOM   2288 HG23 ILE   143       9.974  -5.845   1.535  1.00  0.00
ATOM   2289  CG1 ILE   143      13.257  -6.810   1.664  1.00  0.00
ATOM   2290 HG12 ILE   143      14.190  -6.252   1.572  1.00  0.00
ATOM   2291 HG13 ILE   143      13.167  -7.201   2.677  1.00  0.00
ATOM   2292  CD1 ILE   143      13.258  -7.955   0.681  1.00  0.00
ATOM   2293 HD11 ILE   143      13.349  -7.565  -0.333  1.00  0.00
ATOM   2294 HD12 ILE   143      14.099  -8.616   0.893  1.00  0.00
ATOM   2295 HD13 ILE   143      12.327  -8.514   0.773  1.00  0.00
ATOM   2296  C   ILE   143      11.004  -4.328  -0.229  1.00  0.00
ATOM   2297  O   ILE   143      11.075  -3.156   0.135  1.00  0.00
ATOM   2298  N   CYS   144       9.953  -4.819  -0.866  1.00  0.00
ATOM   2299  H   CYS   144       9.948  -5.780  -1.174  1.00  0.00
ATOM   2300  CA  CYS   144       8.790  -3.999  -1.152  1.00  0.00
ATOM   2301  HA  CYS   144       8.907  -3.019  -0.691  1.00  0.00
ATOM   2302  CB  CYS   144       8.620  -3.812  -2.664  1.00  0.00
ATOM   2303  HB2 CYS   144       8.662  -4.771  -3.181  1.00  0.00
ATOM   2304  HB3 CYS   144       7.676  -3.318  -2.891  1.00  0.00
ATOM   2305  SG  CYS   144       9.889  -2.808  -3.388  1.00  0.00
ATOM   2306  HG  CYS   144       9.425  -2.874  -4.633  1.00  0.00
ATOM   2307  C   CYS   144       7.543  -4.650  -0.594  1.00  0.00
ATOM   2308  O   CYS   144       7.346  -5.860  -0.734  1.00  0.00
ATOM   2309  N   LYS   145       6.701  -3.844   0.036  1.00  0.00
ATOM   2310  H   LYS   145       6.918  -2.864   0.151  1.00  0.00
ATOM   2311  CA  LYS   145       5.475  -4.345   0.611  1.00  0.00
ATOM   2312  HA  LYS   145       5.226  -5.313   0.178  1.00  0.00
ATOM   2313  CB  LYS   145       5.642  -4.513   2.114  1.00  0.00
ATOM   2314  HB2 LYS   145       5.786  -3.523   2.547  1.00  0.00
ATOM   2315  HB3 LYS   145       4.725  -4.951   2.506  1.00  0.00
ATOM   2316  CG  LYS   145       6.807  -5.389   2.472  1.00  0.00
ATOM   2317  HG2 LYS   145       6.788  -6.262   1.819  1.00  0.00
ATOM   2318  HG3 LYS   145       7.723  -4.825   2.297  1.00  0.00
ATOM   2319  CD  LYS   145       6.761  -5.839   3.914  1.00  0.00
ATOM   2320  HD2 LYS   145       6.739  -4.965   4.565  1.00  0.00
ATOM   2321  HD3 LYS   145       5.863  -6.436   4.078  1.00  0.00
ATOM   2322  CE  LYS   145       7.991  -6.677   4.230  1.00  0.00
ATOM   2323  HE2 LYS   145       8.181  -7.320   3.371  1.00  0.00
ATOM   2324  HE3 LYS   145       8.829  -5.993   4.364  1.00  0.00
ATOM   2325  NZ  LYS   145       7.834  -7.512   5.448  1.00  0.00
ATOM   2326  HZ1 LYS   145       7.057  -8.146   5.323  1.00  0.00
ATOM   2327  HZ2 LYS   145       8.679  -8.042   5.604  1.00  0.00
ATOM   2328  HZ3 LYS   145       7.658  -6.917   6.244  1.00  0.00
ATOM   2329  C   LYS   145       4.295  -3.428   0.330  1.00  0.00
ATOM   2330  O   LYS   145       4.454  -2.213   0.182  1.00  0.00
ATOM   2331  N   ILE   146       3.110  -4.030   0.242  1.00  0.00
ATOM   2332  H   ILE   146       3.041  -5.027   0.388  1.00  0.00
ATOM   2333  CA  ILE   146       1.895  -3.289  -0.014  1.00  0.00
ATOM   2334  HA  ILE   146       2.079  -2.411  -0.633  1.00  0.00
ATOM   2335  CB  ILE   146       0.843  -4.165  -0.676  1.00  0.00
ATOM   2336  HB  ILE   146       0.717  -5.078  -0.095  1.00  0.00
ATOM   2337  CG2 ILE   146      -0.491  -3.417  -0.744  1.00  0.00
ATOM   2338 HG21 ILE   146      -0.367  -2.504  -1.326  1.00  0.00
ATOM   2339 HG22 ILE   146      -1.239  -4.051  -1.220  1.00  0.00
ATOM   2340 HG23 ILE   146      -0.818  -3.164   0.264  1.00  0.00
ATOM   2341  CG1 ILE   146       1.343  -4.605  -2.057  1.00  0.00
ATOM   2342 HG12 ILE   146       1.408  -3.713  -2.680  1.00  0.00
ATOM   2343 HG13 ILE   146       2.338  -5.028  -1.924  1.00  0.00
ATOM   2344  CD1 ILE   146       0.443  -5.629  -2.732  1.00  0.00
ATOM   2345 HD11 ILE   146      -0.552  -5.207  -2.867  1.00  0.00
ATOM   2346 HD12 ILE   146       0.859  -5.894  -3.705  1.00  0.00
ATOM   2347 HD13 ILE   146       0.378  -6.522  -2.111  1.00  0.00
ATOM   2348  C   ILE   146       1.387  -2.859   1.345  1.00  0.00
ATOM   2349  O   ILE   146       1.390  -3.644   2.283  1.00  0.00
ATOM   2350  N   ALA   147       0.963  -1.605   1.446  1.00  0.00
ATOM   2351  H   ALA   147       1.018  -0.990   0.647  1.00  0.00
ATOM   2352  CA  ALA   147       0.450  -1.065   2.699  1.00  0.00
ATOM   2353  HA  ALA   147       0.166  -1.886   3.357  1.00  0.00
ATOM   2354  CB  ALA   147       1.525  -0.230   3.396  1.00  0.00
ATOM   2355  HB1 ALA   147       1.813   0.602   2.753  1.00  0.00
ATOM   2356  HB2 ALA   147       1.133   0.157   4.337  1.00  0.00
ATOM   2357  HB3 ALA   147       2.397  -0.853   3.595  1.00  0.00
ATOM   2358  C   ALA   147      -0.785  -0.215   2.463  1.00  0.00
ATOM   2359  O   ALA   147      -1.166   0.047   1.314  1.00  0.00
ATOM   2360  N   ASP   148      -1.401   0.202   3.565  1.00  0.00
ATOM   2361  H   ASP   148      -1.033  -0.090   4.459  1.00  0.00
ATOM   2362  CA  ASP   148      -2.601   1.030   3.546  1.00  0.00
ATOM   2363  HA  ASP   148      -2.836   1.353   4.560  1.00  0.00
ATOM   2364  CB  ASP   148      -2.402   2.274   2.668  1.00  0.00
ATOM   2365  HB2 ASP   148      -1.426   2.696   2.906  1.00  0.00
ATOM   2366  HB3 ASP   148      -2.418   1.962   1.624  1.00  0.00
ATOM   2367  CG  ASP   148      -3.473   3.319   2.899  1.00  0.00
ATOM   2368  OD1 ASP   148      -4.623   2.926   3.180  1.00  0.00
ATOM   2369  OD2 ASP   148      -3.170   4.522   2.793  1.00  0.00
ATOM   2370  C   ASP   148      -3.816   0.260   3.034  1.00  0.00
ATOM   2371  O   ASP   148      -4.176   0.365   1.860  1.00  0.00
ATOM   2372  N   PHE   149      -4.461  -0.502   3.911  1.00  0.00
ATOM   2373  H   PHE   149      -4.137  -0.614   4.861  1.00  0.00
ATOM   2374  CA  PHE   149      -5.629  -1.264   3.484  1.00  0.00
ATOM   2375  HA  PHE   149      -5.643  -1.352   2.397  1.00  0.00
ATOM   2376  CB  PHE   149      -5.581  -2.672   4.088  1.00  0.00
ATOM   2377  HB2 PHE   149      -5.362  -2.668   5.156  1.00  0.00
ATOM   2378  HB3 PHE   149      -6.553  -3.136   3.919  1.00  0.00
ATOM   2379  CG  PHE   149      -4.565  -3.564   3.445  1.00  0.00
ATOM   2380  CD1 PHE   149      -4.926  -4.398   2.409  1.00  0.00
ATOM   2381  HD1 PHE   149      -5.971  -4.448   2.101  1.00  0.00
ATOM   2382  CE1 PHE   149      -3.967  -5.174   1.755  1.00  0.00
ATOM   2383  HE1 PHE   149      -4.260  -5.831   0.936  1.00  0.00
ATOM   2384  CZ  PHE   149      -2.635  -5.107   2.152  1.00  0.00
ATOM   2385  HZ  PHE   149      -1.882  -5.709   1.643  1.00  0.00
ATOM   2386  CE2 PHE   149      -2.267  -4.275   3.194  1.00  0.00
ATOM   2387  HE2 PHE   149      -1.225  -4.216   3.510  1.00  0.00
ATOM   2388  CD2 PHE   149      -3.228  -3.515   3.835  1.00  0.00
ATOM   2389  HD2 PHE   149      -2.945  -2.863   4.662  1.00  0.00
ATOM   2390  C   PHE   149      -6.915  -0.555   3.856  1.00  0.00
ATOM   2391  O   PHE   149      -7.940  -1.181   4.086  1.00  0.00
ATOM   2392  N   GLY   150      -6.853   0.769   3.891  1.00  0.00
ATOM   2393  H   GLY   150      -5.989   1.249   3.682  1.00  0.00
ATOM   2394  CA  GLY   150      -8.020   1.566   4.232  1.00  0.00
ATOM   2395  HA2 GLY   150      -8.286   1.339   5.264  1.00  0.00
ATOM   2396  HA3 GLY   150      -7.738   2.616   4.152  1.00  0.00
ATOM   2397  C   GLY   150      -9.229   1.309   3.339  1.00  0.00
ATOM   2398  O   GLY   150     -10.368   1.300   3.823  1.00  0.00
ATOM   2399  N   LEU   151      -8.998   1.093   2.046  1.00  0.00
ATOM   2400  H   LEU   151      -8.057   1.132   1.679  1.00  0.00
ATOM   2401  CA  LEU   151     -10.089   0.847   1.118  1.00  0.00
ATOM   2402  HA  LEU   151     -11.039   1.078   1.601  1.00  0.00
ATOM   2403  CB  LEU   151      -9.951   1.722  -0.131  1.00  0.00
ATOM   2404  HB2 LEU   151      -9.112   1.256  -0.648  1.00  0.00
ATOM   2405  HB3 LEU   151     -10.869   1.538  -0.689  1.00  0.00
ATOM   2406  CG  LEU   151      -9.710   3.236  -0.026  1.00  0.00
ATOM   2407  HG  LEU   151      -8.738   3.434   0.425  1.00  0.00
ATOM   2408  CD1 LEU   151      -9.744   3.812  -1.437  1.00  0.00
ATOM   2409 HD11 LEU   151     -10.716   3.614  -1.888  1.00  0.00
ATOM   2410 HD12 LEU   151      -9.576   4.888  -1.395  1.00  0.00
ATOM   2411 HD13 LEU   151      -8.963   3.346  -2.039  1.00  0.00
ATOM   2412  CD2 LEU   151     -10.760   3.914   0.848  1.00  0.00
ATOM   2413 HD21 LEU   151     -10.726   3.491   1.852  1.00  0.00
ATOM   2414 HD22 LEU   151     -10.556   4.984   0.898  1.00  0.00
ATOM   2415 HD23 LEU   151     -11.749   3.753   0.419  1.00  0.00
ATOM   2416  C   LEU   151     -10.195  -0.611   0.676  1.00  0.00
ATOM   2417  O   LEU   151     -11.007  -0.948  -0.185  1.00  0.00
ATOM   2418  N   ALA   152      -9.378  -1.480   1.255  1.00  0.00
ATOM   2419  H   ALA   152      -8.693  -1.176   1.933  1.00  0.00
ATOM   2420  CA  ALA   152      -9.415  -2.896   0.894  1.00  0.00
ATOM   2421  HA  ALA   152      -9.324  -3.000  -0.187  1.00  0.00
ATOM   2422  CB  ALA   152      -8.257  -3.639   1.554  1.00  0.00
ATOM   2423  HB1 ALA   152      -8.339  -3.552   2.637  1.00  0.00
ATOM   2424  HB2 ALA   152      -8.291  -4.691   1.271  1.00  0.00
ATOM   2425  HB3 ALA   152      -7.312  -3.206   1.226  1.00  0.00
ATOM   2426  C   ALA   152     -10.747  -3.525   1.308  1.00  0.00
ATOM   2427  O   ALA   152     -11.274  -3.233   2.381  1.00  0.00
ATOM   2428  N   ARG   153     -11.286  -4.385   0.453  1.00  0.00
ATOM   2429  H   ARG   153     -10.821  -4.598  -0.418  1.00  0.00
ATOM   2430  CA  ARG   153     -12.553  -5.041   0.738  1.00  0.00
ATOM   2431  HA  ARG   153     -12.774  -4.971   1.803  1.00  0.00
ATOM   2432  CB  ARG   153     -13.690  -4.373  -0.044  1.00  0.00
ATOM   2433  HB2 ARG   153     -13.418  -4.444  -1.097  1.00  0.00
ATOM   2434  HB3 ARG   153     -14.580  -4.974   0.142  1.00  0.00
ATOM   2435  CG  ARG   153     -13.978  -2.918   0.309  1.00  0.00
ATOM   2436  HG2 ARG   153     -13.056  -2.349   0.189  1.00  0.00
ATOM   2437  HG3 ARG   153     -14.730  -2.540  -0.384  1.00  0.00
ATOM   2438  CD  ARG   153     -14.485  -2.770   1.741  1.00  0.00
ATOM   2439  HD2 ARG   153     -15.143  -3.609   1.965  1.00  0.00
ATOM   2440  HD3 ARG   153     -13.630  -2.788   2.416  1.00  0.00
ATOM   2441  NE  ARG   153     -15.224  -1.526   1.955  1.00  0.00
ATOM   2442  HE  ARG   153     -16.178  -1.615   2.273  1.00  0.00
ATOM   2443  CZ  ARG   153     -14.732  -0.305   1.755  1.00  0.00
ATOM   2444  NH1 ARG   153     -15.492   0.763   1.983  1.00  0.00
ATOM   2445 HH11 ARG   153     -16.441   0.643   2.307  1.00  0.00
ATOM   2446 HH12 ARG   153     -15.116   1.688   1.832  1.00  0.00
ATOM   2447  NH2 ARG   153     -13.485  -0.148   1.324  1.00  0.00
ATOM   2448 HH21 ARG   153     -12.909  -0.959   1.148  1.00  0.00
ATOM   2449 HH22 ARG   153     -13.118   0.781   1.175  1.00  0.00
ATOM   2450  C   ARG   153     -12.516  -6.512   0.353  1.00  0.00
ATOM   2451  O   ARG   153     -11.796  -6.903  -0.573  1.00  0.00
ATOM   2452  N   LEU   154     -13.285  -7.331   1.062  1.00  0.00
ATOM   2453  H   LEU   154     -13.885  -6.977   1.794  1.00  0.00
ATOM   2454  CA  LEU   154     -13.328  -8.751   0.764  1.00  0.00
ATOM   2455  HA  LEU   154     -12.324  -9.110   0.542  1.00  0.00
ATOM   2456  CB  LEU   154     -13.876  -9.537   1.952  1.00  0.00
ATOM   2457  HB2 LEU   154     -13.163  -9.372   2.761  1.00  0.00
ATOM   2458  HB3 LEU   154     -14.834  -9.089   2.217  1.00  0.00
ATOM   2459  CG  LEU   154     -14.059 -11.045   1.732  1.00  0.00
ATOM   2460  HG  LEU   154     -14.531 -11.216   0.764  1.00  0.00
ATOM   2461  CD1 LEU   154     -12.707 -11.730   1.761  1.00  0.00
ATOM   2462 HD11 LEU   154     -12.234 -11.560   2.729  1.00  0.00
ATOM   2463 HD12 LEU   154     -12.837 -12.801   1.605  1.00  0.00
ATOM   2464 HD13 LEU   154     -12.075 -11.322   0.972  1.00  0.00
ATOM   2465  CD2 LEU   154     -14.958 -11.624   2.809  1.00  0.00
ATOM   2466 HD21 LEU   154     -15.932 -11.136   2.771  1.00  0.00
ATOM   2467 HD22 LEU   154     -15.082 -12.694   2.643  1.00  0.00
ATOM   2468 HD23 LEU   154     -14.507 -11.458   3.787  1.00  0.00
ATOM   2469  C   LEU   154     -14.310  -8.812  -0.395  1.00  0.00
ATOM   2470  O   LEU   154     -15.436  -8.355  -0.270  1.00  0.00
ATOM   2471  N   ILE   155     -13.889  -9.362  -1.522  1.00  0.00
ATOM   2472  H   ILE   155     -12.942  -9.697  -1.623  1.00  0.00
ATOM   2473  CA  ILE   155     -14.777  -9.447  -2.670  1.00  0.00
ATOM   2474  HA  ILE   155     -15.206  -8.466  -2.875  1.00  0.00
ATOM   2475  CB  ILE   155     -14.018  -9.944  -3.910  1.00  0.00
ATOM   2476  HB  ILE   155     -13.587 -10.923  -3.702  1.00  0.00
ATOM   2477  CG2 ILE   155     -14.970 -10.051  -5.083  1.00  0.00
ATOM   2478 HG21 ILE   155     -15.401  -9.072  -5.292  1.00  0.00
ATOM   2479 HG22 ILE   155     -14.428 -10.404  -5.960  1.00  0.00
ATOM   2480 HG23 ILE   155     -15.767 -10.755  -4.842  1.00  0.00
ATOM   2481  CG1 ILE   155     -12.883  -8.978  -4.247  1.00  0.00
ATOM   2482 HG12 ILE   155     -12.258  -8.889  -3.358  1.00  0.00
ATOM   2483 HG13 ILE   155     -12.304  -9.427  -5.054  1.00  0.00
ATOM   2484  CD1 ILE   155     -13.359  -7.601  -4.670  1.00  0.00
ATOM   2485 HD11 ILE   155     -13.938  -7.152  -3.863  1.00  0.00
ATOM   2486 HD12 ILE   155     -12.498  -6.971  -4.893  1.00  0.00
ATOM   2487 HD13 ILE   155     -13.984  -7.689  -5.559  1.00  0.00
ATOM   2488  C   ILE   155     -15.978 -10.354  -2.439  1.00  0.00
ATOM   2489  O   ILE   155     -15.823 -11.534  -2.137  1.00  0.00
ATOM   2490  N   GLU   156     -17.173  -9.787  -2.587  1.00  0.00
ATOM   2491  H   GLU   156     -17.234  -8.806  -2.818  1.00  0.00
ATOM   2492  CA  GLU   156     -18.418 -10.535  -2.403  1.00  0.00
ATOM   2493  HA  GLU   156     -18.370 -11.103  -1.474  1.00  0.00
ATOM   2494  CB  GLU   156     -19.619  -9.583  -2.334  1.00  0.00
ATOM   2495  HB2 GLU   156     -19.456  -8.814  -3.089  1.00  0.00
ATOM   2496  HB3 GLU   156     -20.501 -10.168  -2.595  1.00  0.00
ATOM   2497  CG  GLU   156     -19.830  -8.924  -0.974  1.00  0.00
ATOM   2498  HG2 GLU   156     -18.940  -8.336  -0.748  1.00  0.00
ATOM   2499  HG3 GLU   156     -20.692  -8.262  -1.051  1.00  0.00
ATOM   2500  CD  GLU   156     -20.065  -9.934   0.138  1.00  0.00
ATOM   2501  OE1 GLU   156     -19.144 -10.732   0.425  1.00  0.00
ATOM   2502  OE2 GLU   156     -21.171  -9.933   0.723  1.00  0.00
ATOM   2503  C   GLU   156     -18.618 -11.519  -3.550  1.00  0.00
ATOM   2504  O   GLU   156     -17.940 -12.543  -3.622  1.00  0.00
ATOM   2505  N   ASP   157     -19.558 -11.212  -4.439  1.00  0.00
ATOM   2506  H   ASP   157     -20.118 -10.379  -4.333  1.00  0.00
ATOM   2507  CA  ASP   157     -19.824 -12.084  -5.578  1.00  0.00
ATOM   2508  HA  ASP   157     -19.987 -13.103  -5.228  1.00  0.00
ATOM   2509  CB  ASP   157     -21.073 -11.622  -6.340  1.00  0.00
ATOM   2510  HB2 ASP   157     -21.000 -10.544  -6.482  1.00  0.00
ATOM   2511  HB3 ASP   157     -21.071 -12.117  -7.311  1.00  0.00
ATOM   2512  CG  ASP   157     -22.368 -11.951  -5.606  1.00  0.00
ATOM   2513  OD1 ASP   157     -23.450 -11.734  -6.192  1.00  0.00
ATOM   2514  OD2 ASP   157     -22.313 -12.427  -4.447  1.00  0.00
ATOM   2515  C   ASP   157     -18.607 -12.066  -6.496  1.00  0.00
ATOM   2516  O   ASP   157     -18.199 -13.102  -7.025  1.00  0.00
ATOM   2517  N   ASN   158     -18.026 -10.883  -6.678  1.00  0.00
ATOM   2518  H   ASN   158     -18.419 -10.055  -6.254  1.00  0.00
ATOM   2519  CA  ASN   158     -16.850 -10.733  -7.529  1.00  0.00
ATOM   2520  HA  ASN   158     -16.011 -11.279  -7.098  1.00  0.00
ATOM   2521  CB  ASN   158     -17.126 -11.284  -8.929  1.00  0.00
ATOM   2522  HB2 ASN   158     -17.832 -12.109  -8.835  1.00  0.00
ATOM   2523  HB3 ASN   158     -17.562 -10.502  -9.550  1.00  0.00
ATOM   2524  CG  ASN   158     -15.869 -11.796  -9.606  1.00  0.00
ATOM   2525  OD1 ASN   158     -15.400 -12.900  -9.312  1.00  0.00
ATOM   2526  ND2 ASN   158     -15.305 -10.992 -10.502  1.00  0.00
ATOM   2527 HD21 ASN   158     -14.466 -11.286 -10.982  1.00  0.00
ATOM   2528 HD22 ASN   158     -15.718 -10.092 -10.699  1.00  0.00
ATOM   2529  C   ASN   158     -16.389  -9.279  -7.639  1.00  0.00
ATOM   2530  O   ASN   158     -15.278  -9.012  -8.097  1.00  0.00
ATOM   2531  N   GLU   159     -17.237  -8.342  -7.222  1.00  0.00
ATOM   2532  H   GLU   159     -18.149  -8.594  -6.867  1.00  0.00
ATOM   2533  CA  GLU   159     -16.887  -6.927  -7.287  1.00  0.00
ATOM   2534  HA  GLU   159     -15.803  -6.814  -7.286  1.00  0.00
ATOM   2535  CB  GLU   159     -17.444  -6.296  -8.564  1.00  0.00
ATOM   2536  HB2 GLU   159     -16.979  -5.316  -8.670  1.00  0.00
ATOM   2537  HB3 GLU   159     -17.142  -6.932  -9.397  1.00  0.00
ATOM   2538  CG  GLU   159     -18.959  -6.141  -8.567  1.00  0.00
ATOM   2539  HG2 GLU   159     -19.391  -7.128  -8.731  1.00  0.00
ATOM   2540  HG3 GLU   159     -19.260  -5.771  -7.587  1.00  0.00
ATOM   2541  CD  GLU   159     -19.453  -5.188  -9.641  1.00  0.00
ATOM   2542  OE1 GLU   159     -19.257  -5.480 -10.840  1.00  0.00
ATOM   2543  OE2 GLU   159     -20.036  -4.140  -9.285  1.00  0.00
ATOM   2544  C   GLU   159     -17.424  -6.151  -6.093  1.00  0.00
ATOM   2545  O   GLU   159     -18.027  -6.719  -5.184  1.00  0.00
ATOM   2546  N   PTR   160     -17.193  -4.843  -6.107  1.00  0.00
ATOM   2547  H   PTR   160     -16.706  -4.426  -6.869  1.00  0.00
ATOM   2548  CA  PTR   160     -17.650  -3.963  -5.039  1.00  0.00
ATOM   2549  HA  PTR   160     -18.526  -4.384  -4.565  1.00  0.00
ATOM   2550  CB  PTR   160     -16.527  -3.656  -4.047  1.00  0.00
ATOM   2551  HB2 PTR   160     -16.187  -4.590  -3.613  1.00  0.00
ATOM   2552  HB3 PTR   160     -15.679  -3.234  -4.578  1.00  0.00
ATOM   2553  CG  PTR   160     -16.963  -2.690  -2.962  1.00  0.00
ATOM   2554  CD1 PTR   160     -16.051  -2.156  -2.059  1.00  0.00
ATOM   2555  HD1 PTR   160     -15.013  -2.442  -2.100  1.00  0.00
ATOM   2556  CE1 PTR   160     -16.460  -1.259  -1.077  1.00  0.00
ATOM   2557  HE1 PTR   160     -15.768  -0.844  -0.370  1.00  0.00
ATOM   2558  CZ  PTR   160     -17.792  -0.891  -0.994  1.00  0.00
ATOM   2559  CE2 PTR   160     -18.711  -1.413  -1.879  1.00  0.00
ATOM   2560  HE2 PTR   160     -19.743  -1.126  -1.794  1.00  0.00
ATOM   2561  CD2 PTR   160     -18.294  -2.304  -2.850  1.00  0.00
ATOM   2562  HD2 PTR   160     -19.022  -2.717  -3.529  1.00  0.00
ATOM   2563  OH  PTR   160     -18.209   0.007  -0.027  1.00  0.00
ATOM   2564  P   PTR   160     -19.673   0.465   0.184  1.00  0.00
ATOM   2565  O1P PTR   160     -19.392   1.274   1.397  1.00  0.00
ATOM   2566  O2P PTR   160     -19.872   1.172  -1.107  1.00  0.00
ATOM   2567  O3P PTR   160     -20.308  -0.868   0.358  1.00  0.00
ATOM   2568  C   PTR   160     -18.166  -2.652  -5.620  1.00  0.00
ATOM   2569  O   PTR   160     -17.419  -1.913  -6.261  1.00  0.00
ATOM   2570  N   THR   161     -19.443  -2.368  -5.385  1.00  0.00
ATOM   2571  H   THR   161     -20.010  -3.014  -4.854  1.00  0.00
ATOM   2572  CA  THR   161     -20.066  -1.147  -5.878  1.00  0.00
ATOM   2573  HA  THR   161     -19.510  -0.772  -6.737  1.00  0.00
ATOM   2574  CB  THR   161     -21.524  -1.404  -6.310  1.00  0.00
ATOM   2575  HB  THR   161     -22.100  -1.721  -5.440  1.00  0.00
ATOM   2576  CG2 THR   161     -22.138  -0.142  -6.891  1.00  0.00
ATOM   2577 HG21 THR   161     -21.563   0.175  -7.760  1.00  0.00
ATOM   2578 HG22 THR   161     -23.167  -0.343  -7.189  1.00  0.00
ATOM   2579 HG23 THR   161     -22.126   0.648  -6.140  1.00  0.00
ATOM   2580  OG1 THR   161     -21.555  -2.439  -7.300  1.00  0.00
ATOM   2581  HG1 THR   161     -22.463  -2.599  -7.568  1.00  0.00
ATOM   2582  C   THR   161     -20.052  -0.093  -4.774  1.00  0.00
ATOM   2583  O   THR   161     -20.936  -0.065  -3.920  1.00  0.00
ATOM   2584  N   ALA   162     -19.039   0.770  -4.799  1.00  0.00
ATOM   2585  H   ALA   162     -18.319   0.674  -5.501  1.00  0.00
ATOM   2586  CA  ALA   162     -18.898   1.830  -3.801  1.00  0.00
ATOM   2587  HA  ALA   162     -18.705   1.369  -2.832  1.00  0.00
ATOM   2588  CB  ALA   162     -17.717   2.730  -4.157  1.00  0.00
ATOM   2589  HB1 ALA   162     -17.900   3.206  -5.121  1.00  0.00
ATOM   2590  HB2 ALA   162     -17.599   3.496  -3.391  1.00  0.00
ATOM   2591  HB3 ALA   162     -16.808   2.132  -4.215  1.00  0.00
ATOM   2592  C   ALA   162     -20.168   2.663  -3.670  1.00  0.00
ATOM   2593  O   ALA   162     -21.093   2.531  -4.472  1.00  0.00
ATOM   2594  N   ARG   163     -20.206   3.520  -2.652  1.00  0.00
ATOM   2595  H   ARG   163     -19.423   3.598  -2.019  1.00  0.00
ATOM   2596  CA  ARG   163     -21.368   4.373  -2.424  1.00  0.00
ATOM   2597  HA  ARG   163     -22.251   3.755  -2.265  1.00  0.00
ATOM   2598  CB  ARG   163     -21.161   5.256  -1.192  1.00  0.00
ATOM   2599  HB2 ARG   163     -20.467   6.045  -1.479  1.00  0.00
ATOM   2600  HB3 ARG   163     -22.129   5.695  -0.949  1.00  0.00
ATOM   2601  CG  ARG   163     -20.620   4.525   0.018  1.00  0.00
ATOM   2602  HG2 ARG   163     -21.144   4.879   0.906  1.00  0.00
ATOM   2603  HG3 ARG   163     -20.800   3.457  -0.106  1.00  0.00
ATOM   2604  CD  ARG   163     -19.133   4.772   0.176  1.00  0.00
ATOM   2605  HD2 ARG   163     -18.747   4.143   0.977  1.00  0.00
ATOM   2606  HD3 ARG   163     -18.627   4.523  -0.757  1.00  0.00
ATOM   2607  NE  ARG   163     -18.855   6.167   0.501  1.00  0.00
ATOM   2608  HE  ARG   163     -19.644   6.793   0.571  1.00  0.00
ATOM   2609  CZ  ARG   163     -17.637   6.656   0.706  1.00  0.00
ATOM   2610  NH1 ARG   163     -17.474   7.940   1.001  1.00  0.00
ATOM   2611 HH11 ARG   163     -18.279   8.546   1.069  1.00  0.00
ATOM   2612 HH12 ARG   163     -16.545   8.306   1.155  1.00  0.00
ATOM   2613  NH2 ARG   163     -16.579   5.864   0.614  1.00  0.00
ATOM   2614 HH21 ARG   163     -16.702   4.887   0.387  1.00  0.00
ATOM   2615 HH22 ARG   163     -15.655   6.240   0.770  1.00  0.00
ATOM   2616  C   ARG   163     -21.552   5.259  -3.646  1.00  0.00
ATOM   2617  O   ARG   163     -22.417   6.136  -3.668  1.00  0.00
ATOM   2618  N   GLN   164     -20.723   5.018  -4.658  1.00  0.00
ATOM   2619  H   GLN   164     -20.015   4.303  -4.559  1.00  0.00
ATOM   2620  CA  GLN   164     -20.768   5.775  -5.896  1.00  0.00
ATOM   2621  HA  GLN   164     -20.018   5.401  -6.593  1.00  0.00
ATOM   2622  CB  GLN   164     -22.151   5.634  -6.544  1.00  0.00
ATOM   2623  HB2 GLN   164     -22.890   5.992  -5.827  1.00  0.00
ATOM   2624  HB3 GLN   164     -22.168   6.267  -7.430  1.00  0.00
ATOM   2625  CG  GLN   164     -22.481   4.196  -6.939  1.00  0.00
ATOM   2626  HG2 GLN   164     -21.831   3.902  -7.763  1.00  0.00
ATOM   2627  HG3 GLN   164     -22.290   3.555  -6.079  1.00  0.00
ATOM   2628  CD  GLN   164     -23.924   4.013  -7.371  1.00  0.00
ATOM   2629  OE1 GLN   164     -24.403   4.687  -8.282  1.00  0.00
ATOM   2630  NE2 GLN   164     -24.623   3.088  -6.720  1.00  0.00
ATOM   2631 HE21 GLN   164     -25.588   2.924  -6.966  1.00  0.00
ATOM   2632 HE22 GLN   164     -24.185   2.555  -5.983  1.00  0.00
ATOM   2633  C   GLN   164     -20.452   7.238  -5.597  1.00  0.00
ATOM   2634  O   GLN   164     -20.804   8.138  -6.359  1.00  0.00
ATOM   2635  N   GLY   165     -19.776   7.456  -4.472  1.00  0.00
ATOM   2636  H   GLY   165     -19.507   6.683  -3.879  1.00  0.00
ATOM   2637  CA  GLY   165     -19.406   8.797  -4.062  1.00  0.00
ATOM   2638  HA2 GLY   165     -19.765   9.497  -4.817  1.00  0.00
ATOM   2639  HA3 GLY   165     -19.890   9.011  -3.109  1.00  0.00
ATOM   2640  C   GLY   165     -17.907   8.966  -3.904  1.00  0.00
ATOM   2641  O   GLY   165     -17.315   9.858  -4.513  1.00  0.00
ATOM   2642  N   ALA   166     -17.289   8.112  -3.091  1.00  0.00
ATOM   2643  H   ALA   166     -17.830   7.422  -2.589  1.00  0.00
ATOM   2644  CA  ALA   166     -15.852   8.171  -2.854  1.00  0.00
ATOM   2645  HA  ALA   166     -15.646   8.972  -2.144  1.00  0.00
ATOM   2646  CB  ALA   166     -15.366   6.855  -2.257  1.00  0.00
ATOM   2647  HB1 ALA   166     -15.557   6.044  -2.959  1.00  0.00
ATOM   2648  HB2 ALA   166     -14.296   6.919  -2.058  1.00  0.00
ATOM   2649  HB3 ALA   166     -15.897   6.661  -1.325  1.00  0.00
ATOM   2650  C   ALA   166     -15.081   8.482  -4.137  1.00  0.00
ATOM   2651  O   ALA   166     -15.406   7.970  -5.210  1.00  0.00
ATOM   2652  N   LYS   167     -14.063   9.329  -4.016  1.00  0.00
ATOM   2653  H   LYS   167     -13.860   9.730  -3.112  1.00  0.00
ATOM   2654  CA  LYS   167     -13.234   9.724  -5.152  1.00  0.00
ATOM   2655  HA  LYS   167     -13.735   9.479  -6.089  1.00  0.00
ATOM   2656  CB  LYS   167     -12.989  11.239  -5.109  1.00  0.00
ATOM   2657  HB2 LYS   167     -13.970  11.714  -5.121  1.00  0.00
ATOM   2658  HB3 LYS   167     -12.496  11.448  -4.159  1.00  0.00
ATOM   2659  CG  LYS   167     -12.145  11.790  -6.251  1.00  0.00
ATOM   2660  HG2 LYS   167     -11.956  12.846  -6.060  1.00  0.00
ATOM   2661  HG3 LYS   167     -11.198  11.249  -6.270  1.00  0.00
ATOM   2662  CD  LYS   167     -12.845  11.634  -7.591  1.00  0.00
ATOM   2663  HD2 LYS   167     -12.968  10.570  -7.792  1.00  0.00
ATOM   2664  HD3 LYS   167     -13.825  12.106  -7.523  1.00  0.00
ATOM   2665  CE  LYS   167     -12.049  12.276  -8.722  1.00  0.00
ATOM   2666  HE2 LYS   167     -11.060  11.819  -8.739  1.00  0.00
ATOM   2667  HE3 LYS   167     -12.563  12.062  -9.659  1.00  0.00
ATOM   2668  NZ  LYS   167     -11.912  13.753  -8.557  1.00  0.00
ATOM   2669  HZ1 LYS   167     -11.435  13.951  -7.689  1.00  0.00
ATOM   2670  HZ2 LYS   167     -11.380  14.130  -9.328  1.00  0.00
ATOM   2671  HZ3 LYS   167     -12.829  14.176  -8.542  1.00  0.00
ATOM   2672  C   LYS   167     -11.899   8.978  -5.113  1.00  0.00
ATOM   2673  O   LYS   167     -11.193   9.012  -4.102  1.00  0.00
ATOM   2674  N   PHE   168     -11.556   8.305  -6.209  1.00  0.00
ATOM   2675  H   PHE   168     -12.183   8.268  -7.000  1.00  0.00
ATOM   2676  CA  PHE   168     -10.304   7.556  -6.283  1.00  0.00
ATOM   2677  HA  PHE   168      -9.807   7.567  -5.312  1.00  0.00
ATOM   2678  CB  PHE   168     -10.578   6.097  -6.677  1.00  0.00
ATOM   2679  HB2 PHE   168     -11.070   6.066  -7.649  1.00  0.00
ATOM   2680  HB3 PHE   168      -9.647   5.533  -6.723  1.00  0.00
ATOM   2681  CG  PHE   168     -11.479   5.366  -5.714  1.00  0.00
ATOM   2682  CD1 PHE   168     -12.857   5.491  -5.798  1.00  0.00
ATOM   2683  HD1 PHE   168     -13.289   6.121  -6.576  1.00  0.00
ATOM   2684  CE1 PHE   168     -13.686   4.826  -4.904  1.00  0.00
ATOM   2685  HE1 PHE   168     -14.768   4.933  -4.983  1.00  0.00
ATOM   2686  CZ  PHE   168     -13.140   4.028  -3.916  1.00  0.00
ATOM   2687  HZ  PHE   168     -13.788   3.504  -3.213  1.00  0.00
ATOM   2688  CE2 PHE   168     -11.769   3.895  -3.821  1.00  0.00
ATOM   2689  HE2 PHE   168     -11.334   3.268  -3.042  1.00  0.00
ATOM   2690  CD2 PHE   168     -10.943   4.560  -4.717  1.00  0.00
ATOM   2691  HD2 PHE   168      -9.861   4.454  -4.643  1.00  0.00
ATOM   2692  C   PHE   168      -9.315   8.181  -7.267  1.00  0.00
ATOM   2693  O   PHE   168      -9.698   8.943  -8.157  1.00  0.00
ATOM   2694  N   PRO   169      -8.021   7.853  -7.121  1.00  0.00
ATOM   2695  CD  PRO   169      -7.522   6.822  -6.194  1.00  0.00
ATOM   2696  HD2 PRO   169      -8.258   6.025  -6.092  1.00  0.00
ATOM   2697  HD3 PRO   169      -7.326   7.263  -5.217  1.00  0.00
ATOM   2698  CG  PRO   169      -6.263   6.361  -6.878  1.00  0.00
ATOM   2699  HG2 PRO   169      -6.482   5.662  -7.685  1.00  0.00
ATOM   2700  HG3 PRO   169      -5.575   5.897  -6.172  1.00  0.00
ATOM   2701  CB  PRO   169      -5.703   7.646  -7.404  1.00  0.00
ATOM   2702  HB2 PRO   169      -4.971   7.485  -8.197  1.00  0.00
ATOM   2703  HB3 PRO   169      -5.255   8.249  -6.614  1.00  0.00
ATOM   2704  CA  PRO   169      -6.934   8.356  -7.970  1.00  0.00
ATOM   2705  HA  PRO   169      -6.861   9.430  -7.794  1.00  0.00
ATOM   2706  C   PRO   169      -7.137   8.097  -9.465  1.00  0.00
ATOM   2707  O   PRO   169      -6.557   7.171 -10.034  1.00  0.00
ATOM   2708  N   ILE   170      -7.958   8.938 -10.090  1.00  0.00
ATOM   2709  H   ILE   170      -8.439   9.644  -9.551  1.00  0.00
ATOM   2710  CA  ILE   170      -8.261   8.828 -11.515  1.00  0.00
ATOM   2711  HA  ILE   170      -9.075   8.118 -11.661  1.00  0.00
ATOM   2712  CB  ILE   170      -8.666  10.196 -12.093  1.00  0.00
ATOM   2713  HB  ILE   170      -8.052  10.971 -11.634  1.00  0.00
ATOM   2714  CG2 ILE   170      -8.465  10.216 -13.597  1.00  0.00
ATOM   2715 HG21 ILE   170      -9.079   9.441 -14.057  1.00  0.00
ATOM   2716 HG22 ILE   170      -8.755  11.190 -13.990  1.00  0.00
ATOM   2717 HG23 ILE   170      -7.415  10.031 -13.826  1.00  0.00
ATOM   2718  CG1 ILE   170     -10.125  10.480 -11.773  1.00  0.00
ATOM   2719 HG12 ILE   170     -10.263  10.342 -10.700  1.00  0.00
ATOM   2720 HG13 ILE   170     -10.327  11.519 -12.034  1.00  0.00
ATOM   2721  CD1 ILE   170     -11.087   9.571 -12.529  1.00  0.00
ATOM   2722 HD11 ILE   170     -10.887   8.532 -12.268  1.00  0.00
ATOM   2723 HD12 ILE   170     -12.113   9.822 -12.258  1.00  0.00
ATOM   2724 HD13 ILE   170     -10.951   9.708 -13.601  1.00  0.00
ATOM   2725  C   ILE   170      -7.170   8.244 -12.413  1.00  0.00
ATOM   2726  O   ILE   170      -7.463   7.456 -13.318  1.00  0.00
ATOM   2727  N   LYS   171      -5.919   8.621 -12.169  1.00  0.00
ATOM   2728  H   LYS   171      -5.720   9.329 -11.476  1.00  0.00
ATOM   2729  CA  LYS   171      -4.815   8.120 -12.983  1.00  0.00
ATOM   2730  HA  LYS   171      -5.096   8.114 -14.036  1.00  0.00
ATOM   2731  CB  LYS   171      -3.594   9.027 -12.808  1.00  0.00
ATOM   2732  HB2 LYS   171      -3.314   9.014 -11.754  1.00  0.00
ATOM   2733  HB3 LYS   171      -2.781   8.614 -13.404  1.00  0.00
ATOM   2734  CG  LYS   171      -3.867  10.463 -13.243  1.00  0.00
ATOM   2735  HG2 LYS   171      -4.293  10.436 -14.246  1.00  0.00
ATOM   2736  HG3 LYS   171      -4.592  10.894 -12.553  1.00  0.00
ATOM   2737  CD  LYS   171      -2.609  11.312 -13.250  1.00  0.00
ATOM   2738  HD2 LYS   171      -2.111  11.199 -12.288  1.00  0.00
ATOM   2739  HD3 LYS   171      -1.954  10.952 -14.043  1.00  0.00
ATOM   2740  CE  LYS   171      -2.930  12.784 -13.486  1.00  0.00
ATOM   2741  HE2 LYS   171      -3.550  13.124 -12.657  1.00  0.00
ATOM   2742  HE3 LYS   171      -1.988  13.332 -13.483  1.00  0.00
ATOM   2743  NZ  LYS   171      -3.643  13.028 -14.775  1.00  0.00
ATOM   2744  HZ1 LYS   171      -4.516  12.520 -14.777  1.00  0.00
ATOM   2745  HZ2 LYS   171      -3.828  14.016 -14.875  1.00  0.00
ATOM   2746  HZ3 LYS   171      -3.068  12.713 -15.543  1.00  0.00
ATOM   2747  C   LYS   171      -4.421   6.660 -12.768  1.00  0.00
ATOM   2748  O   LYS   171      -3.940   6.013 -13.692  1.00  0.00
ATOM   2749  N   TRP   172      -4.636   6.135 -11.558  1.00  0.00
ATOM   2750  H   TRP   172      -5.056   6.696 -10.831  1.00  0.00
ATOM   2751  CA  TRP   172      -4.294   4.741 -11.252  1.00  0.00
ATOM   2752  HA  TRP   172      -3.586   4.368 -11.992  1.00  0.00
ATOM   2753  CB  TRP   172      -3.662   4.624  -9.874  1.00  0.00
ATOM   2754  HB2 TRP   172      -4.273   5.153  -9.141  1.00  0.00
ATOM   2755  HB3 TRP   172      -3.591   3.573  -9.595  1.00  0.00
ATOM   2756  CG  TRP   172      -2.295   5.184  -9.769  1.00  0.00
ATOM   2757  CD1 TRP   172      -1.122   4.502  -9.840  1.00  0.00
ATOM   2758  HD1 TRP   172      -1.187   3.424  -9.986  1.00  0.00
ATOM   2759  NE1 TRP   172      -0.068   5.365  -9.705  1.00  0.00
ATOM   2760  HE1 TRP   172       0.910   5.110  -9.731  1.00  0.00
ATOM   2761  CE2 TRP   172      -0.555   6.636  -9.540  1.00  0.00
ATOM   2762  CZ2 TRP   172       0.124   7.839  -9.372  1.00  0.00
ATOM   2763  HZ2 TRP   172       1.214   7.826  -9.353  1.00  0.00
ATOM   2764  CH2 TRP   172      -0.628   8.971  -9.240  1.00  0.00
ATOM   2765  HH2 TRP   172      -0.133   9.933  -9.106  1.00  0.00
ATOM   2766  CZ3 TRP   172      -2.027   8.926  -9.272  1.00  0.00
ATOM   2767  HZ3 TRP   172      -2.620   9.835  -9.168  1.00  0.00
ATOM   2768  CE3 TRP   172      -2.699   7.728  -9.437  1.00  0.00
ATOM   2769  HE3 TRP   172      -3.789   7.745  -9.456  1.00  0.00
ATOM   2770  CD2 TRP   172      -1.953   6.554  -9.577  1.00  0.00
ATOM   2771  C   TRP   172      -5.529   3.862 -11.252  1.00  0.00
ATOM   2772  O   TRP   172      -5.426   2.632 -11.265  1.00  0.00
ATOM   2773  N   THR   173      -6.699   4.482 -11.229  1.00  0.00
ATOM   2774  H   THR   173      -6.762   5.486 -11.147  1.00  0.00
ATOM   2775  CA  THR   173      -7.930   3.711 -11.217  1.00  0.00
ATOM   2776  HA  THR   173      -7.760   2.736 -10.760  1.00  0.00
ATOM   2777  CB  THR   173      -9.004   4.455 -10.404  1.00  0.00
ATOM   2778  HB  THR   173      -9.164   5.436 -10.849  1.00  0.00
ATOM   2779  CG2 THR   173     -10.317   3.679 -10.398  1.00  0.00
ATOM   2780 HG21 THR   173     -10.157   2.698  -9.952  1.00  0.00
ATOM   2781 HG22 THR   173     -11.059   4.226  -9.816  1.00  0.00
ATOM   2782 HG23 THR   173     -10.673   3.560 -11.421  1.00  0.00
ATOM   2783  OG1 THR   173      -8.540   4.605  -9.060  1.00  0.00
ATOM   2784  HG1 THR   173      -9.202   5.068  -8.542  1.00  0.00
ATOM   2785  C   THR   173      -8.472   3.354 -12.591  1.00  0.00
ATOM   2786  O   THR   173      -8.573   4.198 -13.477  1.00  0.00
ATOM   2787  N   ALA   174      -8.811   2.078 -12.745  1.00  0.00
ATOM   2788  H   ALA   174      -8.665   1.450 -11.968  1.00  0.00
ATOM   2789  CA  ALA   174      -9.351   1.531 -13.982  1.00  0.00
ATOM   2790  HA  ALA   174      -8.650   1.691 -14.801  1.00  0.00
ATOM   2791  CB  ALA   174      -9.581   0.037 -13.825  1.00  0.00
ATOM   2792  HB1 ALA   174     -10.288  -0.139 -13.014  1.00  0.00
ATOM   2793  HB2 ALA   174      -9.985  -0.368 -14.753  1.00  0.00
ATOM   2794  HB3 ALA   174      -8.636  -0.455 -13.596  1.00  0.00
ATOM   2795  C   ALA   174     -10.658   2.222 -14.349  1.00  0.00
ATOM   2796  O   ALA   174     -11.433   2.624 -13.474  1.00  0.00
ATOM   2797  N   PRO   175     -10.918   2.372 -15.657  1.00  0.00
ATOM   2798  CD  PRO   175     -10.003   2.024 -16.758  1.00  0.00
ATOM   2799  HD2 PRO   175      -9.461   1.108 -16.526  1.00  0.00
ATOM   2800  HD3 PRO   175      -9.292   2.833 -16.929  1.00  0.00
ATOM   2801  CG  PRO   175     -10.962   1.854 -17.900  1.00  0.00
ATOM   2802  HG2 PRO   175     -11.463   0.887 -17.853  1.00  0.00
ATOM   2803  HG3 PRO   175     -10.453   1.952 -18.859  1.00  0.00
ATOM   2804  CB  PRO   175     -11.932   2.989 -17.687  1.00  0.00
ATOM   2805  HB2 PRO   175     -12.895   2.878 -18.185  1.00  0.00
ATOM   2806  HB3 PRO   175     -11.457   3.913 -18.017  1.00  0.00
ATOM   2807  CA  PRO   175     -12.133   3.018 -16.164  1.00  0.00
ATOM   2808  HA  PRO   175     -12.071   4.056 -15.836  1.00  0.00
ATOM   2809  C   PRO   175     -13.474   2.423 -15.724  1.00  0.00
ATOM   2810  O   PRO   175     -14.369   3.166 -15.339  1.00  0.00
ATOM   2811  N   GLU   176     -13.628   1.102 -15.755  1.00  0.00
ATOM   2812  H   GLU   176     -12.901   0.481 -16.080  1.00  0.00
ATOM   2813  CA  GLU   176     -14.910   0.518 -15.339  1.00  0.00
ATOM   2814  HA  GLU   176     -15.723   1.033 -15.851  1.00  0.00
ATOM   2815  CB  GLU   176     -14.984  -0.969 -15.680  1.00  0.00
ATOM   2816  HB2 GLU   176     -16.038  -1.235 -15.757  1.00  0.00
ATOM   2817  HB3 GLU   176     -14.504  -1.106 -16.649  1.00  0.00
ATOM   2818  CG  GLU   176     -14.312  -1.860 -14.654  1.00  0.00
ATOM   2819  HG2 GLU   176     -14.492  -1.440 -13.664  1.00  0.00
ATOM   2820  HG3 GLU   176     -14.777  -2.844 -14.721  1.00  0.00
ATOM   2821  CD  GLU   176     -12.826  -1.990 -14.882  1.00  0.00
ATOM   2822  OE1 GLU   176     -12.234  -1.076 -15.506  1.00  0.00
ATOM   2823  OE2 GLU   176     -12.248  -3.006 -14.425  1.00  0.00
ATOM   2824  C   GLU   176     -15.169   0.675 -13.844  1.00  0.00
ATOM   2825  O   GLU   176     -16.285   0.451 -13.377  1.00  0.00
ATOM   2826  N   ALA   177     -14.139   1.050 -13.094  1.00  0.00
ATOM   2827  H   ALA   177     -13.228   1.184 -13.509  1.00  0.00
ATOM   2828  CA  ALA   177     -14.275   1.227 -11.654  1.00  0.00
ATOM   2829  HA  ALA   177     -15.058   0.564 -11.288  1.00  0.00
ATOM   2830  CB  ALA   177     -12.970   0.864 -10.967  1.00  0.00
ATOM   2831  HB1 ALA   177     -12.178   1.526 -11.317  1.00  0.00
ATOM   2832  HB2 ALA   177     -13.084   0.973  -9.889  1.00  0.00
ATOM   2833  HB3 ALA   177     -12.710  -0.168 -11.202  1.00  0.00
ATOM   2834  C   ALA   177     -14.675   2.657 -11.294  1.00  0.00
ATOM   2835  O   ALA   177     -15.501   2.877 -10.406  1.00  0.00
ATOM   2836  N   ALA   178     -14.087   3.618 -11.999  1.00  0.00
ATOM   2837  H   ALA   178     -13.388   3.358 -12.680  1.00  0.00
ATOM   2838  CA  ALA   178     -14.349   5.036 -11.783  1.00  0.00
ATOM   2839  HA  ALA   178     -14.544   5.164 -10.718  1.00  0.00
ATOM   2840  CB  ALA   178     -13.103   5.836 -12.150  1.00  0.00
ATOM   2841  HB1 ALA   178     -12.900   5.725 -13.215  1.00  0.00
ATOM   2842  HB2 ALA   178     -13.265   6.889 -11.919  1.00  0.00
ATOM   2843  HB3 ALA   178     -12.252   5.467 -11.578  1.00  0.00
ATOM   2844  C   ALA   178     -15.561   5.582 -12.548  1.00  0.00
ATOM   2845  O   ALA   178     -15.938   6.741 -12.384  1.00  0.00
ATOM   2846  N   LEU   179     -16.174   4.754 -13.385  1.00  0.00
ATOM   2847  H   LEU   179     -15.823   3.819 -13.531  1.00  0.00
ATOM   2848  CA  LEU   179     -17.330   5.184 -14.155  1.00  0.00
ATOM   2849  HA  LEU   179     -17.534   6.238 -13.967  1.00  0.00
ATOM   2850  CB  LEU   179     -17.060   4.997 -15.658  1.00  0.00
ATOM   2851  HB2 LEU   179     -16.830   3.937 -15.769  1.00  0.00
ATOM   2852  HB3 LEU   179     -17.986   5.225 -16.185  1.00  0.00
ATOM   2853  CG  LEU   179     -15.914   5.833 -16.249  1.00  0.00
ATOM   2854  HG  LEU   179     -15.013   5.669 -15.658  1.00  0.00
ATOM   2855  CD1 LEU   179     -15.653   5.432 -17.696  1.00  0.00
ATOM   2856 HD11 LEU   179     -16.554   5.597 -18.288  1.00  0.00
ATOM   2857 HD12 LEU   179     -14.839   6.035 -18.100  1.00  0.00
ATOM   2858 HD13 LEU   179     -15.380   4.378 -17.738  1.00  0.00
ATOM   2859  CD2 LEU   179     -16.263   7.313 -16.169  1.00  0.00
ATOM   2860 HD21 LEU   179     -16.415   7.595 -15.127  1.00  0.00
ATOM   2861 HD22 LEU   179     -15.448   7.902 -16.589  1.00  0.00
ATOM   2862 HD23 LEU   179     -17.176   7.502 -16.734  1.00  0.00
ATOM   2863  C   LEU   179     -18.589   4.426 -13.751  1.00  0.00
ATOM   2864  O   LEU   179     -19.699   4.885 -13.996  1.00  0.00
ATOM   2865  N   TYR   180     -18.414   3.269 -13.127  1.00  0.00
ATOM   2866  H   TYR   180     -17.482   2.920 -12.955  1.00  0.00
ATOM   2867  CA  TYR   180     -19.547   2.459 -12.695  1.00  0.00
ATOM   2868  HA  TYR   180     -20.466   3.041 -12.756  1.00  0.00
ATOM   2869  CB  TYR   180     -19.686   1.226 -13.598  1.00  0.00
ATOM   2870  HB2 TYR   180     -18.899   0.502 -13.387  1.00  0.00
ATOM   2871  HB3 TYR   180     -20.655   0.793 -13.347  1.00  0.00
ATOM   2872  CG  TYR   180     -19.661   1.584 -15.062  1.00  0.00
ATOM   2873  CD1 TYR   180     -20.626   2.426 -15.607  1.00  0.00
ATOM   2874  HD1 TYR   180     -21.439   2.774 -14.969  1.00  0.00
ATOM   2875  CE1 TYR   180     -20.567   2.824 -16.932  1.00  0.00
ATOM   2876  HE1 TYR   180     -21.336   3.479 -17.343  1.00  0.00
ATOM   2877  CZ  TYR   180     -19.536   2.378 -17.737  1.00  0.00
ATOM   2878  OH  TYR   180     -19.474   2.787 -19.048  1.00  0.00
ATOM   2879  HH  TYR   180     -20.192   3.375 -19.291  1.00  0.00
ATOM   2880  CE2 TYR   180     -18.567   1.536 -17.225  1.00  0.00
ATOM   2881  HE2 TYR   180     -17.754   1.181 -17.858  1.00  0.00
ATOM   2882  CD2 TYR   180     -18.635   1.140 -15.891  1.00  0.00
ATOM   2883  HD2 TYR   180     -17.877   0.472 -15.481  1.00  0.00
ATOM   2884  C   TYR   180     -19.346   2.023 -11.247  1.00  0.00
ATOM   2885  O   TYR   180     -20.245   1.452 -10.628  1.00  0.00
ATOM   2886  N   GLY   181     -18.167   2.318 -10.711  1.00  0.00
ATOM   2887  H   GLY   181     -17.457   2.808 -11.236  1.00  0.00
ATOM   2888  CA  GLY   181     -17.872   1.939  -9.346  1.00  0.00
ATOM   2889  HA2 GLY   181     -16.912   2.359  -9.044  1.00  0.00
ATOM   2890  HA3 GLY   181     -18.654   2.306  -8.682  1.00  0.00
ATOM   2891  C   GLY   181     -17.804   0.429  -9.242  1.00  0.00
ATOM   2892  O   GLY   181     -18.105  -0.148  -8.200  1.00  0.00
ATOM   2893  N   ARG   182     -17.415  -0.205 -10.346  1.00  0.00
ATOM   2894  H   ARG   182     -17.234   0.336 -11.179  1.00  0.00
ATOM   2895  CA  ARG   182     -17.285  -1.654 -10.420  1.00  0.00
ATOM   2896  HA  ARG   182     -17.879  -2.129  -9.639  1.00  0.00
ATOM   2897  CB  ARG   182     -17.790  -2.142 -11.786  1.00  0.00
ATOM   2898  HB2 ARG   182     -18.712  -2.687 -11.583  1.00  0.00
ATOM   2899  HB3 ARG   182     -18.019  -1.242 -12.356  1.00  0.00
ATOM   2900  CG  ARG   182     -16.846  -3.024 -12.587  1.00  0.00
ATOM   2901  HG2 ARG   182     -17.229  -3.086 -13.606  1.00  0.00
ATOM   2902  HG3 ARG   182     -15.867  -2.546 -12.596  1.00  0.00
ATOM   2903  CD  ARG   182     -16.721  -4.428 -12.004  1.00  0.00
ATOM   2904  HD2 ARG   182     -16.313  -4.357 -10.995  1.00  0.00
ATOM   2905  HD3 ARG   182     -17.711  -4.884 -11.963  1.00  0.00
ATOM   2906  NE  ARG   182     -15.842  -5.285 -12.807  1.00  0.00
ATOM   2907  HE  ARG   182     -16.278  -6.053 -13.298  1.00  0.00
ATOM   2908  CZ  ARG   182     -14.526  -5.123 -12.921  1.00  0.00
ATOM   2909  NH1 ARG   182     -13.821  -5.952 -13.677  1.00  0.00
ATOM   2910 HH11 ARG   182     -14.285  -6.705 -14.164  1.00  0.00
ATOM   2911 HH12 ARG   182     -12.822  -5.827 -13.761  1.00  0.00
ATOM   2912  NH2 ARG   182     -13.913  -4.142 -12.273  1.00  0.00
ATOM   2913 HH21 ARG   182     -14.448  -3.514 -11.690  1.00  0.00
ATOM   2914 HH22 ARG   182     -12.914  -4.026 -12.365  1.00  0.00
ATOM   2915  C   ARG   182     -15.828  -2.040 -10.195  1.00  0.00
ATOM   2916  O   ARG   182     -15.028  -2.066 -11.127  1.00  0.00
ATOM   2917  N   PHE   183     -15.489  -2.309  -8.935  1.00  0.00
ATOM   2918  H   PHE   183     -16.181  -2.223  -8.204  1.00  0.00
ATOM   2919  CA  PHE   183     -14.128  -2.692  -8.560  1.00  0.00
ATOM   2920  HA  PHE   183     -13.428  -2.342  -9.319  1.00  0.00
ATOM   2921  CB  PHE   183     -13.738  -2.081  -7.216  1.00  0.00
ATOM   2922  HB2 PHE   183     -14.529  -2.241  -6.483  1.00  0.00
ATOM   2923  HB3 PHE   183     -12.818  -2.548  -6.864  1.00  0.00
ATOM   2924  CG  PHE   183     -13.481  -0.602  -7.255  1.00  0.00
ATOM   2925  CD1 PHE   183     -14.497   0.298  -6.995  1.00  0.00
ATOM   2926  HD1 PHE   183     -15.497  -0.076  -6.778  1.00  0.00
ATOM   2927  CE1 PHE   183     -14.255   1.664  -7.009  1.00  0.00
ATOM   2928  HE1 PHE   183     -15.063   2.364  -6.798  1.00  0.00
ATOM   2929  CZ  PHE   183     -12.985   2.136  -7.291  1.00  0.00
ATOM   2930  HZ  PHE   183     -12.791   3.209  -7.305  1.00  0.00
ATOM   2931  CE2 PHE   183     -11.959   1.242  -7.557  1.00  0.00
ATOM   2932  HE2 PHE   183     -10.956   1.608  -7.779  1.00  0.00
ATOM   2933  CD2 PHE   183     -12.211  -0.118  -7.540  1.00  0.00
ATOM   2934  HD2 PHE   183     -11.409  -0.824  -7.752  1.00  0.00
ATOM   2935  C   PHE   183     -13.955  -4.203  -8.473  1.00  0.00
ATOM   2936  O   PHE   183     -14.850  -4.923  -8.016  1.00  0.00
ATOM   2937  N   THR   184     -12.790  -4.670  -8.903  1.00  0.00
ATOM   2938  H   THR   184     -12.087  -4.024  -9.234  1.00  0.00
ATOM   2939  CA  THR   184     -12.470  -6.090  -8.887  1.00  0.00
ATOM   2940  HA  THR   184     -12.956  -6.566  -8.034  1.00  0.00
ATOM   2941  CB  THR   184     -12.940  -6.788 -10.172  1.00  0.00
ATOM   2942  HB  THR   184     -12.656  -7.840 -10.129  1.00  0.00
ATOM   2943  CG2 THR   184     -14.440  -6.678 -10.315  1.00  0.00
ATOM   2944 HG21 THR   184     -14.725  -5.627 -10.359  1.00  0.00
ATOM   2945 HG22 THR   184     -14.756  -7.178 -11.231  1.00  0.00
ATOM   2946 HG23 THR   184     -14.923  -7.150  -9.460  1.00  0.00
ATOM   2947  OG1 THR   184     -12.303  -6.171 -11.305  1.00  0.00
ATOM   2948  HG1 THR   184     -12.593  -6.604 -12.111  1.00  0.00
ATOM   2949  C   THR   184     -10.967  -6.235  -8.804  1.00  0.00
ATOM   2950  O   THR   184     -10.239  -5.243  -8.861  1.00  0.00
ATOM   2951  N   ILE   185     -10.496  -7.463  -8.660  1.00  0.00
ATOM   2952  H   ILE   185     -11.116  -8.258  -8.602  1.00  0.00
ATOM   2953  CA  ILE   185      -9.067  -7.699  -8.581  1.00  0.00
ATOM   2954  HA  ILE   185      -8.639  -7.130  -7.756  1.00  0.00
ATOM   2955  CB  ILE   185      -8.759  -9.209  -8.384  1.00  0.00
ATOM   2956  HB  ILE   185      -9.297  -9.567  -7.506  1.00  0.00
ATOM   2957  CG2 ILE   185      -9.193 -10.006  -9.605  1.00  0.00
ATOM   2958 HG21 ILE   185      -8.656  -9.648 -10.484  1.00  0.00
ATOM   2959 HG22 ILE   185      -8.970 -11.062  -9.449  1.00  0.00
ATOM   2960 HG23 ILE   185     -10.265  -9.881  -9.760  1.00  0.00
ATOM   2961  CG1 ILE   185      -7.263  -9.412  -8.129  1.00  0.00
ATOM   2962 HG12 ILE   185      -7.086 -10.485  -8.058  1.00  0.00
ATOM   2963 HG13 ILE   185      -6.728  -9.012  -8.991  1.00  0.00
ATOM   2964  CD1 ILE   185      -6.771  -8.737  -6.875  1.00  0.00
ATOM   2965 HD11 ILE   185      -7.306  -9.136  -6.013  1.00  0.00
ATOM   2966 HD12 ILE   185      -5.704  -8.922  -6.757  1.00  0.00
ATOM   2967 HD13 ILE   185      -6.948  -7.663  -6.946  1.00  0.00
ATOM   2968  C   ILE   185      -8.482  -7.203  -9.908  1.00  0.00
ATOM   2969  O   ILE   185      -7.346  -6.740  -9.958  1.00  0.00
ATOM   2970  N   LYS   186      -9.277  -7.291 -10.977  1.00  0.00
ATOM   2971  H   LYS   186     -10.200  -7.688 -10.877  1.00  0.00
ATOM   2972  CA  LYS   186      -8.851  -6.847 -12.310  1.00  0.00
ATOM   2973  HA  LYS   186      -7.915  -7.342 -12.571  1.00  0.00
ATOM   2974  CB  LYS   186      -9.899  -7.183 -13.382  1.00  0.00
ATOM   2975  HB2 LYS   186     -10.850  -6.792 -13.021  1.00  0.00
ATOM   2976  HB3 LYS   186      -9.605  -6.646 -14.284  1.00  0.00
ATOM   2977  CG  LYS   186     -10.045  -8.661 -13.698  1.00  0.00
ATOM   2978  HG2 LYS   186     -10.492  -9.153 -12.834  1.00  0.00
ATOM   2979  HG3 LYS   186     -10.709  -8.762 -14.556  1.00  0.00
ATOM   2980  CD  LYS   186      -8.710  -9.307 -14.013  1.00  0.00
ATOM   2981  HD2 LYS   186      -8.163  -8.672 -14.710  1.00  0.00
ATOM   2982  HD3 LYS   186      -8.139  -9.411 -13.091  1.00  0.00
ATOM   2983  CE  LYS   186      -8.920 -10.680 -14.636  1.00  0.00
ATOM   2984  HE2 LYS   186      -9.664 -11.217 -14.048  1.00  0.00
ATOM   2985  HE3 LYS   186      -9.288 -10.546 -15.653  1.00  0.00
ATOM   2986  NZ  LYS   186      -7.662 -11.458 -14.667  1.00  0.00
ATOM   2987  HZ1 LYS   186      -7.320 -11.583 -13.724  1.00  0.00
ATOM   2988  HZ2 LYS   186      -7.834 -12.361 -15.085  1.00  0.00
ATOM   2989  HZ3 LYS   186      -6.971 -10.961 -15.211  1.00  0.00
ATOM   2990  C   LYS   186      -8.611  -5.340 -12.326  1.00  0.00
ATOM   2991  O   LYS   186      -7.864  -4.832 -13.158  1.00  0.00
ATOM   2992  N   SER   187      -9.273  -4.626 -11.425  1.00  0.00
ATOM   2993  H   SER   187      -9.904  -5.080 -10.781  1.00  0.00
ATOM   2994  CA  SER   187      -9.117  -3.179 -11.336  1.00  0.00
ATOM   2995  HA  SER   187      -9.222  -2.735 -12.325  1.00  0.00
ATOM   2996  CB  SER   187     -10.181  -2.584 -10.419  1.00  0.00
ATOM   2997  HB2 SER   187     -10.083  -3.015  -9.422  1.00  0.00
ATOM   2998  HB3 SER   187     -10.047  -1.504 -10.362  1.00  0.00
ATOM   2999  OG  SER   187     -11.468  -2.872 -10.932  1.00  0.00
ATOM   3000  HG  SER   187     -12.135  -2.497 -10.353  1.00  0.00
ATOM   3001  C   SER   187      -7.724  -2.869 -10.774  1.00  0.00
ATOM   3002  O   SER   187      -7.097  -1.871 -11.161  1.00  0.00
ATOM   3003  N   ASP   188      -7.246  -3.722  -9.861  1.00  0.00
ATOM   3004  H   ASP   188      -7.784  -4.527  -9.576  1.00  0.00
ATOM   3005  CA  ASP   188      -5.931  -3.525  -9.270  1.00  0.00
ATOM   3006  HA  ASP   188      -5.847  -2.496  -8.919  1.00  0.00
ATOM   3007  CB  ASP   188      -5.691  -4.469  -8.083  1.00  0.00
ATOM   3008  HB2 ASP   188      -5.987  -5.464  -8.416  1.00  0.00
ATOM   3009  HB3 ASP   188      -4.627  -4.466  -7.848  1.00  0.00
ATOM   3010  CG  ASP   188      -6.495  -4.090  -6.825  1.00  0.00
ATOM   3011  OD1 ASP   188      -6.618  -2.879  -6.514  1.00  0.00
ATOM   3012  OD2 ASP   188      -6.983  -5.010  -6.133  1.00  0.00
ATOM   3013  C   ASP   188      -4.910  -3.828 -10.353  1.00  0.00
ATOM   3014  O   ASP   188      -3.835  -3.228 -10.377  1.00  0.00
ATOM   3015  N   VAL   189      -5.255  -4.756 -11.244  1.00  0.00
ATOM   3016  H   VAL   189      -6.152  -5.215 -11.172  1.00  0.00
ATOM   3017  CA  VAL   189      -4.364  -5.143 -12.339  1.00  0.00
ATOM   3018  HA  VAL   189      -3.406  -5.482 -11.946  1.00  0.00
ATOM   3019  CB  VAL   189      -4.971  -6.274 -13.213  1.00  0.00
ATOM   3020  HB  VAL   189      -5.920  -5.935 -13.628  1.00  0.00
ATOM   3021  CG1 VAL   189      -4.007  -6.635 -14.362  1.00  0.00
ATOM   3022 HG11 VAL   189      -3.058  -6.975 -13.948  1.00  0.00
ATOM   3023 HG12 VAL   189      -4.444  -7.429 -14.968  1.00  0.00
ATOM   3024 HG13 VAL   189      -3.838  -5.756 -14.984  1.00  0.00
ATOM   3025  CG2 VAL   189      -5.253  -7.509 -12.358  1.00  0.00
ATOM   3026 HG21 VAL   189      -5.959  -7.251 -11.569  1.00  0.00
ATOM   3027 HG22 VAL   189      -5.679  -8.294 -12.983  1.00  0.00
ATOM   3028 HG23 VAL   189      -4.324  -7.863 -11.913  1.00  0.00
ATOM   3029  C   VAL   189      -4.123  -3.909 -13.209  1.00  0.00
ATOM   3030  O   VAL   189      -3.009  -3.656 -13.668  1.00  0.00
ATOM   3031  N   TRP   190      -5.181  -3.148 -13.438  1.00  0.00
ATOM   3032  H   TRP   190      -6.089  -3.376 -13.058  1.00  0.00
ATOM   3033  CA  TRP   190      -5.056  -1.955 -14.236  1.00  0.00
ATOM   3034  HA  TRP   190      -4.692  -2.211 -15.231  1.00  0.00
ATOM   3035  CB  TRP   190      -6.425  -1.260 -14.376  1.00  0.00
ATOM   3036  HB2 TRP   190      -7.148  -1.812 -14.976  1.00  0.00
ATOM   3037  HB3 TRP   190      -6.811  -1.136 -13.364  1.00  0.00
ATOM   3038  CG  TRP   190      -6.333   0.119 -14.973  1.00  0.00
ATOM   3039  CD1 TRP   190      -5.777   1.224 -14.393  1.00  0.00
ATOM   3040  HD1 TRP   190      -5.425   1.113 -13.368  1.00  0.00
ATOM   3041  NE1 TRP   190      -5.784   2.287 -15.279  1.00  0.00
ATOM   3042  HE1 TRP   190      -5.424   3.212 -15.092  1.00  0.00
ATOM   3043  CE2 TRP   190      -6.359   1.879 -16.456  1.00  0.00
ATOM   3044  CZ2 TRP   190      -6.582   2.586 -17.627  1.00  0.00
ATOM   3045  HZ2 TRP   190      -6.273   3.630 -17.671  1.00  0.00
ATOM   3046  CH2 TRP   190      -7.183   1.919 -18.664  1.00  0.00
ATOM   3047  HH2 TRP   190      -7.376   2.443 -19.600  1.00  0.00
ATOM   3048  CZ3 TRP   190      -7.557   0.575 -18.549  1.00  0.00
ATOM   3049  HZ3 TRP   190      -8.035   0.056 -19.381  1.00  0.00
ATOM   3050  CE3 TRP   190      -7.332  -0.139 -17.375  1.00  0.00
ATOM   3051  HE3 TRP   190      -7.635  -1.186 -17.337  1.00  0.00
ATOM   3052  CD2 TRP   190      -6.720   0.518 -16.299  1.00  0.00
ATOM   3053  C   TRP   190      -4.067  -1.051 -13.482  1.00  0.00
ATOM   3054  O   TRP   190      -3.122  -0.526 -14.059  1.00  0.00
ATOM   3055  N   SER   191      -4.291  -0.900 -12.180  1.00  0.00
ATOM   3056  H   SER   191      -5.090  -1.352 -11.761  1.00  0.00
ATOM   3057  CA  SER   191      -3.444  -0.071 -11.335  1.00  0.00
ATOM   3058  HA  SER   191      -3.389   0.937 -11.745  1.00  0.00
ATOM   3059  CB  SER   191      -4.015   0.008  -9.914  1.00  0.00
ATOM   3060  HB2 SER   191      -4.088  -0.998  -9.501  1.00  0.00
ATOM   3061  HB3 SER   191      -3.350   0.607  -9.293  1.00  0.00
ATOM   3062  OG  SER   191      -5.296   0.600  -9.939  1.00  0.00
ATOM   3063  HG  SER   191      -5.645   0.645  -9.046  1.00  0.00
ATOM   3064  C   SER   191      -2.030  -0.596 -11.272  1.00  0.00
ATOM   3065  O   SER   191      -1.079   0.174 -11.122  1.00  0.00
ATOM   3066  N   PHE   192      -1.880  -1.907 -11.356  1.00  0.00
ATOM   3067  H   PHE   192      -2.655  -2.543 -11.478  1.00  0.00
ATOM   3068  CA  PHE   192      -0.541  -2.456 -11.302  1.00  0.00
ATOM   3069  HA  PHE   192      -0.042  -2.103 -10.399  1.00  0.00
ATOM   3070  CB  PHE   192      -0.565  -3.985 -11.281  1.00  0.00
ATOM   3071  HB2 PHE   192      -1.068  -4.273 -10.358  1.00  0.00
ATOM   3072  HB3 PHE   192      -1.073  -4.444 -12.129  1.00  0.00
ATOM   3073  CG  PHE   192       0.800  -4.585 -11.227  1.00  0.00
ATOM   3074  CD1 PHE   192       1.487  -4.650 -10.035  1.00  0.00
ATOM   3075  HD1 PHE   192       0.987  -4.343  -9.116  1.00  0.00
ATOM   3076  CE1 PHE   192       2.792  -5.099  -9.994  1.00  0.00
ATOM   3077  HE1 PHE   192       3.329  -5.147  -9.046  1.00  0.00
ATOM   3078  CZ  PHE   192       3.413  -5.484 -11.152  1.00  0.00
ATOM   3079  HZ  PHE   192       4.445  -5.834 -11.125  1.00  0.00
ATOM   3080  CE2 PHE   192       2.732  -5.430 -12.358  1.00  0.00
ATOM   3081  HE2 PHE   192       3.222  -5.739 -13.281  1.00  0.00
ATOM   3082  CD2 PHE   192       1.438  -4.986 -12.386  1.00  0.00
ATOM   3083  HD2 PHE   192       0.896  -4.945 -13.331  1.00  0.00
ATOM   3084  C   PHE   192       0.151  -1.980 -12.572  1.00  0.00
ATOM   3085  O   PHE   192       1.335  -1.650 -12.582  1.00  0.00
ATOM   3086  N   GLY   193      -0.626  -1.960 -13.645  1.00  0.00
ATOM   3087  H   GLY   193      -1.598  -2.227 -13.576  1.00  0.00
ATOM   3088  CA  GLY   193      -0.116  -1.560 -14.935  1.00  0.00
ATOM   3089  HA2 GLY   193       0.691  -2.232 -15.226  1.00  0.00
ATOM   3090  HA3 GLY   193      -0.918  -1.615 -15.671  1.00  0.00
ATOM   3091  C   GLY   193       0.413  -0.146 -14.891  1.00  0.00
ATOM   3092  O   GLY   193       1.437   0.179 -15.509  1.00  0.00
ATOM   3093  N   ILE   194      -0.270   0.708 -14.148  1.00  0.00
ATOM   3094  H   ILE   194      -1.140   0.453 -13.703  1.00  0.00
ATOM   3095  CA  ILE   194       0.171   2.087 -14.055  1.00  0.00
ATOM   3096  HA  ILE   194       0.595   2.394 -15.011  1.00  0.00
ATOM   3097  CB  ILE   194      -1.012   3.002 -13.702  1.00  0.00
ATOM   3098  HB  ILE   194      -1.539   2.583 -12.846  1.00  0.00
ATOM   3099  CG2 ILE   194      -0.526   4.404 -13.362  1.00  0.00
ATOM   3100 HG21 ILE   194       0.001   4.824 -14.218  1.00  0.00
ATOM   3101 HG22 ILE   194      -1.379   5.035 -13.115  1.00  0.00
ATOM   3102 HG23 ILE   194       0.150   4.357 -12.508  1.00  0.00
ATOM   3103  CG1 ILE   194      -1.943   3.052 -14.928  1.00  0.00
ATOM   3104 HG12 ILE   194      -1.424   3.638 -15.686  1.00  0.00
ATOM   3105 HG13 ILE   194      -2.051   2.024 -15.275  1.00  0.00
ATOM   3106  CD1 ILE   194      -3.283   3.634 -14.687  1.00  0.00
ATOM   3107 HD11 ILE   194      -3.176   4.662 -14.340  1.00  0.00
ATOM   3108 HD12 ILE   194      -3.858   3.621 -15.613  1.00  0.00
ATOM   3109 HD13 ILE   194      -3.803   3.048 -13.929  1.00  0.00
ATOM   3110  C   ILE   194       1.332   2.245 -13.068  1.00  0.00
ATOM   3111  O   ILE   194       2.109   3.201 -13.156  1.00  0.00
ATOM   3112  N   LEU   195       1.467   1.285 -12.158  1.00  0.00
ATOM   3113  H   LEU   195       0.823   0.508 -12.124  1.00  0.00
ATOM   3114  CA  LEU   195       2.529   1.332 -11.192  1.00  0.00
ATOM   3115  HA  LEU   195       2.580   2.329 -10.755  1.00  0.00
ATOM   3116  CB  LEU   195       2.294   0.313 -10.065  1.00  0.00
ATOM   3117  HB2 LEU   195       1.294   0.537  -9.696  1.00  0.00
ATOM   3118  HB3 LEU   195       2.312  -0.696 -10.476  1.00  0.00
ATOM   3119  CG  LEU   195       3.305   0.413  -8.904  1.00  0.00
ATOM   3120  HG  LEU   195       3.530   1.463  -8.717  1.00  0.00
ATOM   3121  CD1 LEU   195       2.729  -0.208  -7.654  1.00  0.00
ATOM   3122 HD11 LEU   195       2.504  -1.258  -7.840  1.00  0.00
ATOM   3123 HD12 LEU   195       3.453  -0.130  -6.843  1.00  0.00
ATOM   3124 HD13 LEU   195       1.815   0.316  -7.376  1.00  0.00
ATOM   3125  CD2 LEU   195       4.618  -0.254  -9.307  1.00  0.00
ATOM   3126 HD21 LEU   195       5.026   0.247 -10.185  1.00  0.00
ATOM   3127 HD22 LEU   195       5.330  -0.182  -8.485  1.00  0.00
ATOM   3128 HD23 LEU   195       4.437  -1.304  -9.539  1.00  0.00
ATOM   3129  C   LEU   195       3.800   1.012 -11.943  1.00  0.00
ATOM   3130  O   LEU   195       4.840   1.622 -11.687  1.00  0.00
ATOM   3131  N   LEU   196       3.732   0.061 -12.874  1.00  0.00
ATOM   3132  H   LEU   196       2.859  -0.395 -13.097  1.00  0.00
ATOM   3133  CA  LEU   196       4.918  -0.302 -13.641  1.00  0.00
ATOM   3134  HA  LEU   196       5.629  -0.811 -12.991  1.00  0.00
ATOM   3135  CB  LEU   196       4.566  -1.226 -14.794  1.00  0.00
ATOM   3136  HB2 LEU   196       3.717  -0.736 -15.271  1.00  0.00
ATOM   3137  HB3 LEU   196       5.421  -1.212 -15.470  1.00  0.00
ATOM   3138  CG  LEU   196       4.200  -2.671 -14.467  1.00  0.00
ATOM   3139  HG  LEU   196       3.298  -2.693 -13.856  1.00  0.00
ATOM   3140  CD1 LEU   196       3.951  -3.426 -15.769  1.00  0.00
ATOM   3141 HD11 LEU   196       4.853  -3.405 -16.380  1.00  0.00
ATOM   3142 HD12 LEU   196       3.688  -4.460 -15.545  1.00  0.00
ATOM   3143 HD13 LEU   196       3.132  -2.954 -16.313  1.00  0.00
ATOM   3144  CD2 LEU   196       5.331  -3.313 -13.667  1.00  0.00
ATOM   3145 HD21 LEU   196       5.482  -2.759 -12.740  1.00  0.00
ATOM   3146 HD22 LEU   196       5.070  -4.346 -13.433  1.00  0.00
ATOM   3147 HD23 LEU   196       6.249  -3.295 -14.254  1.00  0.00
ATOM   3148  C   LEU   196       5.432   0.999 -14.211  1.00  0.00
ATOM   3149  O   LEU   196       6.613   1.304 -14.146  1.00  0.00
ATOM   3150  N   THR   197       4.507   1.765 -14.780  1.00  0.00
ATOM   3151  H   THR   197       3.550   1.441 -14.803  1.00  0.00
ATOM   3152  CA  THR   197       4.813   3.055 -15.380  1.00  0.00
ATOM   3153  HA  THR   197       5.374   2.920 -16.305  1.00  0.00
ATOM   3154  CB  THR   197       3.530   3.841 -15.694  1.00  0.00
ATOM   3155  HB  THR   197       2.867   3.791 -14.830  1.00  0.00
ATOM   3156  CG2 THR   197       3.848   5.281 -16.000  1.00  0.00
ATOM   3157 HG21 THR   197       4.511   5.331 -16.863  1.00  0.00
ATOM   3158 HG22 THR   197       2.926   5.818 -16.219  1.00  0.00
ATOM   3159 HG23 THR   197       4.338   5.736 -15.139  1.00  0.00
ATOM   3160  OG1 THR   197       2.866   3.243 -16.814  1.00  0.00
ATOM   3161  HG1 THR   197       2.064   3.734 -17.010  1.00  0.00
ATOM   3162  C   THR   197       5.664   3.877 -14.425  1.00  0.00
ATOM   3163  O   THR   197       6.709   4.406 -14.802  1.00  0.00
ATOM   3164  N   GLU   198       5.219   3.988 -13.181  1.00  0.00
ATOM   3165  H   GLU   198       4.349   3.547 -12.920  1.00  0.00
ATOM   3166  CA  GLU   198       5.939   4.751 -12.167  1.00  0.00
ATOM   3167  HA  GLU   198       6.096   5.773 -12.510  1.00  0.00
ATOM   3168  CB  GLU   198       5.130   4.790 -10.864  1.00  0.00
ATOM   3169  HB2 GLU   198       5.086   3.766 -10.494  1.00  0.00
ATOM   3170  HB3 GLU   198       5.697   5.405 -10.165  1.00  0.00
ATOM   3171  CG  GLU   198       3.718   5.343 -10.996  1.00  0.00
ATOM   3172  HG2 GLU   198       3.776   6.407 -11.225  1.00  0.00
ATOM   3173  HG3 GLU   198       3.236   4.820 -11.822  1.00  0.00
ATOM   3174  CD  GLU   198       2.905   5.142  -9.725  1.00  0.00
ATOM   3175  OE1 GLU   198       2.446   4.002  -9.501  1.00  0.00
ATOM   3176  OE2 GLU   198       2.740   6.110  -8.949  1.00  0.00
ATOM   3177  C   GLU   198       7.306   4.140 -11.883  1.00  0.00
ATOM   3178  O   GLU   198       8.351   4.770 -12.064  1.00  0.00
ATOM   3179  N   LEU   199       7.278   2.898 -11.430  1.00  0.00
ATOM   3180  H   LEU   199       6.385   2.450 -11.280  1.00  0.00
ATOM   3181  CA  LEU   199       8.481   2.161 -11.100  1.00  0.00
ATOM   3182  HA  LEU   199       8.982   2.613 -10.244  1.00  0.00
ATOM   3183  CB  LEU   199       8.104   0.719 -10.743  1.00  0.00
ATOM   3184  HB2 LEU   199       7.325   0.800  -9.985  1.00  0.00
ATOM   3185  HB3 LEU   199       7.694   0.247 -11.635  1.00  0.00
ATOM   3186  CG  LEU   199       9.248  -0.122 -10.205  1.00  0.00
ATOM   3187  HG  LEU   199      10.011  -0.237 -10.975  1.00  0.00
ATOM   3188  CD1 LEU   199       9.852   0.568  -8.995  1.00  0.00
ATOM   3189 HD11 LEU   199       9.090   0.683  -8.224  1.00  0.00
ATOM   3190 HD12 LEU   199      10.674  -0.033  -8.605  1.00  0.00
ATOM   3191 HD13 LEU   199      10.226   1.550  -9.285  1.00  0.00
ATOM   3192  CD2 LEU   199       8.741  -1.492  -9.842  1.00  0.00
ATOM   3193 HD21 LEU   199       8.324  -1.972 -10.727  1.00  0.00
ATOM   3194 HD22 LEU   199       9.563  -2.094  -9.456  1.00  0.00
ATOM   3195 HD23 LEU   199       7.967  -1.403  -9.079  1.00  0.00
ATOM   3196  C   LEU   199       9.491   2.159 -12.238  1.00  0.00
ATOM   3197  O   LEU   199      10.668   1.846 -12.044  1.00  0.00
ATOM   3198  N   VAL   200       9.039   2.518 -13.428  1.00  0.00
ATOM   3199  H   VAL   200       8.062   2.718 -13.589  1.00  0.00
ATOM   3200  CA  VAL   200       9.939   2.528 -14.564  1.00  0.00
ATOM   3201  HA  VAL   200      10.883   2.030 -14.344  1.00  0.00
ATOM   3202  CB  VAL   200       9.271   1.816 -15.778  1.00  0.00
ATOM   3203  HB  VAL   200       8.276   1.481 -15.484  1.00  0.00
ATOM   3204  CG1 VAL   200       9.157   2.761 -16.968  1.00  0.00
ATOM   3205 HG11 VAL   200      10.152   3.096 -17.263  1.00  0.00
ATOM   3206 HG12 VAL   200       8.688   2.240 -17.803  1.00  0.00
ATOM   3207 HG13 VAL   200       8.551   3.623 -16.691  1.00  0.00
ATOM   3208  CG2 VAL   200      10.078   0.578 -16.147  1.00  0.00
ATOM   3209 HG21 VAL   200      10.107  -0.104 -15.297  1.00  0.00
ATOM   3210 HG22 VAL   200       9.611   0.079 -16.996  1.00  0.00
ATOM   3211 HG23 VAL   200      11.094   0.872 -16.412  1.00  0.00
ATOM   3212  C   VAL   200      10.417   3.929 -14.954  1.00  0.00
ATOM   3213  O   VAL   200      11.456   4.074 -15.612  1.00  0.00
ATOM   3214  N   THR   201       9.689   4.964 -14.540  1.00  0.00
ATOM   3215  H   THR   201       8.817   4.838 -14.047  1.00  0.00
ATOM   3216  CA  THR   201      10.097   6.316 -14.884  1.00  0.00
ATOM   3217  HA  THR   201      11.006   6.296 -15.486  1.00  0.00
ATOM   3218  CB  THR   201       8.989   7.043 -15.683  1.00  0.00
ATOM   3219  HB  THR   201       9.286   8.080 -15.840  1.00  0.00
ATOM   3220  CG2 THR   201       8.775   6.365 -17.035  1.00  0.00
ATOM   3221 HG21 THR   201       8.477   5.329 -16.879  1.00  0.00
ATOM   3222 HG22 THR   201       7.992   6.889 -17.584  1.00  0.00
ATOM   3223 HG23 THR   201       9.702   6.395 -17.607  1.00  0.00
ATOM   3224  OG1 THR   201       7.763   7.030 -14.941  1.00  0.00
ATOM   3225  HG1 THR   201       7.081   7.482 -15.442  1.00  0.00
ATOM   3226  C   THR   201      10.506   7.173 -13.687  1.00  0.00
ATOM   3227  O   THR   201      10.274   8.384 -13.660  1.00  0.00
ATOM   3228  N   LYS   202      11.120   6.545 -12.693  1.00  0.00
ATOM   3229  H   LYS   202      11.267   5.546 -12.727  1.00  0.00
ATOM   3230  CA  LYS   202      11.561   7.269 -11.507  1.00  0.00
ATOM   3231  HA  LYS   202      12.035   6.585 -10.803  1.00  0.00
ATOM   3232  CB  LYS   202      12.577   8.341 -11.905  1.00  0.00
ATOM   3233  HB2 LYS   202      12.100   8.981 -12.648  1.00  0.00
ATOM   3234  HB3 LYS   202      12.800   8.925 -11.013  1.00  0.00
ATOM   3235  CG  LYS   202      13.871   7.774 -12.480  1.00  0.00
ATOM   3236  HG2 LYS   202      13.620   7.029 -13.235  1.00  0.00
ATOM   3237  HG3 LYS   202      14.431   8.586 -12.943  1.00  0.00
ATOM   3238  CD  LYS   202      14.723   7.126 -11.390  1.00  0.00
ATOM   3239  HD2 LYS   202      15.332   7.899 -10.920  1.00  0.00
ATOM   3240  HD3 LYS   202      14.059   6.686 -10.647  1.00  0.00
ATOM   3241  CE  LYS   202      15.635   6.040 -11.966  1.00  0.00
ATOM   3242  HE2 LYS   202      16.009   6.383 -12.931  1.00  0.00
ATOM   3243  HE3 LYS   202      16.472   5.897 -11.282  1.00  0.00
ATOM   3244  NZ  LYS   202      14.913   4.748 -12.145  1.00  0.00
ATOM   3245  HZ1 LYS   202      14.138   4.880 -12.779  1.00  0.00
ATOM   3246  HZ2 LYS   202      15.546   4.059 -12.526  1.00  0.00
ATOM   3247  HZ3 LYS   202      14.567   4.430 -11.251  1.00  0.00
ATOM   3248  C   LYS   202      10.424   7.926 -10.750  1.00  0.00
ATOM   3249  O   LYS   202      10.570   9.031 -10.246  1.00  0.00
ATOM   3250  N   GLY   203       9.282   7.255 -10.668  1.00  0.00
ATOM   3251  H   GLY   203       9.157   6.350 -11.097  1.00  0.00
ATOM   3252  CA  GLY   203       8.170   7.831  -9.940  1.00  0.00
ATOM   3253  HA2 GLY   203       7.407   7.058  -9.844  1.00  0.00
ATOM   3254  HA3 GLY   203       8.534   8.106  -8.950  1.00  0.00
ATOM   3255  C   GLY   203       7.555   9.055 -10.599  1.00  0.00
ATOM   3256  O   GLY   203       7.201  10.022  -9.917  1.00  0.00
ATOM   3257  N   ARG   204       7.429   9.016 -11.920  1.00  0.00
ATOM   3258  H   ARG   204       7.740   8.213 -12.448  1.00  0.00
ATOM   3259  CA  ARG   204       6.812  10.117 -12.641  1.00  0.00
ATOM   3260  HA  ARG   204       7.168  11.065 -12.237  1.00  0.00
ATOM   3261  CB  ARG   204       7.166  10.057 -14.133  1.00  0.00
ATOM   3262  HB2 ARG   204       8.233  10.261 -14.233  1.00  0.00
ATOM   3263  HB3 ARG   204       6.955   9.048 -14.487  1.00  0.00
ATOM   3264  CG  ARG   204       6.378  11.061 -14.962  1.00  0.00
ATOM   3265  HG2 ARG   204       5.335  11.015 -14.650  1.00  0.00
ATOM   3266  HG3 ARG   204       6.775  12.056 -14.758  1.00  0.00
ATOM   3267  CD  ARG   204       6.474  10.775 -16.445  1.00  0.00
ATOM   3268  HD2 ARG   204       6.226  11.682 -16.996  1.00  0.00
ATOM   3269  HD3 ARG   204       7.496  10.476 -16.681  1.00  0.00
ATOM   3270  NE  ARG   204       5.565   9.708 -16.864  1.00  0.00
ATOM   3271  HE  ARG   204       5.008   9.260 -16.151  1.00  0.00
ATOM   3272  CZ  ARG   204       5.433   9.299 -18.124  1.00  0.00
ATOM   3273  NH1 ARG   204       4.580   8.330 -18.424  1.00  0.00
ATOM   3274 HH11 ARG   204       4.029   7.902 -17.694  1.00  0.00
ATOM   3275 HH12 ARG   204       4.485   8.025 -19.382  1.00  0.00
ATOM   3276  NH2 ARG   204       6.156   9.858 -19.086  1.00  0.00
ATOM   3277 HH21 ARG   204       6.808  10.596 -18.859  1.00  0.00
ATOM   3278 HH22 ARG   204       6.052   9.544 -20.040  1.00  0.00
ATOM   3279  C   ARG   204       5.304   9.990 -12.500  1.00  0.00
ATOM   3280  O   ARG   204       4.783   8.891 -12.298  1.00  0.00
ATOM   3281  N   VAL   205       4.601  11.107 -12.615  1.00  0.00
ATOM   3282  H   VAL   205       5.057  11.993 -12.784  1.00  0.00
ATOM   3283  CA  VAL   205       3.150  11.089 -12.499  1.00  0.00
ATOM   3284  HA  VAL   205       2.843  10.441 -11.678  1.00  0.00
ATOM   3285  CB  VAL   205       2.570  12.510 -12.254  1.00  0.00
ATOM   3286  HB  VAL   205       3.014  12.928 -11.351  1.00  0.00
ATOM   3287  CG1 VAL   205       2.883  13.415 -13.441  1.00  0.00
ATOM   3288 HG11 VAL   205       2.439  12.998 -14.345  1.00  0.00
ATOM   3289 HG12 VAL   205       2.472  14.409 -13.260  1.00  0.00
ATOM   3290 HG13 VAL   205       3.964  13.487 -13.568  1.00  0.00
ATOM   3291  CG2 VAL   205       1.072  12.435 -12.037  1.00  0.00
ATOM   3292 HG21 VAL   205       0.861  11.809 -11.170  1.00  0.00
ATOM   3293 HG22 VAL   205       0.679  13.437 -11.867  1.00  0.00
ATOM   3294 HG23 VAL   205       0.598  12.004 -12.919  1.00  0.00
ATOM   3295  C   VAL   205       2.600  10.534 -13.803  1.00  0.00
ATOM   3296  O   VAL   205       2.975  10.979 -14.886  1.00  0.00
ATOM   3297  N   PRO   206       1.719   9.523 -13.722  1.00  0.00
ATOM   3298  CD  PRO   206       1.106   8.913 -12.532  1.00  0.00
ATOM   3299  HD2 PRO   206       0.992   9.657 -11.743  1.00  0.00
ATOM   3300  HD3 PRO   206       1.722   8.090 -12.170  1.00  0.00
ATOM   3301  CG  PRO   206      -0.207   8.447 -13.074  1.00  0.00
ATOM   3302  HG2 PRO   206      -0.913   9.271 -13.181  1.00  0.00
ATOM   3303  HG3 PRO   206      -0.647   7.672 -12.447  1.00  0.00
ATOM   3304  CB  PRO   206       0.194   7.895 -14.405  1.00  0.00
ATOM   3305  HB2 PRO   206      -0.678   7.821 -15.055  1.00  0.00
ATOM   3306  HB3 PRO   206       0.693   6.927 -14.356  1.00  0.00
ATOM   3307  CA  PRO   206       1.153   8.946 -14.943  1.00  0.00
ATOM   3308  HA  PRO   206       1.966   8.501 -15.516  1.00  0.00
ATOM   3309  C   PRO   206       0.443   9.988 -15.797  1.00  0.00
ATOM   3310  O   PRO   206       0.026  11.033 -15.295  1.00  0.00
ATOM   3311  N   TYR   207       0.319   9.684 -17.085  1.00  0.00
ATOM   3312  H   TYR   207       0.725   8.822 -17.418  1.00  0.00
ATOM   3313  CA  TYR   207      -0.341  10.557 -18.053  1.00  0.00
ATOM   3314  HA  TYR   207      -0.113  10.237 -19.070  1.00  0.00
ATOM   3315  CB  TYR   207      -1.854  10.492 -17.848  1.00  0.00
ATOM   3316  HB2 TYR   207      -2.048  10.974 -16.890  1.00  0.00
ATOM   3317  HB3 TYR   207      -2.328  11.065 -18.645  1.00  0.00
ATOM   3318  CG  TYR   207      -2.421   9.092 -17.830  1.00  0.00
ATOM   3319  CD1 TYR   207      -2.771   8.439 -19.004  1.00  0.00
ATOM   3320  HD1 TYR   207      -2.605   8.946 -19.954  1.00  0.00
ATOM   3321  CE1 TYR   207      -3.325   7.154 -18.984  1.00  0.00
ATOM   3322  HE1 TYR   207      -3.583   6.648 -19.914  1.00  0.00
ATOM   3323  CZ  TYR   207      -3.528   6.523 -17.777  1.00  0.00
ATOM   3324  OH  TYR   207      -4.088   5.272 -17.738  1.00  0.00
ATOM   3325  HH  TYR   207      -4.301   4.929 -18.609  1.00  0.00
ATOM   3326  CE2 TYR   207      -3.185   7.147 -16.594  1.00  0.00
ATOM   3327  HE2 TYR   207      -3.343   6.647 -15.639  1.00  0.00
ATOM   3328  CD2 TYR   207      -2.634   8.428 -16.628  1.00  0.00
ATOM   3329  HD2 TYR   207      -2.360   8.929 -15.700  1.00  0.00
ATOM   3330  C   TYR   207       0.139  12.002 -17.928  1.00  0.00
ATOM   3331  O   TYR   207      -0.645  12.917 -17.672  1.00  0.00
ATOM   3332  N   PRO   208       1.443  12.217 -18.126  1.00  0.00
ATOM   3333  CD  PRO   208       2.307  11.158 -18.678  1.00  0.00
ATOM   3334  HD2 PRO   208       1.900  10.811 -19.628  1.00  0.00
ATOM   3335  HD3 PRO   208       2.356  10.323 -17.978  1.00  0.00
ATOM   3336  CG  PRO   208       3.647  11.861 -18.838  1.00  0.00
ATOM   3337  HG2 PRO   208       4.205  11.440 -19.673  1.00  0.00
ATOM   3338  HG3 PRO   208       4.238  11.776 -17.926  1.00  0.00
ATOM   3339  CB  PRO   208       3.268  13.284 -19.096  1.00  0.00
ATOM   3340  HB2 PRO   208       2.893  13.537 -20.087  1.00  0.00
ATOM   3341  HB3 PRO   208       4.123  13.917 -18.859  1.00  0.00
ATOM   3342  CA  PRO   208       2.174  13.484 -18.064  1.00  0.00
ATOM   3343  HA  PRO   208       2.630  13.493 -17.074  1.00  0.00
ATOM   3344  C   PRO   208       1.400  14.794 -18.282  1.00  0.00
ATOM   3345  O   PRO   208       0.977  15.441 -17.313  1.00  0.00
ATOM   3346  N   GLY   209       1.219  15.189 -19.538  1.00  0.00
ATOM   3347  H   GLY   209       1.539  14.636 -20.320  1.00  0.00
ATOM   3348  CA  GLY   209       0.546  16.447 -19.815  1.00  0.00
ATOM   3349  HA2 GLY   209       1.024  17.154 -19.136  1.00  0.00
ATOM   3350  HA3 GLY   209       0.833  16.678 -20.841  1.00  0.00
ATOM   3351  C   GLY   209      -0.968  16.578 -19.682  1.00  0.00
ATOM   3352  O   GLY   209      -1.514  17.636 -20.016  1.00  0.00
ATOM   3353  N   MET   210      -1.661  15.547 -19.205  1.00  0.00
ATOM   3354  H   MET   210      -1.220  14.659 -19.010  1.00  0.00
ATOM   3355  CA  MET   210      -3.109  15.642 -19.078  1.00  0.00
ATOM   3356  HA  MET   210      -3.459  16.582 -19.503  1.00  0.00
ATOM   3357  CB  MET   210      -3.786  14.480 -19.829  1.00  0.00
ATOM   3358  HB2 MET   210      -4.685  14.230 -19.266  1.00  0.00
ATOM   3359  HB3 MET   210      -4.067  14.868 -20.808  1.00  0.00
ATOM   3360  CG  MET   210      -2.933  13.228 -20.005  1.00  0.00
ATOM   3361  HG2 MET   210      -1.886  13.529 -20.001  1.00  0.00
ATOM   3362  HG3 MET   210      -3.125  12.566 -19.160  1.00  0.00
ATOM   3363  SD  MET   210      -3.295  12.338 -21.556  1.00  0.00
ATOM   3364  CE  MET   210      -4.945  11.753 -21.258  1.00  0.00
ATOM   3365  HE1 MET   210      -5.607  12.602 -21.085  1.00  0.00
ATOM   3366  HE2 MET   210      -5.294  11.191 -22.124  1.00  0.00
ATOM   3367  HE3 MET   210      -4.949  11.106 -20.381  1.00  0.00
ATOM   3368  C   MET   210      -3.628  15.731 -17.646  1.00  0.00
ATOM   3369  O   MET   210      -2.881  15.541 -16.692  1.00  0.00
ATOM   3370  N   ASN   211      -4.913  16.039 -17.502  1.00  0.00
ATOM   3371  H   ASN   211      -5.486  16.245 -18.307  1.00  0.00
ATOM   3372  CA  ASN   211      -5.513  16.151 -16.184  1.00  0.00
ATOM   3373  HA  ASN   211      -4.771  15.930 -15.416  1.00  0.00
ATOM   3374  CB  ASN   211      -6.036  17.575 -15.964  1.00  0.00
ATOM   3375  HB2 ASN   211      -6.522  17.621 -14.990  1.00  0.00
ATOM   3376  HB3 ASN   211      -5.190  18.262 -15.981  1.00  0.00
ATOM   3377  CG  ASN   211      -7.032  18.006 -17.024  1.00  0.00
ATOM   3378  OD1 ASN   211      -8.096  17.400 -17.188  1.00  0.00
ATOM   3379  ND2 ASN   211      -6.693  19.062 -17.751  1.00  0.00
ATOM   3380 HD21 ASN   211      -7.316  19.396 -18.472  1.00  0.00
ATOM   3381 HD22 ASN   211      -5.813  19.527 -17.580  1.00  0.00
ATOM   3382  C   ASN   211      -6.640  15.141 -15.973  1.00  0.00
ATOM   3383  O   ASN   211      -7.243  14.669 -16.934  1.00  0.00
ATOM   3384  N   ASN   212      -6.919  14.814 -14.713  1.00  0.00
ATOM   3385  H   ASN   212      -6.354  15.185 -13.962  1.00  0.00
ATOM   3386  CA  ASN   212      -7.970  13.862 -14.380  1.00  0.00
ATOM   3387  HA  ASN   212      -7.613  12.842 -14.524  1.00  0.00
ATOM   3388  CB  ASN   212      -8.377  14.036 -12.914  1.00  0.00
ATOM   3389  HB2 ASN   212      -8.523  15.097 -12.711  1.00  0.00
ATOM   3390  HB3 ASN   212      -9.313  13.503 -12.747  1.00  0.00
ATOM   3391  CG  ASN   212      -7.328  13.493 -11.946  1.00  0.00
ATOM   3392  OD1 ASN   212      -6.143  13.828 -12.037  1.00  0.00
ATOM   3393  ND2 ASN   212      -7.765  12.654 -11.011  1.00  0.00
ATOM   3394 HD21 ASN   212      -7.115  12.264 -10.343  1.00  0.00
ATOM   3395 HD22 ASN   212      -8.745  12.411 -10.973  1.00  0.00
ATOM   3396  C   ASN   212      -9.191  13.973 -15.296  1.00  0.00
ATOM   3397  O   ASN   212      -9.863  12.981 -15.572  1.00  0.00
ATOM   3398  N   ARG   213      -9.476  15.181 -15.769  1.00  0.00
ATOM   3399  H   ARG   213      -8.893  15.968 -15.523  1.00  0.00
ATOM   3400  CA  ARG   213     -10.613  15.412 -16.658  1.00  0.00
ATOM   3401  HA  ARG   213     -11.504  14.932 -16.254  1.00  0.00
ATOM   3402  CB  ARG   213     -10.884  16.917 -16.791  1.00  0.00
ATOM   3403  HB2 ARG   213     -11.377  17.229 -15.870  1.00  0.00
ATOM   3404  HB3 ARG   213      -9.912  17.404 -16.865  1.00  0.00
ATOM   3405  CG  ARG   213     -11.745  17.315 -17.989  1.00  0.00
ATOM   3406  HG2 ARG   213     -11.926  18.389 -17.946  1.00  0.00
ATOM   3407  HG3 ARG   213     -11.201  17.076 -18.903  1.00  0.00
ATOM   3408  CD  ARG   213     -13.067  16.581 -17.983  1.00  0.00
ATOM   3409  HD2 ARG   213     -13.729  17.017 -18.732  1.00  0.00
ATOM   3410  HD3 ARG   213     -12.900  15.529 -18.214  1.00  0.00
ATOM   3411  NE  ARG   213     -13.713  16.676 -16.678  1.00  0.00
ATOM   3412  HE  ARG   213     -13.899  15.811 -16.191  1.00  0.00
ATOM   3413  CZ  ARG   213     -14.076  17.818 -16.102  1.00  0.00
ATOM   3414  NH1 ARG   213     -14.652  17.809 -14.905  1.00  0.00
ATOM   3415 HH11 ARG   213     -14.815  16.931 -14.433  1.00  0.00
ATOM   3416 HH12 ARG   213     -14.926  18.680 -14.473  1.00  0.00
ATOM   3417  NH2 ARG   213     -13.870  18.969 -16.729  1.00  0.00
ATOM   3418 HH21 ARG   213     -13.438  18.973 -17.642  1.00  0.00
ATOM   3419 HH22 ARG   213     -14.146  19.836 -16.291  1.00  0.00
ATOM   3420  C   ARG   213     -10.275  14.840 -18.028  1.00  0.00
ATOM   3421  O   ARG   213     -11.039  14.067 -18.609  1.00  0.00
ATOM   3422  N   GLU   214      -9.113  15.233 -18.532  1.00  0.00
ATOM   3423  H   GLU   214      -8.540  15.885 -18.016  1.00  0.00
ATOM   3424  CA  GLU   214      -8.644  14.782 -19.826  1.00  0.00
ATOM   3425  HA  GLU   214      -9.405  14.964 -20.585  1.00  0.00
ATOM   3426  CB  GLU   214      -7.378  15.546 -20.212  1.00  0.00
ATOM   3427  HB2 GLU   214      -6.571  15.174 -19.580  1.00  0.00
ATOM   3428  HB3 GLU   214      -7.162  15.309 -21.253  1.00  0.00
ATOM   3429  CG  GLU   214      -7.495  17.057 -20.049  1.00  0.00
ATOM   3430  HG2 GLU   214      -8.370  17.377 -20.614  1.00  0.00
ATOM   3431  HG3 GLU   214      -7.644  17.281 -18.992  1.00  0.00
ATOM   3432  CD  GLU   214      -6.268  17.795 -20.554  1.00  0.00
ATOM   3433  OE1 GLU   214      -6.049  17.796 -21.784  1.00  0.00
ATOM   3434  OE2 GLU   214      -5.522  18.356 -19.730  1.00  0.00
ATOM   3435  C   GLU   214      -8.363  13.288 -19.807  1.00  0.00
ATOM   3436  O   GLU   214      -8.902  12.532 -20.619  1.00  0.00
ATOM   3437  N   VAL   215      -7.520  12.861 -18.871  1.00  0.00
ATOM   3438  H   VAL   215      -7.077  13.518 -18.246  1.00  0.00
ATOM   3439  CA  VAL   215      -7.169  11.457 -18.756  1.00  0.00
ATOM   3440  HA  VAL   215      -6.566  11.153 -19.611  1.00  0.00
ATOM   3441  CB  VAL   215      -6.373  11.187 -17.475  1.00  0.00
ATOM   3442  HB  VAL   215      -6.969  11.485 -16.612  1.00  0.00
ATOM   3443  CG1 VAL   215      -6.040   9.716 -17.372  1.00  0.00
ATOM   3444 HG11 VAL   215      -5.443   9.417 -18.234  1.00  0.00
ATOM   3445 HG12 VAL   215      -5.474   9.534 -16.459  1.00  0.00
ATOM   3446 HG13 VAL   215      -6.962   9.135 -17.349  1.00  0.00
ATOM   3447  CG2 VAL   215      -5.088  12.001 -17.492  1.00  0.00
ATOM   3448 HG21 VAL   215      -5.330  13.062 -17.550  1.00  0.00
ATOM   3449 HG22 VAL   215      -4.523  11.807 -16.580  1.00  0.00
ATOM   3450 HG23 VAL   215      -4.489  11.717 -18.357  1.00  0.00
ATOM   3451  C   VAL   215      -8.395  10.567 -18.781  1.00  0.00
ATOM   3452  O   VAL   215      -8.323   9.431 -19.236  1.00  0.00
ATOM   3453  N   LEU   216      -9.524  11.090 -18.305  1.00  0.00
ATOM   3454  H   LEU   216      -9.518  12.028 -17.930  1.00  0.00
ATOM   3455  CA  LEU   216     -10.778  10.339 -18.273  1.00  0.00
ATOM   3456  HA  LEU   216     -10.617   9.372 -17.796  1.00  0.00
ATOM   3457  CB  LEU   216     -11.837  11.100 -17.486  1.00  0.00
ATOM   3458  HB2 LEU   216     -11.447  12.115 -17.414  1.00  0.00
ATOM   3459  HB3 LEU   216     -12.749  11.103 -18.084  1.00  0.00
ATOM   3460  CG  LEU   216     -12.149  10.571 -16.083  1.00  0.00
ATOM   3461  HG  LEU   216     -11.223  10.482 -15.516  1.00  0.00
ATOM   3462  CD1 LEU   216     -13.092  11.538 -15.368  1.00  0.00
ATOM   3463 HD11 LEU   216     -14.019  11.628 -15.935  1.00  0.00
ATOM   3464 HD12 LEU   216     -13.313  11.160 -14.370  1.00  0.00
ATOM   3465 HD13 LEU   216     -12.619  12.517 -15.289  1.00  0.00
ATOM   3466  CD2 LEU   216     -12.767   9.187 -16.190  1.00  0.00
ATOM   3467 HD21 LEU   216     -12.068   8.513 -16.685  1.00  0.00
ATOM   3468 HD22 LEU   216     -12.990   8.810 -15.192  1.00  0.00
ATOM   3469 HD23 LEU   216     -13.688   9.243 -16.770  1.00  0.00
ATOM   3470  C   LEU   216     -11.318  10.055 -19.661  1.00  0.00
ATOM   3471  O   LEU   216     -11.841   8.971 -19.922  1.00  0.00
ATOM   3472  N   GLU   217     -11.189  11.028 -20.557  1.00  0.00
ATOM   3473  H   GLU   217     -10.813  11.927 -20.291  1.00  0.00
ATOM   3474  CA  GLU   217     -11.674  10.858 -21.918  1.00  0.00
ATOM   3475  HA  GLU   217     -12.593  10.273 -21.913  1.00  0.00
ATOM   3476  CB  GLU   217     -11.964  12.219 -22.555  1.00  0.00
ATOM   3477  HB2 GLU   217     -12.553  12.795 -21.841  1.00  0.00
ATOM   3478  HB3 GLU   217     -11.007  12.714 -22.718  1.00  0.00
ATOM   3479  CG  GLU   217     -12.719  12.123 -23.878  1.00  0.00
ATOM   3480  HG2 GLU   217     -12.855  13.137 -24.256  1.00  0.00
ATOM   3481  HG3 GLU   217     -12.101  11.556 -24.574  1.00  0.00
ATOM   3482  CD  GLU   217     -14.082  11.445 -23.738  1.00  0.00
ATOM   3483  OE1 GLU   217     -14.766  11.260 -24.769  1.00  0.00
ATOM   3484  OE2 GLU   217     -14.469  11.098 -22.604  1.00  0.00
ATOM   3485  C   GLU   217     -10.746  10.049 -22.830  1.00  0.00
ATOM   3486  O   GLU   217     -11.220   9.179 -23.552  1.00  0.00
ATOM   3487  N   GLN   218      -9.437  10.311 -22.807  1.00  0.00
ATOM   3488  H   GLN   218      -9.036  11.025 -22.216  1.00  0.00
ATOM   3489  CA  GLN   218      -8.540   9.545 -23.677  1.00  0.00
ATOM   3490  HA  GLN   218      -8.819   9.734 -24.714  1.00  0.00
ATOM   3491  CB  GLN   218      -7.058   9.914 -23.492  1.00  0.00
ATOM   3492  HB2 GLN   218      -6.963  10.997 -23.571  1.00  0.00
ATOM   3493  HB3 GLN   218      -6.748   9.595 -22.496  1.00  0.00
ATOM   3494  CG  GLN   218      -6.147   9.232 -24.563  1.00  0.00
ATOM   3495  HG2 GLN   218      -6.717   8.401 -24.978  1.00  0.00
ATOM   3496  HG3 GLN   218      -5.963   9.971 -25.342  1.00  0.00
ATOM   3497  CD  GLN   218      -4.787   8.696 -24.059  1.00  0.00
ATOM   3498  OE1 GLN   218      -3.999   8.139 -24.838  1.00  0.00
ATOM   3499  NE2 GLN   218      -4.514   8.861 -22.769  1.00  0.00
ATOM   3500 HE21 GLN   218      -3.638   8.527 -22.395  1.00  0.00
ATOM   3501 HE22 GLN   218      -5.185   9.319 -22.169  1.00  0.00
ATOM   3502  C   GLN   218      -8.667   8.056 -23.412  1.00  0.00
ATOM   3503  O   GLN   218      -8.986   7.282 -24.315  1.00  0.00
ATOM   3504  N   VAL   219      -8.390   7.666 -22.171  1.00  0.00
ATOM   3505  H   VAL   219      -8.102   8.351 -21.486  1.00  0.00
ATOM   3506  CA  VAL   219      -8.461   6.270 -21.764  1.00  0.00
ATOM   3507  HA  VAL   219      -7.648   5.694 -22.208  1.00  0.00
ATOM   3508  CB  VAL   219      -8.366   6.155 -20.227  1.00  0.00
ATOM   3509  HB  VAL   219      -7.384   6.494 -19.896  1.00  0.00
ATOM   3510  CG1 VAL   219      -9.430   7.010 -19.595  1.00  0.00
ATOM   3511 HG11 VAL   219     -10.412   6.671 -19.925  1.00  0.00
ATOM   3512 HG12 VAL   219      -9.365   6.930 -18.510  1.00  0.00
ATOM   3513 HG13 VAL   219      -9.286   8.049 -19.892  1.00  0.00
ATOM   3514  CG2 VAL   219      -8.533   4.712 -19.780  1.00  0.00
ATOM   3515 HG21 VAL   219      -7.749   4.100 -20.226  1.00  0.00
ATOM   3516 HG22 VAL   219      -8.462   4.657 -18.694  1.00  0.00
ATOM   3517 HG23 VAL   219      -9.508   4.343 -20.099  1.00  0.00
ATOM   3518  C   VAL   219      -9.771   5.659 -22.252  1.00  0.00
ATOM   3519  O   VAL   219      -9.782   4.577 -22.834  1.00  0.00
ATOM   3520  N   GLU   220     -10.868   6.368 -22.011  1.00  0.00
ATOM   3521  H   GLU   220     -10.801   7.240 -21.506  1.00  0.00
ATOM   3522  CA  GLU   220     -12.186   5.909 -22.426  1.00  0.00
ATOM   3523  HA  GLU   220     -12.458   4.999 -21.890  1.00  0.00
ATOM   3524  CB  GLU   220     -13.223   6.992 -22.108  1.00  0.00
ATOM   3525  HB2 GLU   220     -13.611   6.769 -21.114  1.00  0.00
ATOM   3526  HB3 GLU   220     -12.684   7.940 -22.082  1.00  0.00
ATOM   3527  CG  GLU   220     -14.372   7.092 -23.086  1.00  0.00
ATOM   3528  HG2 GLU   220     -15.076   7.834 -22.711  1.00  0.00
ATOM   3529  HG3 GLU   220     -13.967   7.427 -24.041  1.00  0.00
ATOM   3530  CD  GLU   220     -15.082   5.774 -23.276  1.00  0.00
ATOM   3531  OE1 GLU   220     -15.399   5.135 -22.249  1.00  0.00
ATOM   3532  OE2 GLU   220     -15.331   5.378 -24.439  1.00  0.00
ATOM   3533  C   GLU   220     -12.191   5.589 -23.920  1.00  0.00
ATOM   3534  O   GLU   220     -12.412   4.442 -24.321  1.00  0.00
ATOM   3535  N   ARG   221     -11.938   6.607 -24.736  1.00  0.00
ATOM   3536  H   ARG   221     -11.787   7.526 -24.343  1.00  0.00
ATOM   3537  CA  ARG   221     -11.910   6.463 -26.187  1.00  0.00
ATOM   3538  HA  ARG   221     -12.895   6.170 -26.550  1.00  0.00
ATOM   3539  CB  ARG   221     -11.520   7.789 -26.845  1.00  0.00
ATOM   3540  HB2 ARG   221     -10.549   8.068 -26.437  1.00  0.00
ATOM   3541  HB3 ARG   221     -11.422   7.592 -27.913  1.00  0.00
ATOM   3542  CG  ARG   221     -12.504   8.927 -26.630  1.00  0.00
ATOM   3543  HG2 ARG   221     -13.456   8.671 -27.095  1.00  0.00
ATOM   3544  HG3 ARG   221     -12.652   9.076 -25.560  1.00  0.00
ATOM   3545  CD  ARG   221     -11.963  10.212 -27.252  1.00  0.00
ATOM   3546  HD2 ARG   221     -11.031  10.470 -26.749  1.00  0.00
ATOM   3547  HD3 ARG   221     -11.765  10.025 -28.307  1.00  0.00
ATOM   3548  NE  ARG   221     -12.884  11.341 -27.140  1.00  0.00
ATOM   3549  HE  ARG   221     -12.549  12.165 -26.661  1.00  0.00
ATOM   3550  CZ  ARG   221     -14.127  11.345 -27.615  1.00  0.00
ATOM   3551  NH1 ARG   221     -14.891  12.420 -27.470  1.00  0.00
ATOM   3552 HH11 ARG   221     -14.525  13.235 -26.999  1.00  0.00
ATOM   3553 HH12 ARG   221     -15.834  12.418 -27.832  1.00  0.00
ATOM   3554  NH2 ARG   221     -14.616  10.270 -28.223  1.00  0.00
ATOM   3555 HH21 ARG   221     -14.041   9.446 -28.325  1.00  0.00
ATOM   3556 HH22 ARG   221     -15.561  10.281 -28.580  1.00  0.00
ATOM   3557  C   ARG   221     -10.937   5.372 -26.639  1.00  0.00
ATOM   3558  O   ARG   221     -10.853   5.066 -27.832  1.00  0.00
ATOM   3559  N   GLY   222     -10.185   4.807 -25.695  1.00  0.00
ATOM   3560  H   GLY   222     -10.244   5.112 -24.734  1.00  0.00
ATOM   3561  CA  GLY   222      -9.256   3.733 -26.024  1.00  0.00
ATOM   3562  HA2 GLY   222      -9.406   2.967 -25.264  1.00  0.00
ATOM   3563  HA3 GLY   222      -9.575   3.351 -26.993  1.00  0.00
ATOM   3564  C   GLY   222      -7.781   4.079 -26.091  1.00  0.00
ATOM   3565  O   GLY   222      -6.953   3.248 -26.472  1.00  0.00
ATOM   3566  N   TYR   223      -7.431   5.293 -25.709  1.00  0.00
ATOM   3567  H   TYR   223      -8.123   5.984 -25.454  1.00  0.00
ATOM   3568  CA  TYR   223      -6.036   5.700 -25.755  1.00  0.00
ATOM   3569  HA  TYR   223      -5.477   5.088 -26.463  1.00  0.00
ATOM   3570  CB  TYR   223      -5.974   7.162 -26.213  1.00  0.00
ATOM   3571  HB2 TYR   223      -6.478   7.790 -25.479  1.00  0.00
ATOM   3572  HB3 TYR   223      -4.918   7.430 -26.256  1.00  0.00
ATOM   3573  CG  TYR   223      -6.610   7.376 -27.589  1.00  0.00
ATOM   3574  CD1 TYR   223      -6.701   8.647 -28.164  1.00  0.00
ATOM   3575  HD1 TYR   223      -6.338   9.509 -27.604  1.00  0.00
ATOM   3576  CE1 TYR   223      -7.246   8.822 -29.435  1.00  0.00
ATOM   3577  HE1 TYR   223      -7.321   9.816 -29.876  1.00  0.00
ATOM   3578  CZ  TYR   223      -7.705   7.719 -30.133  1.00  0.00
ATOM   3579  OH  TYR   223      -8.230   7.849 -31.386  1.00  0.00
ATOM   3580  HH  TYR   223      -8.235   8.757 -31.697  1.00  0.00
ATOM   3581  CE2 TYR   223      -7.635   6.463 -29.591  1.00  0.00
ATOM   3582  HE2 TYR   223      -8.003   5.600 -30.146  1.00  0.00
ATOM   3583  CD2 TYR   223      -7.091   6.294 -28.330  1.00  0.00
ATOM   3584  HD2 TYR   223      -7.031   5.298 -27.892  1.00  0.00
ATOM   3585  C   TYR   223      -5.322   5.470 -24.418  1.00  0.00
ATOM   3586  O   TYR   223      -5.809   5.859 -23.359  1.00  0.00
ATOM   3587  N   ARG   224      -4.177   4.801 -24.484  1.00  0.00
ATOM   3588  H   ARG   224      -3.844   4.497 -25.387  1.00  0.00
ATOM   3589  CA  ARG   224      -3.367   4.488 -23.303  1.00  0.00
ATOM   3590  HA  ARG   224      -3.912   4.742 -22.394  1.00  0.00
ATOM   3591  CB  ARG   224      -3.049   2.987 -23.281  1.00  0.00
ATOM   3592  HB2 ARG   224      -2.348   2.798 -24.095  1.00  0.00
ATOM   3593  HB3 ARG   224      -2.563   2.777 -22.328  1.00  0.00
ATOM   3594  CG  ARG   224      -4.279   2.076 -23.442  1.00  0.00
ATOM   3595  HG2 ARG   224      -4.991   2.569 -24.104  1.00  0.00
ATOM   3596  HG3 ARG   224      -3.958   1.136 -23.889  1.00  0.00
ATOM   3597  CD  ARG   224      -4.947   1.797 -22.095  1.00  0.00
ATOM   3598  HD2 ARG   224      -4.266   1.193 -21.496  1.00  0.00
ATOM   3599  HD3 ARG   224      -5.120   2.752 -21.597  1.00  0.00
ATOM   3600  NE  ARG   224      -6.221   1.092 -22.209  1.00  0.00
ATOM   3601  HE  ARG   224      -6.211   0.096 -22.040  1.00  0.00
ATOM   3602  CZ  ARG   224      -7.382   1.675 -22.510  1.00  0.00
ATOM   3603  NH1 ARG   224      -8.494   0.947 -22.565  1.00  0.00
ATOM   3604 HH11 ARG   224      -8.454  -0.045 -22.378  1.00  0.00
ATOM   3605 HH12 ARG   224      -9.373   1.389 -22.793  1.00  0.00
ATOM   3606  NH2 ARG   224      -7.436   2.987 -22.749  1.00  0.00
ATOM   3607 HH21 ARG   224      -6.593   3.541 -22.702  1.00  0.00
ATOM   3608 HH22 ARG   224      -8.320   3.420 -22.977  1.00  0.00
ATOM   3609  C   ARG   224      -2.061   5.269 -23.343  1.00  0.00
ATOM   3610  O   ARG   224      -1.879   6.141 -24.190  1.00  0.00
ATOM   3611  N   MET   225      -1.152   4.961 -22.428  1.00  0.00
ATOM   3612  H   MET   225      -1.334   4.244 -21.740  1.00  0.00
ATOM   3613  CA  MET   225       0.137   5.651 -22.385  1.00  0.00
ATOM   3614  HA  MET   225       0.006   6.682 -22.712  1.00  0.00
ATOM   3615  CB  MET   225       0.718   5.656 -20.971  1.00  0.00
ATOM   3616  HB2 MET   225       0.637   4.632 -20.607  1.00  0.00
ATOM   3617  HB3 MET   225       1.770   5.921 -21.078  1.00  0.00
ATOM   3618  CG  MET   225       0.057   6.599 -19.981  1.00  0.00
ATOM   3619  HG2 MET   225       0.022   7.604 -20.403  1.00  0.00
ATOM   3620  HG3 MET   225      -0.957   6.257 -19.775  1.00  0.00
ATOM   3621  SD  MET   225       1.017   6.636 -18.406  1.00  0.00
ATOM   3622  CE  MET   225       0.070   5.470 -17.410  1.00  0.00
ATOM   3623  HE1 MET   225       0.066   4.495 -17.898  1.00  0.00
ATOM   3624  HE2 MET   225       0.525   5.380 -16.424  1.00  0.00
ATOM   3625  HE3 MET   225      -0.954   5.828 -17.307  1.00  0.00
ATOM   3626  C   MET   225       1.116   4.939 -23.319  1.00  0.00
ATOM   3627  O   MET   225       0.980   3.735 -23.587  1.00  0.00
ATOM   3628  N   PRO   226       2.116   5.675 -23.838  1.00  0.00
ATOM   3629  CD  PRO   226       2.242   7.142 -23.819  1.00  0.00
ATOM   3630  HD2 PRO   226       2.341   7.493 -22.792  1.00  0.00
ATOM   3631  HD3 PRO   226       1.363   7.596 -24.276  1.00  0.00
ATOM   3632  CG  PRO   226       3.503   7.370 -24.637  1.00  0.00
ATOM   3633  HG2 PRO   226       4.390   7.318 -24.006  1.00  0.00
ATOM   3634  HG3 PRO   226       3.470   8.338 -25.137  1.00  0.00
ATOM   3635  CB  PRO   226       3.475   6.268 -25.620  1.00  0.00
ATOM   3636  HB2 PRO   226       4.481   6.131 -26.017  1.00  0.00
ATOM   3637  HB3 PRO   226       2.767   6.351 -26.444  1.00  0.00
ATOM   3638  CA  PRO   226       3.107   5.098 -24.740  1.00  0.00
ATOM   3639  HA  PRO   226       2.653   4.270 -25.286  1.00  0.00
ATOM   3640  C   PRO   226       4.303   4.589 -23.956  1.00  0.00
ATOM   3641  O   PRO   226       4.541   5.015 -22.827  1.00  0.00
ATOM   3642  N   CYS   227       5.048   3.680 -24.572  1.00  0.00
ATOM   3643  H   CYS   227       4.780   3.356 -25.490  1.00  0.00
ATOM   3644  CA  CYS   227       6.225   3.098 -23.952  1.00  0.00
ATOM   3645  HA  CYS   227       5.937   2.451 -23.124  1.00  0.00
ATOM   3646  CB  CYS   227       6.978   2.264 -24.982  1.00  0.00
ATOM   3647  HB2 CYS   227       6.390   1.394 -25.274  1.00  0.00
ATOM   3648  HB3 CYS   227       7.205   2.861 -25.865  1.00  0.00
ATOM   3649  SG  CYS   227       8.544   1.629 -24.396  1.00  0.00
ATOM   3650  HG  CYS   227       8.867   0.996 -25.520  1.00  0.00
ATOM   3651  C   CYS   227       7.142   4.176 -23.379  1.00  0.00
ATOM   3652  O   CYS   227       7.670   5.014 -24.105  1.00  0.00
ATOM   3653  N   PRO   228       7.335   4.173 -22.055  1.00  0.00
ATOM   3654  CD  PRO   228       6.625   3.386 -21.035  1.00  0.00
ATOM   3655  HD2 PRO   228       7.152   2.450 -20.850  1.00  0.00
ATOM   3656  HD3 PRO   228       5.609   3.172 -21.367  1.00  0.00
ATOM   3657  CG  PRO   228       6.658   4.318 -19.842  1.00  0.00
ATOM   3658  HG2 PRO   228       6.507   3.780 -18.907  1.00  0.00
ATOM   3659  HG3 PRO   228       5.914   5.110 -19.930  1.00  0.00
ATOM   3660  CB  PRO   228       8.057   4.880 -19.936  1.00  0.00
ATOM   3661  HB2 PRO   228       8.763   4.104 -19.641  1.00  0.00
ATOM   3662  HB3 PRO   228       8.248   5.783 -19.357  1.00  0.00
ATOM   3663  CA  PRO   228       8.203   5.176 -21.431  1.00  0.00
ATOM   3664  HA  PRO   228       7.842   6.171 -21.693  1.00  0.00
ATOM   3665  C   PRO   228       9.639   5.014 -21.914  1.00  0.00
ATOM   3666  O   PRO   228      10.015   3.945 -22.394  1.00  0.00
ATOM   3667  N   GLN   229      10.436   6.067 -21.794  1.00  0.00
ATOM   3668  H   GLN   229      10.085   6.936 -21.417  1.00  0.00
ATOM   3669  CA  GLN   229      11.824   6.015 -22.225  1.00  0.00
ATOM   3670  HA  GLN   229      11.867   5.856 -23.303  1.00  0.00
ATOM   3671  CB  GLN   229      12.547   7.320 -21.895  1.00  0.00
ATOM   3672  HB2 GLN   229      12.137   7.676 -20.950  1.00  0.00
ATOM   3673  HB3 GLN   229      13.600   7.072 -21.764  1.00  0.00
ATOM   3674  CG  GLN   229      12.410   8.399 -22.941  1.00  0.00
ATOM   3675  HG2 GLN   229      12.264   7.938 -23.918  1.00  0.00
ATOM   3676  HG3 GLN   229      11.547   9.020 -22.701  1.00  0.00
ATOM   3677  CD  GLN   229      13.641   9.282 -23.002  1.00  0.00
ATOM   3678  OE1 GLN   229      14.072   9.840 -21.994  1.00  0.00
ATOM   3679  NE2 GLN   229      14.216   9.410 -24.187  1.00  0.00
ATOM   3680 HE21 GLN   229      15.039   9.986 -24.286  1.00  0.00
ATOM   3681 HE22 GLN   229      13.828   8.931 -24.988  1.00  0.00
ATOM   3682  C   GLN   229      12.592   4.875 -21.586  1.00  0.00
ATOM   3683  O   GLN   229      12.175   4.313 -20.574  1.00  0.00
ATOM   3684  N   ASP   230      13.737   4.558 -22.176  1.00  0.00
ATOM   3685  H   ASP   230      14.016   5.046 -23.015  1.00  0.00
ATOM   3686  CA  ASP   230      14.591   3.487 -21.684  1.00  0.00
ATOM   3687  HA  ASP   230      15.106   3.007 -22.516  1.00  0.00
ATOM   3688  CB  ASP   230      15.638   4.057 -20.722  1.00  0.00
ATOM   3689  HB2 ASP   230      15.932   5.044 -21.077  1.00  0.00
ATOM   3690  HB3 ASP   230      15.165   4.148 -19.744  1.00  0.00
ATOM   3691  CG  ASP   230      16.873   3.170 -20.607  1.00  0.00
ATOM   3692  OD1 ASP   230      17.417   2.751 -21.655  1.00  0.00
ATOM   3693  OD2 ASP   230      17.310   2.902 -19.466  1.00  0.00
ATOM   3694  C   ASP   230      13.741   2.418 -20.994  1.00  0.00
ATOM   3695  O   ASP   230      14.084   1.930 -19.920  1.00  0.00
ATOM   3696  N   CYS   231      12.616   2.079 -21.619  1.00  0.00
ATOM   3697  H   CYS   231      12.376   2.534 -22.489  1.00  0.00
ATOM   3698  CA  CYS   231      11.707   1.073 -21.095  1.00  0.00
ATOM   3699  HA  CYS   231      12.172   0.577 -20.242  1.00  0.00
ATOM   3700  CB  CYS   231      10.385   1.698 -20.636  1.00  0.00
ATOM   3701  HB2 CYS   231      10.542   2.313 -19.750  1.00  0.00
ATOM   3702  HB3 CYS   231       9.958   2.309 -21.431  1.00  0.00
ATOM   3703  SG  CYS   231       9.086   0.470 -20.183  1.00  0.00
ATOM   3704  HG  CYS   231       8.156   1.364 -19.861  1.00  0.00
ATOM   3705  C   CYS   231      11.434   0.068 -22.198  1.00  0.00
ATOM   3706  O   CYS   231      10.891   0.406 -23.246  1.00  0.00
ATOM   3707  N   PRO   232      11.824  -1.193 -21.975  1.00  0.00
ATOM   3708  CD  PRO   232      12.469  -1.727 -20.764  1.00  0.00
ATOM   3709  HD2 PRO   232      11.742  -1.807 -19.956  1.00  0.00
ATOM   3710  HD3 PRO   232      13.285  -1.073 -20.454  1.00  0.00
ATOM   3711  CG  PRO   232      12.958  -3.069 -21.236  1.00  0.00
ATOM   3712  HG2 PRO   232      13.060  -3.758 -20.398  1.00  0.00
ATOM   3713  HG3 PRO   232      13.917  -2.972 -21.745  1.00  0.00
ATOM   3714  CB  PRO   232      11.901  -3.514 -22.177  1.00  0.00
ATOM   3715  HB2 PRO   232      11.013  -3.818 -21.624  1.00  0.00
ATOM   3716  HB3 PRO   232      12.199  -4.315 -22.854  1.00  0.00
ATOM   3717  CA  PRO   232      11.609  -2.249 -22.968  1.00  0.00
ATOM   3718  HA  PRO   232      12.318  -2.101 -23.782  1.00  0.00
ATOM   3719  C   PRO   232      10.187  -2.234 -23.523  1.00  0.00
ATOM   3720  O   PRO   232       9.251  -1.800 -22.852  1.00  0.00
ATOM   3721  N   ILE   233      10.029  -2.674 -24.763  1.00  0.00
ATOM   3722  H   ILE   233      10.807  -3.035 -25.296  1.00  0.00
ATOM   3723  CA  ILE   233       8.704  -2.706 -25.367  1.00  0.00
ATOM   3724  HA  ILE   233       8.206  -1.760 -25.152  1.00  0.00
ATOM   3725  CB  ILE   233       8.776  -2.914 -26.899  1.00  0.00
ATOM   3726  HB  ILE   233       9.535  -3.662 -27.126  1.00  0.00
ATOM   3727  CG2 ILE   233       7.430  -3.384 -27.421  1.00  0.00
ATOM   3728 HG21 ILE   233       6.670  -2.636 -27.195  1.00  0.00
ATOM   3729 HG22 ILE   233       7.488  -3.528 -28.500  1.00  0.00
ATOM   3730 HG23 ILE   233       7.164  -4.327 -26.943  1.00  0.00
ATOM   3731  CG1 ILE   233       9.144  -1.606 -27.598  1.00  0.00
ATOM   3732 HG12 ILE   233       9.432  -1.858 -28.619  1.00  0.00
ATOM   3733 HG13 ILE   233       8.246  -0.988 -27.617  1.00  0.00
ATOM   3734  CD1 ILE   233      10.267  -0.843 -26.932  1.00  0.00
ATOM   3735 HD11 ILE   233      11.165  -1.461 -26.914  1.00  0.00
ATOM   3736 HD12 ILE   233      10.466   0.071 -27.490  1.00  0.00
ATOM   3737 HD13 ILE   233       9.979  -0.591 -25.912  1.00  0.00
ATOM   3738  C   ILE   233       8.105  -3.930 -24.708  1.00  0.00
ATOM   3739  O   ILE   233       6.901  -3.997 -24.458  1.00  0.00
ATOM   3740  N   SER   234       8.992  -4.877 -24.406  1.00  0.00
ATOM   3741  H   SER   234       9.956  -4.711 -24.654  1.00  0.00
ATOM   3742  CA  SER   234       8.650  -6.142 -23.763  1.00  0.00
ATOM   3743  HA  SER   234       8.179  -6.812 -24.482  1.00  0.00
ATOM   3744  CB  SER   234       9.912  -6.813 -23.225  1.00  0.00
ATOM   3745  HB2 SER   234      10.274  -6.244 -22.369  1.00  0.00
ATOM   3746  HB3 SER   234       9.662  -7.826 -22.908  1.00  0.00
ATOM   3747  OG  SER   234      10.917  -6.865 -24.216  1.00  0.00
ATOM   3748  HG  SER   234      11.699  -7.290 -23.856  1.00  0.00
ATOM   3749  C   SER   234       7.669  -5.958 -22.611  1.00  0.00
ATOM   3750  O   SER   234       6.579  -6.552 -22.611  1.00  0.00
ATOM   3751  N   LEU   235       8.055  -5.149 -21.621  1.00  0.00
ATOM   3752  H   LEU   235       8.992  -4.777 -21.577  1.00  0.00
ATOM   3753  CA  LEU   235       7.168  -4.925 -20.484  1.00  0.00
ATOM   3754  HA  LEU   235       6.481  -5.766 -20.392  1.00  0.00
ATOM   3755  CB  LEU   235       7.957  -4.788 -19.172  1.00  0.00
ATOM   3756  HB2 LEU   235       7.151  -4.715 -18.442  1.00  0.00
ATOM   3757  HB3 LEU   235       8.451  -5.754 -19.071  1.00  0.00
ATOM   3758  CG  LEU   235       8.962  -3.678 -18.927  1.00  0.00
ATOM   3759  HG  LEU   235       9.830  -3.829 -19.569  1.00  0.00
ATOM   3760  CD1 LEU   235       8.332  -2.343 -19.240  1.00  0.00
ATOM   3761 HD11 LEU   235       7.464  -2.191 -18.599  1.00  0.00
ATOM   3762 HD12 LEU   235       9.057  -1.548 -19.063  1.00  0.00
ATOM   3763 HD13 LEU   235       8.020  -2.323 -20.284  1.00  0.00
ATOM   3764  CD2 LEU   235       9.408  -3.740 -17.485  1.00  0.00
ATOM   3765 HD21 LEU   235       9.869  -4.708 -17.289  1.00  0.00
ATOM   3766 HD22 LEU   235      10.131  -2.948 -17.294  1.00  0.00
ATOM   3767 HD23 LEU   235       8.545  -3.610 -16.832  1.00  0.00
ATOM   3768  C   LEU   235       6.187  -3.763 -20.677  1.00  0.00
ATOM   3769  O   LEU   235       5.389  -3.460 -19.788  1.00  0.00
ATOM   3770  N   HIE   236       6.244  -3.092 -21.826  1.00  0.00
ATOM   3771  H   HIE   236       6.877  -3.339 -22.573  1.00  0.00
ATOM   3772  CA  HIE   236       5.306  -2.003 -22.048  1.00  0.00
ATOM   3773  HA  HIE   236       5.151  -1.482 -21.104  1.00  0.00
ATOM   3774  CB  HIE   236       5.796  -0.997 -23.086  1.00  0.00
ATOM   3775  HB2 HIE   236       6.591  -0.399 -22.641  1.00  0.00
ATOM   3776  HB3 HIE   236       6.167  -1.476 -23.992  1.00  0.00
ATOM   3777  CG  HIE   236       4.726  -0.036 -23.516  1.00  0.00
ATOM   3778  ND1 HIE   236       4.455   0.245 -24.840  1.00  0.00
ATOM   3779  CE1 HIE   236       3.439   1.088 -24.909  1.00  0.00
ATOM   3780  HE1 HIE   236       3.074   1.433 -25.876  1.00  0.00
ATOM   3781  NE2 HIE   236       3.038   1.367 -23.683  1.00  0.00
ATOM   3782  HE2 HIE   236       2.280   1.983 -23.427  1.00  0.00
ATOM   3783  CD2 HIE   236       3.829   0.674 -22.791  1.00  0.00
ATOM   3784  HD2 HIE   236       3.655   0.771 -21.720  1.00  0.00
ATOM   3785  C   HIE   236       4.100  -2.758 -22.609  1.00  0.00
ATOM   3786  O   HIE   236       2.957  -2.318 -22.503  1.00  0.00
ATOM   3787  N   GLU   237       4.380  -3.902 -23.229  1.00  0.00
ATOM   3788  H   GLU   237       5.338  -4.218 -23.285  1.00  0.00
ATOM   3789  CA  GLU   237       3.343  -4.739 -23.809  1.00  0.00
ATOM   3790  HA  GLU   237       2.682  -4.130 -24.425  1.00  0.00
ATOM   3791  CB  GLU   237       3.955  -5.835 -24.684  1.00  0.00
ATOM   3792  HB2 GLU   237       4.803  -6.240 -24.133  1.00  0.00
ATOM   3793  HB3 GLU   237       3.194  -6.607 -24.799  1.00  0.00
ATOM   3794  CG  GLU   237       4.418  -5.369 -26.060  1.00  0.00
ATOM   3795  HG2 GLU   237       5.229  -4.656 -25.912  1.00  0.00
ATOM   3796  HG3 GLU   237       4.792  -6.235 -26.607  1.00  0.00
ATOM   3797  CD  GLU   237       3.304  -4.709 -26.857  1.00  0.00
ATOM   3798  OE1 GLU   237       2.179  -5.268 -26.891  1.00  0.00
ATOM   3799  OE2 GLU   237       3.552  -3.640 -27.455  1.00  0.00
ATOM   3800  C   GLU   237       2.624  -5.372 -22.623  1.00  0.00
ATOM   3801  O   GLU   237       1.471  -5.793 -22.719  1.00  0.00
ATOM   3802  N   LEU   238       3.347  -5.439 -21.505  1.00  0.00
ATOM   3803  H   LEU   238       4.282  -5.059 -21.506  1.00  0.00
ATOM   3804  CA  LEU   238       2.833  -6.001 -20.266  1.00  0.00
ATOM   3805  HA  LEU   238       2.351  -6.958 -20.468  1.00  0.00
ATOM   3806  CB  LEU   238       3.964  -6.227 -19.269  1.00  0.00
ATOM   3807  HB2 LEU   238       4.601  -6.995 -19.709  1.00  0.00
ATOM   3808  HB3 LEU   238       4.526  -5.298 -19.178  1.00  0.00
ATOM   3809  CG  LEU   238       3.500  -6.683 -17.875  1.00  0.00
ATOM   3810  HG  LEU   238       2.787  -5.966 -17.469  1.00  0.00
ATOM   3811  CD1 LEU   238       2.826  -8.055 -18.005  1.00  0.00
ATOM   3812 HD11 LEU   238       3.538  -8.774 -18.411  1.00  0.00
ATOM   3813 HD12 LEU   238       2.491  -8.391 -17.023  1.00  0.00
ATOM   3814 HD13 LEU   238       1.968  -7.977 -18.673  1.00  0.00
ATOM   3815  CD2 LEU   238       4.683  -6.760 -16.914  1.00  0.00
ATOM   3816 HD21 LEU   238       5.145  -5.777 -16.827  1.00  0.00
ATOM   3817 HD22 LEU   238       4.334  -7.084 -15.933  1.00  0.00
ATOM   3818 HD23 LEU   238       5.414  -7.473 -17.293  1.00  0.00
ATOM   3819  C   LEU   238       1.875  -4.976 -19.698  1.00  0.00
ATOM   3820  O   LEU   238       0.831  -5.315 -19.134  1.00  0.00
ATOM   3821  N   MET   239       2.250  -3.710 -19.849  1.00  0.00
ATOM   3822  H   MET   239       3.133  -3.506 -20.295  1.00  0.00
ATOM   3823  CA  MET   239       1.447  -2.595 -19.367  1.00  0.00
ATOM   3824  HA  MET   239       1.163  -2.764 -18.328  1.00  0.00
ATOM   3825  CB  MET   239       2.248  -1.287 -19.450  1.00  0.00
ATOM   3826  HB2 MET   239       2.603  -1.196 -20.477  1.00  0.00
ATOM   3827  HB3 MET   239       1.555  -0.475 -19.232  1.00  0.00
ATOM   3828  CG  MET   239       3.434  -1.212 -18.495  1.00  0.00
ATOM   3829  HG2 MET   239       3.052  -0.892 -17.526  1.00  0.00
ATOM   3830  HG3 MET   239       3.847  -2.217 -18.408  1.00  0.00
ATOM   3831  SD  MET   239       4.745  -0.073 -19.024  1.00  0.00
ATOM   3832  CE  MET   239       4.379   1.374 -18.102  1.00  0.00
ATOM   3833  HE1 MET   239       4.419   1.146 -17.037  1.00  0.00
ATOM   3834  HE2 MET   239       5.109   2.149 -18.336  1.00  0.00
ATOM   3835  HE3 MET   239       3.380   1.727 -18.360  1.00  0.00
ATOM   3836  C   MET   239       0.169  -2.465 -20.182  1.00  0.00
ATOM   3837  O   MET   239      -0.890  -2.255 -19.614  1.00  0.00
ATOM   3838  N   ILE   240       0.259  -2.600 -21.505  1.00  0.00
ATOM   3839  H   ILE   240       1.141  -2.809 -21.952  1.00  0.00
ATOM   3840  CA  ILE   240      -0.934  -2.478 -22.347  1.00  0.00
ATOM   3841  HA  ILE   240      -1.502  -1.592 -22.065  1.00  0.00
ATOM   3842  CB  ILE   240      -0.621  -2.431 -23.873  1.00  0.00
ATOM   3843  HB  ILE   240      -1.544  -2.235 -24.418  1.00  0.00
ATOM   3844  CG2 ILE   240       0.387  -1.336 -24.176  1.00  0.00
ATOM   3845 HG21 ILE   240       1.311  -1.532 -23.632  1.00  0.00
ATOM   3846 HG22 ILE   240       0.593  -1.318 -25.246  1.00  0.00
ATOM   3847 HG23 ILE   240      -0.018  -0.373 -23.868  1.00  0.00
ATOM   3848  CG1 ILE   240      -0.124  -3.804 -24.334  1.00  0.00
ATOM   3849 HG12 ILE   240       0.868  -3.947 -23.906  1.00  0.00
ATOM   3850 HG13 ILE   240      -0.807  -4.547 -23.923  1.00  0.00
ATOM   3851  CD1 ILE   240      -0.053  -3.961 -25.836  1.00  0.00
ATOM   3852 HD11 ILE   240       0.631  -3.218 -26.248  1.00  0.00
ATOM   3853 HD12 ILE   240       0.308  -4.960 -26.081  1.00  0.00
ATOM   3854 HD13 ILE   240      -1.045  -3.818 -26.265  1.00  0.00
ATOM   3855  C   ILE   240      -1.801  -3.681 -22.121  1.00  0.00
ATOM   3856  O   ILE   240      -2.979  -3.684 -22.466  1.00  0.00
ATOM   3857  N   HID   241      -1.197  -4.718 -21.570  1.00  0.00
ATOM   3858  H   HID   241      -0.219  -4.673 -21.323  1.00  0.00
ATOM   3859  CA  HID   241      -1.920  -5.942 -21.292  1.00  0.00
ATOM   3860  HA  HID   241      -2.525  -6.229 -22.152  1.00  0.00
ATOM   3861  CB  HID   241      -0.923  -7.064 -21.000  1.00  0.00
ATOM   3862  HB2 HID   241      -0.148  -7.070 -21.766  1.00  0.00
ATOM   3863  HB3 HID   241      -0.465  -6.927 -20.021  1.00  0.00
ATOM   3864  CG  HID   241      -1.534  -8.427 -21.000  1.00  0.00
ATOM   3865  ND1 HID   241      -0.795  -9.575 -20.810  1.00  0.00
ATOM   3866  HD1 HID   241       0.205  -9.597 -20.668  1.00  0.00
ATOM   3867  CE1 HID   241      -1.599 -10.625 -20.844  1.00  0.00
ATOM   3868  HE1 HID   241      -1.207 -11.634 -20.713  1.00  0.00
ATOM   3869  NE2 HID   241      -2.830 -10.195 -21.051  1.00  0.00
ATOM   3870  CD2 HID   241      -2.819  -8.823 -21.153  1.00  0.00
ATOM   3871  HD2 HID   241      -3.749  -8.282 -21.327  1.00  0.00
ATOM   3872  C   HID   241      -2.772  -5.630 -20.066  1.00  0.00
ATOM   3873  O   HID   241      -3.950  -5.984 -20.008  1.00  0.00
ATOM   3874  N   CYS   242      -2.165  -4.935 -19.099  1.00  0.00
ATOM   3875  H   CYS   242      -1.196  -4.673 -19.204  1.00  0.00
ATOM   3876  CA  CYS   242      -2.851  -4.561 -17.877  1.00  0.00
ATOM   3877  HA  CYS   242      -3.385  -5.422 -17.474  1.00  0.00
ATOM   3878  CB  CYS   242      -1.848  -4.074 -16.829  1.00  0.00
ATOM   3879  HB2 CYS   242      -1.201  -3.314 -17.267  1.00  0.00
ATOM   3880  HB3 CYS   242      -2.384  -3.649 -15.980  1.00  0.00
ATOM   3881  SG  CYS   242      -0.747  -5.335 -16.146  1.00  0.00
ATOM   3882  HG  CYS   242      -0.089  -4.518 -15.329  1.00  0.00
ATOM   3883  C   CYS   242      -3.887  -3.463 -18.085  1.00  0.00
ATOM   3884  O   CYS   242      -4.703  -3.214 -17.202  1.00  0.00
ATOM   3885  N   TRP   243      -3.859  -2.811 -19.240  1.00  0.00
ATOM   3886  H   TRP   243      -3.136  -2.998 -19.920  1.00  0.00
ATOM   3887  CA  TRP   243      -4.813  -1.735 -19.520  1.00  0.00
ATOM   3888  HA  TRP   243      -5.379  -1.498 -18.619  1.00  0.00
ATOM   3889  CB  TRP   243      -4.073  -0.475 -19.979  1.00  0.00
ATOM   3890  HB2 TRP   243      -3.492  -0.675 -20.880  1.00  0.00
ATOM   3891  HB3 TRP   243      -4.780   0.331 -20.175  1.00  0.00
ATOM   3892  CG  TRP   243      -3.113   0.038 -18.958  1.00  0.00
ATOM   3893  CD1 TRP   243      -3.269  -0.003 -17.607  1.00  0.00
ATOM   3894  HD1 TRP   243      -4.187  -0.455 -17.232  1.00  0.00
ATOM   3895  NE1 TRP   243      -2.181   0.561 -16.987  1.00  0.00
ATOM   3896  HE1 TRP   243      -2.054   0.653 -15.989  1.00  0.00
ATOM   3897  CE2 TRP   243      -1.294   0.979 -17.946  1.00  0.00
ATOM   3898  CZ2 TRP   243      -0.062   1.601 -17.801  1.00  0.00
ATOM   3899  HZ2 TRP   243       0.304   1.806 -16.795  1.00  0.00
ATOM   3900  CH2 TRP   243       0.627   1.922 -18.953  1.00  0.00
ATOM   3901  HH2 TRP   243       1.596   2.416 -18.882  1.00  0.00
ATOM   3902  CZ3 TRP   243       0.107   1.627 -20.216  1.00  0.00
ATOM   3903  HZ3 TRP   243       0.654   1.880 -21.125  1.00  0.00
ATOM   3904  CE3 TRP   243      -1.129   0.998 -20.350  1.00  0.00
ATOM   3905  HE3 TRP   243      -1.490   0.788 -21.357  1.00  0.00
ATOM   3906  CD2 TRP   243      -1.850   0.666 -19.195  1.00  0.00
ATOM   3907  C   TRP   243      -5.916  -2.051 -20.526  1.00  0.00
ATOM   3908  O   TRP   243      -6.464  -1.139 -21.157  1.00  0.00
ATOM   3909  N   LYS   244      -6.250  -3.328 -20.672  1.00  0.00
ATOM   3910  H   LYS   244      -5.767  -4.038 -20.139  1.00  0.00
ATOM   3911  CA  LYS   244      -7.297  -3.753 -21.605  1.00  0.00
ATOM   3912  HA  LYS   244      -7.117  -3.348 -22.601  1.00  0.00
ATOM   3913  CB  LYS   244      -7.279  -5.277 -21.688  1.00  0.00
ATOM   3914  HB2 LYS   244      -6.247  -5.591 -21.533  1.00  0.00
ATOM   3915  HB3 LYS   244      -7.897  -5.647 -20.870  1.00  0.00
ATOM   3916  CG  LYS   244      -7.784  -5.836 -22.994  1.00  0.00
ATOM   3917  HG2 LYS   244      -7.795  -6.925 -22.930  1.00  0.00
ATOM   3918  HG3 LYS   244      -8.798  -5.473 -23.164  1.00  0.00
ATOM   3919  CD  LYS   244      -6.891  -5.405 -24.146  1.00  0.00
ATOM   3920  HD2 LYS   244      -7.174  -5.966 -25.037  1.00  0.00
ATOM   3921  HD3 LYS   244      -7.039  -4.340 -24.324  1.00  0.00
ATOM   3922  CE  LYS   244      -5.431  -5.666 -23.829  1.00  0.00
ATOM   3923  HE2 LYS   244      -4.842  -5.442 -24.718  1.00  0.00
ATOM   3924  HE3 LYS   244      -5.132  -4.999 -23.020  1.00  0.00
ATOM   3925  NZ  LYS   244      -5.196  -7.075 -23.421  1.00  0.00
ATOM   3926  HZ1 LYS   244      -5.473  -7.693 -24.171  1.00  0.00
ATOM   3927  HZ2 LYS   244      -4.216  -7.209 -23.219  1.00  0.00
ATOM   3928  HZ3 LYS   244      -5.741  -7.282 -22.596  1.00  0.00
ATOM   3929  C   LYS   244      -8.681  -3.267 -21.140  1.00  0.00
ATOM   3930  O   LYS   244      -8.927  -3.189 -19.949  1.00  0.00
ATOM   3931  N   LYS   245      -9.580  -2.942 -22.066  1.00  0.00
ATOM   3932  H   LYS   245      -9.338  -2.962 -23.047  1.00  0.00
ATOM   3933  CA  LYS   245     -10.921  -2.470 -21.687  1.00  0.00
ATOM   3934  HA  LYS   245     -10.823  -1.642 -20.985  1.00  0.00
ATOM   3935  CB  LYS   245     -11.723  -1.988 -22.906  1.00  0.00
ATOM   3936  HB2 LYS   245     -11.786  -2.817 -23.612  1.00  0.00
ATOM   3937  HB3 LYS   245     -12.724  -1.727 -22.563  1.00  0.00
ATOM   3938  CG  LYS   245     -11.090  -0.784 -23.593  1.00  0.00
ATOM   3939  HG2 LYS   245     -10.774  -0.094 -22.810  1.00  0.00
ATOM   3940  HG3 LYS   245     -10.215  -1.142 -24.135  1.00  0.00
ATOM   3941  CD  LYS   245     -12.031  -0.060 -24.563  1.00  0.00
ATOM   3942  HD2 LYS   245     -11.440   0.644 -25.149  1.00  0.00
ATOM   3943  HD3 LYS   245     -12.474  -0.803 -25.226  1.00  0.00
ATOM   3944  CE  LYS   245     -13.140   0.693 -23.831  1.00  0.00
ATOM   3945  HE2 LYS   245     -13.884  -0.037 -23.514  1.00  0.00
ATOM   3946  HE3 LYS   245     -12.698   1.166 -22.954  1.00  0.00
ATOM   3947  NZ  LYS   245     -13.795   1.734 -24.682  1.00  0.00
ATOM   3948  HZ1 LYS   245     -14.205   1.295 -25.495  1.00  0.00
ATOM   3949  HZ2 LYS   245     -14.517   2.198 -24.150  1.00  0.00
ATOM   3950  HZ3 LYS   245     -13.106   2.411 -24.976  1.00  0.00
ATOM   3951  C   LYS   245     -11.706  -3.538 -20.945  1.00  0.00
ATOM   3952  O   LYS   245     -12.285  -3.257 -19.897  1.00  0.00
ATOM   3953  N   ASP   246     -11.738  -4.755 -21.481  1.00  0.00
ATOM   3954  H   ASP   246     -11.253  -4.947 -22.346  1.00  0.00
ATOM   3955  CA  ASP   246     -12.459  -5.850 -20.832  1.00  0.00
ATOM   3956  HA  ASP   246     -13.400  -5.482 -20.424  1.00  0.00
ATOM   3957  CB  ASP   246     -12.765  -6.966 -21.840  1.00  0.00
ATOM   3958  HB2 ASP   246     -13.397  -6.537 -22.618  1.00  0.00
ATOM   3959  HB3 ASP   246     -11.822  -7.292 -22.279  1.00  0.00
ATOM   3960  CG  ASP   246     -13.478  -8.169 -21.208  1.00  0.00
ATOM   3961  OD1 ASP   246     -13.602  -9.215 -21.887  1.00  0.00
ATOM   3962  OD2 ASP   246     -13.923  -8.079 -20.040  1.00  0.00
ATOM   3963  C   ASP   246     -11.545  -6.386 -19.731  1.00  0.00
ATOM   3964  O   ASP   246     -10.425  -6.826 -20.004  1.00  0.00
ATOM   3965  N   PRO   247     -11.994  -6.338 -18.469  1.00  0.00
ATOM   3966  CD  PRO   247     -13.196  -5.646 -17.995  1.00  0.00
ATOM   3967  HD2 PRO   247     -14.051  -6.322 -18.021  1.00  0.00
ATOM   3968  HD3 PRO   247     -13.400  -4.779 -18.622  1.00  0.00
ATOM   3969  CG  PRO   247     -12.809  -5.263 -16.599  1.00  0.00
ATOM   3970  HG2 PRO   247     -13.686  -5.063 -15.984  1.00  0.00
ATOM   3971  HG3 PRO   247     -12.155  -4.391 -16.595  1.00  0.00
ATOM   3972  CB  PRO   247     -12.085  -6.470 -16.133  1.00  0.00
ATOM   3973  HB2 PRO   247     -12.768  -7.292 -15.922  1.00  0.00
ATOM   3974  HB3 PRO   247     -11.463  -6.280 -15.258  1.00  0.00
ATOM   3975  CA  PRO   247     -11.204  -6.821 -17.331  1.00  0.00
ATOM   3976  HA  PRO   247     -10.276  -6.250 -17.312  1.00  0.00
ATOM   3977  C   PRO   247     -10.882  -8.310 -17.403  1.00  0.00
ATOM   3978  O   PRO   247      -9.855  -8.759 -16.892  1.00  0.00
ATOM   3979  N   GLU   248     -11.769  -9.076 -18.027  1.00  0.00
ATOM   3980  H   GLU   248     -12.613  -8.680 -18.418  1.00  0.00
ATOM   3981  CA  GLU   248     -11.557 -10.510 -18.152  1.00  0.00
ATOM   3982  HA  GLU   248     -11.346 -10.944 -17.175  1.00  0.00
ATOM   3983  CB  GLU   248     -12.813 -11.178 -18.722  1.00  0.00
ATOM   3984  HB2 GLU   248     -13.391 -10.411 -19.239  1.00  0.00
ATOM   3985  HB3 GLU   248     -12.491 -11.934 -19.438  1.00  0.00
ATOM   3986  CG  GLU   248     -13.677 -11.828 -17.652  1.00  0.00
ATOM   3987  HG2 GLU   248     -14.679 -11.948 -18.065  1.00  0.00
ATOM   3988  HG3 GLU   248     -13.259 -12.809 -17.425  1.00  0.00
ATOM   3989  CD  GLU   248     -13.749 -10.999 -16.376  1.00  0.00
ATOM   3990  OE1 GLU   248     -14.227  -9.845 -16.443  1.00  0.00
ATOM   3991  OE2 GLU   248     -13.321 -11.503 -15.311  1.00  0.00
ATOM   3992  C   GLU   248     -10.379 -10.739 -19.072  1.00  0.00
ATOM   3993  O   GLU   248      -9.662 -11.739 -18.962  1.00  0.00
ATOM   3994  N   GLU   249     -10.166  -9.770 -19.952  1.00  0.00
ATOM   3995  H   GLU   249     -10.803  -8.987 -19.974  1.00  0.00
ATOM   3996  CA  GLU   249      -9.089  -9.809 -20.924  1.00  0.00
ATOM   3997  HA  GLU   249      -8.943 -10.820 -21.305  1.00  0.00
ATOM   3998  CB  GLU   249      -9.470  -8.897 -22.092  1.00  0.00
ATOM   3999  HB2 GLU   249     -10.559  -8.898 -22.140  1.00  0.00
ATOM   4000  HB3 GLU   249      -9.120  -7.899 -21.829  1.00  0.00
ATOM   4001  CG  GLU   249      -8.907  -9.289 -23.437  1.00  0.00
ATOM   4002  HG2 GLU   249      -7.847  -9.037 -23.434  1.00  0.00
ATOM   4003  HG3 GLU   249      -9.023 -10.367 -23.556  1.00  0.00
ATOM   4004  CD  GLU   249      -9.598  -8.573 -24.597  1.00  0.00
ATOM   4005  OE1 GLU   249      -9.546  -7.322 -24.662  1.00  0.00
ATOM   4006  OE2 GLU   249     -10.204  -9.268 -25.443  1.00  0.00
ATOM   4007  C   GLU   249      -7.739  -9.390 -20.326  1.00  0.00
ATOM   4008  O   GLU   249      -6.702  -9.533 -20.967  1.00  0.00
ATOM   4009  N   ARG   250      -7.749  -8.866 -19.101  1.00  0.00
ATOM   4010  H   ARG   250      -8.623  -8.748 -18.609  1.00  0.00
ATOM   4011  CA  ARG   250      -6.514  -8.439 -18.437  1.00  0.00
ATOM   4012  HA  ARG   250      -5.798  -8.086 -19.180  1.00  0.00
ATOM   4013  CB  ARG   250      -6.797  -7.308 -17.461  1.00  0.00
ATOM   4014  HB2 ARG   250      -7.452  -7.699 -16.682  1.00  0.00
ATOM   4015  HB3 ARG   250      -5.848  -7.006 -17.018  1.00  0.00
ATOM   4016  CG  ARG   250      -7.458  -6.101 -18.123  1.00  0.00
ATOM   4017  HG2 ARG   250      -7.063  -6.008 -19.134  1.00  0.00
ATOM   4018  HG3 ARG   250      -8.532  -6.282 -18.168  1.00  0.00
ATOM   4019  CD  ARG   250      -7.193  -4.814 -17.356  1.00  0.00
ATOM   4020  HD2 ARG   250      -6.263  -4.930 -16.799  1.00  0.00
ATOM   4021  HD3 ARG   250      -7.086  -4.001 -18.074  1.00  0.00
ATOM   4022  NE  ARG   250      -8.258  -4.474 -16.421  1.00  0.00
ATOM   4023  HE  ARG   250      -8.257  -4.961 -15.536  1.00  0.00
ATOM   4024  CZ  ARG   250      -9.209  -3.569 -16.649  1.00  0.00
ATOM   4025  NH1 ARG   250     -10.138  -3.341 -15.737  1.00  0.00
ATOM   4026 HH11 ARG   250     -10.124  -3.856 -14.868  1.00  0.00
ATOM   4027 HH12 ARG   250     -10.857  -2.654 -15.913  1.00  0.00
ATOM   4028  NH2 ARG   250      -9.234  -2.872 -17.780  1.00  0.00
ATOM   4029 HH21 ARG   250      -8.523  -3.028 -18.481  1.00  0.00
ATOM   4030 HH22 ARG   250      -9.963  -2.190 -17.934  1.00  0.00
ATOM   4031  C   ARG   250      -5.944  -9.637 -17.697  1.00  0.00
ATOM   4032  O   ARG   250      -6.692 -10.466 -17.190  1.00  0.00
ATOM   4033  N   PRO   251      -4.612  -9.738 -17.606  1.00  0.00
ATOM   4034  CD  PRO   251      -3.606  -8.739 -18.005  1.00  0.00
ATOM   4035  HD2 PRO   251      -3.939  -7.743 -17.714  1.00  0.00
ATOM   4036  HD3 PRO   251      -3.461  -8.772 -19.085  1.00  0.00
ATOM   4037  CG  PRO   251      -2.363  -9.193 -17.234  1.00  0.00
ATOM   4038  HG2 PRO   251      -2.361  -8.782 -16.225  1.00  0.00
ATOM   4039  HG3 PRO   251      -1.453  -8.889 -17.752  1.00  0.00
ATOM   4040  CB  PRO   251      -2.494 -10.665 -17.217  1.00  0.00
ATOM   4041  HB2 PRO   251      -1.893 -11.169 -16.461  1.00  0.00
ATOM   4042  HB3 PRO   251      -2.250 -11.067 -18.201  1.00  0.00
ATOM   4043  CA  PRO   251      -3.979 -10.871 -16.924  1.00  0.00
ATOM   4044  HA  PRO   251      -4.323 -11.764 -17.444  1.00  0.00
ATOM   4045  C   PRO   251      -4.267 -11.011 -15.427  1.00  0.00
ATOM   4046  O   PRO   251      -4.919 -10.162 -14.811  1.00  0.00
ATOM   4047  N   THR   252      -3.803 -12.107 -14.841  1.00  0.00
ATOM   4048  H   THR   252      -3.290 -12.810 -15.355  1.00  0.00
ATOM   4049  CA  THR   252      -4.025 -12.316 -13.425  1.00  0.00
ATOM   4050  HA  THR   252      -4.803 -11.640 -13.069  1.00  0.00
ATOM   4051  CB  THR   252      -4.467 -13.755 -13.155  1.00  0.00
ATOM   4052  HB  THR   252      -4.640 -13.887 -12.087  1.00  0.00
ATOM   4053  CG2 THR   252      -5.762 -14.052 -13.924  1.00  0.00
ATOM   4054 HG21 THR   252      -5.589 -13.921 -14.992  1.00  0.00
ATOM   4055 HG22 THR   252      -6.074 -15.078 -13.729  1.00  0.00
ATOM   4056 HG23 THR   252      -6.544 -13.367 -13.596  1.00  0.00
ATOM   4057  OG1 THR   252      -3.436 -14.658 -13.587  1.00  0.00
ATOM   4058  HG1 THR   252      -3.712 -15.562 -13.418  1.00  0.00
ATOM   4059  C   THR   252      -2.690 -12.030 -12.763  1.00  0.00
ATOM   4060  O   THR   252      -1.655 -12.119 -13.420  1.00  0.00
ATOM   4061  N   PHE   253      -2.699 -11.666 -11.482  1.00  0.00
ATOM   4062  H   PHE   253      -3.567 -11.531 -10.983  1.00  0.00
ATOM   4063  CA  PHE   253      -1.458 -11.373 -10.792  1.00  0.00
ATOM   4064  HA  PHE   253      -0.888 -10.642 -11.366  1.00  0.00
ATOM   4065  CB  PHE   253      -1.723 -10.801  -9.400  1.00  0.00
ATOM   4066  HB2 PHE   253      -2.561 -11.301  -8.914  1.00  0.00
ATOM   4067  HB3 PHE   253      -0.826 -10.923  -8.793  1.00  0.00
ATOM   4068  CG  PHE   253      -2.042  -9.336  -9.406  1.00  0.00
ATOM   4069  CD1 PHE   253      -1.225  -8.443 -10.088  1.00  0.00
ATOM   4070  HD1 PHE   253      -0.335  -8.825 -10.589  1.00  0.00
ATOM   4071  CE1 PHE   253      -1.522  -7.095 -10.140  1.00  0.00
ATOM   4072  HE1 PHE   253      -0.872  -6.407 -10.680  1.00  0.00
ATOM   4073  CZ  PHE   253      -2.651  -6.621  -9.500  1.00  0.00
ATOM   4074  HZ  PHE   253      -2.898  -5.559  -9.536  1.00  0.00
ATOM   4075  CE2 PHE   253      -3.475  -7.504  -8.809  1.00  0.00
ATOM   4076  HE2 PHE   253      -4.365  -7.133  -8.300  1.00  0.00
ATOM   4077  CD2 PHE   253      -3.165  -8.854  -8.766  1.00  0.00
ATOM   4078  HD2 PHE   253      -3.810  -9.544  -8.224  1.00  0.00
ATOM   4079  C   PHE   253      -0.573 -12.588 -10.703  1.00  0.00
ATOM   4080  O   PHE   253       0.643 -12.459 -10.527  1.00  0.00
ATOM   4081  N   GLU   254      -1.168 -13.771 -10.810  1.00  0.00
ATOM   4082  H   GLU   254      -2.163 -13.855 -10.966  1.00  0.00
ATOM   4083  CA  GLU   254      -0.375 -14.991 -10.744  1.00  0.00
ATOM   4084  HA  GLU   254       0.156 -15.029  -9.793  1.00  0.00
ATOM   4085  CB  GLU   254      -1.263 -16.231 -10.858  1.00  0.00
ATOM   4086  HB2 GLU   254      -2.107 -15.964 -11.495  1.00  0.00
ATOM   4087  HB3 GLU   254      -0.671 -17.006 -11.346  1.00  0.00
ATOM   4088  CG  GLU   254      -1.778 -16.750  -9.530  1.00  0.00
ATOM   4089  HG2 GLU   254      -2.289 -15.927  -9.029  1.00  0.00
ATOM   4090  HG3 GLU   254      -2.488 -17.554  -9.722  1.00  0.00
ATOM   4091  CD  GLU   254      -0.654 -17.268  -8.638  1.00  0.00
ATOM   4092  OE1 GLU   254       0.155 -18.086  -9.139  1.00  0.00
ATOM   4093  OE2 GLU   254      -0.578 -16.874  -7.444  1.00  0.00
ATOM   4094  C   GLU   254       0.525 -14.881 -11.947  1.00  0.00
ATOM   4095  O   GLU   254       1.747 -14.880 -11.819  1.00  0.00
ATOM   4096  N   TYR   255      -0.100 -14.761 -13.119  1.00  0.00
ATOM   4097  H   TYR   255      -1.109 -14.748 -13.148  1.00  0.00
ATOM   4098  CA  TYR   255       0.631 -14.638 -14.376  1.00  0.00
ATOM   4099  HA  TYR   255       1.123 -15.582 -14.611  1.00  0.00
ATOM   4100  CB  TYR   255      -0.323 -14.288 -15.518  1.00  0.00
ATOM   4101  HB2 TYR   255      -0.951 -15.156 -15.719  1.00  0.00
ATOM   4102  HB3 TYR   255      -0.944 -13.467 -15.158  1.00  0.00
ATOM   4103  CG  TYR   255       0.382 -13.866 -16.796  1.00  0.00
ATOM   4104  CD1 TYR   255       0.941 -12.591 -16.921  1.00  0.00
ATOM   4105  HD1 TYR   255       0.846 -11.893 -16.089  1.00  0.00
ATOM   4106  CE1 TYR   255       1.612 -12.204 -18.087  1.00  0.00
ATOM   4107  HE1 TYR   255       2.054 -11.210 -18.163  1.00  0.00
ATOM   4108  CZ  TYR   255       1.735 -13.095 -19.134  1.00  0.00
ATOM   4109  OH  TYR   255       2.380 -12.707 -20.289  1.00  0.00
ATOM   4110  HH  TYR   255       2.701 -11.803 -20.254  1.00  0.00
ATOM   4111  CE2 TYR   255       1.189 -14.368 -19.033  1.00  0.00
ATOM   4112  HE2 TYR   255       1.286 -15.073 -19.859  1.00  0.00
ATOM   4113  CD2 TYR   255       0.514 -14.746 -17.866  1.00  0.00
ATOM   4114  HD2 TYR   255       0.082 -15.743 -17.785  1.00  0.00
ATOM   4115  C   TYR   255       1.664 -13.530 -14.228  1.00  0.00
ATOM   4116  O   TYR   255       2.857 -13.742 -14.390  1.00  0.00
ATOM   4117  N   LEU   256       1.173 -12.343 -13.906  1.00  0.00
ATOM   4118  H   LEU   256       0.171 -12.242 -13.822  1.00  0.00
ATOM   4119  CA  LEU   256       2.002 -11.165 -13.719  1.00  0.00
ATOM   4120  HA  LEU   256       2.398 -10.828 -14.677  1.00  0.00
ATOM   4121  CB  LEU   256       1.162 -10.030 -13.109  1.00  0.00
ATOM   4122  HB2 LEU   256       0.266 -10.525 -12.734  1.00  0.00
ATOM   4123  HB3 LEU   256       1.744  -9.650 -12.269  1.00  0.00
ATOM   4124  CG  LEU   256       0.758  -8.863 -14.020  1.00  0.00
ATOM   4125  HG  LEU   256       1.633  -8.233 -14.180  1.00  0.00
ATOM   4126  CD1 LEU   256       0.238  -9.351 -15.356  1.00  0.00
ATOM   4127 HD11 LEU   256      -0.637  -9.981 -15.197  1.00  0.00
ATOM   4128 HD12 LEU   256      -0.037  -8.496 -15.973  1.00  0.00
ATOM   4129 HD13 LEU   256       1.014  -9.928 -15.860  1.00  0.00
ATOM   4130  CD2 LEU   256      -0.319  -8.064 -13.308  1.00  0.00
ATOM   4131 HD21 LEU   256       0.074  -7.686 -12.364  1.00  0.00
ATOM   4132 HD22 LEU   256      -0.625  -7.226 -13.935  1.00  0.00
ATOM   4133 HD23 LEU   256      -1.178  -8.705 -13.113  1.00  0.00
ATOM   4134  C   LEU   256       3.214 -11.431 -12.838  1.00  0.00
ATOM   4135  O   LEU   256       4.337 -11.040 -13.180  1.00  0.00
ATOM   4136  N   GLN   257       2.996 -12.090 -11.706  1.00  0.00
ATOM   4137  H   GLN   257       2.063 -12.378 -11.447  1.00  0.00
ATOM   4138  CA  GLN   257       4.089 -12.386 -10.790  1.00  0.00
ATOM   4139  HA  GLN   257       4.545 -11.456 -10.453  1.00  0.00
ATOM   4140  CB  GLN   257       3.586 -13.155  -9.568  1.00  0.00
ATOM   4141  HB2 GLN   257       2.789 -12.575  -9.102  1.00  0.00
ATOM   4142  HB3 GLN   257       3.189 -14.112  -9.904  1.00  0.00
ATOM   4143  CG  GLN   257       4.685 -13.391  -8.567  1.00  0.00
ATOM   4144  HG2 GLN   257       5.557 -13.744  -9.117  1.00  0.00
ATOM   4145  HG3 GLN   257       4.925 -12.450  -8.071  1.00  0.00
ATOM   4146  CD  GLN   257       4.330 -14.415  -7.514  1.00  0.00
ATOM   4147  OE1 GLN   257       4.972 -14.494  -6.467  1.00  0.00
ATOM   4148  NE2 GLN   257       3.320 -15.222  -7.794  1.00  0.00
ATOM   4149 HE21 GLN   257       3.040 -15.926  -7.126  1.00  0.00
ATOM   4150 HE22 GLN   257       2.833 -15.130  -8.674  1.00  0.00
ATOM   4151  C   GLN   257       5.198 -13.201 -11.439  1.00  0.00
ATOM   4152  O   GLN   257       6.383 -12.916 -11.251  1.00  0.00
ATOM   4153  N   SER   258       4.811 -14.222 -12.197  1.00  0.00
ATOM   4154  H   SER   258       3.828 -14.426 -12.309  1.00  0.00
ATOM   4155  CA  SER   258       5.780 -15.086 -12.871  1.00  0.00
ATOM   4156  HA  SER   258       6.550 -15.399 -12.167  1.00  0.00
ATOM   4157  CB  SER   258       5.086 -16.336 -13.427  1.00  0.00
ATOM   4158  HB2 SER   258       5.830 -16.967 -13.912  1.00  0.00
ATOM   4159  HB3 SER   258       4.628 -16.882 -12.601  1.00  0.00
ATOM   4160  OG  SER   258       4.086 -15.976 -14.366  1.00  0.00
ATOM   4161  HG  SER   258       3.663 -16.769 -14.702  1.00  0.00
ATOM   4162  C   SER   258       6.447 -14.350 -14.003  1.00  0.00
ATOM   4163  O   SER   258       7.659 -14.402 -14.146  1.00  0.00
ATOM   4164  N   PHE   259       5.645 -13.669 -14.810  1.00  0.00
ATOM   4165  H   PHE   259       4.645 -13.673 -14.667  1.00  0.00
ATOM   4166  CA  PHE   259       6.174 -12.924 -15.938  1.00  0.00
ATOM   4167  HA  PHE   259       6.550 -13.615 -16.693  1.00  0.00
ATOM   4168  CB  PHE   259       5.092 -12.064 -16.563  1.00  0.00
ATOM   4169  HB2 PHE   259       4.255 -12.700 -16.852  1.00  0.00
ATOM   4170  HB3 PHE   259       4.741 -11.292 -15.879  1.00  0.00
ATOM   4171  CG  PHE   259       5.543 -11.366 -17.797  1.00  0.00
ATOM   4172  CD1 PHE   259       5.287 -11.906 -19.048  1.00  0.00
ATOM   4173  HD1 PHE   259       4.722 -12.835 -19.121  1.00  0.00
ATOM   4174  CE1 PHE   259       5.741 -11.280 -20.196  1.00  0.00
ATOM   4175  HE1 PHE   259       5.540 -11.713 -21.176  1.00  0.00
ATOM   4176  CZ  PHE   259       6.455 -10.095 -20.094  1.00  0.00
ATOM   4177  HZ  PHE   259       6.813  -9.592 -20.993  1.00  0.00
ATOM   4178  CE2 PHE   259       6.713  -9.549 -18.844  1.00  0.00
ATOM   4179  HE2 PHE   259       7.277  -8.620 -18.762  1.00  0.00
ATOM   4180  CD2 PHE   259       6.258 -10.182 -17.709  1.00  0.00
ATOM   4181  HD2 PHE   259       6.458  -9.751 -16.728  1.00  0.00
ATOM   4182  C   PHE   259       7.340 -12.025 -15.539  1.00  0.00
ATOM   4183  O   PHE   259       8.406 -12.062 -16.160  1.00  0.00
ATOM   4184  N   LEU   260       7.145 -11.217 -14.503  1.00  0.00
ATOM   4185  H   LEU   260       6.255 -11.204 -14.026  1.00  0.00
ATOM   4186  CA  LEU   260       8.199 -10.308 -14.034  1.00  0.00
ATOM   4187  HA  LEU   260       8.642  -9.782 -14.880  1.00  0.00
ATOM   4188  CB  LEU   260       7.609  -9.278 -13.071  1.00  0.00
ATOM   4189  HB2 LEU   260       7.007  -9.876 -12.387  1.00  0.00
ATOM   4190  HB3 LEU   260       8.442  -8.833 -12.528  1.00  0.00
ATOM   4191  CG  LEU   260       6.748  -8.175 -13.673  1.00  0.00
ATOM   4192  HG  LEU   260       6.041  -8.601 -14.384  1.00  0.00
ATOM   4193  CD1 LEU   260       5.990  -7.492 -12.553  1.00  0.00
ATOM   4194 HD11 LEU   260       6.697  -7.066 -11.841  1.00  0.00
ATOM   4195 HD12 LEU   260       5.368  -6.698 -12.966  1.00  0.00
ATOM   4196 HD13 LEU   260       5.358  -8.220 -12.044  1.00  0.00
ATOM   4197  CD2 LEU   260       7.635  -7.185 -14.439  1.00  0.00
ATOM   4198 HD21 LEU   260       8.160  -7.709 -15.238  1.00  0.00
ATOM   4199 HD22 LEU   260       7.016  -6.397 -14.868  1.00  0.00
ATOM   4200 HD23 LEU   260       8.362  -6.744 -13.757  1.00  0.00
ATOM   4201  C   LEU   260       9.318 -11.055 -13.323  1.00  0.00
ATOM   4202  O   LEU   260      10.447 -10.568 -13.216  1.00  0.00
ATOM   4203  N   GLU   261       8.979 -12.236 -12.824  1.00  0.00
ATOM   4204  H   GLU   261       8.030 -12.567 -12.920  1.00  0.00
ATOM   4205  CA  GLU   261       9.926 -13.067 -12.112  1.00  0.00
ATOM   4206  HA  GLU   261      10.518 -12.470 -11.418  1.00  0.00
ATOM   4207  CB  GLU   261       9.152 -14.113 -11.318  1.00  0.00
ATOM   4208  HB2 GLU   261       8.211 -13.650 -11.021  1.00  0.00
ATOM   4209  HB3 GLU   261       8.949 -14.940 -11.999  1.00  0.00
ATOM   4210  CG  GLU   261       9.860 -14.630 -10.102  1.00  0.00
ATOM   4211  HG2 GLU   261      10.736 -15.189 -10.429  1.00  0.00
ATOM   4212  HG3 GLU   261      10.177 -13.775  -9.506  1.00  0.00
ATOM   4213  CD  GLU   261       8.970 -15.529  -9.264  1.00  0.00
ATOM   4214  OE1 GLU   261       7.930 -15.050  -8.767  1.00  0.00
ATOM   4215  OE2 GLU   261       9.310 -16.718  -9.104  1.00  0.00
ATOM   4216  C   GLU   261      10.881 -13.734 -13.098  1.00  0.00
ATOM   4217  O   GLU   261      11.920 -14.265 -12.712  1.00  0.00
ATOM   4218  N   ASP   262      10.528 -13.688 -14.380  1.00  0.00
ATOM   4219  H   ASP   262       9.651 -13.264 -14.647  1.00  0.00
ATOM   4220  CA  ASP   262      11.354 -14.289 -15.426  1.00  0.00
ATOM   4221  HA  ASP   262      12.237 -14.754 -14.988  1.00  0.00
ATOM   4222  CB  ASP   262      10.554 -15.359 -16.159  1.00  0.00
ATOM   4223  HB2 ASP   262       9.741 -14.865 -16.690  1.00  0.00
ATOM   4224  HB3 ASP   262      11.212 -15.848 -16.877  1.00  0.00
ATOM   4225  CG  ASP   262       9.982 -16.394 -15.212  1.00  0.00
ATOM   4226  OD1 ASP   262      10.715 -16.825 -14.295  1.00  0.00
ATOM   4227  OD2 ASP   262       8.804 -16.778 -15.391  1.00  0.00
ATOM   4228  C   ASP   262      11.866 -13.239 -16.412  1.00  0.00
ATOM   4229  O   ASP   262      11.096 -12.487 -16.999  1.00  0.00
ATOM   4230  N   TYR   263      13.185 -13.205 -16.566  1.00  0.00
ATOM   4231  H   TYR   263      13.735 -13.874 -16.047  1.00  0.00
ATOM   4232  CA  TYR   263      13.879 -12.277 -17.455  1.00  0.00
ATOM   4233  HA  TYR   263      13.444 -12.326 -18.453  1.00  0.00
ATOM   4234  CB  TYR   263      13.754 -10.844 -16.938  1.00  0.00
ATOM   4235  HB2 TYR   263      13.502 -10.908 -15.880  1.00  0.00
ATOM   4236  HB3 TYR   263      14.739 -10.392 -17.050  1.00  0.00
ATOM   4237  CG  TYR   263      12.725  -9.994 -17.650  1.00  0.00
ATOM   4238  CD1 TYR   263      12.738  -8.608 -17.522  1.00  0.00
ATOM   4239  HD1 TYR   263      13.497  -8.150 -16.888  1.00  0.00
ATOM   4240  CE1 TYR   263      11.819  -7.817 -18.176  1.00  0.00
ATOM   4241  HE1 TYR   263      11.838  -6.733 -18.062  1.00  0.00
ATOM   4242  CZ  TYR   263      10.863  -8.407 -18.969  1.00  0.00
ATOM   4243  OH  TYR   263       9.953  -7.617 -19.631  1.00  0.00
ATOM   4244  HH  TYR   263      10.081  -6.680 -19.467  1.00  0.00
ATOM   4245  CE2 TYR   263      10.819  -9.778 -19.114  1.00  0.00
ATOM   4246  HE2 TYR   263      10.059 -10.242 -19.741  1.00  0.00
ATOM   4247  CD2 TYR   263      11.750 -10.565 -18.456  1.00  0.00
ATOM   4248  HD2 TYR   263      11.723 -11.649 -18.567  1.00  0.00
ATOM   4249  C   TYR   263      15.366 -12.656 -17.488  1.00  0.00
ATOM   4250  O   TYR   263      16.076 -12.490 -16.495  1.00  0.00
ATOM   4251  OXT TYR   263      15.874 -13.100 -18.515  1.00  0.00
TER   
ATOM   4252  C21 NP    264      12.847   8.562   5.182  1.00  0.00
ATOM   4253  H19 NP    264      13.650   9.268   4.952  1.00  0.00
ATOM   4254  H20 NP    264      12.971   7.690   4.529  1.00  0.00
ATOM   4255  H21 NP    264      12.941   8.282   6.235  1.00  0.00
ATOM   4256  O10 NP    264      11.609   9.215   4.932  1.00  0.00
ATOM   4257  C20 NP    264      10.470   8.497   5.166  1.00  0.00
ATOM   4258  C22 NP    264      10.414   7.205   5.685  1.00  0.00
ATOM   4259  H22 NP    264      11.310   6.654   5.952  1.00  0.00
ATOM   4260  C19 NP    264       9.279   9.156   4.842  1.00  0.00
ATOM   4261  H18 NP    264       9.313  10.166   4.439  1.00  0.00
ATOM   4262  C18 NP    264       8.048   8.531   5.031  1.00  0.00
ATOM   4263  O9  NP    264       6.933   9.247   4.692  1.00  0.00
ATOM   4264  H17 NP    264       6.631   9.740   5.489  1.00  0.00
ATOM   4265  C2  NP    264       7.991   7.234   5.542  1.00  0.00
ATOM   4266  C3  NP    264       6.711   6.529   5.742  1.00  0.00
ATOM   4267  O2  NP    264       5.660   7.094   5.454  1.00  0.00
ATOM   4268  C1  NP    264       9.177   6.583   5.867  1.00  0.00
ATOM   4269  O1  NP    264       9.205   5.317   6.392  1.00  0.00
ATOM   4270  C5  NP    264       8.004   4.682   6.585  1.00  0.00
ATOM   4271  H6  NP    264       8.205   3.718   7.034  1.00  0.00
ATOM   4272  C4  NP    264       6.776   5.144   6.292  1.00  0.00
ATOM   4273  C6  NP    264       5.591   4.311   6.598  1.00  0.00
ATOM   4274  C17 NP    264       5.753   3.003   7.082  1.00  0.00
ATOM   4275  C16 NP    264       4.669   2.257   7.547  1.00  0.00
ATOM   4276  H15 NP    264       4.889   1.278   7.955  1.00  0.00
ATOM   4277  H16 NP    264       6.741   2.547   7.142  1.00  0.00
ATOM   4278  C7  NP    264       4.286   4.802   6.483  1.00  0.00
ATOM   4279  H7  NP    264       4.092   5.789   6.066  1.00  0.00
ATOM   4280  C8  NP    264       3.195   4.054   6.944  1.00  0.00
ATOM   4281  H8  NP    264       2.193   4.468   6.873  1.00  0.00
ATOM   4282  C9  NP    264       3.385   2.794   7.514  1.00  0.00
ATOM   4283  O3  NP    264       2.264   2.223   8.048  1.00  0.00
ATOM   4284  C10 NP    264       1.124   2.112   7.197  1.00  0.00
ATOM   4285  H1  NP    264       1.419   1.744   6.206  1.00  0.00
ATOM   4286  O4  NP    264       0.501   3.391   7.086  1.00  0.00
ATOM   4287  C11 NP    264      -0.642   3.397   6.227  1.00  0.00
ATOM   4288  H2  NP    264      -0.311   3.127   5.216  1.00  0.00
ATOM   4289  C15 NP    264      -1.161   4.836   6.193  1.00  0.00
ATOM   4290  O8  NP    264      -1.136   5.310   4.845  1.00  0.00
ATOM   4291  H14 NP    264      -1.977   5.016   4.444  1.00  0.00
ATOM   4292  H12 NP    264      -0.529   5.504   6.788  1.00  0.00
ATOM   4293  H13 NP    264      -2.190   4.904   6.554  1.00  0.00
ATOM   4294  C12 NP    264      -1.707   2.421   6.732  1.00  0.00
ATOM   4295  H3  NP    264      -2.095   2.751   7.703  1.00  0.00
ATOM   4296  O5  NP    264      -2.828   2.341   5.843  1.00  0.00
ATOM   4297  H9  NP    264      -3.248   1.467   5.935  1.00  0.00
ATOM   4298  C13 NP    264      -1.107   1.016   6.898  1.00  0.00
ATOM   4299  H4  NP    264      -0.862   0.592   5.916  1.00  0.00
ATOM   4300  O6  NP    264      -2.098   0.145   7.453  1.00  0.00
ATOM   4301  H10 NP    264      -2.934   0.338   6.987  1.00  0.00
ATOM   4302  C14 NP    264       0.155   1.055   7.777  1.00  0.00
ATOM   4303  H5  NP    264      -0.114   1.307   8.809  1.00  0.00
ATOM   4304  O7  NP    264       0.768  -0.246   7.829  1.00  0.00
ATOM   4305  H11 NP    264       0.637  -0.702   6.983  1.00  0.00
TER   
ATOM   4306 Na+  Na+   265       9.361 -18.478 -11.862  1.00  0.00
TER   
ATOM   4307 Na+  Na+   266     -17.916  -3.320  11.467  1.00  0.00
TER   
ATOM   4308 Na+  Na+   267     -23.124 -11.850  -0.826  1.00  0.00
TER   
ATOM   4309 Na+  Na+   268      13.832   8.957   0.316  1.00  0.00
TER   
ATOM   4310  O   WAT   269      40.149  36.640  35.849  1.00  0.00
ATOM   4311  H1  WAT   269      40.069  35.726  35.578  1.00  0.00
ATOM   4312  H2  WAT   269      39.736  37.137  35.143  1.00  0.00
TER   
ATOM   4313  O   WAT   270      38.281  38.418  37.730  1.00  0.00
ATOM   4314  H1  WAT   270      37.505  37.938  38.020  1.00  0.00
ATOM   4315  H2  WAT   270      38.932  37.739  37.555  1.00  0.00
TER   
ATOM   4316  O   WAT   271      32.298  38.730  38.607  1.00  0.00
ATOM   4317  H1  WAT   271      31.466  38.475  39.007  1.00  0.00
ATOM   4318  H2  WAT   271      32.906  38.801  39.343  1.00  0.00
TER   
ATOM   4319  O   WAT   272      30.707  33.690  32.392  1.00  0.00
ATOM   4320  H1  WAT   272      29.818  34.032  32.290  1.00  0.00
ATOM   4321  H2  WAT   272      30.991  33.490  31.500  1.00  0.00
TER   
ATOM   4322  O   WAT   273      28.670  36.291  38.276  1.00  0.00
ATOM   4323  H1  WAT   273      29.242  35.523  38.276  1.00  0.00
ATOM   4324  H2  WAT   273      28.670  36.590  37.366  1.00  0.00
TER   
ATOM   4325  O   WAT   274      37.722  41.094  37.737  1.00  0.00
ATOM   4326  H1  WAT   274      37.653  40.153  37.576  1.00  0.00
ATOM   4327  H2  WAT   274      38.484  41.184  38.309  1.00  0.00
TER   
ATOM   4328  O   WAT   275      29.913  31.699  40.062  1.00  0.00
ATOM   4329  H1  WAT   275      29.733  30.802  40.343  1.00  0.00
ATOM   4330  H2  WAT   275      29.511  32.246  40.737  1.00  0.00
TER   
ATOM   4331  O   WAT   276      38.752  33.901  37.964  1.00  0.00
ATOM   4332  H1  WAT   276      39.129  33.028  37.851  1.00  0.00
ATOM   4333  H2  WAT   276      38.654  34.237  37.073  1.00  0.00
TER   
ATOM   4334  O   WAT   277      32.883  32.273  33.425  1.00  0.00
ATOM   4335  H1  WAT   277      32.990  33.174  33.732  1.00  0.00
ATOM   4336  H2  WAT   277      31.972  32.225  33.135  1.00  0.00
TER   
ATOM   4337  O   WAT   278      30.531  34.195  38.671  1.00  0.00
ATOM   4338  H1  WAT   278      31.212  34.459  39.289  1.00  0.00
ATOM   4339  H2  WAT   278      30.216  33.355  39.005  1.00  0.00
TER   
ATOM   4340  O   WAT   279      34.724  35.242  37.758  1.00  0.00
ATOM   4341  H1  WAT   279      35.232  35.740  38.398  1.00  0.00
ATOM   4342  H2  WAT   279      35.255  34.466  37.582  1.00  0.00
TER   
ATOM   4343  O   WAT   280      33.007  29.882  42.024  1.00  0.00
ATOM   4344  H1  WAT   280      33.009  30.399  41.219  1.00  0.00
ATOM   4345  H2  WAT   280      32.178  29.405  42.001  1.00  0.00
TER   
ATOM   4346  O   WAT   281      39.394  39.994  33.523  1.00  0.00
ATOM   4347  H1  WAT   281      38.776  40.459  32.960  1.00  0.00
ATOM   4348  H2  WAT   281      39.907  40.687  33.940  1.00  0.00
TER   
ATOM   4349  O   WAT   282      34.258  39.521  40.202  1.00  0.00
ATOM   4350  H1  WAT   282      33.925  40.148  40.844  1.00  0.00
ATOM   4351  H2  WAT   282      34.434  40.048  39.422  1.00  0.00
TER   
ATOM   4352  O   WAT   283      32.689  31.593  40.031  1.00  0.00
ATOM   4353  H1  WAT   283      33.031  32.437  39.737  1.00  0.00
ATOM   4354  H2  WAT   283      31.750  31.741  40.148  1.00  0.00
TER   
ATOM   4355  O   WAT   284      33.470  41.489  42.017  1.00  0.00
ATOM   4356  H1  WAT   284      34.087  42.165  41.735  1.00  0.00
ATOM   4357  H2  WAT   284      32.609  41.898  41.925  1.00  0.00
TER   
ATOM   4358  O   WAT   285      28.763  40.679  30.897  1.00  0.00
ATOM   4359  H1  WAT   285      28.386  41.168  30.166  1.00  0.00
ATOM   4360  H2  WAT   285      29.020  41.352  31.528  1.00  0.00
TER   
ATOM   4361  O   WAT   286      36.372  29.081  36.356  1.00  0.00
ATOM   4362  H1  WAT   286      36.679  28.526  35.639  1.00  0.00
ATOM   4363  H2  WAT   286      35.442  29.216  36.173  1.00  0.00
TER   
ATOM   4364  O   WAT   287      41.322  39.701  39.975  1.00  0.00
ATOM   4365  H1  WAT   287      41.739  39.487  39.140  1.00  0.00
ATOM   4366  H2  WAT   287      42.046  39.958  40.546  1.00  0.00
TER   
ATOM   4367  O   WAT   288      38.760  37.146  33.092  1.00  0.00
ATOM   4368  H1  WAT   288      37.833  37.080  33.321  1.00  0.00
ATOM   4369  H2  WAT   288      38.912  38.084  32.977  1.00  0.00
TER   
ATOM   4370  O   WAT   289      38.747  33.418  30.089  1.00  0.00
ATOM   4371  H1  WAT   289      37.807  33.579  30.174  1.00  0.00
ATOM   4372  H2  WAT   289      39.065  34.136  29.542  1.00  0.00
TER   
ATOM   4373  O   WAT   290      42.789  38.708  33.595  1.00  0.00
ATOM   4374  H1  WAT   290      42.171  38.370  32.948  1.00  0.00
ATOM   4375  H2  WAT   290      42.772  38.064  34.303  1.00  0.00
TER   
ATOM   4376  O   WAT   291      42.232  34.886  41.012  1.00  0.00
ATOM   4377  H1  WAT   291      41.819  35.712  41.266  1.00  0.00
ATOM   4378  H2  WAT   291      41.500  34.301  40.820  1.00  0.00
TER   
ATOM   4379  O   WAT   292      34.365  37.672  35.874  1.00  0.00
ATOM   4380  H1  WAT   292      33.961  36.960  35.378  1.00  0.00
ATOM   4381  H2  WAT   292      34.452  37.328  36.763  1.00  0.00
TER   
ATOM   4382  O   WAT   293      34.834  41.359  38.038  1.00  0.00
ATOM   4383  H1  WAT   293      34.536  40.754  37.359  1.00  0.00
ATOM   4384  H2  WAT   293      35.784  41.397  37.927  1.00  0.00
TER   
ATOM   4385  O   WAT   294      33.078  34.447  39.654  1.00  0.00
ATOM   4386  H1  WAT   294      33.630  34.556  38.879  1.00  0.00
ATOM   4387  H2  WAT   294      33.593  34.821  40.369  1.00  0.00
TER   
ATOM   4388  O   WAT   295      40.966  37.947  30.603  1.00  0.00
ATOM   4389  H1  WAT   295      41.405  37.109  30.456  1.00  0.00
ATOM   4390  H2  WAT   295      41.679  38.580  30.689  1.00  0.00
TER   
ATOM   4391  O   WAT   296      31.066  36.567  33.374  1.00  0.00
ATOM   4392  H1  WAT   296      30.946  37.293  32.763  1.00  0.00
ATOM   4393  H2  WAT   296      30.756  35.797  32.897  1.00  0.00
TER   
ATOM   4394  O   WAT   297      28.704  39.738  39.181  1.00  0.00
ATOM   4395  H1  WAT   297      28.782  39.873  38.237  1.00  0.00
ATOM   4396  H2  WAT   297      29.319  39.030  39.374  1.00  0.00
TER   
ATOM   4397  O   WAT   298      29.949  41.438  35.592  1.00  0.00
ATOM   4398  H1  WAT   298      29.542  41.580  34.737  1.00  0.00
ATOM   4399  H2  WAT   298      30.840  41.154  35.389  1.00  0.00
TER   
ATOM   4400  O   WAT   299      28.760  40.780  41.721  1.00  0.00
ATOM   4401  H1  WAT   299      28.923  40.310  40.903  1.00  0.00
ATOM   4402  H2  WAT   299      29.226  40.272  42.386  1.00  0.00
TER   
ATOM   4403  O   WAT   300      33.532  29.910  36.757  1.00  0.00
ATOM   4404  H1  WAT   300      33.089  30.691  36.425  1.00  0.00
ATOM   4405  H2  WAT   300      34.091  30.233  37.464  1.00  0.00
TER   
ATOM   4406  O   WAT   301      36.648  29.531  31.637  1.00  0.00
ATOM   4407  H1  WAT   301      36.024  29.527  32.363  1.00  0.00
ATOM   4408  H2  WAT   301      36.561  28.665  31.241  1.00  0.00
TER   
ATOM   4409  O   WAT   302      35.570  30.455  38.616  1.00  0.00
ATOM   4410  H1  WAT   302      35.867  31.361  38.535  1.00  0.00
ATOM   4411  H2  WAT   302      36.118  29.967  38.002  1.00  0.00
TER   
ATOM   4412  O   WAT   303      33.324  35.034  34.485  1.00  0.00
ATOM   4413  H1  WAT   303      33.098  34.818  35.390  1.00  0.00
ATOM   4414  H2  WAT   303      32.543  35.467  34.140  1.00  0.00
TER   
ATOM   4415  O   WAT   304      40.553  35.040  33.084  1.00  0.00
ATOM   4416  H1  WAT   304      39.954  35.764  32.900  1.00  0.00
ATOM   4417  H2  WAT   304      41.101  34.978  32.302  1.00  0.00
TER   
ATOM   4418  O   WAT   305      39.160  33.676  35.114  1.00  0.00
ATOM   4419  H1  WAT   305      39.553  33.994  34.301  1.00  0.00
ATOM   4420  H2  WAT   305      39.522  32.798  35.229  1.00  0.00
TER   
ATOM   4421  O   WAT   306      28.196  30.267  37.337  1.00  0.00
ATOM   4422  H1  WAT   306      27.908  30.837  38.050  1.00  0.00
ATOM   4423  H2  WAT   306      28.941  29.787  37.700  1.00  0.00
TER   
ATOM   4424  O   WAT   307      28.383  34.209  28.548  1.00  0.00
ATOM   4425  H1  WAT   307      28.301  35.152  28.689  1.00  0.00
ATOM   4426  H2  WAT   307      28.032  34.066  27.669  1.00  0.00
TER   
ATOM   4427  O   WAT   308      39.745  36.267  39.209  1.00  0.00
ATOM   4428  H1  WAT   308      39.014  36.776  39.558  1.00  0.00
ATOM   4429  H2  WAT   308      39.348  35.450  38.908  1.00  0.00
TER   
ATOM   4430  O   WAT   309      36.183  32.942  37.615  1.00  0.00
ATOM   4431  H1  WAT   309      36.187  32.501  36.765  1.00  0.00
ATOM   4432  H2  WAT   309      37.078  33.264  37.722  1.00  0.00
TER   
ATOM   4433  O   WAT   310      32.033  32.825  36.574  1.00  0.00
ATOM   4434  H1  WAT   310      31.693  33.303  37.331  1.00  0.00
ATOM   4435  H2  WAT   310      31.271  32.372  36.214  1.00  0.00
TER   
ATOM   4436  O   WAT   311      36.245  33.944  30.605  1.00  0.00
ATOM   4437  H1  WAT   311      36.366  33.902  31.554  1.00  0.00
ATOM   4438  H2  WAT   311      35.860  34.806  30.450  1.00  0.00
TER   
ATOM   4439  O   WAT   312      40.208  31.720  38.622  1.00  0.00
ATOM   4440  H1  WAT   312      40.225  32.171  39.466  1.00  0.00
ATOM   4441  H2  WAT   312      39.960  30.821  38.835  1.00  0.00
TER   
ATOM   4442  O   WAT   313      35.257  36.254  30.004  1.00  0.00
ATOM   4443  H1  WAT   313      34.689  35.806  29.377  1.00  0.00
ATOM   4444  H2  WAT   313      35.966  36.613  29.470  1.00  0.00
TER   
ATOM   4445  O   WAT   314      36.484  37.003  39.361  1.00  0.00
ATOM   4446  H1  WAT   314      36.851  36.529  40.107  1.00  0.00
ATOM   4447  H2  WAT   314      36.294  37.877  39.702  1.00  0.00
TER   
ATOM   4448  O   WAT   315      29.348  31.747  35.491  1.00  0.00
ATOM   4449  H1  WAT   315      29.063  31.383  36.328  1.00  0.00
ATOM   4450  H2  WAT   315      29.286  31.015  34.877  1.00  0.00
TER   
ATOM   4451  O   WAT   316      34.274  36.044  41.680  1.00  0.00
ATOM   4452  H1  WAT   316      33.970  36.923  41.905  1.00  0.00
ATOM   4453  H2  WAT   316      35.229  36.103  41.715  1.00  0.00
TER   
ATOM   4454  O   WAT   317      32.802  40.250  32.276  1.00  0.00
ATOM   4455  H1  WAT   317      32.028  39.709  32.116  1.00  0.00
ATOM   4456  H2  WAT   317      33.532  39.730  31.938  1.00  0.00
TER   
ATOM   4457  O   WAT   318      39.022  30.640  32.212  1.00  0.00
ATOM   4458  H1  WAT   318      38.208  30.141  32.136  1.00  0.00
ATOM   4459  H2  WAT   318      38.828  31.480  31.796  1.00  0.00
TER   
ATOM   4460  O   WAT   319      41.737  35.012  30.508  1.00  0.00
ATOM   4461  H1  WAT   319      42.625  35.324  30.333  1.00  0.00
ATOM   4462  H2  WAT   319      41.707  34.139  30.116  1.00  0.00
TER   
ATOM   4463  O   WAT   320      32.846  39.918  35.914  1.00  0.00
ATOM   4464  H1  WAT   320      33.364  39.114  35.860  1.00  0.00
ATOM   4465  H2  WAT   320      32.394  39.856  36.756  1.00  0.00
TER   
ATOM   4466  O   WAT   321      37.733  41.184  31.187  1.00  0.00
ATOM   4467  H1  WAT   321      38.074  41.928  30.691  1.00  0.00
ATOM   4468  H2  WAT   321      36.904  41.497  31.549  1.00  0.00
TER   
ATOM   4469  O   WAT   322      40.616  40.506  36.551  1.00  0.00
ATOM   4470  H1  WAT   322      40.968  39.909  35.892  1.00  0.00
ATOM   4471  H2  WAT   322      39.732  40.180  36.722  1.00  0.00
TER   
ATOM   4472  O   WAT   323      36.702  41.266  33.959  1.00  0.00
ATOM   4473  H1  WAT   323      37.389  41.813  34.339  1.00  0.00
ATOM   4474  H2  WAT   323      35.915  41.810  33.993  1.00  0.00
TER   
ATOM   4475  O   WAT   324      28.841  36.883  29.450  1.00  0.00
ATOM   4476  H1  WAT   324      29.711  37.165  29.734  1.00  0.00
ATOM   4477  H2  WAT   324      28.350  37.696  29.335  1.00  0.00
TER   
ATOM   4478  O   WAT   325      36.005  38.270  33.571  1.00  0.00
ATOM   4479  H1  WAT   325      36.461  39.081  33.797  1.00  0.00
ATOM   4480  H2  WAT   325      35.653  37.953  34.403  1.00  0.00
TER   
ATOM   4481  O   WAT   326      31.906  28.614  34.043  1.00  0.00
ATOM   4482  H1  WAT   326      31.777  28.606  34.992  1.00  0.00
ATOM   4483  H2  WAT   326      31.082  28.952  33.692  1.00  0.00
TER   
ATOM   4484  O   WAT   327      39.581  41.784  39.518  1.00  0.00
ATOM   4485  H1  WAT   327      40.223  41.083  39.631  1.00  0.00
ATOM   4486  H2  WAT   327      40.106  42.564  39.338  1.00  0.00
TER   
ATOM   4487  O   WAT   328      30.826  38.700  31.578  1.00  0.00
ATOM   4488  H1  WAT   328      30.219  39.440  31.588  1.00  0.00
ATOM   4489  H2  WAT   328      31.301  38.790  30.752  1.00  0.00
TER   
ATOM   4490  O   WAT   329      40.399  32.865  41.254  1.00  0.00
ATOM   4491  H1  WAT   329      40.767  32.045  41.582  1.00  0.00
ATOM   4492  H2  WAT   329      39.539  32.926  41.670  1.00  0.00
TER   
ATOM   4493  O   WAT   330      35.734  34.100  33.479  1.00  0.00
ATOM   4494  H1  WAT   330      35.025  34.568  33.920  1.00  0.00
ATOM   4495  H2  WAT   330      36.018  33.442  34.113  1.00  0.00
TER   
ATOM   4496  O   WAT   331      37.359  35.519  41.478  1.00  0.00
ATOM   4497  H1  WAT   331      37.858  35.994  42.143  1.00  0.00
ATOM   4498  H2  WAT   331      37.501  34.596  41.685  1.00  0.00
TER   
ATOM   4499  O   WAT   332      39.765  30.825  34.918  1.00  0.00
ATOM   4500  H1  WAT   332      39.642  30.843  33.969  1.00  0.00
ATOM   4501  H2  WAT   332      40.714  30.873  35.038  1.00  0.00
TER   
ATOM   4502  O   WAT   333      33.937  32.408  30.854  1.00  0.00
ATOM   4503  H1  WAT   333      34.786  32.845  30.788  1.00  0.00
ATOM   4504  H2  WAT   333      33.570  32.720  31.681  1.00  0.00
TER   
ATOM   4505  O   WAT   334      32.836  38.661  29.327  1.00  0.00
ATOM   4506  H1  WAT   334      33.603  38.550  29.890  1.00  0.00
ATOM   4507  H2  WAT   334      32.914  37.965  28.675  1.00  0.00
TER   
ATOM   4508  O   WAT   335      31.531  36.094  30.011  1.00  0.00
ATOM   4509  H1  WAT   335      31.611  35.147  30.122  1.00  0.00
ATOM   4510  H2  WAT   335      32.423  36.425  30.117  1.00  0.00
TER   
ATOM   4511  O   WAT   336      35.960  40.637  28.801  1.00  0.00
ATOM   4512  H1  WAT   336      35.855  40.022  29.527  1.00  0.00
ATOM   4513  H2  WAT   336      35.793  40.113  28.017  1.00  0.00
TER   
ATOM   4514  O   WAT   337      39.201  39.699  29.405  1.00  0.00
ATOM   4515  H1  WAT   337      38.652  40.146  30.049  1.00  0.00
ATOM   4516  H2  WAT   337      39.823  39.194  29.929  1.00  0.00
TER   
ATOM   4517  O   WAT   338      34.868  38.658  31.302  1.00  0.00
ATOM   4518  H1  WAT   338      35.290  38.492  32.145  1.00  0.00
ATOM   4519  H2  WAT   338      34.993  37.848  30.807  1.00  0.00
TER   
ATOM   4520  O   WAT   339      37.381  37.682  28.549  1.00  0.00
ATOM   4521  H1  WAT   339      37.901  36.967  28.183  1.00  0.00
ATOM   4522  H2  WAT   339      38.028  38.320  28.849  1.00  0.00
TER   
ATOM   4523  O   WAT   340      36.284  30.161  41.221  1.00  0.00
ATOM   4524  H1  WAT   340      35.836  30.184  40.376  1.00  0.00
ATOM   4525  H2  WAT   340      35.651  29.763  41.818  1.00  0.00
TER   
ATOM   4526  O   WAT   341      36.690  39.057  41.842  1.00  0.00
ATOM   4527  H1  WAT   341      37.109  39.900  41.670  1.00  0.00
ATOM   4528  H2  WAT   341      35.771  39.194  41.613  1.00  0.00
TER   
ATOM   4529  O   WAT   342      41.365  37.342  41.802  1.00  0.00
ATOM   4530  H1  WAT   342      40.839  37.866  41.199  1.00  0.00
ATOM   4531  H2  WAT   342      41.709  37.975  42.433  1.00  0.00
TER   
ATOM   4532  O   WAT   343      33.764  34.731  28.247  1.00  0.00
ATOM   4533  H1  WAT   343      33.563  33.868  28.609  1.00  0.00
ATOM   4534  H2  WAT   343      33.593  34.645  27.310  1.00  0.00
TER   
ATOM   4535  O   WAT   344      41.243  29.542  30.776  1.00  0.00
ATOM   4536  H1  WAT   344      41.523  28.699  31.132  1.00  0.00
ATOM   4537  H2  WAT   344      40.469  29.774  31.290  1.00  0.00
TER   
ATOM   4538  O   WAT   345      32.562  31.831  28.235  1.00  0.00
ATOM   4539  H1  WAT   345      32.865  31.838  27.327  1.00  0.00
ATOM   4540  H2  WAT   345      33.302  31.481  28.732  1.00  0.00
TER   
ATOM   4541  O   WAT   346      35.781  30.775  29.221  1.00  0.00
ATOM   4542  H1  WAT   346      35.433  30.097  28.641  1.00  0.00
ATOM   4543  H2  WAT   346      35.982  30.314  30.035  1.00  0.00
TER   
ATOM   4544  O   WAT   347      31.585  41.136  29.068  1.00  0.00
ATOM   4545  H1  WAT   347      32.023  41.678  29.724  1.00  0.00
ATOM   4546  H2  WAT   347      32.070  40.310  29.078  1.00  0.00
TER   
ATOM   4547  O   WAT   348      33.396  42.255  34.180  1.00  0.00
ATOM   4548  H1  WAT   348      33.096  42.132  35.081  1.00  0.00
ATOM   4549  H2  WAT   348      33.290  41.396  33.772  1.00  0.00
TER   
ATOM   4550  O   WAT   349      29.121  37.303  35.617  1.00  0.00
ATOM   4551  H1  WAT   349      28.466  37.035  34.973  1.00  0.00
ATOM   4552  H2  WAT   349      29.959  37.194  35.167  1.00  0.00
TER   
ATOM   4553  O   WAT   350      42.070  32.098  29.839  1.00  0.00
ATOM   4554  H1  WAT   350      42.489  31.911  28.999  1.00  0.00
ATOM   4555  H2  WAT   350      41.764  31.246  30.149  1.00  0.00
TER   
ATOM   4556  O   WAT   351      30.159  37.689  40.158  1.00  0.00
ATOM   4557  H1  WAT   351      30.526  37.601  41.037  1.00  0.00
ATOM   4558  H2  WAT   351      29.590  36.925  40.058  1.00  0.00
TER   
ATOM   4559  O   WAT   352      28.335  34.513  31.560  1.00  0.00
ATOM   4560  H1  WAT   352      27.432  34.776  31.385  1.00  0.00
ATOM   4561  H2  WAT   352      28.819  34.785  30.780  1.00  0.00
TER   
ATOM   4562  O   WAT   353      30.878  33.570  29.469  1.00  0.00
ATOM   4563  H1  WAT   353      31.587  33.148  28.984  1.00  0.00
ATOM   4564  H2  WAT   353      30.162  33.637  28.838  1.00  0.00
TER   
ATOM   4565  O   WAT   354      30.525  29.624  28.509  1.00  0.00
ATOM   4566  H1  WAT   354      31.248  30.165  28.828  1.00  0.00
ATOM   4567  H2  WAT   354      30.798  29.350  27.634  1.00  0.00
TER   
ATOM   4568  O   WAT   355      30.215  28.874  38.412  1.00  0.00
ATOM   4569  H1  WAT   355      30.862  28.324  37.971  1.00  0.00
ATOM   4570  H2  WAT   355      30.635  29.129  39.233  1.00  0.00
TER   
ATOM   4571  O   WAT   356      29.968  29.030  41.154  1.00  0.00
ATOM   4572  H1  WAT   356      29.619  29.486  41.920  1.00  0.00
ATOM   4573  H2  WAT   356      29.637  28.136  41.237  1.00  0.00
TER   
ATOM   4574  O   WAT   357      40.858  28.441  40.642  1.00  0.00
ATOM   4575  H1  WAT   357      39.984  28.775  40.440  1.00  0.00
ATOM   4576  H2  WAT   357      40.750  27.969  41.468  1.00  0.00
TER   
ATOM   4577  O   WAT   358      41.766  30.649  42.027  1.00  0.00
ATOM   4578  H1  WAT   358      41.437  29.834  41.647  1.00  0.00
ATOM   4579  H2  WAT   358      42.714  30.606  41.903  1.00  0.00
TER   
ATOM   4580  O   WAT   359      38.606  29.358  39.582  1.00  0.00
ATOM   4581  H1  WAT   359      37.823  29.833  39.861  1.00  0.00
ATOM   4582  H2  WAT   359      38.312  28.454  39.473  1.00  0.00
TER   
ATOM   4583  O   WAT   360      29.950  29.663  32.103  1.00  0.00
ATOM   4584  H1  WAT   360      30.708  29.776  31.529  1.00  0.00
ATOM   4585  H2  WAT   360      29.488  30.500  32.057  1.00  0.00
TER   
ATOM   4586  O   WAT   361      36.491  31.777  35.093  1.00  0.00
ATOM   4587  H1  WAT   361      35.679  31.403  34.753  1.00  0.00
ATOM   4588  H2  WAT   361      36.996  31.022  35.395  1.00  0.00
TER   
ATOM   4589  O   WAT   362      40.994  28.441  36.332  1.00  0.00
ATOM   4590  H1  WAT   362      41.597  29.013  36.806  1.00  0.00
ATOM   4591  H2  WAT   362      40.253  29.005  36.109  1.00  0.00
TER   
ATOM   4592  O   WAT   363      32.323  30.190  30.643  1.00  0.00
ATOM   4593  H1  WAT   363      32.852  29.403  30.514  1.00  0.00
ATOM   4594  H2  WAT   363      32.955  30.869  30.877  1.00  0.00
TER   
ATOM   4595  O   WAT   364      34.516  29.927  33.698  1.00  0.00
ATOM   4596  H1  WAT   364      33.887  29.226  33.865  1.00  0.00
ATOM   4597  H2  WAT   364      33.977  30.688  33.481  1.00  0.00
TER   
ATOM   4598  O   WAT   365      40.149  36.640  17.075  1.00  0.00
ATOM   4599  H1  WAT   365      40.069  35.726  16.804  1.00  0.00
ATOM   4600  H2  WAT   365      39.736  37.137  16.368  1.00  0.00
TER   
ATOM   4601  O   WAT   366      38.281  38.418  18.955  1.00  0.00
ATOM   4602  H1  WAT   366      37.505  37.938  19.245  1.00  0.00
ATOM   4603  H2  WAT   366      38.932  37.739  18.781  1.00  0.00
TER   
ATOM   4604  O   WAT   367      32.298  38.730  19.833  1.00  0.00
ATOM   4605  H1  WAT   367      31.466  38.475  20.233  1.00  0.00
ATOM   4606  H2  WAT   367      32.906  38.801  20.569  1.00  0.00
TER   
ATOM   4607  O   WAT   368      30.707  33.690  13.617  1.00  0.00
ATOM   4608  H1  WAT   368      29.818  34.032  13.515  1.00  0.00
ATOM   4609  H2  WAT   368      30.991  33.490  12.725  1.00  0.00
TER   
ATOM   4610  O   WAT   369      28.670  36.291  19.501  1.00  0.00
ATOM   4611  H1  WAT   369      29.242  35.523  19.502  1.00  0.00
ATOM   4612  H2  WAT   369      28.670  36.590  18.592  1.00  0.00
TER   
ATOM   4613  O   WAT   370      37.722  41.094  18.962  1.00  0.00
ATOM   4614  H1  WAT   370      37.653  40.153  18.801  1.00  0.00
ATOM   4615  H2  WAT   370      38.484  41.184  19.535  1.00  0.00
TER   
ATOM   4616  O   WAT   371      29.913  31.699  21.288  1.00  0.00
ATOM   4617  H1  WAT   371      29.733  30.802  21.568  1.00  0.00
ATOM   4618  H2  WAT   371      29.511  32.246  21.963  1.00  0.00
TER   
ATOM   4619  O   WAT   372      38.752  33.901  19.189  1.00  0.00
ATOM   4620  H1  WAT   372      39.129  33.028  19.077  1.00  0.00
ATOM   4621  H2  WAT   372      38.654  34.237  18.298  1.00  0.00
TER   
ATOM   4622  O   WAT   373      32.883  32.273  14.651  1.00  0.00
ATOM   4623  H1  WAT   373      32.990  33.174  14.958  1.00  0.00
ATOM   4624  H2  WAT   373      31.972  32.225  14.361  1.00  0.00
TER   
ATOM   4625  O   WAT   374      30.531  34.195  19.896  1.00  0.00
ATOM   4626  H1  WAT   374      31.212  34.459  20.515  1.00  0.00
ATOM   4627  H2  WAT   374      30.216  33.355  20.230  1.00  0.00
TER   
ATOM   4628  O   WAT   375      34.724  35.242  18.984  1.00  0.00
ATOM   4629  H1  WAT   375      35.232  35.740  19.624  1.00  0.00
ATOM   4630  H2  WAT   375      35.255  34.466  18.808  1.00  0.00
TER   
ATOM   4631  O   WAT   376      33.007  29.882  23.250  1.00  0.00
ATOM   4632  H1  WAT   376      33.009  30.399  22.445  1.00  0.00
ATOM   4633  H2  WAT   376      32.178  29.405  23.227  1.00  0.00
TER   
ATOM   4634  O   WAT   377      39.394  39.994  14.749  1.00  0.00
ATOM   4635  H1  WAT   377      38.776  40.459  14.185  1.00  0.00
ATOM   4636  H2  WAT   377      39.907  40.687  15.166  1.00  0.00
TER   
ATOM   4637  O   WAT   378      34.258  39.521  21.427  1.00  0.00
ATOM   4638  H1  WAT   378      33.925  40.148  22.069  1.00  0.00
ATOM   4639  H2  WAT   378      34.434  40.048  20.647  1.00  0.00
TER   
ATOM   4640  O   WAT   379      32.689  31.593  21.257  1.00  0.00
ATOM   4641  H1  WAT   379      33.031  32.437  20.962  1.00  0.00
ATOM   4642  H2  WAT   379      31.750  31.741  21.374  1.00  0.00
TER   
ATOM   4643  O   WAT   380      33.470  41.489  23.242  1.00  0.00
ATOM   4644  H1  WAT   380      34.087  42.165  22.961  1.00  0.00
ATOM   4645  H2  WAT   380      32.609  41.898  23.151  1.00  0.00
TER   
ATOM   4646  O   WAT   381      28.763  40.679  12.123  1.00  0.00
ATOM   4647  H1  WAT   381      28.386  41.168  11.391  1.00  0.00
ATOM   4648  H2  WAT   381      29.020  41.352  12.754  1.00  0.00
TER   
ATOM   4649  O   WAT   382      36.372  29.081  17.581  1.00  0.00
ATOM   4650  H1  WAT   382      36.679  28.526  16.865  1.00  0.00
ATOM   4651  H2  WAT   382      35.442  29.216  17.399  1.00  0.00
TER   
ATOM   4652  O   WAT   383      41.322  39.701  21.200  1.00  0.00
ATOM   4653  H1  WAT   383      41.739  39.487  20.366  1.00  0.00
ATOM   4654  H2  WAT   383      42.046  39.958  21.771  1.00  0.00
TER   
ATOM   4655  O   WAT   384      38.760  37.146  14.317  1.00  0.00
ATOM   4656  H1  WAT   384      37.833  37.080  14.546  1.00  0.00
ATOM   4657  H2  WAT   384      38.912  38.084  14.203  1.00  0.00
TER   
ATOM   4658  O   WAT   385      38.747  33.418  11.314  1.00  0.00
ATOM   4659  H1  WAT   385      37.807  33.579  11.399  1.00  0.00
ATOM   4660  H2  WAT   385      39.065  34.136  10.768  1.00  0.00
TER   
ATOM   4661  O   WAT   386      42.789  38.708  14.821  1.00  0.00
ATOM   4662  H1  WAT   386      42.171  38.370  14.174  1.00  0.00
ATOM   4663  H2  WAT   386      42.772  38.064  15.529  1.00  0.00
TER   
ATOM   4664  O   WAT   387      42.232  34.886  22.238  1.00  0.00
ATOM   4665  H1  WAT   387      41.819  35.712  22.492  1.00  0.00
ATOM   4666  H2  WAT   387      41.500  34.301  22.045  1.00  0.00
TER   
ATOM   4667  O   WAT   388      34.365  37.672  17.099  1.00  0.00
ATOM   4668  H1  WAT   388      33.961  36.960  16.604  1.00  0.00
ATOM   4669  H2  WAT   388      34.452  37.328  17.988  1.00  0.00
TER   
ATOM   4670  O   WAT   389      34.834  41.359  19.263  1.00  0.00
ATOM   4671  H1  WAT   389      34.536  40.754  18.584  1.00  0.00
ATOM   4672  H2  WAT   389      35.784  41.397  19.152  1.00  0.00
TER   
ATOM   4673  O   WAT   390      33.078  34.447  20.879  1.00  0.00
ATOM   4674  H1  WAT   390      33.630  34.556  20.105  1.00  0.00
ATOM   4675  H2  WAT   390      33.593  34.821  21.595  1.00  0.00
TER   
ATOM   4676  O   WAT   391      33.925  41.097  25.914  1.00  0.00
ATOM   4677  H1  WAT   391      33.028  41.321  26.161  1.00  0.00
ATOM   4678  H2  WAT   391      33.951  41.221  24.965  1.00  0.00
TER   
ATOM   4679  O   WAT   392      40.966  37.947  11.828  1.00  0.00
ATOM   4680  H1  WAT   392      41.405  37.109  11.682  1.00  0.00
ATOM   4681  H2  WAT   392      41.679  38.580  11.915  1.00  0.00
TER   
ATOM   4682  O   WAT   393      32.753  37.969  24.490  1.00  0.00
ATOM   4683  H1  WAT   393      32.613  38.841  24.859  1.00  0.00
ATOM   4684  H2  WAT   393      31.871  37.626  24.345  1.00  0.00
TER   
ATOM   4685  O   WAT   394      31.066  36.567  14.600  1.00  0.00
ATOM   4686  H1  WAT   394      30.946  37.293  13.988  1.00  0.00
ATOM   4687  H2  WAT   394      30.756  35.797  14.123  1.00  0.00
TER   
ATOM   4688  O   WAT   395      28.704  39.738  20.407  1.00  0.00
ATOM   4689  H1  WAT   395      28.782  39.873  19.463  1.00  0.00
ATOM   4690  H2  WAT   395      29.319  39.030  20.600  1.00  0.00
TER   
ATOM   4691  O   WAT   396      29.949  41.438  16.818  1.00  0.00
ATOM   4692  H1  WAT   396      29.542  41.580  15.963  1.00  0.00
ATOM   4693  H2  WAT   396      30.840  41.154  16.615  1.00  0.00
TER   
ATOM   4694  O   WAT   397      28.760  40.780  22.946  1.00  0.00
ATOM   4695  H1  WAT   397      28.923  40.310  22.128  1.00  0.00
ATOM   4696  H2  WAT   397      29.226  40.272  23.611  1.00  0.00
TER   
ATOM   4697  O   WAT   398      33.532  29.910  17.982  1.00  0.00
ATOM   4698  H1  WAT   398      33.089  30.691  17.651  1.00  0.00
ATOM   4699  H2  WAT   398      34.091  30.233  18.690  1.00  0.00
TER   
ATOM   4700  O   WAT   399      37.819  32.777  23.586  1.00  0.00
ATOM   4701  H1  WAT   399      37.357  32.986  24.398  1.00  0.00
ATOM   4702  H2  WAT   399      37.417  31.963  23.283  1.00  0.00
TER   
ATOM   4703  O   WAT   400      42.820  33.998  24.716  1.00  0.00
ATOM   4704  H1  WAT   400      41.969  33.699  25.037  1.00  0.00
ATOM   4705  H2  WAT   400      42.660  34.242  23.804  1.00  0.00
TER   
ATOM   4706  O   WAT   401      39.915  35.498  26.816  1.00  0.00
ATOM   4707  H1  WAT   401      40.240  34.665  26.476  1.00  0.00
ATOM   4708  H2  WAT   401      40.703  36.021  26.963  1.00  0.00
TER   
ATOM   4709  O   WAT   402      36.648  29.531  12.863  1.00  0.00
ATOM   4710  H1  WAT   402      36.024  29.527  13.588  1.00  0.00
ATOM   4711  H2  WAT   402      36.561  28.665  12.467  1.00  0.00
TER   
ATOM   4712  O   WAT   403      35.570  30.455  19.841  1.00  0.00
ATOM   4713  H1  WAT   403      35.867  31.361  19.761  1.00  0.00
ATOM   4714  H2  WAT   403      36.118  29.967  19.227  1.00  0.00
TER   
ATOM   4715  O   WAT   404      33.324  35.034  15.711  1.00  0.00
ATOM   4716  H1  WAT   404      33.098  34.818  16.615  1.00  0.00
ATOM   4717  H2  WAT   404      32.543  35.467  15.365  1.00  0.00
TER   
ATOM   4718  O   WAT   405      40.553  35.040  14.310  1.00  0.00
ATOM   4719  H1  WAT   405      39.954  35.764  14.126  1.00  0.00
ATOM   4720  H2  WAT   405      41.101  34.978  13.527  1.00  0.00
TER   
ATOM   4721  O   WAT   406      35.764  35.932  26.377  1.00  0.00
ATOM   4722  H1  WAT   406      35.668  34.992  26.227  1.00  0.00
ATOM   4723  H2  WAT   406      36.607  36.154  25.981  1.00  0.00
TER   
ATOM   4724  O   WAT   407      39.160  33.676  16.340  1.00  0.00
ATOM   4725  H1  WAT   407      39.553  33.994  15.527  1.00  0.00
ATOM   4726  H2  WAT   407      39.522  32.798  16.454  1.00  0.00
TER   
ATOM   4727  O   WAT   408      30.895  32.344  24.530  1.00  0.00
ATOM   4728  H1  WAT   408      30.501  33.191  24.737  1.00  0.00
ATOM   4729  H2  WAT   408      30.206  31.706  24.721  1.00  0.00
TER   
ATOM   4730  O   WAT   409      37.469  32.427  27.600  1.00  0.00
ATOM   4731  H1  WAT   409      36.779  32.234  28.234  1.00  0.00
ATOM   4732  H2  WAT   409      38.212  32.711  28.132  1.00  0.00
TER   
ATOM   4733  O   WAT   410      28.196  30.267  18.563  1.00  0.00
ATOM   4734  H1  WAT   410      27.908  30.837  19.276  1.00  0.00
ATOM   4735  H2  WAT   410      28.941  29.787  18.926  1.00  0.00
TER   
ATOM   4736  O   WAT   411      28.383  34.209   9.773  1.00  0.00
ATOM   4737  H1  WAT   411      28.301  35.152   9.915  1.00  0.00
ATOM   4738  H2  WAT   411      28.032  34.066   8.895  1.00  0.00
TER   
ATOM   4739  O   WAT   412      39.745  36.267  20.435  1.00  0.00
ATOM   4740  H1  WAT   412      39.014  36.776  20.784  1.00  0.00
ATOM   4741  H2  WAT   412      39.348  35.450  20.134  1.00  0.00
TER   
ATOM   4742  O   WAT   413      36.183  32.942  18.840  1.00  0.00
ATOM   4743  H1  WAT   413      36.187  32.501  17.991  1.00  0.00
ATOM   4744  H2  WAT   413      37.078  33.264  18.948  1.00  0.00
TER   
ATOM   4745  O   WAT   414      32.033  32.825  17.800  1.00  0.00
ATOM   4746  H1  WAT   414      31.693  33.303  18.556  1.00  0.00
ATOM   4747  H2  WAT   414      31.271  32.372  17.440  1.00  0.00
TER   
ATOM   4748  O   WAT   415      36.245  33.944  11.831  1.00  0.00
ATOM   4749  H1  WAT   415      36.366  33.902  12.780  1.00  0.00
ATOM   4750  H2  WAT   415      35.860  34.806  11.676  1.00  0.00
TER   
ATOM   4751  O   WAT   416      40.208  31.720  19.847  1.00  0.00
ATOM   4752  H1  WAT   416      40.225  32.171  20.692  1.00  0.00
ATOM   4753  H2  WAT   416      39.960  30.821  20.061  1.00  0.00
TER   
ATOM   4754  O   WAT   417      35.257  36.254  11.229  1.00  0.00
ATOM   4755  H1  WAT   417      34.689  35.806  10.603  1.00  0.00
ATOM   4756  H2  WAT   417      35.966  36.613  10.696  1.00  0.00
TER   
ATOM   4757  O   WAT   418      30.334  40.155  25.106  1.00  0.00
ATOM   4758  H1  WAT   418      29.950  39.514  25.704  1.00  0.00
ATOM   4759  H2  WAT   418      30.645  40.859  25.675  1.00  0.00
TER   
ATOM   4760  O   WAT   419      36.484  37.003  20.587  1.00  0.00
ATOM   4761  H1  WAT   419      36.851  36.529  21.333  1.00  0.00
ATOM   4762  H2  WAT   419      36.294  37.877  20.928  1.00  0.00
TER   
ATOM   4763  O   WAT   420      29.348  31.747  16.716  1.00  0.00
ATOM   4764  H1  WAT   420      29.063  31.383  17.554  1.00  0.00
ATOM   4765  H2  WAT   420      29.286  31.015  16.103  1.00  0.00
TER   
ATOM   4766  O   WAT   421      34.274  36.044  22.905  1.00  0.00
ATOM   4767  H1  WAT   421      33.970  36.923  23.130  1.00  0.00
ATOM   4768  H2  WAT   421      35.229  36.103  22.941  1.00  0.00
TER   
ATOM   4769  O   WAT   422      32.802  40.250  13.502  1.00  0.00
ATOM   4770  H1  WAT   422      32.028  39.709  13.342  1.00  0.00
ATOM   4771  H2  WAT   422      33.532  39.730  13.164  1.00  0.00
TER   
ATOM   4772  O   WAT   423      39.022  30.640  13.438  1.00  0.00
ATOM   4773  H1  WAT   423      38.208  30.141  13.362  1.00  0.00
ATOM   4774  H2  WAT   423      38.828  31.480  13.021  1.00  0.00
TER   
ATOM   4775  O   WAT   424      38.943  39.317  25.182  1.00  0.00
ATOM   4776  H1  WAT   424      38.876  38.397  24.927  1.00  0.00
ATOM   4777  H2  WAT   424      38.313  39.415  25.896  1.00  0.00
TER   
ATOM   4778  O   WAT   425      41.737  35.012  11.734  1.00  0.00
ATOM   4779  H1  WAT   425      42.625  35.324  11.559  1.00  0.00
ATOM   4780  H2  WAT   425      41.707  34.139  11.342  1.00  0.00
TER   
ATOM   4781  O   WAT   426      32.846  39.918  17.140  1.00  0.00
ATOM   4782  H1  WAT   426      33.364  39.114  17.086  1.00  0.00
ATOM   4783  H2  WAT   426      32.394  39.856  17.982  1.00  0.00
TER   
ATOM   4784  O   WAT   427      37.733  41.184  12.413  1.00  0.00
ATOM   4785  H1  WAT   427      38.074  41.928  11.917  1.00  0.00
ATOM   4786  H2  WAT   427      36.904  41.497  12.775  1.00  0.00
TER   
ATOM   4787  O   WAT   428      30.330  36.884  24.052  1.00  0.00
ATOM   4788  H1  WAT   428      29.972  37.549  24.640  1.00  0.00
ATOM   4789  H2  WAT   428      30.036  36.052  24.424  1.00  0.00
TER   
ATOM   4790  O   WAT   429      33.532  37.342  26.936  1.00  0.00
ATOM   4791  H1  WAT   429      33.232  37.488  26.039  1.00  0.00
ATOM   4792  H2  WAT   429      34.303  36.783  26.844  1.00  0.00
TER   
ATOM   4793  O   WAT   430      38.874  42.139  24.932  1.00  0.00
ATOM   4794  H1  WAT   430      38.889  41.207  24.714  1.00  0.00
ATOM   4795  H2  WAT   430      38.167  42.225  25.571  1.00  0.00
TER   
ATOM   4796  O   WAT   431      40.616  40.506  17.777  1.00  0.00
ATOM   4797  H1  WAT   431      40.968  39.909  17.117  1.00  0.00
ATOM   4798  H2  WAT   431      39.732  40.180  17.948  1.00  0.00
TER   
ATOM   4799  O   WAT   432      36.702  41.266  15.184  1.00  0.00
ATOM   4800  H1  WAT   432      37.389  41.813  15.565  1.00  0.00
ATOM   4801  H2  WAT   432      35.915  41.810  15.219  1.00  0.00
TER   
ATOM   4802  O   WAT   433      28.841  36.883  10.676  1.00  0.00
ATOM   4803  H1  WAT   433      29.711  37.165  10.959  1.00  0.00
ATOM   4804  H2  WAT   433      28.350  37.696  10.561  1.00  0.00
TER   
ATOM   4805  O   WAT   434      36.005  38.270  14.797  1.00  0.00
ATOM   4806  H1  WAT   434      36.461  39.081  15.023  1.00  0.00
ATOM   4807  H2  WAT   434      35.653  37.953  15.629  1.00  0.00
TER   
ATOM   4808  O   WAT   435      31.906  28.614  15.269  1.00  0.00
ATOM   4809  H1  WAT   435      31.777  28.606  16.217  1.00  0.00
ATOM   4810  H2  WAT   435      31.082  28.952  14.918  1.00  0.00
TER   
ATOM   4811  O   WAT   436      39.581  41.784  20.744  1.00  0.00
ATOM   4812  H1  WAT   436      40.223  41.083  20.857  1.00  0.00
ATOM   4813  H2  WAT   436      40.106  42.564  20.563  1.00  0.00
TER   
ATOM   4814  O   WAT   437      28.905  30.373  24.730  1.00  0.00
ATOM   4815  H1  WAT   437      28.191  30.573  25.335  1.00  0.00
ATOM   4816  H2  WAT   437      29.325  29.597  25.101  1.00  0.00
TER   
ATOM   4817  O   WAT   438      30.826  38.700  12.804  1.00  0.00
ATOM   4818  H1  WAT   438      30.219  39.440  12.814  1.00  0.00
ATOM   4819  H2  WAT   438      31.301  38.790  11.978  1.00  0.00
TER   
ATOM   4820  O   WAT   439      40.399  32.865  22.480  1.00  0.00
ATOM   4821  H1  WAT   439      40.767  32.045  22.808  1.00  0.00
ATOM   4822  H2  WAT   439      39.539  32.926  22.895  1.00  0.00
TER   
ATOM   4823  O   WAT   440      35.734  34.100  14.704  1.00  0.00
ATOM   4824  H1  WAT   440      35.025  34.568  15.146  1.00  0.00
ATOM   4825  H2  WAT   440      36.018  33.442  15.339  1.00  0.00
TER   
ATOM   4826  O   WAT   441      37.359  35.519  22.704  1.00  0.00
ATOM   4827  H1  WAT   441      37.858  35.994  23.369  1.00  0.00
ATOM   4828  H2  WAT   441      37.501  34.596  22.911  1.00  0.00
TER   
ATOM   4829  O   WAT   442      39.765  30.825  16.144  1.00  0.00
ATOM   4830  H1  WAT   442      39.642  30.843  15.195  1.00  0.00
ATOM   4831  H2  WAT   442      40.714  30.873  16.264  1.00  0.00
TER   
ATOM   4832  O   WAT   443      33.937  32.408  12.079  1.00  0.00
ATOM   4833  H1  WAT   443      34.786  32.845  12.013  1.00  0.00
ATOM   4834  H2  WAT   443      33.570  32.720  12.907  1.00  0.00
TER   
ATOM   4835  O   WAT   444      32.836  38.661  10.553  1.00  0.00
ATOM   4836  H1  WAT   444      33.603  38.550  11.115  1.00  0.00
ATOM   4837  H2  WAT   444      32.914  37.965   9.901  1.00  0.00
TER   
ATOM   4838  O   WAT   445      31.531  36.094  11.236  1.00  0.00
ATOM   4839  H1  WAT   445      31.611  35.147  11.348  1.00  0.00
ATOM   4840  H2  WAT   445      32.423  36.425  11.342  1.00  0.00
TER   
ATOM   4841  O   WAT   446      40.175  41.536  27.476  1.00  0.00
ATOM   4842  H1  WAT   446      39.569  41.559  26.735  1.00  0.00
ATOM   4843  H2  WAT   446      39.870  40.804  28.013  1.00  0.00
TER   
ATOM   4844  O   WAT   447      29.058  37.915  26.472  1.00  0.00
ATOM   4845  H1  WAT   447      29.562  37.336  27.043  1.00  0.00
ATOM   4846  H2  WAT   447      28.319  38.199  27.009  1.00  0.00
TER   
ATOM   4847  O   WAT   448      35.960  40.637  10.026  1.00  0.00
ATOM   4848  H1  WAT   448      35.855  40.022  10.753  1.00  0.00
ATOM   4849  H2  WAT   448      35.793  40.113   9.243  1.00  0.00
TER   
ATOM   4850  O   WAT   449      36.112  39.322  26.005  1.00  0.00
ATOM   4851  H1  WAT   449      35.346  39.891  25.921  1.00  0.00
ATOM   4852  H2  WAT   449      36.293  39.030  25.112  1.00  0.00
TER   
ATOM   4853  O   WAT   450      39.201  39.699  10.631  1.00  0.00
ATOM   4854  H1  WAT   450      38.652  40.146  11.275  1.00  0.00
ATOM   4855  H2  WAT   450      39.823  39.194  11.154  1.00  0.00
TER   
ATOM   4856  O   WAT   451      31.090  36.058  27.367  1.00  0.00
ATOM   4857  H1  WAT   451      31.131  35.760  28.275  1.00  0.00
ATOM   4858  H2  WAT   451      31.945  36.459  27.208  1.00  0.00
TER   
ATOM   4859  O   WAT   452      34.868  38.658  12.527  1.00  0.00
ATOM   4860  H1  WAT   452      35.290  38.492  13.370  1.00  0.00
ATOM   4861  H2  WAT   452      34.993  37.848  12.033  1.00  0.00
TER   
ATOM   4862  O   WAT   453      33.031  34.638  25.334  1.00  0.00
ATOM   4863  H1  WAT   453      32.501  34.147  24.707  1.00  0.00
ATOM   4864  H2  WAT   453      33.700  35.066  24.800  1.00  0.00
TER   
ATOM   4865  O   WAT   454      37.381  37.682   9.775  1.00  0.00
ATOM   4866  H1  WAT   454      37.901  36.967   9.409  1.00  0.00
ATOM   4867  H2  WAT   454      38.028  38.320  10.075  1.00  0.00
TER   
ATOM   4868  O   WAT   455      41.929  39.104  25.098  1.00  0.00
ATOM   4869  H1  WAT   455      42.343  39.259  25.947  1.00  0.00
ATOM   4870  H2  WAT   455      40.994  39.230  25.261  1.00  0.00
TER   
ATOM   4871  O   WAT   456      33.518  31.604  25.414  1.00  0.00
ATOM   4872  H1  WAT   456      33.424  30.986  24.689  1.00  0.00
ATOM   4873  H2  WAT   456      32.938  32.330  25.187  1.00  0.00
TER   
ATOM   4874  O   WAT   457      36.284  30.161  22.447  1.00  0.00
ATOM   4875  H1  WAT   457      35.836  30.184  21.601  1.00  0.00
ATOM   4876  H2  WAT   457      35.651  29.763  23.044  1.00  0.00
TER   
ATOM   4877  O   WAT   458      36.690  39.057  23.068  1.00  0.00
ATOM   4878  H1  WAT   458      37.109  39.900  22.896  1.00  0.00
ATOM   4879  H2  WAT   458      35.771  39.194  22.839  1.00  0.00
TER   
ATOM   4880  O   WAT   459      39.027  36.788  24.452  1.00  0.00
ATOM   4881  H1  WAT   459      39.146  36.192  25.191  1.00  0.00
ATOM   4882  H2  WAT   459      39.886  36.825  24.032  1.00  0.00
TER   
ATOM   4883  O   WAT   460      41.365  37.342  23.028  1.00  0.00
ATOM   4884  H1  WAT   460      40.839  37.866  22.425  1.00  0.00
ATOM   4885  H2  WAT   460      41.709  37.975  23.659  1.00  0.00
TER   
ATOM   4886  O   WAT   461      33.764  34.731   9.473  1.00  0.00
ATOM   4887  H1  WAT   461      33.563  33.868   9.834  1.00  0.00
ATOM   4888  H2  WAT   461      33.593  34.645   8.535  1.00  0.00
TER   
ATOM   4889  O   WAT   462      35.793  33.330  25.709  1.00  0.00
ATOM   4890  H1  WAT   462      36.383  33.022  26.397  1.00  0.00
ATOM   4891  H2  WAT   462      34.976  32.858  25.865  1.00  0.00
TER   
ATOM   4892  O   WAT   463      40.613  32.947  25.943  1.00  0.00
ATOM   4893  H1  WAT   463      39.924  32.285  25.878  1.00  0.00
ATOM   4894  H2  WAT   463      41.333  32.501  26.388  1.00  0.00
TER   
ATOM   4895  O   WAT   464      41.243  29.542  12.002  1.00  0.00
ATOM   4896  H1  WAT   464      41.523  28.699  12.358  1.00  0.00
ATOM   4897  H2  WAT   464      40.469  29.774  12.516  1.00  0.00
TER   
ATOM   4898  O   WAT   465      32.562  31.831   9.461  1.00  0.00
ATOM   4899  H1  WAT   465      32.865  31.838   8.553  1.00  0.00
ATOM   4900  H2  WAT   465      33.302  31.481   9.958  1.00  0.00
TER   
ATOM   4901  O   WAT   466      35.781  30.775  10.446  1.00  0.00
ATOM   4902  H1  WAT   466      35.433  30.097   9.867  1.00  0.00
ATOM   4903  H2  WAT   466      35.982  30.314  11.261  1.00  0.00
TER   
ATOM   4904  O   WAT   467      31.585  41.136  10.294  1.00  0.00
ATOM   4905  H1  WAT   467      32.023  41.678  10.950  1.00  0.00
ATOM   4906  H2  WAT   467      32.070  40.310  10.303  1.00  0.00
TER   
ATOM   4907  O   WAT   468      33.396  42.255  15.406  1.00  0.00
ATOM   4908  H1  WAT   468      33.096  42.132  16.306  1.00  0.00
ATOM   4909  H2  WAT   468      33.290  41.396  14.998  1.00  0.00
TER   
ATOM   4910  O   WAT   469      29.121  37.303  16.843  1.00  0.00
ATOM   4911  H1  WAT   469      28.466  37.035  16.199  1.00  0.00
ATOM   4912  H2  WAT   469      29.959  37.194  16.393  1.00  0.00
TER   
ATOM   4913  O   WAT   470      42.070  32.098  11.065  1.00  0.00
ATOM   4914  H1  WAT   470      42.489  31.911  10.224  1.00  0.00
ATOM   4915  H2  WAT   470      41.764  31.246  11.375  1.00  0.00
TER   
ATOM   4916  O   WAT   471      30.159  37.689  21.383  1.00  0.00
ATOM   4917  H1  WAT   471      30.526  37.601  22.263  1.00  0.00
ATOM   4918  H2  WAT   471      29.590  36.925  21.284  1.00  0.00
TER   
ATOM   4919  O   WAT   472      29.711  34.600  25.289  1.00  0.00
ATOM   4920  H1  WAT   472      28.816  34.566  25.628  1.00  0.00
ATOM   4921  H2  WAT   472      30.250  34.798  26.054  1.00  0.00
TER   
ATOM   4922  O   WAT   473      28.335  34.513  12.785  1.00  0.00
ATOM   4923  H1  WAT   473      27.432  34.776  12.611  1.00  0.00
ATOM   4924  H2  WAT   473      28.819  34.785  12.005  1.00  0.00
TER   
ATOM   4925  O   WAT   474      30.878  33.570  10.695  1.00  0.00
ATOM   4926  H1  WAT   474      31.587  33.148  10.210  1.00  0.00
ATOM   4927  H2  WAT   474      30.162  33.637  10.063  1.00  0.00
TER   
ATOM   4928  O   WAT   475      30.525  29.624   9.735  1.00  0.00
ATOM   4929  H1  WAT   475      31.248  30.165  10.053  1.00  0.00
ATOM   4930  H2  WAT   475      30.798  29.350   8.859  1.00  0.00
TER   
ATOM   4931  O   WAT   476      30.215  28.874  19.637  1.00  0.00
ATOM   4932  H1  WAT   476      30.862  28.324  19.197  1.00  0.00
ATOM   4933  H2  WAT   476      30.635  29.129  20.459  1.00  0.00
TER   
ATOM   4934  O   WAT   477      29.968  29.030  22.380  1.00  0.00
ATOM   4935  H1  WAT   477      29.619  29.486  23.146  1.00  0.00
ATOM   4936  H2  WAT   477      29.637  28.136  22.462  1.00  0.00
TER   
ATOM   4937  O   WAT   478      37.480  30.221  25.902  1.00  0.00
ATOM   4938  H1  WAT   478      37.419  30.813  26.651  1.00  0.00
ATOM   4939  H2  WAT   478      38.420  30.114  25.757  1.00  0.00
TER   
ATOM   4940  O   WAT   479      40.118  29.878  25.541  1.00  0.00
ATOM   4941  H1  WAT   479      40.732  30.196  24.879  1.00  0.00
ATOM   4942  H2  WAT   479      40.663  29.393  26.161  1.00  0.00
TER   
ATOM   4943  O   WAT   480      30.640  28.558  25.655  1.00  0.00
ATOM   4944  H1  WAT   480      31.188  28.376  24.892  1.00  0.00
ATOM   4945  H2  WAT   480      30.705  27.767  26.191  1.00  0.00
TER   
ATOM   4946  O   WAT   481      40.858  28.441  21.868  1.00  0.00
ATOM   4947  H1  WAT   481      39.984  28.775  21.665  1.00  0.00
ATOM   4948  H2  WAT   481      40.750  27.969  22.693  1.00  0.00
TER   
ATOM   4949  O   WAT   482      41.766  30.649  23.252  1.00  0.00
ATOM   4950  H1  WAT   482      41.437  29.834  22.872  1.00  0.00
ATOM   4951  H2  WAT   482      42.714  30.606  23.129  1.00  0.00
TER   
ATOM   4952  O   WAT   483      38.606  29.358  20.807  1.00  0.00
ATOM   4953  H1  WAT   483      37.823  29.833  21.087  1.00  0.00
ATOM   4954  H2  WAT   483      38.312  28.454  20.699  1.00  0.00
TER   
ATOM   4955  O   WAT   484      29.950  29.663  13.329  1.00  0.00
ATOM   4956  H1  WAT   484      30.708  29.776  12.755  1.00  0.00
ATOM   4957  H2  WAT   484      29.488  30.500  13.283  1.00  0.00
TER   
ATOM   4958  O   WAT   485      36.491  31.777  16.319  1.00  0.00
ATOM   4959  H1  WAT   485      35.679  31.403  15.978  1.00  0.00
ATOM   4960  H2  WAT   485      36.996  31.022  16.621  1.00  0.00
TER   
ATOM   4961  O   WAT   486      40.994  28.441  17.557  1.00  0.00
ATOM   4962  H1  WAT   486      41.597  29.013  18.032  1.00  0.00
ATOM   4963  H2  WAT   486      40.253  29.005  17.335  1.00  0.00
TER   
ATOM   4964  O   WAT   487      32.323  30.190  11.869  1.00  0.00
ATOM   4965  H1  WAT   487      32.852  29.403  11.740  1.00  0.00
ATOM   4966  H2  WAT   487      32.955  30.869  12.102  1.00  0.00
TER   
ATOM   4967  O   WAT   488      34.516  29.927  14.923  1.00  0.00
ATOM   4968  H1  WAT   488      33.887  29.226  15.090  1.00  0.00
ATOM   4969  H2  WAT   488      33.977  30.688  14.707  1.00  0.00
TER   
ATOM   4970  O   WAT   489      34.642  29.206  27.359  1.00  0.00
ATOM   4971  H1  WAT   489      34.360  29.709  26.595  1.00  0.00
ATOM   4972  H2  WAT   489      35.024  28.408  26.993  1.00  0.00
TER   
ATOM   4973  O   WAT   490      41.243  28.621  27.937  1.00  0.00
ATOM   4974  H1  WAT   490      41.130  28.940  28.832  1.00  0.00
ATOM   4975  H2  WAT   490      42.060  29.022  27.640  1.00  0.00
TER   
ATOM   4976  O   WAT   491      40.149  36.640  -1.700  1.00  0.00
ATOM   4977  H1  WAT   491      40.069  35.726  -1.971  1.00  0.00
ATOM   4978  H2  WAT   491      39.736  37.137  -2.406  1.00  0.00
TER   
ATOM   4979  O   WAT   492      38.281  38.418   0.181  1.00  0.00
ATOM   4980  H1  WAT   492      37.505  37.938   0.471  1.00  0.00
ATOM   4981  H2  WAT   492      38.932  37.739   0.007  1.00  0.00
TER   
ATOM   4982  O   WAT   493      32.298  38.730   1.059  1.00  0.00
ATOM   4983  H1  WAT   493      31.466  38.475   1.458  1.00  0.00
ATOM   4984  H2  WAT   493      32.906  38.801   1.794  1.00  0.00
TER   
ATOM   4985  O   WAT   494      30.707  33.690  -5.157  1.00  0.00
ATOM   4986  H1  WAT   494      29.818  34.032  -5.259  1.00  0.00
ATOM   4987  H2  WAT   494      30.991  33.490  -6.049  1.00  0.00
TER   
ATOM   4988  O   WAT   495      28.670  36.291   0.727  1.00  0.00
ATOM   4989  H1  WAT   495      29.242  35.523   0.727  1.00  0.00
ATOM   4990  H2  WAT   495      28.670  36.590  -0.182  1.00  0.00
TER   
ATOM   4991  O   WAT   496      37.722  41.094   0.188  1.00  0.00
ATOM   4992  H1  WAT   496      37.653  40.153   0.027  1.00  0.00
ATOM   4993  H2  WAT   496      38.484  41.184   0.760  1.00  0.00
TER   
ATOM   4994  O   WAT   497      29.913  31.699   2.514  1.00  0.00
ATOM   4995  H1  WAT   497      29.733  30.802   2.794  1.00  0.00
ATOM   4996  H2  WAT   497      29.511  32.246   3.188  1.00  0.00
TER   
ATOM   4997  O   WAT   498      38.752  33.901   0.415  1.00  0.00
ATOM   4998  H1  WAT   498      39.129  33.028   0.302  1.00  0.00
ATOM   4999  H2  WAT   498      38.654  34.237  -0.476  1.00  0.00
TER   
ATOM   5000  O   WAT   499      32.883  32.273  -4.123  1.00  0.00
ATOM   5001  H1  WAT   499      32.990  33.174  -3.816  1.00  0.00
ATOM   5002  H2  WAT   499      31.972  32.225  -4.414  1.00  0.00
TER   
ATOM   5003  O   WAT   500      30.531  34.195   1.122  1.00  0.00
ATOM   5004  H1  WAT   500      31.212  34.459   1.741  1.00  0.00
ATOM   5005  H2  WAT   500      30.216  33.355   1.456  1.00  0.00
TER   
ATOM   5006  O   WAT   501      34.724  35.242   0.209  1.00  0.00
ATOM   5007  H1  WAT   501      35.232  35.740   0.850  1.00  0.00
ATOM   5008  H2  WAT   501      35.255  34.466   0.033  1.00  0.00
TER   
ATOM   5009  O   WAT   502      33.007  29.882   4.476  1.00  0.00
ATOM   5010  H1  WAT   502      33.009  30.399   3.670  1.00  0.00
ATOM   5011  H2  WAT   502      32.178  29.405   4.453  1.00  0.00
TER   
ATOM   5012  O   WAT   503      39.394  39.994  -4.025  1.00  0.00
ATOM   5013  H1  WAT   503      38.776  40.459  -4.589  1.00  0.00
ATOM   5014  H2  WAT   503      39.907  40.687  -3.608  1.00  0.00
TER   
ATOM   5015  O   WAT   504      34.258  39.521   2.653  1.00  0.00
ATOM   5016  H1  WAT   504      33.925  40.148   3.295  1.00  0.00
ATOM   5017  H2  WAT   504      34.434  40.048   1.873  1.00  0.00
TER   
ATOM   5018  O   WAT   505      32.689  31.593   2.483  1.00  0.00
ATOM   5019  H1  WAT   505      33.031  32.437   2.188  1.00  0.00
ATOM   5020  H2  WAT   505      31.750  31.741   2.599  1.00  0.00
TER   
ATOM   5021  O   WAT   506      33.470  41.489   4.468  1.00  0.00
ATOM   5022  H1  WAT   506      34.087  42.165   4.186  1.00  0.00
ATOM   5023  H2  WAT   506      32.609  41.898   4.377  1.00  0.00
TER   
ATOM   5024  O   WAT   507      28.763  40.679  -6.651  1.00  0.00
ATOM   5025  H1  WAT   507      28.386  41.168  -7.383  1.00  0.00
ATOM   5026  H2  WAT   507      29.020  41.352  -6.021  1.00  0.00
TER   
ATOM   5027  O   WAT   508      36.372  29.081  -1.193  1.00  0.00
ATOM   5028  H1  WAT   508      36.679  28.526  -1.909  1.00  0.00
ATOM   5029  H2  WAT   508      35.442  29.216  -1.376  1.00  0.00
TER   
ATOM   5030  O   WAT   509      41.322  39.701   2.426  1.00  0.00
ATOM   5031  H1  WAT   509      41.739  39.487   1.591  1.00  0.00
ATOM   5032  H2  WAT   509      42.046  39.958   2.997  1.00  0.00
TER   
ATOM   5033  O   WAT   510      38.760  37.146  -4.457  1.00  0.00
ATOM   5034  H1  WAT   510      37.833  37.080  -4.228  1.00  0.00
ATOM   5035  H2  WAT   510      38.912  38.084  -4.571  1.00  0.00
TER   
ATOM   5036  O   WAT   511      38.747  33.418  -7.460  1.00  0.00
ATOM   5037  H1  WAT   511      37.807  33.579  -7.375  1.00  0.00
ATOM   5038  H2  WAT   511      39.065  34.136  -8.007  1.00  0.00
TER   
ATOM   5039  O   WAT   512      42.789  38.708  -3.953  1.00  0.00
ATOM   5040  H1  WAT   512      42.171  38.370  -4.601  1.00  0.00
ATOM   5041  H2  WAT   512      42.772  38.064  -3.245  1.00  0.00
TER   
ATOM   5042  O   WAT   513      42.232  34.886   3.463  1.00  0.00
ATOM   5043  H1  WAT   513      41.819  35.712   3.717  1.00  0.00
ATOM   5044  H2  WAT   513      41.500  34.301   3.271  1.00  0.00
TER   
ATOM   5045  O   WAT   514      34.365  37.672  -1.675  1.00  0.00
ATOM   5046  H1  WAT   514      33.961  36.960  -2.170  1.00  0.00
ATOM   5047  H2  WAT   514      34.452  37.328  -0.786  1.00  0.00
TER   
ATOM   5048  O   WAT   515      34.834  41.359   0.489  1.00  0.00
ATOM   5049  H1  WAT   515      34.536  40.754  -0.190  1.00  0.00
ATOM   5050  H2  WAT   515      35.784  41.397   0.378  1.00  0.00
TER   
ATOM   5051  O   WAT   516      33.078  34.447   2.105  1.00  0.00
ATOM   5052  H1  WAT   516      33.630  34.556   1.330  1.00  0.00
ATOM   5053  H2  WAT   516      33.593  34.821   2.821  1.00  0.00
TER   
ATOM   5054  O   WAT   517      33.925  41.097   7.140  1.00  0.00
ATOM   5055  H1  WAT   517      33.028  41.321   7.387  1.00  0.00
ATOM   5056  H2  WAT   517      33.951  41.221   6.191  1.00  0.00
TER   
ATOM   5057  O   WAT   518      40.966  37.947  -6.946  1.00  0.00
ATOM   5058  H1  WAT   518      41.405  37.109  -7.092  1.00  0.00
ATOM   5059  H2  WAT   518      41.679  38.580  -6.860  1.00  0.00
TER   
ATOM   5060  O   WAT   519      32.753  37.969   5.716  1.00  0.00
ATOM   5061  H1  WAT   519      32.613  38.841   6.084  1.00  0.00
ATOM   5062  H2  WAT   519      31.871  37.626   5.570  1.00  0.00
TER   
ATOM   5063  O   WAT   520      31.066  36.567  -4.174  1.00  0.00
ATOM   5064  H1  WAT   520      30.946  37.293  -4.786  1.00  0.00
ATOM   5065  H2  WAT   520      30.756  35.797  -4.651  1.00  0.00
TER   
ATOM   5066  O   WAT   521      28.704  39.738   1.633  1.00  0.00
ATOM   5067  H1  WAT   521      28.782  39.873   0.688  1.00  0.00
ATOM   5068  H2  WAT   521      29.319  39.030   1.825  1.00  0.00
TER   
ATOM   5069  O   WAT   522      29.949  41.438  -1.957  1.00  0.00
ATOM   5070  H1  WAT   522      29.542  41.580  -2.811  1.00  0.00
ATOM   5071  H2  WAT   522      30.840  41.154  -2.160  1.00  0.00
TER   
ATOM   5072  O   WAT   523      28.760  40.780   4.172  1.00  0.00
ATOM   5073  H1  WAT   523      28.923  40.310   3.354  1.00  0.00
ATOM   5074  H2  WAT   523      29.226  40.272   4.837  1.00  0.00
TER   
ATOM   5075  O   WAT   524      33.532  29.910  -0.792  1.00  0.00
ATOM   5076  H1  WAT   524      33.089  30.691  -1.123  1.00  0.00
ATOM   5077  H2  WAT   524      34.091  30.233  -0.085  1.00  0.00
TER   
ATOM   5078  O   WAT   525      37.819  32.777   4.812  1.00  0.00
ATOM   5079  H1  WAT   525      37.357  32.986   5.624  1.00  0.00
ATOM   5080  H2  WAT   525      37.417  31.963   4.509  1.00  0.00
TER   
ATOM   5081  O   WAT   526      42.820  33.998   5.941  1.00  0.00
ATOM   5082  H1  WAT   526      41.969  33.699   6.262  1.00  0.00
ATOM   5083  H2  WAT   526      42.660  34.242   5.030  1.00  0.00
TER   
ATOM   5084  O   WAT   527      39.915  35.498   8.041  1.00  0.00
ATOM   5085  H1  WAT   527      40.240  34.665   7.701  1.00  0.00
ATOM   5086  H2  WAT   527      40.703  36.021   8.189  1.00  0.00
TER   
ATOM   5087  O   WAT   528      36.648  29.531  -5.911  1.00  0.00
ATOM   5088  H1  WAT   528      36.024  29.527  -5.186  1.00  0.00
ATOM   5089  H2  WAT   528      36.561  28.665  -6.308  1.00  0.00
TER   
ATOM   5090  O   WAT   529      35.570  30.455   1.067  1.00  0.00
ATOM   5091  H1  WAT   529      35.867  31.361   0.986  1.00  0.00
ATOM   5092  H2  WAT   529      36.118  29.967   0.453  1.00  0.00
TER   
ATOM   5093  O   WAT   530      33.324  35.034  -3.064  1.00  0.00
ATOM   5094  H1  WAT   530      33.098  34.818  -2.159  1.00  0.00
ATOM   5095  H2  WAT   530      32.543  35.467  -3.409  1.00  0.00
TER   
ATOM   5096  O   WAT   531      40.553  35.040  -4.465  1.00  0.00
ATOM   5097  H1  WAT   531      39.954  35.764  -4.648  1.00  0.00
ATOM   5098  H2  WAT   531      41.101  34.978  -5.247  1.00  0.00
TER   
ATOM   5099  O   WAT   532      35.764  35.932   7.602  1.00  0.00
ATOM   5100  H1  WAT   532      35.668  34.992   7.452  1.00  0.00
ATOM   5101  H2  WAT   532      36.607  36.154   7.207  1.00  0.00
TER   
ATOM   5102  O   WAT   533      39.160  33.676  -2.434  1.00  0.00
ATOM   5103  H1  WAT   533      39.553  33.994  -3.247  1.00  0.00
ATOM   5104  H2  WAT   533      39.522  32.798  -2.320  1.00  0.00
TER   
ATOM   5105  O   WAT   534      30.895  32.344   5.756  1.00  0.00
ATOM   5106  H1  WAT   534      30.501  33.191   5.963  1.00  0.00
ATOM   5107  H2  WAT   534      30.206  31.706   5.947  1.00  0.00
TER   
ATOM   5108  O   WAT   535      37.469  32.427   8.825  1.00  0.00
ATOM   5109  H1  WAT   535      36.779  32.234   9.460  1.00  0.00
ATOM   5110  H2  WAT   535      38.212  32.711   9.358  1.00  0.00
TER   
ATOM   5111  O   WAT   536      28.196  30.267  -0.211  1.00  0.00
ATOM   5112  H1  WAT   536      27.908  30.837   0.501  1.00  0.00
ATOM   5113  H2  WAT   536      28.941  29.787   0.152  1.00  0.00
TER   
ATOM   5114  O   WAT   537      28.383  34.209  -9.001  1.00  0.00
ATOM   5115  H1  WAT   537      28.301  35.152  -8.860  1.00  0.00
ATOM   5116  H2  WAT   537      28.032  34.066  -9.880  1.00  0.00
TER   
ATOM   5117  O   WAT   538      39.745  36.267   1.661  1.00  0.00
ATOM   5118  H1  WAT   538      39.014  36.776   2.010  1.00  0.00
ATOM   5119  H2  WAT   538      39.348  35.450   1.360  1.00  0.00
TER   
ATOM   5120  O   WAT   539      36.183  32.942   0.066  1.00  0.00
ATOM   5121  H1  WAT   539      36.187  32.501  -0.784  1.00  0.00
ATOM   5122  H2  WAT   539      37.078  33.264   0.173  1.00  0.00
TER   
ATOM   5123  O   WAT   540      32.033  32.825  -0.975  1.00  0.00
ATOM   5124  H1  WAT   540      31.693  33.303  -0.218  1.00  0.00
ATOM   5125  H2  WAT   540      31.271  32.372  -1.334  1.00  0.00
TER   
ATOM   5126  O   WAT   541      36.245  33.944  -6.943  1.00  0.00
ATOM   5127  H1  WAT   541      36.366  33.902  -5.995  1.00  0.00
ATOM   5128  H2  WAT   541      35.860  34.806  -7.099  1.00  0.00
TER   
ATOM   5129  O   WAT   542      40.208  31.720   1.073  1.00  0.00
ATOM   5130  H1  WAT   542      40.225  32.171   1.917  1.00  0.00
ATOM   5131  H2  WAT   542      39.960  30.821   1.286  1.00  0.00
TER   
ATOM   5132  O   WAT   543      35.257  36.254  -7.545  1.00  0.00
ATOM   5133  H1  WAT   543      34.689  35.806  -8.171  1.00  0.00
ATOM   5134  H2  WAT   543      35.966  36.613  -8.078  1.00  0.00
TER   
ATOM   5135  O   WAT   544      30.334  40.155   6.332  1.00  0.00
ATOM   5136  H1  WAT   544      29.950  39.514   6.930  1.00  0.00
ATOM   5137  H2  WAT   544      30.645  40.859   6.901  1.00  0.00
TER   
ATOM   5138  O   WAT   545      36.484  37.003   1.813  1.00  0.00
ATOM   5139  H1  WAT   545      36.851  36.529   2.559  1.00  0.00
ATOM   5140  H2  WAT   545      36.294  37.877   2.153  1.00  0.00
TER   
ATOM   5141  O   WAT   546      29.348  31.747  -2.058  1.00  0.00
ATOM   5142  H1  WAT   546      29.063  31.383  -1.220  1.00  0.00
ATOM   5143  H2  WAT   546      29.286  31.015  -2.672  1.00  0.00
TER   
ATOM   5144  O   WAT   547      34.274  36.044   4.131  1.00  0.00
ATOM   5145  H1  WAT   547      33.970  36.923   4.356  1.00  0.00
ATOM   5146  H2  WAT   547      35.229  36.103   4.167  1.00  0.00
TER   
ATOM   5147  O   WAT   548      32.802  40.250  -5.272  1.00  0.00
ATOM   5148  H1  WAT   548      32.028  39.709  -5.432  1.00  0.00
ATOM   5149  H2  WAT   548      33.532  39.730  -5.611  1.00  0.00
TER   
ATOM   5150  O   WAT   549      39.022  30.640  -5.337  1.00  0.00
ATOM   5151  H1  WAT   549      38.208  30.141  -5.412  1.00  0.00
ATOM   5152  H2  WAT   549      38.828  31.480  -5.753  1.00  0.00
TER   
ATOM   5153  O   WAT   550      38.943  39.317   6.407  1.00  0.00
ATOM   5154  H1  WAT   550      38.876  38.397   6.153  1.00  0.00
ATOM   5155  H2  WAT   550      38.313  39.415   7.122  1.00  0.00
TER   
ATOM   5156  O   WAT   551      41.737  35.012  -7.041  1.00  0.00
ATOM   5157  H1  WAT   551      42.625  35.324  -7.215  1.00  0.00
ATOM   5158  H2  WAT   551      41.707  34.139  -7.433  1.00  0.00
TER   
ATOM   5159  O   WAT   552      32.846  39.918  -1.634  1.00  0.00
ATOM   5160  H1  WAT   552      33.364  39.114  -1.689  1.00  0.00
ATOM   5161  H2  WAT   552      32.394  39.856  -0.793  1.00  0.00
TER   
ATOM   5162  O   WAT   553      37.733  41.184  -6.362  1.00  0.00
ATOM   5163  H1  WAT   553      38.074  41.928  -6.857  1.00  0.00
ATOM   5164  H2  WAT   553      36.904  41.497  -5.999  1.00  0.00
TER   
ATOM   5165  O   WAT   554      30.330  36.884   5.278  1.00  0.00
ATOM   5166  H1  WAT   554      29.972  37.549   5.865  1.00  0.00
ATOM   5167  H2  WAT   554      30.036  36.052   5.649  1.00  0.00
TER   
ATOM   5168  O   WAT   555      33.532  37.342   8.162  1.00  0.00
ATOM   5169  H1  WAT   555      33.232  37.488   7.265  1.00  0.00
ATOM   5170  H2  WAT   555      34.303  36.783   8.069  1.00  0.00
TER   
ATOM   5171  O   WAT   556      38.874  42.139   6.158  1.00  0.00
ATOM   5172  H1  WAT   556      38.889  41.207   5.939  1.00  0.00
ATOM   5173  H2  WAT   556      38.167  42.225   6.797  1.00  0.00
TER   
ATOM   5174  O   WAT   557      40.616  40.506  -0.997  1.00  0.00
ATOM   5175  H1  WAT   557      40.968  39.909  -1.657  1.00  0.00
ATOM   5176  H2  WAT   557      39.732  40.180  -0.826  1.00  0.00
TER   
ATOM   5177  O   WAT   558      36.702  41.266  -3.590  1.00  0.00
ATOM   5178  H1  WAT   558      37.389  41.813  -3.209  1.00  0.00
ATOM   5179  H2  WAT   558      35.915  41.810  -3.555  1.00  0.00
TER   
ATOM   5180  O   WAT   559      28.841  36.883  -8.098  1.00  0.00
ATOM   5181  H1  WAT   559      29.711  37.165  -7.815  1.00  0.00
ATOM   5182  H2  WAT   559      28.350  37.696  -8.214  1.00  0.00
TER   
ATOM   5183  O   WAT   560      36.005  38.270  -3.978  1.00  0.00
ATOM   5184  H1  WAT   560      36.461  39.081  -3.752  1.00  0.00
ATOM   5185  H2  WAT   560      35.653  37.953  -3.146  1.00  0.00
TER   
ATOM   5186  O   WAT   561      31.906  28.614  -3.505  1.00  0.00
ATOM   5187  H1  WAT   561      31.777  28.606  -2.557  1.00  0.00
ATOM   5188  H2  WAT   561      31.082  28.952  -3.856  1.00  0.00
TER   
ATOM   5189  O   WAT   562      39.581  41.784   1.969  1.00  0.00
ATOM   5190  H1  WAT   562      40.223  41.083   2.083  1.00  0.00
ATOM   5191  H2  WAT   562      40.106  42.564   1.789  1.00  0.00
TER   
ATOM   5192  O   WAT   563      28.905  30.373   5.955  1.00  0.00
ATOM   5193  H1  WAT   563      28.191  30.573   6.561  1.00  0.00
ATOM   5194  H2  WAT   563      29.325  29.597   6.327  1.00  0.00
TER   
ATOM   5195  O   WAT   564      30.826  38.700  -5.970  1.00  0.00
ATOM   5196  H1  WAT   564      30.219  39.440  -5.961  1.00  0.00
ATOM   5197  H2  WAT   564      31.301  38.790  -6.796  1.00  0.00
TER   
ATOM   5198  O   WAT   565      40.399  32.865   3.705  1.00  0.00
ATOM   5199  H1  WAT   565      40.767  32.045   4.033  1.00  0.00
ATOM   5200  H2  WAT   565      39.539  32.926   4.121  1.00  0.00
TER   
ATOM   5201  O   WAT   566      35.734  34.100  -4.070  1.00  0.00
ATOM   5202  H1  WAT   566      35.025  34.568  -3.629  1.00  0.00
ATOM   5203  H2  WAT   566      36.018  33.442  -3.435  1.00  0.00
TER   
ATOM   5204  O   WAT   567      37.359  35.519   3.929  1.00  0.00
ATOM   5205  H1  WAT   567      37.858  35.994   4.594  1.00  0.00
ATOM   5206  H2  WAT   567      37.501  34.596   4.136  1.00  0.00
TER   
ATOM   5207  O   WAT   568      39.765  30.825  -2.630  1.00  0.00
ATOM   5208  H1  WAT   568      39.642  30.843  -3.579  1.00  0.00
ATOM   5209  H2  WAT   568      40.714  30.873  -2.511  1.00  0.00
TER   
ATOM   5210  O   WAT   569      33.937  32.408  -6.695  1.00  0.00
ATOM   5211  H1  WAT   569      34.786  32.845  -6.761  1.00  0.00
ATOM   5212  H2  WAT   569      33.570  32.720  -5.868  1.00  0.00
TER   
ATOM   5213  O   WAT   570      32.836  38.661  -8.221  1.00  0.00
ATOM   5214  H1  WAT   570      33.603  38.550  -7.659  1.00  0.00
ATOM   5215  H2  WAT   570      32.914  37.965  -8.874  1.00  0.00
TER   
ATOM   5216  O   WAT   571      31.531  36.094  -7.538  1.00  0.00
ATOM   5217  H1  WAT   571      31.611  35.147  -7.426  1.00  0.00
ATOM   5218  H2  WAT   571      32.423  36.425  -7.432  1.00  0.00
TER   
ATOM   5219  O   WAT   572      40.175  41.536   8.701  1.00  0.00
ATOM   5220  H1  WAT   572      39.569  41.559   7.961  1.00  0.00
ATOM   5221  H2  WAT   572      39.870  40.804   9.238  1.00  0.00
TER   
ATOM   5222  O   WAT   573      29.058  37.915   7.698  1.00  0.00
ATOM   5223  H1  WAT   573      29.562  37.336   8.269  1.00  0.00
ATOM   5224  H2  WAT   573      28.319  38.199   8.235  1.00  0.00
TER   
ATOM   5225  O   WAT   574      35.960  40.637  -8.748  1.00  0.00
ATOM   5226  H1  WAT   574      35.855  40.022  -8.022  1.00  0.00
ATOM   5227  H2  WAT   574      35.793  40.113  -9.532  1.00  0.00
TER   
ATOM   5228  O   WAT   575      36.112  39.322   7.231  1.00  0.00
ATOM   5229  H1  WAT   575      35.346  39.891   7.147  1.00  0.00
ATOM   5230  H2  WAT   575      36.293  39.030   6.338  1.00  0.00
TER   
ATOM   5231  O   WAT   576      39.201  39.699  -8.144  1.00  0.00
ATOM   5232  H1  WAT   576      38.652  40.146  -7.499  1.00  0.00
ATOM   5233  H2  WAT   576      39.823  39.194  -7.620  1.00  0.00
TER   
ATOM   5234  O   WAT   577      31.090  36.058   8.593  1.00  0.00
ATOM   5235  H1  WAT   577      31.131  35.760   9.501  1.00  0.00
ATOM   5236  H2  WAT   577      31.945  36.459   8.433  1.00  0.00
TER   
ATOM   5237  O   WAT   578      34.868  38.658  -6.247  1.00  0.00
ATOM   5238  H1  WAT   578      35.290  38.492  -5.404  1.00  0.00
ATOM   5239  H2  WAT   578      34.993  37.848  -6.742  1.00  0.00
TER   
ATOM   5240  O   WAT   579      33.031  34.638   6.560  1.00  0.00
ATOM   5241  H1  WAT   579      32.501  34.147   5.932  1.00  0.00
ATOM   5242  H2  WAT   579      33.700  35.066   6.026  1.00  0.00
TER   
ATOM   5243  O   WAT   580      37.381  37.682  -8.999  1.00  0.00
ATOM   5244  H1  WAT   580      37.901  36.967  -9.365  1.00  0.00
ATOM   5245  H2  WAT   580      38.028  38.320  -8.699  1.00  0.00
TER   
ATOM   5246  O   WAT   581      41.929  39.104   6.324  1.00  0.00
ATOM   5247  H1  WAT   581      42.343  39.259   7.173  1.00  0.00
ATOM   5248  H2  WAT   581      40.994  39.230   6.487  1.00  0.00
TER   
ATOM   5249  O   WAT   582      33.518  31.604   6.640  1.00  0.00
ATOM   5250  H1  WAT   582      33.424  30.986   5.915  1.00  0.00
ATOM   5251  H2  WAT   582      32.938  32.330   6.413  1.00  0.00
TER   
ATOM   5252  O   WAT   583      36.284  30.161   3.672  1.00  0.00
ATOM   5253  H1  WAT   583      35.836  30.184   2.827  1.00  0.00
ATOM   5254  H2  WAT   583      35.651  29.763   4.269  1.00  0.00
TER   
ATOM   5255  O   WAT   584      36.690  39.057   4.294  1.00  0.00
ATOM   5256  H1  WAT   584      37.109  39.900   4.121  1.00  0.00
ATOM   5257  H2  WAT   584      35.771  39.194   4.064  1.00  0.00
TER   
ATOM   5258  O   WAT   585      39.027  36.788   5.677  1.00  0.00
ATOM   5259  H1  WAT   585      39.146  36.192   6.417  1.00  0.00
ATOM   5260  H2  WAT   585      39.886  36.825   5.258  1.00  0.00
TER   
ATOM   5261  O   WAT   586      41.365  37.342   4.254  1.00  0.00
ATOM   5262  H1  WAT   586      40.839  37.866   3.650  1.00  0.00
ATOM   5263  H2  WAT   586      41.709  37.975   4.885  1.00  0.00
TER   
ATOM   5264  O   WAT   587      33.764  34.731  -9.301  1.00  0.00
ATOM   5265  H1  WAT   587      33.563  33.868  -8.940  1.00  0.00
ATOM   5266  H2  WAT   587      33.593  34.645 -10.239  1.00  0.00
TER   
ATOM   5267  O   WAT   588      35.793  33.330   6.935  1.00  0.00
ATOM   5268  H1  WAT   588      36.383  33.022   7.623  1.00  0.00
ATOM   5269  H2  WAT   588      34.976  32.858   7.091  1.00  0.00
TER   
ATOM   5270  O   WAT   589      40.613  32.947   7.168  1.00  0.00
ATOM   5271  H1  WAT   589      39.924  32.285   7.103  1.00  0.00
ATOM   5272  H2  WAT   589      41.333  32.501   7.613  1.00  0.00
TER   
ATOM   5273  O   WAT   590      41.243  29.542  -6.773  1.00  0.00
ATOM   5274  H1  WAT   590      41.523  28.699  -6.417  1.00  0.00
ATOM   5275  H2  WAT   590      40.469  29.774  -6.259  1.00  0.00
TER   
ATOM   5276  O   WAT   591      32.562  31.831  -9.314  1.00  0.00
ATOM   5277  H1  WAT   591      32.865  31.838 -10.222  1.00  0.00
ATOM   5278  H2  WAT   591      33.302  31.481  -8.817  1.00  0.00
TER   
ATOM   5279  O   WAT   592      35.781  30.775  -8.328  1.00  0.00
ATOM   5280  H1  WAT   592      35.433  30.097  -8.908  1.00  0.00
ATOM   5281  H2  WAT   592      35.982  30.314  -7.514  1.00  0.00
TER   
ATOM   5282  O   WAT   593      31.585  41.136  -8.481  1.00  0.00
ATOM   5283  H1  WAT   593      32.023  41.678  -7.825  1.00  0.00
ATOM   5284  H2  WAT   593      32.070  40.310  -8.471  1.00  0.00
TER   
ATOM   5285  O   WAT   594      33.396  42.255  -3.368  1.00  0.00
ATOM   5286  H1  WAT   594      33.096  42.132  -2.468  1.00  0.00
ATOM   5287  H2  WAT   594      33.290  41.396  -3.777  1.00  0.00
TER   
ATOM   5288  O   WAT   595      29.121  37.303  -1.931  1.00  0.00
ATOM   5289  H1  WAT   595      28.466  37.035  -2.575  1.00  0.00
ATOM   5290  H2  WAT   595      29.959  37.194  -2.381  1.00  0.00
TER   
ATOM   5291  O   WAT   596      42.070  32.098  -7.710  1.00  0.00
ATOM   5292  H1  WAT   596      42.489  31.911  -8.550  1.00  0.00
ATOM   5293  H2  WAT   596      41.764  31.246  -7.399  1.00  0.00
TER   
ATOM   5294  O   WAT   597      30.159  37.689   2.609  1.00  0.00
ATOM   5295  H1  WAT   597      30.526  37.601   3.488  1.00  0.00
ATOM   5296  H2  WAT   597      29.590  36.925   2.510  1.00  0.00
TER   
ATOM   5297  O   WAT   598      29.711  34.600   6.515  1.00  0.00
ATOM   5298  H1  WAT   598      28.816  34.566   6.854  1.00  0.00
ATOM   5299  H2  WAT   598      30.250  34.798   7.280  1.00  0.00
TER   
ATOM   5300  O   WAT   599      28.335  34.513  -5.989  1.00  0.00
ATOM   5301  H1  WAT   599      27.432  34.776  -6.164  1.00  0.00
ATOM   5302  H2  WAT   599      28.819  34.785  -6.769  1.00  0.00
TER   
ATOM   5303  O   WAT   600      30.878  33.570  -8.079  1.00  0.00
ATOM   5304  H1  WAT   600      31.587  33.148  -8.565  1.00  0.00
ATOM   5305  H2  WAT   600      30.162  33.637  -8.711  1.00  0.00
TER   
ATOM   5306  O   WAT   601      30.525  29.624  -9.039  1.00  0.00
ATOM   5307  H1  WAT   601      31.248  30.165  -8.721  1.00  0.00
ATOM   5308  H2  WAT   601      30.798  29.350  -9.915  1.00  0.00
TER   
ATOM   5309  O   WAT   602      30.215  28.874   0.863  1.00  0.00
ATOM   5310  H1  WAT   602      30.862  28.324   0.423  1.00  0.00
ATOM   5311  H2  WAT   602      30.635  29.129   1.685  1.00  0.00
TER   
ATOM   5312  O   WAT   603      29.968  29.030   3.606  1.00  0.00
ATOM   5313  H1  WAT   603      29.619  29.486   4.371  1.00  0.00
ATOM   5314  H2  WAT   603      29.637  28.136   3.688  1.00  0.00
TER   
ATOM   5315  O   WAT   604      37.480  30.221   7.128  1.00  0.00
ATOM   5316  H1  WAT   604      37.419  30.813   7.877  1.00  0.00
ATOM   5317  H2  WAT   604      38.420  30.114   6.983  1.00  0.00
TER   
ATOM   5318  O   WAT   605      40.118  29.878   6.767  1.00  0.00
ATOM   5319  H1  WAT   605      40.732  30.196   6.105  1.00  0.00
ATOM   5320  H2  WAT   605      40.663  29.393   7.386  1.00  0.00
TER   
ATOM   5321  O   WAT   606      30.640  28.558   6.881  1.00  0.00
ATOM   5322  H1  WAT   606      31.188  28.376   6.117  1.00  0.00
ATOM   5323  H2  WAT   606      30.705  27.767   7.416  1.00  0.00
TER   
ATOM   5324  O   WAT   607      40.858  28.441   3.094  1.00  0.00
ATOM   5325  H1  WAT   607      39.984  28.775   2.891  1.00  0.00
ATOM   5326  H2  WAT   607      40.750  27.969   3.919  1.00  0.00
TER   
ATOM   5327  O   WAT   608      41.766  30.649   4.478  1.00  0.00
ATOM   5328  H1  WAT   608      41.437  29.834   4.098  1.00  0.00
ATOM   5329  H2  WAT   608      42.714  30.606   4.354  1.00  0.00
TER   
ATOM   5330  O   WAT   609      38.606  29.358   2.033  1.00  0.00
ATOM   5331  H1  WAT   609      37.823  29.833   2.313  1.00  0.00
ATOM   5332  H2  WAT   609      38.312  28.454   1.924  1.00  0.00
TER   
ATOM   5333  O   WAT   610      29.950  29.663  -5.446  1.00  0.00
ATOM   5334  H1  WAT   610      30.708  29.776  -6.019  1.00  0.00
ATOM   5335  H2  WAT   610      29.488  30.500  -5.491  1.00  0.00
TER   
ATOM   5336  O   WAT   611      36.491  31.777  -2.455  1.00  0.00
ATOM   5337  H1  WAT   611      35.679  31.403  -2.796  1.00  0.00
ATOM   5338  H2  WAT   611      36.996  31.022  -2.153  1.00  0.00
TER   
ATOM   5339  O   WAT   612      40.994  28.441  -1.217  1.00  0.00
ATOM   5340  H1  WAT   612      41.597  29.013  -0.742  1.00  0.00
ATOM   5341  H2  WAT   612      40.253  29.005  -1.440  1.00  0.00
TER   
ATOM   5342  O   WAT   613      32.323  30.190  -6.905  1.00  0.00
ATOM   5343  H1  WAT   613      32.852  29.403  -7.035  1.00  0.00
ATOM   5344  H2  WAT   613      32.955  30.869  -6.672  1.00  0.00
TER   
ATOM   5345  O   WAT   614      34.516  29.927  -3.851  1.00  0.00
ATOM   5346  H1  WAT   614      33.887  29.226  -3.684  1.00  0.00
ATOM   5347  H2  WAT   614      33.977  30.688  -4.068  1.00  0.00
TER   
ATOM   5348  O   WAT   615      34.642  29.206   8.584  1.00  0.00
ATOM   5349  H1  WAT   615      34.360  29.709   7.820  1.00  0.00
ATOM   5350  H2  WAT   615      35.024  28.408   8.219  1.00  0.00
TER   
ATOM   5351  O   WAT   616      41.243  28.621   9.162  1.00  0.00
ATOM   5352  H1  WAT   616      41.130  28.940  10.058  1.00  0.00
ATOM   5353  H2  WAT   616      42.060  29.022   8.866  1.00  0.00
TER   
ATOM   5354  O   WAT   617      40.149  36.640 -20.474  1.00  0.00
ATOM   5355  H1  WAT   617      40.069  35.726 -20.745  1.00  0.00
ATOM   5356  H2  WAT   617      39.736  37.137 -21.180  1.00  0.00
TER   
ATOM   5357  O   WAT   618      38.281  38.418 -18.593  1.00  0.00
ATOM   5358  H1  WAT   618      37.505  37.938 -18.303  1.00  0.00
ATOM   5359  H2  WAT   618      38.932  37.739 -18.768  1.00  0.00
TER   
ATOM   5360  O   WAT   619      32.298  38.730 -17.716  1.00  0.00
ATOM   5361  H1  WAT   619      31.466  38.475 -17.316  1.00  0.00
ATOM   5362  H2  WAT   619      32.906  38.801 -16.980  1.00  0.00
TER   
ATOM   5363  O   WAT   620      30.707  33.690 -23.931  1.00  0.00
ATOM   5364  H1  WAT   620      29.818  34.032 -24.033  1.00  0.00
ATOM   5365  H2  WAT   620      30.991  33.490 -24.823  1.00  0.00
TER   
ATOM   5366  O   WAT   621      28.670  36.291 -18.047  1.00  0.00
ATOM   5367  H1  WAT   621      29.242  35.523 -18.047  1.00  0.00
ATOM   5368  H2  WAT   621      28.670  36.590 -18.957  1.00  0.00
TER   
ATOM   5369  O   WAT   622      37.722  41.094 -18.586  1.00  0.00
ATOM   5370  H1  WAT   622      37.653  40.153 -18.747  1.00  0.00
ATOM   5371  H2  WAT   622      38.484  41.184 -18.014  1.00  0.00
TER   
ATOM   5372  O   WAT   623      29.913  31.699 -16.261  1.00  0.00
ATOM   5373  H1  WAT   623      29.733  30.802 -15.980  1.00  0.00
ATOM   5374  H2  WAT   623      29.511  32.246 -15.586  1.00  0.00
TER   
ATOM   5375  O   WAT   624      38.752  33.901 -18.359  1.00  0.00
ATOM   5376  H1  WAT   624      39.129  33.028 -18.472  1.00  0.00
ATOM   5377  H2  WAT   624      38.654  34.237 -19.250  1.00  0.00
TER   
ATOM   5378  O   WAT   625      32.883  32.273 -22.898  1.00  0.00
ATOM   5379  H1  WAT   625      32.990  33.174 -22.591  1.00  0.00
ATOM   5380  H2  WAT   625      31.972  32.225 -23.188  1.00  0.00
TER   
ATOM   5381  O   WAT   626      30.531  34.195 -17.652  1.00  0.00
ATOM   5382  H1  WAT   626      31.212  34.459 -17.034  1.00  0.00
ATOM   5383  H2  WAT   626      30.216  33.355 -17.319  1.00  0.00
TER   
ATOM   5384  O   WAT   627      34.724  35.242 -18.565  1.00  0.00
ATOM   5385  H1  WAT   627      35.232  35.740 -17.925  1.00  0.00
ATOM   5386  H2  WAT   627      35.255  34.466 -18.741  1.00  0.00
TER   
ATOM   5387  O   WAT   628      33.007  29.882 -14.299  1.00  0.00
ATOM   5388  H1  WAT   628      33.009  30.399 -15.104  1.00  0.00
ATOM   5389  H2  WAT   628      32.178  29.405 -14.322  1.00  0.00
TER   
ATOM   5390  O   WAT   629      39.394  39.994 -22.800  1.00  0.00
ATOM   5391  H1  WAT   629      38.776  40.459 -23.363  1.00  0.00
ATOM   5392  H2  WAT   629      39.907  40.687 -22.383  1.00  0.00
TER   
ATOM   5393  O   WAT   630      34.258  39.521 -16.121  1.00  0.00
ATOM   5394  H1  WAT   630      33.925  40.148 -15.479  1.00  0.00
ATOM   5395  H2  WAT   630      34.434  40.048 -16.901  1.00  0.00
TER   
ATOM   5396  O   WAT   631      32.689  31.593 -16.292  1.00  0.00
ATOM   5397  H1  WAT   631      33.031  32.437 -16.586  1.00  0.00
ATOM   5398  H2  WAT   631      31.750  31.741 -16.175  1.00  0.00
TER   
ATOM   5399  O   WAT   632      33.470  41.489 -14.306  1.00  0.00
ATOM   5400  H1  WAT   632      34.087  42.165 -14.588  1.00  0.00
ATOM   5401  H2  WAT   632      32.609  41.898 -14.398  1.00  0.00
TER   
ATOM   5402  O   WAT   633      28.763  40.679 -25.426  1.00  0.00
ATOM   5403  H1  WAT   633      28.386  41.168 -26.157  1.00  0.00
ATOM   5404  H2  WAT   633      29.020  41.352 -24.795  1.00  0.00
TER   
ATOM   5405  O   WAT   634      36.372  29.081 -19.967  1.00  0.00
ATOM   5406  H1  WAT   634      36.679  28.526 -20.684  1.00  0.00
ATOM   5407  H2  WAT   634      35.442  29.216 -20.150  1.00  0.00
TER   
ATOM   5408  O   WAT   635      41.322  39.701 -16.348  1.00  0.00
ATOM   5409  H1  WAT   635      41.739  39.487 -17.183  1.00  0.00
ATOM   5410  H2  WAT   635      42.046  39.958 -15.777  1.00  0.00
TER   
ATOM   5411  O   WAT   636      38.760  37.146 -23.231  1.00  0.00
ATOM   5412  H1  WAT   636      37.833  37.080 -23.002  1.00  0.00
ATOM   5413  H2  WAT   636      38.912  38.084 -23.346  1.00  0.00
TER   
ATOM   5414  O   WAT   637      38.747  33.418 -26.234  1.00  0.00
ATOM   5415  H1  WAT   637      37.807  33.579 -26.149  1.00  0.00
ATOM   5416  H2  WAT   637      39.065  34.136 -26.781  1.00  0.00
TER   
ATOM   5417  O   WAT   638      42.789  38.708 -22.728  1.00  0.00
ATOM   5418  H1  WAT   638      42.171  38.370 -23.375  1.00  0.00
ATOM   5419  H2  WAT   638      42.772  38.064 -22.020  1.00  0.00
TER   
ATOM   5420  O   WAT   639      42.232  34.886 -15.311  1.00  0.00
ATOM   5421  H1  WAT   639      41.819  35.712 -15.057  1.00  0.00
ATOM   5422  H2  WAT   639      41.500  34.301 -15.503  1.00  0.00
TER   
ATOM   5423  O   WAT   640      34.365  37.672 -20.449  1.00  0.00
ATOM   5424  H1  WAT   640      33.961  36.960 -20.945  1.00  0.00
ATOM   5425  H2  WAT   640      34.452  37.328 -19.560  1.00  0.00
TER   
ATOM   5426  O   WAT   641      34.834  41.359 -18.285  1.00  0.00
ATOM   5427  H1  WAT   641      34.536  40.754 -18.965  1.00  0.00
ATOM   5428  H2  WAT   641      35.784  41.397 -18.396  1.00  0.00
TER   
ATOM   5429  O   WAT   642      33.078  34.447 -16.669  1.00  0.00
ATOM   5430  H1  WAT   642      33.630  34.556 -17.444  1.00  0.00
ATOM   5431  H2  WAT   642      33.593  34.821 -15.954  1.00  0.00
TER   
ATOM   5432  O   WAT   643      33.925  41.097 -11.635  1.00  0.00
ATOM   5433  H1  WAT   643      33.028  41.321 -11.387  1.00  0.00
ATOM   5434  H2  WAT   643      33.951  41.221 -12.583  1.00  0.00
TER   
ATOM   5435  O   WAT   644      40.966  37.947 -25.720  1.00  0.00
ATOM   5436  H1  WAT   644      41.405  37.109 -25.867  1.00  0.00
ATOM   5437  H2  WAT   644      41.679  38.580 -25.634  1.00  0.00
TER   
ATOM   5438  O   WAT   645      32.753  37.969 -13.059  1.00  0.00
ATOM   5439  H1  WAT   645      32.613  38.841 -12.690  1.00  0.00
ATOM   5440  H2  WAT   645      31.871  37.626 -13.204  1.00  0.00
TER   
ATOM   5441  O   WAT   646      31.066  36.567 -22.949  1.00  0.00
ATOM   5442  H1  WAT   646      30.946  37.293 -23.560  1.00  0.00
ATOM   5443  H2  WAT   646      30.756  35.797 -23.426  1.00  0.00
TER   
ATOM   5444  O   WAT   647      28.704  39.738 -17.142  1.00  0.00
ATOM   5445  H1  WAT   647      28.782  39.873 -18.086  1.00  0.00
ATOM   5446  H2  WAT   647      29.319  39.030 -16.949  1.00  0.00
TER   
ATOM   5447  O   WAT   648      29.949  41.438 -20.731  1.00  0.00
ATOM   5448  H1  WAT   648      29.542  41.580 -21.586  1.00  0.00
ATOM   5449  H2  WAT   648      30.840  41.154 -20.934  1.00  0.00
TER   
ATOM   5450  O   WAT   649      28.760  40.780 -14.602  1.00  0.00
ATOM   5451  H1  WAT   649      28.923  40.310 -15.420  1.00  0.00
ATOM   5452  H2  WAT   649      29.226  40.272 -13.937  1.00  0.00
TER   
ATOM   5453  O   WAT   650      33.532  29.910 -19.566  1.00  0.00
ATOM   5454  H1  WAT   650      33.089  30.691 -19.898  1.00  0.00
ATOM   5455  H2  WAT   650      34.091  30.233 -18.859  1.00  0.00
TER   
ATOM   5456  O   WAT   651      37.819  32.777 -13.963  1.00  0.00
ATOM   5457  H1  WAT   651      37.357  32.986 -13.151  1.00  0.00
ATOM   5458  H2  WAT   651      37.417  31.963 -14.266  1.00  0.00
TER   
ATOM   5459  O   WAT   652      42.820  33.998 -12.833  1.00  0.00
ATOM   5460  H1  WAT   652      41.969  33.699 -12.512  1.00  0.00
ATOM   5461  H2  WAT   652      42.660  34.242 -13.745  1.00  0.00
TER   
ATOM   5462  O   WAT   653      39.915  35.498 -10.733  1.00  0.00
ATOM   5463  H1  WAT   653      40.240  34.665 -11.073  1.00  0.00
ATOM   5464  H2  WAT   653      40.703  36.021 -10.585  1.00  0.00
TER   
ATOM   5465  O   WAT   654      36.648  29.531 -24.686  1.00  0.00
ATOM   5466  H1  WAT   654      36.024  29.527 -23.960  1.00  0.00
ATOM   5467  H2  WAT   654      36.561  28.665 -25.082  1.00  0.00
TER   
ATOM   5468  O   WAT   655      35.570  30.455 -17.707  1.00  0.00
ATOM   5469  H1  WAT   655      35.867  31.361 -17.788  1.00  0.00
ATOM   5470  H2  WAT   655      36.118  29.967 -18.321  1.00  0.00
TER   
ATOM   5471  O   WAT   656      33.324  35.034 -21.838  1.00  0.00
ATOM   5472  H1  WAT   656      33.098  34.818 -20.933  1.00  0.00
ATOM   5473  H2  WAT   656      32.543  35.467 -22.183  1.00  0.00
TER   
ATOM   5474  O   WAT   657      40.553  35.040 -23.239  1.00  0.00
ATOM   5475  H1  WAT   657      39.954  35.764 -23.423  1.00  0.00
ATOM   5476  H2  WAT   657      41.101  34.978 -24.021  1.00  0.00
TER   
ATOM   5477  O   WAT   658      35.764  35.932 -11.172  1.00  0.00
ATOM   5478  H1  WAT   658      35.668  34.992 -11.322  1.00  0.00
ATOM   5479  H2  WAT   658      36.607  36.154 -11.567  1.00  0.00
TER   
ATOM   5480  O   WAT   659      39.160  33.676 -21.209  1.00  0.00
ATOM   5481  H1  WAT   659      39.553  33.994 -22.022  1.00  0.00
ATOM   5482  H2  WAT   659      39.522  32.798 -21.094  1.00  0.00
TER   
ATOM   5483  O   WAT   660      30.895  32.344 -13.019  1.00  0.00
ATOM   5484  H1  WAT   660      30.501  33.191 -12.811  1.00  0.00
ATOM   5485  H2  WAT   660      30.206  31.706 -12.828  1.00  0.00
TER   
ATOM   5486  O   WAT   661      37.469  32.427  -9.949  1.00  0.00
ATOM   5487  H1  WAT   661      36.779  32.234  -9.314  1.00  0.00
ATOM   5488  H2  WAT   661      38.212  32.711  -9.417  1.00  0.00
TER   
ATOM   5489  O   WAT   662      28.196  30.267 -18.986  1.00  0.00
ATOM   5490  H1  WAT   662      27.908  30.837 -18.273  1.00  0.00
ATOM   5491  H2  WAT   662      28.941  29.787 -18.623  1.00  0.00
TER   
ATOM   5492  O   WAT   663      28.383  34.209 -27.775  1.00  0.00
ATOM   5493  H1  WAT   663      28.301  35.152 -27.634  1.00  0.00
ATOM   5494  H2  WAT   663      28.032  34.066 -28.654  1.00  0.00
TER   
ATOM   5495  O   WAT   664      39.745  36.267 -17.114  1.00  0.00
ATOM   5496  H1  WAT   664      39.014  36.776 -16.765  1.00  0.00
ATOM   5497  H2  WAT   664      39.348  35.450 -17.415  1.00  0.00
TER   
ATOM   5498  O   WAT   665      36.183  32.942 -18.708  1.00  0.00
ATOM   5499  H1  WAT   665      36.187  32.501 -19.558  1.00  0.00
ATOM   5500  H2  WAT   665      37.078  33.264 -18.601  1.00  0.00
TER   
ATOM   5501  O   WAT   666      32.033  32.825 -19.749  1.00  0.00
ATOM   5502  H1  WAT   666      31.693  33.303 -18.992  1.00  0.00
ATOM   5503  H2  WAT   666      31.271  32.372 -20.109  1.00  0.00
TER   
ATOM   5504  O   WAT   667      36.245  33.944 -25.718  1.00  0.00
ATOM   5505  H1  WAT   667      36.366  33.902 -24.769  1.00  0.00
ATOM   5506  H2  WAT   667      35.860  34.806 -25.873  1.00  0.00
TER   
ATOM   5507  O   WAT   668      40.208  31.720 -17.701  1.00  0.00
ATOM   5508  H1  WAT   668      40.225  32.171 -16.857  1.00  0.00
ATOM   5509  H2  WAT   668      39.960  30.821 -17.488  1.00  0.00
TER   
ATOM   5510  O   WAT   669      35.257  36.254 -26.319  1.00  0.00
ATOM   5511  H1  WAT   669      34.689  35.806 -26.946  1.00  0.00
ATOM   5512  H2  WAT   669      35.966  36.613 -26.853  1.00  0.00
TER   
ATOM   5513  O   WAT   670      30.334  40.155 -12.443  1.00  0.00
ATOM   5514  H1  WAT   670      29.950  39.514 -11.844  1.00  0.00
ATOM   5515  H2  WAT   670      30.645  40.859 -11.873  1.00  0.00
TER   
ATOM   5516  O   WAT   671      36.484  37.003 -16.962  1.00  0.00
ATOM   5517  H1  WAT   671      36.851  36.529 -16.216  1.00  0.00
ATOM   5518  H2  WAT   671      36.294  37.877 -16.621  1.00  0.00
TER   
ATOM   5519  O   WAT   672      29.348  31.747 -20.832  1.00  0.00
ATOM   5520  H1  WAT   672      29.063  31.383 -19.995  1.00  0.00
ATOM   5521  H2  WAT   672      29.286  31.015 -21.446  1.00  0.00
TER   
ATOM   5522  O   WAT   673      34.274  36.044 -14.643  1.00  0.00
ATOM   5523  H1  WAT   673      33.970  36.923 -14.418  1.00  0.00
ATOM   5524  H2  WAT   673      35.229  36.103 -14.608  1.00  0.00
TER   
ATOM   5525  O   WAT   674      32.802  40.250 -24.047  1.00  0.00
ATOM   5526  H1  WAT   674      32.028  39.709 -24.207  1.00  0.00
ATOM   5527  H2  WAT   674      33.532  39.730 -24.385  1.00  0.00
TER   
ATOM   5528  O   WAT   675      39.022  30.640 -24.111  1.00  0.00
ATOM   5529  H1  WAT   675      38.208  30.141 -24.187  1.00  0.00
ATOM   5530  H2  WAT   675      38.828  31.480 -24.528  1.00  0.00
TER   
ATOM   5531  O   WAT   676      38.943  39.317 -12.367  1.00  0.00
ATOM   5532  H1  WAT   676      38.876  38.397 -12.621  1.00  0.00
ATOM   5533  H2  WAT   676      38.313  39.415 -11.653  1.00  0.00
TER   
ATOM   5534  O   WAT   677      41.737  35.012 -25.815  1.00  0.00
ATOM   5535  H1  WAT   677      42.625  35.324 -25.990  1.00  0.00
ATOM   5536  H2  WAT   677      41.707  34.139 -26.207  1.00  0.00
TER   
ATOM   5537  O   WAT   678      32.846  39.918 -20.409  1.00  0.00
ATOM   5538  H1  WAT   678      33.364  39.114 -20.463  1.00  0.00
ATOM   5539  H2  WAT   678      32.394  39.856 -19.567  1.00  0.00
TER   
ATOM   5540  O   WAT   679      37.733  41.184 -25.136  1.00  0.00
ATOM   5541  H1  WAT   679      38.074  41.928 -25.632  1.00  0.00
ATOM   5542  H2  WAT   679      36.904  41.497 -24.774  1.00  0.00
TER   
ATOM   5543  O   WAT   680      30.330  36.884 -13.496  1.00  0.00
ATOM   5544  H1  WAT   680      29.972  37.549 -12.909  1.00  0.00
ATOM   5545  H2  WAT   680      30.036  36.052 -13.125  1.00  0.00
TER   
ATOM   5546  O   WAT   681      33.532  37.342 -10.612  1.00  0.00
ATOM   5547  H1  WAT   681      33.232  37.488 -11.510  1.00  0.00
ATOM   5548  H2  WAT   681      34.303  36.783 -10.705  1.00  0.00
TER   
ATOM   5549  O   WAT   682      38.874  42.139 -12.617  1.00  0.00
ATOM   5550  H1  WAT   682      38.889  41.207 -12.835  1.00  0.00
ATOM   5551  H2  WAT   682      38.167  42.225 -11.978  1.00  0.00
TER   
ATOM   5552  O   WAT   683      40.616  40.506 -19.772  1.00  0.00
ATOM   5553  H1  WAT   683      40.968  39.909 -20.431  1.00  0.00
ATOM   5554  H2  WAT   683      39.732  40.180 -19.601  1.00  0.00
TER   
ATOM   5555  O   WAT   684      36.702  41.266 -22.365  1.00  0.00
ATOM   5556  H1  WAT   684      37.389  41.813 -21.984  1.00  0.00
ATOM   5557  H2  WAT   684      35.915  41.810 -22.330  1.00  0.00
TER   
ATOM   5558  O   WAT   685      28.841  36.883 -26.873  1.00  0.00
ATOM   5559  H1  WAT   685      29.711  37.165 -26.589  1.00  0.00
ATOM   5560  H2  WAT   685      28.350  37.696 -26.988  1.00  0.00
TER   
ATOM   5561  O   WAT   686      36.005  38.270 -22.752  1.00  0.00
ATOM   5562  H1  WAT   686      36.461  39.081 -22.526  1.00  0.00
ATOM   5563  H2  WAT   686      35.653  37.953 -21.920  1.00  0.00
TER   
ATOM   5564  O   WAT   687      31.906  28.614 -22.280  1.00  0.00
ATOM   5565  H1  WAT   687      31.777  28.606 -21.331  1.00  0.00
ATOM   5566  H2  WAT   687      31.082  28.952 -22.631  1.00  0.00
TER   
ATOM   5567  O   WAT   688      39.581  41.784 -16.805  1.00  0.00
ATOM   5568  H1  WAT   688      40.223  41.083 -16.692  1.00  0.00
ATOM   5569  H2  WAT   688      40.106  42.564 -16.985  1.00  0.00
TER   
ATOM   5570  O   WAT   689      28.905  30.373 -12.819  1.00  0.00
ATOM   5571  H1  WAT   689      28.191  30.573 -12.214  1.00  0.00
ATOM   5572  H2  WAT   689      29.325  29.597 -12.448  1.00  0.00
TER   
ATOM   5573  O   WAT   690      30.826  38.700 -24.745  1.00  0.00
ATOM   5574  H1  WAT   690      30.219  39.440 -24.735  1.00  0.00
ATOM   5575  H2  WAT   690      31.301  38.790 -25.571  1.00  0.00
TER   
ATOM   5576  O   WAT   691      40.399  32.865 -15.069  1.00  0.00
ATOM   5577  H1  WAT   691      40.767  32.045 -14.741  1.00  0.00
ATOM   5578  H2  WAT   691      39.539  32.926 -14.653  1.00  0.00
TER   
ATOM   5579  O   WAT   692      35.734  34.100 -22.844  1.00  0.00
ATOM   5580  H1  WAT   692      35.025  34.568 -22.403  1.00  0.00
ATOM   5581  H2  WAT   692      36.018  33.442 -22.210  1.00  0.00
TER   
ATOM   5582  O   WAT   693      37.359  35.519 -14.845  1.00  0.00
ATOM   5583  H1  WAT   693      37.858  35.994 -14.180  1.00  0.00
ATOM   5584  H2  WAT   693      37.501  34.596 -14.638  1.00  0.00
TER   
ATOM   5585  O   WAT   694      39.765  30.825 -21.405  1.00  0.00
ATOM   5586  H1  WAT   694      39.642  30.843 -22.354  1.00  0.00
ATOM   5587  H2  WAT   694      40.714  30.873 -21.285  1.00  0.00
TER   
ATOM   5588  O   WAT   695      33.937  32.408 -25.469  1.00  0.00
ATOM   5589  H1  WAT   695      34.786  32.845 -25.535  1.00  0.00
ATOM   5590  H2  WAT   695      33.570  32.720 -24.642  1.00  0.00
TER   
ATOM   5591  O   WAT   696      32.836  38.661 -26.996  1.00  0.00
ATOM   5592  H1  WAT   696      33.603  38.550 -26.433  1.00  0.00
ATOM   5593  H2  WAT   696      32.914  37.965 -27.648  1.00  0.00
TER   
ATOM   5594  O   WAT   697      31.531  36.094 -26.312  1.00  0.00
ATOM   5595  H1  WAT   697      31.611  35.147 -26.201  1.00  0.00
ATOM   5596  H2  WAT   697      32.423  36.425 -26.206  1.00  0.00
TER   
ATOM   5597  O   WAT   698      40.175  41.536 -10.073  1.00  0.00
ATOM   5598  H1  WAT   698      39.569  41.559 -10.813  1.00  0.00
ATOM   5599  H2  WAT   698      39.870  40.804  -9.536  1.00  0.00
TER   
ATOM   5600  O   WAT   699      29.058  37.915 -11.077  1.00  0.00
ATOM   5601  H1  WAT   699      29.562  37.336 -10.505  1.00  0.00
ATOM   5602  H2  WAT   699      28.319  38.199 -10.539  1.00  0.00
TER   
ATOM   5603  O   WAT   700      35.960  40.637 -27.522  1.00  0.00
ATOM   5604  H1  WAT   700      35.855  40.022 -26.796  1.00  0.00
ATOM   5605  H2  WAT   700      35.793  40.113 -28.306  1.00  0.00
TER   
ATOM   5606  O   WAT   701      36.112  39.322 -11.543  1.00  0.00
ATOM   5607  H1  WAT   701      35.346  39.891 -11.628  1.00  0.00
ATOM   5608  H2  WAT   701      36.293  39.030 -12.436  1.00  0.00
TER   
ATOM   5609  O   WAT   702      39.201  39.699 -26.918  1.00  0.00
ATOM   5610  H1  WAT   702      38.652  40.146 -26.274  1.00  0.00
ATOM   5611  H2  WAT   702      39.823  39.194 -26.394  1.00  0.00
TER   
ATOM   5612  O   WAT   703      31.090  36.058 -10.182  1.00  0.00
ATOM   5613  H1  WAT   703      31.131  35.760  -9.273  1.00  0.00
ATOM   5614  H2  WAT   703      31.945  36.459 -10.341  1.00  0.00
TER   
ATOM   5615  O   WAT   704      34.868  38.658 -25.021  1.00  0.00
ATOM   5616  H1  WAT   704      35.290  38.492 -24.178  1.00  0.00
ATOM   5617  H2  WAT   704      34.993  37.848 -25.516  1.00  0.00
TER   
ATOM   5618  O   WAT   705      33.031  34.638 -12.214  1.00  0.00
ATOM   5619  H1  WAT   705      32.501  34.147 -12.842  1.00  0.00
ATOM   5620  H2  WAT   705      33.700  35.066 -12.749  1.00  0.00
TER   
ATOM   5621  O   WAT   706      37.381  37.682 -27.774  1.00  0.00
ATOM   5622  H1  WAT   706      37.901  36.967 -28.140  1.00  0.00
ATOM   5623  H2  WAT   706      38.028  38.320 -27.474  1.00  0.00
TER   
ATOM   5624  O   WAT   707      41.929  39.104 -12.450  1.00  0.00
ATOM   5625  H1  WAT   707      42.343  39.259 -11.601  1.00  0.00
ATOM   5626  H2  WAT   707      40.994  39.230 -12.288  1.00  0.00
TER   
ATOM   5627  O   WAT   708      33.518  31.604 -12.135  1.00  0.00
ATOM   5628  H1  WAT   708      33.424  30.986 -12.860  1.00  0.00
ATOM   5629  H2  WAT   708      32.938  32.330 -12.362  1.00  0.00
TER   
ATOM   5630  O   WAT   709      36.284  30.161 -15.102  1.00  0.00
ATOM   5631  H1  WAT   709      35.836  30.184 -15.947  1.00  0.00
ATOM   5632  H2  WAT   709      35.651  29.763 -14.505  1.00  0.00
TER   
ATOM   5633  O   WAT   710      36.690  39.057 -14.481  1.00  0.00
ATOM   5634  H1  WAT   710      37.109  39.900 -14.653  1.00  0.00
ATOM   5635  H2  WAT   710      35.771  39.194 -14.710  1.00  0.00
TER   
ATOM   5636  O   WAT   711      39.027  36.788 -13.097  1.00  0.00
ATOM   5637  H1  WAT   711      39.146  36.192 -12.357  1.00  0.00
ATOM   5638  H2  WAT   711      39.886  36.825 -13.517  1.00  0.00
TER   
ATOM   5639  O   WAT   712      41.365  37.342 -14.521  1.00  0.00
ATOM   5640  H1  WAT   712      40.839  37.866 -15.124  1.00  0.00
ATOM   5641  H2  WAT   712      41.709  37.975 -13.890  1.00  0.00
TER   
ATOM   5642  O   WAT   713      33.764  34.731 -28.076  1.00  0.00
ATOM   5643  H1  WAT   713      33.563  33.868 -27.714  1.00  0.00
ATOM   5644  H2  WAT   713      33.593  34.645 -29.014  1.00  0.00
TER   
ATOM   5645  O   WAT   714      35.793  33.330 -11.839  1.00  0.00
ATOM   5646  H1  WAT   714      36.383  33.022 -11.152  1.00  0.00
ATOM   5647  H2  WAT   714      34.976  32.858 -11.683  1.00  0.00
TER   
ATOM   5648  O   WAT   715      40.613  32.947 -11.606  1.00  0.00
ATOM   5649  H1  WAT   715      39.924  32.285 -11.671  1.00  0.00
ATOM   5650  H2  WAT   715      41.333  32.501 -11.161  1.00  0.00
TER   
ATOM   5651  O   WAT   716      41.243  29.542 -25.547  1.00  0.00
ATOM   5652  H1  WAT   716      41.523  28.699 -25.191  1.00  0.00
ATOM   5653  H2  WAT   716      40.469  29.774 -25.033  1.00  0.00
TER   
ATOM   5654  O   WAT   717      32.562  31.831 -28.088  1.00  0.00
ATOM   5655  H1  WAT   717      32.865  31.838 -28.996  1.00  0.00
ATOM   5656  H2  WAT   717      33.302  31.481 -27.591  1.00  0.00
TER   
ATOM   5657  O   WAT   718      35.781  30.775 -27.102  1.00  0.00
ATOM   5658  H1  WAT   718      35.433  30.097 -27.682  1.00  0.00
ATOM   5659  H2  WAT   718      35.982  30.314 -26.288  1.00  0.00
TER   
ATOM   5660  O   WAT   719      31.585  41.136 -27.255  1.00  0.00
ATOM   5661  H1  WAT   719      32.023  41.678 -26.599  1.00  0.00
ATOM   5662  H2  WAT   719      32.070  40.310 -27.245  1.00  0.00
TER   
ATOM   5663  O   WAT   720      33.396  42.255 -22.143  1.00  0.00
ATOM   5664  H1  WAT   720      33.096  42.132 -21.242  1.00  0.00
ATOM   5665  H2  WAT   720      33.290  41.396 -22.551  1.00  0.00
TER   
ATOM   5666  O   WAT   721      29.121  37.303 -20.706  1.00  0.00
ATOM   5667  H1  WAT   721      28.466  37.035 -21.350  1.00  0.00
ATOM   5668  H2  WAT   721      29.959  37.194 -21.156  1.00  0.00
TER   
ATOM   5669  O   WAT   722      42.070  32.098 -26.484  1.00  0.00
ATOM   5670  H1  WAT   722      42.489  31.911 -27.324  1.00  0.00
ATOM   5671  H2  WAT   722      41.764  31.246 -26.174  1.00  0.00
TER   
ATOM   5672  O   WAT   723      30.159  37.689 -16.165  1.00  0.00
ATOM   5673  H1  WAT   723      30.526  37.601 -15.286  1.00  0.00
ATOM   5674  H2  WAT   723      29.590  36.925 -16.265  1.00  0.00
TER   
ATOM   5675  O   WAT   724      29.711  34.600 -12.260  1.00  0.00
ATOM   5676  H1  WAT   724      28.816  34.566 -11.920  1.00  0.00
ATOM   5677  H2  WAT   724      30.250  34.798 -11.495  1.00  0.00
TER   
ATOM   5678  O   WAT   725      28.335  34.513 -24.763  1.00  0.00
ATOM   5679  H1  WAT   725      27.432  34.776 -24.938  1.00  0.00
ATOM   5680  H2  WAT   725      28.819  34.785 -25.543  1.00  0.00
TER   
ATOM   5681  O   WAT   726      30.878  33.570 -26.854  1.00  0.00
ATOM   5682  H1  WAT   726      31.587  33.148 -27.339  1.00  0.00
ATOM   5683  H2  WAT   726      30.162  33.637 -27.486  1.00  0.00
TER   
ATOM   5684  O   WAT   727      30.525  29.624 -27.814  1.00  0.00
ATOM   5685  H1  WAT   727      31.248  30.165 -27.495  1.00  0.00
ATOM   5686  H2  WAT   727      30.798  29.350 -28.689  1.00  0.00
TER   
ATOM   5687  O   WAT   728      30.215  28.874 -17.911  1.00  0.00
ATOM   5688  H1  WAT   728      30.862  28.324 -18.352  1.00  0.00
ATOM   5689  H2  WAT   728      30.635  29.129 -17.090  1.00  0.00
TER   
ATOM   5690  O   WAT   729      29.968  29.030 -15.169  1.00  0.00
ATOM   5691  H1  WAT   729      29.619  29.486 -14.403  1.00  0.00
ATOM   5692  H2  WAT   729      29.637  28.136 -15.087  1.00  0.00
TER   
ATOM   5693  O   WAT   730      37.480  30.221 -11.647  1.00  0.00
ATOM   5694  H1  WAT   730      37.419  30.813 -10.897  1.00  0.00
ATOM   5695  H2  WAT   730      38.420  30.114 -11.792  1.00  0.00
TER   
ATOM   5696  O   WAT   731      40.118  29.878 -12.008  1.00  0.00
ATOM   5697  H1  WAT   731      40.732  30.196 -12.670  1.00  0.00
ATOM   5698  H2  WAT   731      40.663  29.393 -11.388  1.00  0.00
TER   
ATOM   5699  O   WAT   732      30.640  28.558 -11.894  1.00  0.00
ATOM   5700  H1  WAT   732      31.188  28.376 -12.657  1.00  0.00
ATOM   5701  H2  WAT   732      30.705  27.767 -11.358  1.00  0.00
TER   
ATOM   5702  O   WAT   733      40.858  28.441 -15.681  1.00  0.00
ATOM   5703  H1  WAT   733      39.984  28.775 -15.883  1.00  0.00
ATOM   5704  H2  WAT   733      40.750  27.969 -14.856  1.00  0.00
TER   
ATOM   5705  O   WAT   734      41.766  30.649 -14.297  1.00  0.00
ATOM   5706  H1  WAT   734      41.437  29.834 -14.676  1.00  0.00
ATOM   5707  H2  WAT   734      42.714  30.606 -14.420  1.00  0.00
TER   
ATOM   5708  O   WAT   735      38.606  29.358 -16.741  1.00  0.00
ATOM   5709  H1  WAT   735      37.823  29.833 -16.462  1.00  0.00
ATOM   5710  H2  WAT   735      38.312  28.454 -16.850  1.00  0.00
TER   
ATOM   5711  O   WAT   736      29.950  29.663 -24.220  1.00  0.00
ATOM   5712  H1  WAT   736      30.708  29.776 -24.794  1.00  0.00
ATOM   5713  H2  WAT   736      29.488  30.500 -24.266  1.00  0.00
TER   
ATOM   5714  O   WAT   737      36.491  31.777 -21.230  1.00  0.00
ATOM   5715  H1  WAT   737      35.679  31.403 -21.570  1.00  0.00
ATOM   5716  H2  WAT   737      36.996  31.022 -20.928  1.00  0.00
TER   
ATOM   5717  O   WAT   738      40.994  28.441 -19.991  1.00  0.00
ATOM   5718  H1  WAT   738      41.597  29.013 -19.517  1.00  0.00
ATOM   5719  H2  WAT   738      40.253  29.005 -20.214  1.00  0.00
TER   
ATOM   5720  O   WAT   739      32.323  30.190 -25.680  1.00  0.00
ATOM   5721  H1  WAT   739      32.852  29.403 -25.809  1.00  0.00
ATOM   5722  H2  WAT   739      32.955  30.869 -25.446  1.00  0.00
TER   
ATOM   5723  O   WAT   740      34.516  29.927 -22.625  1.00  0.00
ATOM   5724  H1  WAT   740      33.887  29.226 -22.458  1.00  0.00
ATOM   5725  H2  WAT   740      33.977  30.688 -22.842  1.00  0.00
TER   
ATOM   5726  O   WAT   741      34.642  29.206 -10.190  1.00  0.00
ATOM   5727  H1  WAT   741      34.360  29.709 -10.954  1.00  0.00
ATOM   5728  H2  WAT   741      35.024  28.408 -10.556  1.00  0.00
TER   
ATOM   5729  O   WAT   742      41.243  28.621  -9.612  1.00  0.00
ATOM   5730  H1  WAT   742      41.130  28.940  -8.717  1.00  0.00
ATOM   5731  H2  WAT   742      42.060  29.022  -9.908  1.00  0.00
TER   
ATOM   5732  O   WAT   743      40.149  36.640 -39.249  1.00  0.00
ATOM   5733  H1  WAT   743      40.069  35.726 -39.519  1.00  0.00
ATOM   5734  H2  WAT   743      39.736  37.137 -39.955  1.00  0.00
TER   
ATOM   5735  O   WAT   744      38.281  38.418 -37.368  1.00  0.00
ATOM   5736  H1  WAT   744      37.505  37.938 -37.078  1.00  0.00
ATOM   5737  H2  WAT   744      38.932  37.739 -37.542  1.00  0.00
TER   
ATOM   5738  O   WAT   745      32.298  38.730 -36.490  1.00  0.00
ATOM   5739  H1  WAT   745      31.466  38.475 -36.090  1.00  0.00
ATOM   5740  H2  WAT   745      32.906  38.801 -35.754  1.00  0.00
TER   
ATOM   5741  O   WAT   746      28.670  36.291 -36.822  1.00  0.00
ATOM   5742  H1  WAT   746      29.242  35.523 -36.821  1.00  0.00
ATOM   5743  H2  WAT   746      28.670  36.590 -37.731  1.00  0.00
TER   
ATOM   5744  O   WAT   747      37.722  41.094 -37.361  1.00  0.00
ATOM   5745  H1  WAT   747      37.653  40.153 -37.522  1.00  0.00
ATOM   5746  H2  WAT   747      38.484  41.184 -36.788  1.00  0.00
TER   
ATOM   5747  O   WAT   748      29.913  31.699 -35.035  1.00  0.00
ATOM   5748  H1  WAT   748      29.733  30.802 -34.755  1.00  0.00
ATOM   5749  H2  WAT   748      29.511  32.246 -34.360  1.00  0.00
TER   
ATOM   5750  O   WAT   749      38.752  33.901 -37.134  1.00  0.00
ATOM   5751  H1  WAT   749      39.129  33.028 -37.246  1.00  0.00
ATOM   5752  H2  WAT   749      38.654  34.237 -38.025  1.00  0.00
TER   
ATOM   5753  O   WAT   750      32.883  32.273 -41.672  1.00  0.00
ATOM   5754  H1  WAT   750      32.990  33.174 -41.365  1.00  0.00
ATOM   5755  H2  WAT   750      31.972  32.225 -41.962  1.00  0.00
TER   
ATOM   5756  O   WAT   751      30.531  34.195 -36.427  1.00  0.00
ATOM   5757  H1  WAT   751      31.212  34.459 -35.808  1.00  0.00
ATOM   5758  H2  WAT   751      30.216  33.355 -36.093  1.00  0.00
TER   
ATOM   5759  O   WAT   752      34.724  35.242 -37.339  1.00  0.00
ATOM   5760  H1  WAT   752      35.232  35.740 -36.699  1.00  0.00
ATOM   5761  H2  WAT   752      35.255  34.466 -37.515  1.00  0.00
TER   
ATOM   5762  O   WAT   753      33.007  29.882 -33.073  1.00  0.00
ATOM   5763  H1  WAT   753      33.009  30.399 -33.878  1.00  0.00
ATOM   5764  H2  WAT   753      32.178  29.405 -33.096  1.00  0.00
TER   
ATOM   5765  O   WAT   754      39.394  39.994 -41.574  1.00  0.00
ATOM   5766  H1  WAT   754      38.776  40.459 -42.138  1.00  0.00
ATOM   5767  H2  WAT   754      39.907  40.687 -41.157  1.00  0.00
TER   
ATOM   5768  O   WAT   755      34.258  39.521 -34.896  1.00  0.00
ATOM   5769  H1  WAT   755      33.925  40.148 -34.254  1.00  0.00
ATOM   5770  H2  WAT   755      34.434  40.048 -35.676  1.00  0.00
TER   
ATOM   5771  O   WAT   756      32.689  31.593 -35.066  1.00  0.00
ATOM   5772  H1  WAT   756      33.031  32.437 -35.361  1.00  0.00
ATOM   5773  H2  WAT   756      31.750  31.741 -34.949  1.00  0.00
TER   
ATOM   5774  O   WAT   757      33.470  41.489 -33.081  1.00  0.00
ATOM   5775  H1  WAT   757      34.087  42.165 -33.362  1.00  0.00
ATOM   5776  H2  WAT   757      32.609  41.898 -33.172  1.00  0.00
TER   
ATOM   5777  O   WAT   758      36.372  29.081 -38.742  1.00  0.00
ATOM   5778  H1  WAT   758      36.679  28.526 -39.458  1.00  0.00
ATOM   5779  H2  WAT   758      35.442  29.216 -38.924  1.00  0.00
TER   
ATOM   5780  O   WAT   759      41.322  39.701 -35.123  1.00  0.00
ATOM   5781  H1  WAT   759      41.739  39.487 -35.957  1.00  0.00
ATOM   5782  H2  WAT   759      42.046  39.958 -34.552  1.00  0.00
TER   
ATOM   5783  O   WAT   760      38.760  37.146 -42.006  1.00  0.00
ATOM   5784  H1  WAT   760      37.833  37.080 -41.777  1.00  0.00
ATOM   5785  H2  WAT   760      38.912  38.084 -42.120  1.00  0.00
TER   
ATOM   5786  O   WAT   761      42.789  38.708 -41.502  1.00  0.00
ATOM   5787  H1  WAT   761      42.171  38.370 -42.149  1.00  0.00
ATOM   5788  H2  WAT   761      42.772  38.064 -40.794  1.00  0.00
TER   
ATOM   5789  O   WAT   762      42.232  34.886 -34.085  1.00  0.00
ATOM   5790  H1  WAT   762      41.819  35.712 -33.831  1.00  0.00
ATOM   5791  H2  WAT   762      41.500  34.301 -34.278  1.00  0.00
TER   
ATOM   5792  O   WAT   763      34.365  37.672 -39.224  1.00  0.00
ATOM   5793  H1  WAT   763      33.961  36.960 -39.719  1.00  0.00
ATOM   5794  H2  WAT   763      34.452  37.328 -38.335  1.00  0.00
TER   
ATOM   5795  O   WAT   764      34.834  41.359 -37.060  1.00  0.00
ATOM   5796  H1  WAT   764      34.536  40.754 -37.739  1.00  0.00
ATOM   5797  H2  WAT   764      35.784  41.397 -37.171  1.00  0.00
TER   
ATOM   5798  O   WAT   765      33.078  34.447 -35.444  1.00  0.00
ATOM   5799  H1  WAT   765      33.630  34.556 -36.218  1.00  0.00
ATOM   5800  H2  WAT   765      33.593  34.821 -34.728  1.00  0.00
TER   
ATOM   5801  O   WAT   766      33.925  41.097 -30.409  1.00  0.00
ATOM   5802  H1  WAT   766      33.028  41.321 -30.162  1.00  0.00
ATOM   5803  H2  WAT   766      33.951  41.221 -31.358  1.00  0.00
TER   
ATOM   5804  O   WAT   767      32.753  37.969 -31.833  1.00  0.00
ATOM   5805  H1  WAT   767      32.613  38.841 -31.464  1.00  0.00
ATOM   5806  H2  WAT   767      31.871  37.626 -31.978  1.00  0.00
TER   
ATOM   5807  O   WAT   768      31.066  36.567 -41.723  1.00  0.00
ATOM   5808  H1  WAT   768      30.946  37.293 -42.335  1.00  0.00
ATOM   5809  H2  WAT   768      30.756  35.797 -42.200  1.00  0.00
TER   
ATOM   5810  O   WAT   769      28.704  39.738 -35.916  1.00  0.00
ATOM   5811  H1  WAT   769      28.782  39.873 -36.860  1.00  0.00
ATOM   5812  H2  WAT   769      29.319  39.030 -35.723  1.00  0.00
TER   
ATOM   5813  O   WAT   770      29.949  41.438 -39.505  1.00  0.00
ATOM   5814  H1  WAT   770      29.542  41.580 -40.360  1.00  0.00
ATOM   5815  H2  WAT   770      30.840  41.154 -39.708  1.00  0.00
TER   
ATOM   5816  O   WAT   771      28.760  40.780 -33.377  1.00  0.00
ATOM   5817  H1  WAT   771      28.923  40.310 -34.195  1.00  0.00
ATOM   5818  H2  WAT   771      29.226  40.272 -32.712  1.00  0.00
TER   
ATOM   5819  O   WAT   772      33.532  29.910 -38.341  1.00  0.00
ATOM   5820  H1  WAT   772      33.089  30.691 -38.672  1.00  0.00
ATOM   5821  H2  WAT   772      34.091  30.233 -37.633  1.00  0.00
TER   
ATOM   5822  O   WAT   773      37.819  32.777 -32.737  1.00  0.00
ATOM   5823  H1  WAT   773      37.357  32.986 -31.925  1.00  0.00
ATOM   5824  H2  WAT   773      37.417  31.963 -33.040  1.00  0.00
TER   
ATOM   5825  O   WAT   774      42.820  33.998 -31.607  1.00  0.00
ATOM   5826  H1  WAT   774      41.969  33.699 -31.286  1.00  0.00
ATOM   5827  H2  WAT   774      42.660  34.242 -32.519  1.00  0.00
TER   
ATOM   5828  O   WAT   775      39.915  35.498 -29.507  1.00  0.00
ATOM   5829  H1  WAT   775      40.240  34.665 -29.847  1.00  0.00
ATOM   5830  H2  WAT   775      40.703  36.021 -29.360  1.00  0.00
TER   
ATOM   5831  O   WAT   776      35.570  30.455 -36.482  1.00  0.00
ATOM   5832  H1  WAT   776      35.867  31.361 -36.562  1.00  0.00
ATOM   5833  H2  WAT   776      36.118  29.967 -37.096  1.00  0.00
TER   
ATOM   5834  O   WAT   777      33.324  35.034 -40.612  1.00  0.00
ATOM   5835  H1  WAT   777      33.098  34.818 -39.708  1.00  0.00
ATOM   5836  H2  WAT   777      32.543  35.467 -40.958  1.00  0.00
TER   
ATOM   5837  O   WAT   778      40.553  35.040 -42.013  1.00  0.00
ATOM   5838  H1  WAT   778      39.954  35.764 -42.197  1.00  0.00
ATOM   5839  H2  WAT   778      41.101  34.978 -42.796  1.00  0.00
TER   
ATOM   5840  O   WAT   779      35.764  35.932 -29.946  1.00  0.00
ATOM   5841  H1  WAT   779      35.668  34.992 -30.096  1.00  0.00
ATOM   5842  H2  WAT   779      36.607  36.154 -30.342  1.00  0.00
TER   
ATOM   5843  O   WAT   780      39.160  33.676 -39.983  1.00  0.00
ATOM   5844  H1  WAT   780      39.553  33.994 -40.796  1.00  0.00
ATOM   5845  H2  WAT   780      39.522  32.798 -39.869  1.00  0.00
TER   
ATOM   5846  O   WAT   781      30.895  32.344 -31.793  1.00  0.00
ATOM   5847  H1  WAT   781      30.501  33.191 -31.586  1.00  0.00
ATOM   5848  H2  WAT   781      30.206  31.706 -31.602  1.00  0.00
TER   
ATOM   5849  O   WAT   782      37.469  32.427 -28.723  1.00  0.00
ATOM   5850  H1  WAT   782      36.779  32.234 -28.089  1.00  0.00
ATOM   5851  H2  WAT   782      38.212  32.711 -28.191  1.00  0.00
TER   
ATOM   5852  O   WAT   783      28.196  30.267 -37.760  1.00  0.00
ATOM   5853  H1  WAT   783      27.908  30.837 -37.048  1.00  0.00
ATOM   5854  H2  WAT   783      28.941  29.787 -37.397  1.00  0.00
TER   
ATOM   5855  O   WAT   784      39.745  36.267 -35.888  1.00  0.00
ATOM   5856  H1  WAT   784      39.014  36.776 -35.539  1.00  0.00
ATOM   5857  H2  WAT   784      39.348  35.450 -36.189  1.00  0.00
TER   
ATOM   5858  O   WAT   785      36.183  32.942 -37.483  1.00  0.00
ATOM   5859  H1  WAT   785      36.187  32.501 -38.332  1.00  0.00
ATOM   5860  H2  WAT   785      37.078  33.264 -37.376  1.00  0.00
TER   
ATOM   5861  O   WAT   786      32.033  32.825 -38.523  1.00  0.00
ATOM   5862  H1  WAT   786      31.693  33.303 -37.767  1.00  0.00
ATOM   5863  H2  WAT   786      31.271  32.372 -38.883  1.00  0.00
TER   
ATOM   5864  O   WAT   787      40.208  31.720 -36.476  1.00  0.00
ATOM   5865  H1  WAT   787      40.225  32.171 -35.631  1.00  0.00
ATOM   5866  H2  WAT   787      39.960  30.821 -36.262  1.00  0.00
TER   
ATOM   5867  O   WAT   788      30.334  40.155 -31.217  1.00  0.00
ATOM   5868  H1  WAT   788      29.950  39.514 -30.619  1.00  0.00
ATOM   5869  H2  WAT   788      30.645  40.859 -30.648  1.00  0.00
TER   
ATOM   5870  O   WAT   789      36.484  37.003 -35.736  1.00  0.00
ATOM   5871  H1  WAT   789      36.851  36.529 -34.990  1.00  0.00
ATOM   5872  H2  WAT   789      36.294  37.877 -35.395  1.00  0.00
TER   
ATOM   5873  O   WAT   790      29.348  31.747 -39.607  1.00  0.00
ATOM   5874  H1  WAT   790      29.063  31.383 -38.769  1.00  0.00
ATOM   5875  H2  WAT   790      29.286  31.015 -40.221  1.00  0.00
TER   
ATOM   5876  O   WAT   791      34.274  36.044 -33.418  1.00  0.00
ATOM   5877  H1  WAT   791      33.970  36.923 -33.193  1.00  0.00
ATOM   5878  H2  WAT   791      35.229  36.103 -33.382  1.00  0.00
TER   
ATOM   5879  O   WAT   792      38.943  39.317 -31.142  1.00  0.00
ATOM   5880  H1  WAT   792      38.876  38.397 -31.396  1.00  0.00
ATOM   5881  H2  WAT   792      38.313  39.415 -30.427  1.00  0.00
TER   
ATOM   5882  O   WAT   793      32.846  39.918 -39.183  1.00  0.00
ATOM   5883  H1  WAT   793      33.364  39.114 -39.237  1.00  0.00
ATOM   5884  H2  WAT   793      32.394  39.856 -38.342  1.00  0.00
TER   
ATOM   5885  O   WAT   794      30.330  36.884 -32.271  1.00  0.00
ATOM   5886  H1  WAT   794      29.972  37.549 -31.683  1.00  0.00
ATOM   5887  H2  WAT   794      30.036  36.052 -31.899  1.00  0.00
TER   
ATOM   5888  O   WAT   795      33.532  37.342 -29.387  1.00  0.00
ATOM   5889  H1  WAT   795      33.232  37.488 -30.284  1.00  0.00
ATOM   5890  H2  WAT   795      34.303  36.783 -29.479  1.00  0.00
TER   
ATOM   5891  O   WAT   796      38.874  42.139 -31.391  1.00  0.00
ATOM   5892  H1  WAT   796      38.889  41.207 -31.609  1.00  0.00
ATOM   5893  H2  WAT   796      38.167  42.225 -30.752  1.00  0.00
TER   
ATOM   5894  O   WAT   797      40.616  40.506 -38.546  1.00  0.00
ATOM   5895  H1  WAT   797      40.968  39.909 -39.206  1.00  0.00
ATOM   5896  H2  WAT   797      39.732  40.180 -38.375  1.00  0.00
TER   
ATOM   5897  O   WAT   798      36.702  41.266 -41.139  1.00  0.00
ATOM   5898  H1  WAT   798      37.389  41.813 -40.758  1.00  0.00
ATOM   5899  H2  WAT   798      35.915  41.810 -41.104  1.00  0.00
TER   
ATOM   5900  O   WAT   799      36.005  38.270 -41.526  1.00  0.00
ATOM   5901  H1  WAT   799      36.461  39.081 -41.300  1.00  0.00
ATOM   5902  H2  WAT   799      35.653  37.953 -40.694  1.00  0.00
TER   
ATOM   5903  O   WAT   800      31.906  28.614 -41.054  1.00  0.00
ATOM   5904  H1  WAT   800      31.777  28.606 -40.106  1.00  0.00
ATOM   5905  H2  WAT   800      31.082  28.952 -41.405  1.00  0.00
TER   
ATOM   5906  O   WAT   801      39.581  41.784 -35.579  1.00  0.00
ATOM   5907  H1  WAT   801      40.223  41.083 -35.466  1.00  0.00
ATOM   5908  H2  WAT   801      40.106  42.564 -35.760  1.00  0.00
TER   
ATOM   5909  O   WAT   802      28.905  30.373 -31.593  1.00  0.00
ATOM   5910  H1  WAT   802      28.191  30.573 -30.988  1.00  0.00
ATOM   5911  H2  WAT   802      29.325  29.597 -31.222  1.00  0.00
TER   
ATOM   5912  O   WAT   803      40.399  32.865 -33.843  1.00  0.00
[truncated: 3,646,389 more chars]
