# Supplementary material for: Water-Based Pharmacophore Modeling in Kinase Inhibitor Design: A Case Study on Fyn and Lyn Protein Kinases
Source: J Chem Inf Model. 2025 Sep 1;65(18):9747–61. doi: 10.1021/acs.jcim.5c01478 (PMC12458683; doi:10.1021/acs.jcim.5c01478)
Supplement: Supplementary file 2 [file ci5c01478_si_002.zip › Supplementary_files/Fyn_compound1/NP.frcmod]

Remark line goes here
MASS

BOND

ANGLE

DIHE
ca-ca-cc-c    4    2.800       180.000           2.000      same as X -c2-ca-X , penalty score=232.0
h4-cd-os-ca   2    2.100       180.000           2.000      same as X -c2-os-X , penalty score=232.0
cc-cd-os-ca   2    2.100       180.000           2.000      same as X -c2-os-X , penalty score=232.0
ca-ca-cc-cd   4    2.800       180.000           2.000      same as X -c2-ca-X , penalty score=232.0

IMPROPER
ca-ca-ca-os         1.1          180.0         2.0          Using the default value
ca-ca-ca-ha         1.1          180.0         2.0          Using general improper torsional angle  X- X-ca-ha, penalty score=  6.0)
ca-ca-ca-oh         1.1          180.0         2.0          Using the default value
c -ca-ca-ca         1.1          180.0         2.0          Using the default value
ca-cc-c -o         10.5          180.0         2.0          Using general improper torsional angle  X- X- c- o, penalty score=  6.0)
cc-h4-cd-os         1.1          180.0         2.0          Using the default value
c -ca-cc-cd         1.1          180.0         2.0          Using the default value
ca-ca-ca-cc         1.1          180.0         2.0          Using the default value

NONBON
