# Supplementary material for: Water-Based Pharmacophore Modeling in Kinase Inhibitor Design: A Case Study on Fyn and Lyn Protein Kinases
Source: J Chem Inf Model. 2025 Sep 1;65(18):9747–61. doi: 10.1021/acs.jcim.5c01478 (PMC12458683; doi:10.1021/acs.jcim.5c01478)
Supplement: Supplementary file 2 [file ci5c01478_si_002.zip › Supplementary_files/Fyn_compound1/NP.prep]

    0    0    2

This is a remark line
molecule.res
NP   INT  0
CORRECT     OMIT DU   BEG
  0.0000
   1  DUMM  DU    M    0  -1  -2     0.000      .0        .0      .00000
   2  DUMM  DU    M    1   0  -1     1.449      .0        .0      .00000
   3  DUMM  DU    M    2   1   0     1.523   111.21       .0      .00000
   4  C21   c3    M    3   2   1     1.540   111.208  -180.000 -0.000257
   5  H19   h1    E    4   3   2     1.094   166.624  -179.774  0.076865
   6  H20   h1    E    4   3   2     1.096    77.830    63.913  0.076865
   7  H21   h1    E    4   3   2     1.094    80.532   -50.262  0.076865
   8  O10   os    M    4   3   2     1.423    58.939  -172.076 -0.286305
   9  C20   ca    M    8   4   3     1.367   116.985     2.106  0.196699
  10  C22   ca    S    9   8   4     1.393   125.749     3.174 -0.183684
  11  H22   ha    E   10   9   8     1.084   121.978     0.025  0.111031
  12  C19   ca    M    9   8   4     1.399   114.958  -176.876 -0.239453
  13  H18   ha    E   12   9   8     1.088   119.734    -0.124  0.142067
  14  C18   ca    M   12   9   8     1.394   120.640   179.873  0.264323
  15  O9    oh    S   14  12   9     1.368   116.876   179.835 -0.517933
  16  H17   ho    E   15  14  12     0.984   108.104   -91.009  0.391510
  17  C2    ca    M   14  12   9     1.396   120.095    -0.250 -0.125939
  18  C3    c     S   17  14  12     1.476   121.930  -179.224  0.551841
  19  O2    o     E   18  17  14     1.228   119.345    -0.111 -0.496291
  20  C1    ca    M   17  14  12     1.391   119.137     0.455  0.068378
  21  O1    os    M   20  17  14     1.370   122.657   179.007 -0.159589
  22  C5    cd    M   21  20  17     1.372   117.561     0.615 -0.000527
  23  H6    h4    E   22  21  20     1.083   107.913  -178.007  0.124519
  24  C4    cc    M   22  21  20     1.344   127.634     1.464 -0.049987
  25  C6    ca    M   24  22  21     1.480   119.546  -179.007 -0.023173
  26  C17   ca    B   25  24  22     1.404   120.190    -5.402 -0.202978
  27  C16   ca    S   26  25  24     1.396   121.505   171.334 -0.100401
  28  H15   ha    E   27  26  25     1.083   116.799  -176.741  0.126542
  29  H16   ha    E   26  25  24     1.089   120.927    -6.470  0.166393
  30  C7    ca    M   25  24  22     1.399   122.136   171.349 -0.202978
  31  H7    ha    E   30  25  24     1.088   121.086     6.311  0.166393
  32  C8    ca    M   30  25  24     1.401   120.768  -171.515 -0.100401
  33  H8    ha    E   32  30  25     1.088   119.547   178.139  0.126542
  34  C9    ca    M   32  30  25     1.396   120.739    -0.813  0.140564
  35  O3    os    M   34  32  30     1.367   115.155   173.577 -0.265739
  36  C10   c3    M   35  34  32     1.428   116.983    53.969 -0.005441
  37  H1    h2    E   36  35  34     1.097   110.495    44.744  0.145693
  38  O4    os    M   36  35  34     1.426   108.981   -76.736 -0.263918
  39  C11   c3    M   38  36  35     1.429   113.566   178.758  0.061642
  40  H2    h1    E   39  38  36     1.098   108.150   -62.288  0.120731
  41  C15   c3    3   39  38  36     1.530   106.793  -178.513  0.150942
  42  O8    oh    S   41  39  38     1.429   109.130   120.503 -0.626233
  43  H14   ho    E   42  41  39     0.978   105.741    85.491  0.399052
  44  H12   h1    E   41  39  38     1.096   111.443     2.047  0.074600
  45  H13   h1    E   41  39  38     1.093   111.690  -120.217  0.074600
  46  C12   c3    M   39  38  36     1.530   110.807    59.448 -0.076818
  47  H3    h1    E   46  39  38     1.097   110.243    65.003  0.130980
  48  O5    oh    S   46  39  38     1.432   112.030  -176.223 -0.557135
  49  H9    ho    E   48  46  39     0.974   109.181   153.097  0.387310
  50  C13   c3    M   46  39  38     1.535   110.330   -54.805  0.065695
  51  H4    h1    E   50  46  39     1.098   110.112   -68.531  0.093396
  52  O6    oh    S   50  46  39     1.432   109.165   176.216 -0.625673
  53  H10   ho    E   52  50  46     0.977   106.695    43.072  0.420202
  54  C14   c3    M   50  46  39     1.539   111.080    53.265  0.216872
  55  H5    h1    E   54  50  46     1.095   109.957    68.106  0.165315
  56  O7    oh    M   54  50  46     1.440   110.333  -175.107 -0.623049
  57  H11   ho    E   56  54  50     0.970   109.574    33.321  0.419474


LOOP
   C1  C22
   C4   C3
   C9  C16
  C14  C10

IMPROPER
  C19  C22  C20  O10
   C1  C20  C22  H22
  C18  C20  C19  H18
  C19   C2  C18   O9
   C3  C18   C2   C1
   C2   C4   C3   O2
   C2  C22   C1   O1
   C4   H6   C5   O1
   C3   C6   C4   C5
  C17   C7   C6   C4
   C6  C16  C17  H16
  C17   C9  C16  H15
   C6   C8   C7   H7
   C7   C9   C8   H8
  C16   C8   C9   O3

DONE
STOP
