# Supplementary material for: Water-Based Pharmacophore Modeling in Kinase Inhibitor Design: A Case Study on Fyn and Lyn Protein Kinases
Source: J Chem Inf Model. 2025 Sep 1;65(18):9747–61. doi: 10.1021/acs.jcim.5c01478 (PMC12458683; doi:10.1021/acs.jcim.5c01478)
Supplement: Supplementary file 2 [file ci5c01478_si_002.zip › Supplementary_files/Fyn_compound2/NAT.frcmod]

Remark line goes here
MASS

BOND

ANGLE

DIHE

IMPROPER
c3-n -c -o         10.5          180.0         2.0          Using general improper torsional angle  X- X- c- o, penalty score=  6.0)
c -cc-n -hn         1.1          180.0         2.0          Using general improper torsional angle  X- X- n-hn, penalty score=  6.0)
c -cd-cc-n          1.1          180.0         2.0          Using the default value
cc-cd-cd-ha         1.1          180.0         2.0          Same as X -X -ca-ha, penalty score= 38.9 (use general term))
cc-n -c -o         10.5          180.0         2.0          Using general improper torsional angle  X- X- c- o, penalty score=  6.0)
c -c3-n -cc         1.1          180.0         2.0          Using the default value
c3-cd-cc-n          1.1          180.0         2.0          Using the default value
c -c3-n -c3         1.1          180.0         2.0          Using general improper torsional angle  X-c3- n-c3, penalty score=  3.0)
ca-ca-ca-os         1.1          180.0         2.0          Using the default value
ca-ca-ca-ha         1.1          180.0         2.0          Using general improper torsional angle  X- X-ca-ha, penalty score=  6.0)

NONBON
