# Supplementary material for: Water-Based Pharmacophore Modeling in Kinase Inhibitor Design: A Case Study on Fyn and Lyn Protein Kinases
Source: J Chem Inf Model. 2025 Sep 1;65(18):9747–61. doi: 10.1021/acs.jcim.5c01478 (PMC12458683; doi:10.1021/acs.jcim.5c01478)
Supplement: Supplementary file 2 [file ci5c01478_si_002.zip › Supplementary_files/Fyn_compound2/NAT.prep]

    0    0    2

This is a remark line
molecule.res
NAT   INT  0
CORRECT     OMIT DU   BEG
  0.0000
   1  DUMM  DU    M    0  -1  -2     0.000      .0        .0      .00000
   2  DUMM  DU    M    1   0  -1     1.449      .0        .0      .00000
   3  DUMM  DU    M    2   1   0     1.523   111.21       .0      .00000
   4  C22   c3    M    3   2   1     1.540   111.208  -180.000 -0.099233
   5  H23   h1    E    4   3   2     1.093    43.946    96.282  0.067194
   6  H24   h1    E    4   3   2     1.092    73.291   -46.046  0.067194
   7  H25   h1    E    4   3   2     1.094   145.934    54.702  0.067194
   8  S1    ss    M    4   3   2     1.815    98.364  -155.276 -0.165217
   9  C1    c3    M    8   4   3     1.820    99.363   136.045 -0.340279
  10  H3    h1    E    9   8   4     1.095   109.449   -54.053  0.151623
  11  H4    h1    E    9   8   4     1.094   109.974  -172.136  0.151623
  12  C2    c     M    9   8   4     1.514   111.254    66.313  0.759322
  13  O1    o     E   12   9   8     1.231   120.181    58.421 -0.579280
  14  N1    n     M   12   9   8     1.385   114.635  -120.576 -0.576973
  15  H5    hn    E   14  12   9     1.019   118.718    12.042  0.369610
  16  C3    cc    M   14  12   9     1.382   125.966  -177.381  0.076864
  17  C7    cd    B   16  14  12     1.339   124.797   -39.320 -0.149063
  18  C6    cd    S   17  16  14     1.432   121.802  -175.465 -0.304791
  19  H6    ha    E   18  17  16     1.086   117.054   178.437  0.183078
  20  H7    ha    E   17  16  14     1.085   122.091     3.650  0.210325
  21  C4    c     M   16  14  12     1.512   116.917   141.221  0.549262
  22  O2    o     E   21  16  14     1.236   118.944    -2.318 -0.620893
  23  N2    n     M   21  16  14     1.403   116.626   176.287 -0.043529
  24  C20   c3    3   23  21  16     1.458   116.772  -174.520 -0.158867
  25  C19   c3    3   24  23  21     1.531   115.219  -166.620  0.062817
  26  C18   c3    B   25  24  23     1.542   112.411    73.993 -0.006678
  27  H17   h1    E   26  25  24     1.098   110.332    39.965  0.064262
  28  H18   h1    E   26  25  24     1.098   108.161   155.778  0.064262
  29  H2    hc    E   25  24  23     1.098   107.376  -167.761  0.037754
  30  C21   c3    B   25  24  23     1.521   108.018   -49.999 -0.067644
  31  H21   hc    E   30  25  24     1.097   111.061   -54.447  0.041459
  32  H22   hc    E   30  25  24     1.098   110.607  -172.941  0.041459
  33  H19   h1    E   24  23  21     1.096   109.861   -40.941  0.108941
  34  H20   h1    E   24  23  21     1.100   105.734    73.166  0.108941
  35  C5    cc    M   23  21  16     1.397   122.253    -0.093 -0.026534
  36  C8    c3    M   35  23  21     1.521   120.350  -179.223  0.062881
  37  H1    hc    E   36  35  23     1.098   109.310   143.922  0.061483
  38  C9    c3    M   36  35  23     1.530   109.820   -97.159 -0.064101
  39  H8    h1    E   38  36  35     1.095   109.805   -56.556  0.047292
  40  H9    h1    E   38  36  35     1.098   109.816  -174.002  0.047292
  41  N3    n     M   38  36  35     1.463   113.497    66.247 -0.209789
  42  C10   c     M   41  38  36     1.402   121.525  -165.287  0.530806
  43  O3    o     E   42  41  38     1.234   121.780  -173.511 -0.533463
  44  C11   c3    M   42  41  38     1.537   117.766     2.130  0.033985
  45  H10   h1    E   44  42  41     1.096   107.592    41.958  0.083372
  46  H11   h1    E   44  42  41     1.097   107.236   -73.525  0.083372
  47  O4    os    M   44  42  41     1.419   112.958   165.063 -0.337459
  48  C12   ca    M   47  44  42     1.372   116.241   -72.589  0.198324
  49  C13   ca    M   48  47  44     1.397   125.816    10.068 -0.105510
  50  H12   ha    E   49  48  47     1.085   122.307    -1.750  0.116578
  51  C14   ca    M   49  48  47     1.399   120.380   178.398 -0.212607
  52  H13   ha    E   51  49  48     1.088   119.760  -179.764  0.168797
  53  C15   ca    M   51  49  48     1.390   120.062     0.532 -0.110427
  54  H14   ha    E   53  51  49     1.090   119.992   179.658  0.127715
  55  C16   ca    M   53  51  49     1.392   120.023     0.033 -0.212607
  56  H15   ha    E   55  53  51     1.087   120.218   179.627  0.168797
  57  C17   ca    M   55  53  51     1.396   119.917    -0.445 -0.105510
  58  H16   ha    E   57  55  53     1.087   119.525   179.860  0.116578


LOOP
   C5   C6
   N3  C18
   C8  C21
  C17  C12

IMPROPER
   C1   N1   C2   O1
   C2   C3   N1   H5
   C4   C7   C3   N1
   C3   C6   C7   H7
   C5   C7   C6   H6
   C3   N2   C4   O2
   C4  C20   N2   C5
   C8   C6   C5   N2
  C18   C9   N3  C10
  C11   N3  C10   O3
  C13  C17  C12   O4
  C12  C14  C13  H12
  C13  C15  C14  H13
  C14  C16  C15  H14
  C15  C17  C16  H15
  C12  C16  C17  H16

DONE
STOP
