# Supplementary material for: Water-Based Pharmacophore Modeling in Kinase Inhibitor Design: A Case Study on Fyn and Lyn Protein Kinases
Source: J Chem Inf Model. 2025 Sep 1;65(18):9747–61. doi: 10.1021/acs.jcim.5c01478 (PMC12458683; doi:10.1021/acs.jcim.5c01478)
Supplement: Supplementary file 2 [file ci5c01478_si_002.zip › Supplementary_files/Lyn/Lyn_start.pdb]

CRYST1   86.344   86.834   86.545  90.00  90.00  90.00 P 1           1
ATOM      1  N   PRO     1       8.977 -19.528 -10.100  1.00  0.00
ATOM      2  H2  PRO     1       8.567 -19.873  -9.244  1.00  0.00
ATOM      3  H3  PRO     1       8.989 -20.111 -10.925  1.00  0.00
ATOM      4  CD  PRO     1       8.286 -18.301 -10.532  1.00  0.00
ATOM      5  HD2 PRO     1       7.516 -18.043  -9.805  1.00  0.00
ATOM      6  HD3 PRO     1       7.825 -18.468 -11.506  1.00  0.00
ATOM      7  CG  PRO     1       9.391 -17.285 -10.588  1.00  0.00
ATOM      8  HG2 PRO     1       8.998 -16.303 -10.327  1.00  0.00
ATOM      9  HG3 PRO     1       9.807 -17.253 -11.595  1.00  0.00
ATOM     10  CB  PRO     1      10.412 -17.740  -9.607  1.00  0.00
ATOM     11  HB2 PRO     1      10.104 -17.406  -8.616  1.00  0.00
ATOM     12  HB3 PRO     1      11.426 -17.394  -9.808  1.00  0.00
ATOM     13  CA  PRO     1      10.358 -19.267  -9.682  1.00  0.00
ATOM     14  HA  PRO     1      11.029 -19.700 -10.423  1.00  0.00
ATOM     15  C   PRO     1      10.658 -19.869  -8.312  1.00  0.00
ATOM     16  O   PRO     1       9.980 -20.805  -7.889  1.00  0.00
ATOM     17  N   ALA     2      11.665 -19.332  -7.633  1.00  0.00
ATOM     18  H   ALA     2      12.434 -18.901  -8.127  1.00  0.00
ATOM     19  CA  ALA     2      11.732 -19.403  -6.177  1.00  0.00
ATOM     20  HA  ALA     2      11.344 -20.370  -5.858  1.00  0.00
ATOM     21  CB  ALA     2      13.172 -19.276  -5.706  1.00  0.00
ATOM     22  HB1 ALA     2      13.571 -18.309  -6.011  1.00  0.00
ATOM     23  HB2 ALA     2      13.208 -19.358  -4.620  1.00  0.00
ATOM     24  HB3 ALA     2      13.771 -20.072  -6.149  1.00  0.00
ATOM     25  C   ALA     2      10.862 -18.330  -5.533  1.00  0.00
ATOM     26  O   ALA     2      11.335 -17.547  -4.708  1.00  0.00
ATOM     27  N   TRP     3       9.589 -18.297  -5.913  1.00  0.00
ATOM     28  H   TRP     3       9.286 -18.844  -6.707  1.00  0.00
ATOM     29  CA  TRP     3       8.613 -17.527  -5.209  1.00  0.00
ATOM     30  HA  TRP     3       9.004 -17.226  -4.237  1.00  0.00
ATOM     31  CB  TRP     3       8.270 -16.282  -5.998  1.00  0.00
ATOM     32  HB2 TRP     3       8.064 -16.533  -7.038  1.00  0.00
ATOM     33  HB3 TRP     3       7.394 -15.805  -5.559  1.00  0.00
ATOM     34  CG  TRP     3       9.339 -15.271  -6.011  1.00  0.00
ATOM     35  CD1 TRP     3      10.166 -14.995  -7.025  1.00  0.00
ATOM     36  HD1 TRP     3      10.035 -15.586  -7.932  1.00  0.00
ATOM     37  NE1 TRP     3      11.021 -13.998  -6.685  1.00  0.00
ATOM     38  HE1 TRP     3      11.739 -13.605  -7.277  1.00  0.00
ATOM     39  CE2 TRP     3      10.744 -13.607  -5.412  1.00  0.00
ATOM     40  CZ2 TRP     3      11.325 -12.643  -4.639  1.00  0.00
ATOM     41  HZ2 TRP     3      12.151 -12.064  -5.054  1.00  0.00
ATOM     42  CH2 TRP     3      10.832 -12.468  -3.398  1.00  0.00
ATOM     43  HH2 TRP     3      11.264 -11.706  -2.749  1.00  0.00
ATOM     44  CZ3 TRP     3       9.792 -13.230  -2.927  1.00  0.00
ATOM     45  HZ3 TRP     3       9.413 -13.079  -1.916  1.00  0.00
ATOM     46  CE3 TRP     3       9.211 -14.176  -3.683  1.00  0.00
ATOM     47  HE3 TRP     3       8.381 -14.742  -3.260  1.00  0.00
ATOM     48  CD2 TRP     3       9.690 -14.385  -4.960  1.00  0.00
ATOM     49  C   TRP     3       7.405 -18.401  -5.091  1.00  0.00
ATOM     50  O   TRP     3       6.484 -18.106  -4.368  1.00  0.00
ATOM     51  N   GLU     4       7.412 -19.507  -5.801  1.00  0.00
ATOM     52  H   GLU     4       8.124 -19.707  -6.488  1.00  0.00
ATOM     53  CA  GLU     4       6.315 -20.457  -5.645  1.00  0.00
ATOM     54  HA  GLU     4       5.388 -19.916  -5.459  1.00  0.00
ATOM     55  CB  GLU     4       6.141 -21.307  -6.905  1.00  0.00
ATOM     56  HB2 GLU     4       6.092 -20.620  -7.750  1.00  0.00
ATOM     57  HB3 GLU     4       7.029 -21.932  -6.996  1.00  0.00
ATOM     58  CG  GLU     4       4.890 -22.195  -6.896  1.00  0.00
ATOM     59  HG2 GLU     4       5.071 -23.038  -7.564  1.00  0.00
ATOM     60  HG3 GLU     4       4.764 -22.561  -5.877  1.00  0.00
ATOM     61  CD  GLU     4       3.630 -21.467  -7.331  1.00  0.00
ATOM     62  OE1 GLU     4       3.735 -20.487  -8.101  1.00  0.00
ATOM     63  OE2 GLU     4       2.530 -21.883  -6.909  1.00  0.00
ATOM     64  C   GLU     4       6.523 -21.360  -4.430  1.00  0.00
ATOM     65  O   GLU     4       7.602 -21.927  -4.233  1.00  0.00
ATOM     66  N   ILE     5       5.474 -21.473  -3.621  1.00  0.00
ATOM     67  H   ILE     5       4.677 -20.872  -3.777  1.00  0.00
ATOM     68  CA  ILE     5       5.431 -22.401  -2.497  1.00  0.00
ATOM     69  HA  ILE     5       6.248 -23.122  -2.534  1.00  0.00
ATOM     70  CB  ILE     5       5.456 -21.662  -1.137  1.00  0.00
ATOM     71  HB  ILE     5       5.228 -22.372  -0.342  1.00  0.00
ATOM     72  CG2 ILE     5       6.836 -21.046  -0.890  1.00  0.00
ATOM     73 HG21 ILE     5       7.065 -20.336  -1.685  1.00  0.00
ATOM     74 HG22 ILE     5       6.838 -20.530   0.070  1.00  0.00
ATOM     75 HG23 ILE     5       7.589 -21.834  -0.880  1.00  0.00
ATOM     76  CG1 ILE     5       4.337 -20.613  -1.071  1.00  0.00
ATOM     77 HG12 ILE     5       4.644 -19.785  -1.709  1.00  0.00
ATOM     78 HG13 ILE     5       3.444 -21.080  -1.486  1.00  0.00
ATOM     79  CD1 ILE     5       4.036 -20.096   0.315  1.00  0.00
ATOM     80 HD11 ILE     5       4.929 -19.629   0.730  1.00  0.00
ATOM     81 HD12 ILE     5       3.233 -19.360   0.262  1.00  0.00
ATOM     82 HD13 ILE     5       3.729 -20.924   0.954  1.00  0.00
ATOM     83  C   ILE     5       4.160 -23.242  -2.616  1.00  0.00
ATOM     84  O   ILE     5       3.164 -22.767  -3.168  1.00  0.00
ATOM     85  N   PRO     6       4.187 -24.493  -2.110  1.00  0.00
ATOM     86  CD  PRO     6       5.312 -25.207  -1.482  1.00  0.00
ATOM     87  HD2 PRO     6       5.372 -24.944  -0.426  1.00  0.00
ATOM     88  HD3 PRO     6       6.245 -24.936  -1.977  1.00  0.00
ATOM     89  CG  PRO     6       4.951 -26.640  -1.695  1.00  0.00
ATOM     90  HG2 PRO     6       5.403 -27.257  -0.919  1.00  0.00
ATOM     91  HG3 PRO     6       5.302 -26.970  -2.673  1.00  0.00
ATOM     92  CB  PRO     6       3.458 -26.679  -1.623  1.00  0.00
ATOM     93  HB2 PRO     6       3.194 -26.785  -0.571  1.00  0.00
ATOM     94  HB3 PRO     6       2.995 -27.482  -2.196  1.00  0.00
ATOM     95  CA  PRO     6       2.980 -25.317  -2.147  1.00  0.00
ATOM     96  HA  PRO     6       2.604 -25.344  -3.170  1.00  0.00
ATOM     97  C   PRO     6       1.904 -24.749  -1.225  1.00  0.00
ATOM     98  O   PRO     6       2.224 -24.171  -0.180  1.00  0.00
ATOM     99  N   ARG     7       0.644 -24.914  -1.618  1.00  0.00
ATOM    100  H   ARG     7       0.471 -25.354  -2.510  1.00  0.00
ATOM    101  CA  ARG     7      -0.506 -24.427  -0.850  1.00  0.00
ATOM    102  HA  ARG     7      -0.475 -23.340  -0.770  1.00  0.00
ATOM    103  CB  ARG     7      -1.803 -24.830  -1.562  1.00  0.00
ATOM    104  HB2 ARG     7      -1.665 -24.586  -2.615  1.00  0.00
ATOM    105  HB3 ARG     7      -1.894 -25.910  -1.449  1.00  0.00
ATOM    106  CG  ARG     7      -3.072 -24.156  -1.046  1.00  0.00
ATOM    107  HG2 ARG     7      -3.233 -24.460  -0.012  1.00  0.00
ATOM    108  HG3 ARG     7      -2.935 -23.075  -1.089  1.00  0.00
ATOM    109  CD  ARG     7      -4.282 -24.549  -1.887  1.00  0.00
ATOM    110  HD2 ARG     7      -4.434 -25.626  -1.809  1.00  0.00
ATOM    111  HD3 ARG     7      -5.162 -24.030  -1.508  1.00  0.00
ATOM    112  NE  ARG     7      -4.102 -24.201  -3.297  1.00  0.00
ATOM    113  HE  ARG     7      -3.767 -24.931  -3.910  1.00  0.00
ATOM    114  CZ  ARG     7      -4.349 -23.001  -3.815  1.00  0.00
ATOM    115  NH1 ARG     7      -4.796 -22.015  -3.046  1.00  0.00
ATOM    116 HH11 ARG     7      -4.949 -22.177  -2.061  1.00  0.00
ATOM    117 HH12 ARG     7      -4.980 -21.107  -3.449  1.00  0.00
ATOM    118  NH2 ARG     7      -4.147 -22.785  -5.107  1.00  0.00
ATOM    119 HH21 ARG     7      -3.807 -23.534  -5.694  1.00  0.00
ATOM    120 HH22 ARG     7      -4.335 -21.874  -5.500  1.00  0.00
ATOM    121  C   ARG     7      -0.518 -24.935   0.600  1.00  0.00
ATOM    122  O   ARG     7      -1.028 -24.258   1.497  1.00  0.00
ATOM    123  N   GLU     8       0.062 -26.118   0.814  1.00  0.00
ATOM    124  H   GLU     8       0.529 -26.570   0.041  1.00  0.00
ATOM    125  CA  GLU     8      -0.001 -26.824   2.098  1.00  0.00
ATOM    126  HA  GLU     8      -1.025 -26.807   2.471  1.00  0.00
ATOM    127  CB  GLU     8       0.444 -28.289   1.952  1.00  0.00
ATOM    128  HB2 GLU     8       1.441 -28.259   1.512  1.00  0.00
ATOM    129  HB3 GLU     8       0.506 -28.687   2.965  1.00  0.00
ATOM    130  CG  GLU     8      -0.466 -29.197   1.099  1.00  0.00
ATOM    131  HG2 GLU     8      -0.150 -30.225   1.275  1.00  0.00
ATOM    132  HG3 GLU     8      -1.485 -29.064   1.463  1.00  0.00
ATOM    133  CD  GLU     8      -0.418 -28.900  -0.396  1.00  0.00
ATOM    134  OE1 GLU     8       0.693 -28.854  -0.974  1.00  0.00
ATOM    135  OE2 GLU     8      -1.500 -28.712  -0.993  1.00  0.00
ATOM    136  C   GLU     8       0.840 -26.142   3.172  1.00  0.00
ATOM    137  O   GLU     8       0.602 -26.329   4.368  1.00  0.00
ATOM    138  N   SER     9       1.819 -25.353   2.735  1.00  0.00
ATOM    139  H   SER     9       2.004 -25.291   1.744  1.00  0.00
ATOM    140  CA  SER     9       2.702 -24.642   3.648  1.00  0.00
ATOM    141  HA  SER     9       2.780 -25.191   4.587  1.00  0.00
ATOM    142  CB  SER     9       4.102 -24.504   3.044  1.00  0.00
ATOM    143  HB2 SER     9       4.763 -24.061   3.789  1.00  0.00
ATOM    144  HB3 SER     9       4.468 -25.496   2.778  1.00  0.00
ATOM    145  OG  SER     9       4.078 -23.687   1.892  1.00  0.00
ATOM    146  HG  SER     9       4.965 -23.615   1.532  1.00  0.00
ATOM    147  C   SER     9       2.146 -23.276   4.051  1.00  0.00
ATOM    148  O   SER     9       2.880 -22.429   4.551  1.00  0.00
ATOM    149  N   ILE    10       0.828 -23.150   3.984  1.00  0.00
ATOM    150  H   ILE    10       0.284 -23.971   3.759  1.00  0.00
ATOM    151  CA  ILE    10       0.123 -21.920   4.291  1.00  0.00
ATOM    152  HA  ILE    10       0.692 -21.269   4.955  1.00  0.00
ATOM    153  CB  ILE    10      -0.182 -21.178   2.992  1.00  0.00
ATOM    154  HB  ILE    10      -0.429 -21.910   2.223  1.00  0.00
ATOM    155  CG2 ILE    10      -1.320 -20.241   3.165  1.00  0.00
ATOM    156 HG21 ILE    10      -1.074 -19.509   3.934  1.00  0.00
ATOM    157 HG22 ILE    10      -1.515 -19.728   2.224  1.00  0.00
ATOM    158 HG23 ILE    10      -2.208 -20.798   3.465  1.00  0.00
ATOM    159  CG1 ILE    10       1.042 -20.448   2.499  1.00  0.00
ATOM    160 HG12 ILE    10       1.914 -21.052   2.748  1.00  0.00
ATOM    161 HG13 ILE    10       0.962 -20.356   1.416  1.00  0.00
ATOM    162  CD1 ILE    10       1.183 -19.121   3.091  1.00  0.00
ATOM    163 HD11 ILE    10       1.264 -19.213   4.175  1.00  0.00
ATOM    164 HD12 ILE    10       2.081 -18.642   2.700  1.00  0.00
ATOM    165 HD13 ILE    10       0.312 -18.517   2.842  1.00  0.00
ATOM    166  C   ILE    10      -1.225 -22.206   4.929  1.00  0.00
ATOM    167  O   ILE    10      -2.053 -22.849   4.312  1.00  0.00
ATOM    168  N   LYS    11      -1.468 -21.710   6.140  1.00  0.00
ATOM    169  H   LYS    11      -0.748 -21.215   6.646  1.00  0.00
ATOM    170  CA  LYS    11      -2.754 -21.921   6.797  1.00  0.00
ATOM    171  HA  LYS    11      -3.397 -22.525   6.157  1.00  0.00
ATOM    172  CB  LYS    11      -2.571 -22.648   8.134  1.00  0.00
ATOM    173  HB2 LYS    11      -1.784 -22.126   8.678  1.00  0.00
ATOM    174  HB3 LYS    11      -3.510 -22.558   8.680  1.00  0.00
ATOM    175  CG  LYS    11      -2.203 -24.122   7.997  1.00  0.00
ATOM    176  HG2 LYS    11      -3.006 -24.627   7.460  1.00  0.00
ATOM    177  HG3 LYS    11      -1.281 -24.193   7.420  1.00  0.00
ATOM    178  CD  LYS    11      -2.006 -24.783   9.350  1.00  0.00
ATOM    179  HD2 LYS    11      -1.169 -24.303   9.857  1.00  0.00
ATOM    180  HD3 LYS    11      -2.912 -24.650   9.941  1.00  0.00
ATOM    181  CE  LYS    11      -1.718 -26.267   9.191  1.00  0.00
ATOM    182  HE2 LYS    11      -2.583 -26.735   8.722  1.00  0.00
ATOM    183  HE3 LYS    11      -0.849 -26.379   8.542  1.00  0.00
ATOM    184  NZ  LYS    11      -1.448 -26.922  10.494  1.00  0.00
ATOM    185  HZ1 LYS    11      -2.253 -26.819  11.095  1.00  0.00
ATOM    186  HZ2 LYS    11      -1.262 -27.904  10.346  1.00  0.00
ATOM    187  HZ3 LYS    11      -0.646 -26.489  10.929  1.00  0.00
ATOM    188  C   LYS    11      -3.459 -20.584   6.996  1.00  0.00
ATOM    189  O   LYS    11      -2.896 -19.664   7.594  1.00  0.00
ATOM    190  N   LEU    12      -4.679 -20.478   6.471  1.00  0.00
ATOM    191  H   LEU    12      -5.050 -21.238   5.918  1.00  0.00
ATOM    192  CA  LEU    12      -5.488 -19.269   6.619  1.00  0.00
ATOM    193  HA  LEU    12      -4.831 -18.406   6.731  1.00  0.00
ATOM    194  CB  LEU    12      -6.385 -19.046   5.396  1.00  0.00
ATOM    195  HB2 LEU    12      -6.967 -19.965   5.335  1.00  0.00
ATOM    196  HB3 LEU    12      -7.042 -18.218   5.663  1.00  0.00
ATOM    197  CG  LEU    12      -5.735 -18.764   4.040  1.00  0.00
ATOM    198  HG  LEU    12      -5.022 -19.556   3.808  1.00  0.00
ATOM    199  CD1 LEU    12      -6.802 -18.712   2.962  1.00  0.00
ATOM    200 HD11 LEU    12      -7.515 -17.920   3.193  1.00  0.00
ATOM    201 HD12 LEU    12      -6.336 -18.511   1.997  1.00  0.00
ATOM    202 HD13 LEU    12      -7.324 -19.668   2.920  1.00  0.00
ATOM    203  CD2 LEU    12      -4.975 -17.454   4.076  1.00  0.00
ATOM    204 HD21 LEU    12      -4.196 -17.506   4.837  1.00  0.00
ATOM    205 HD22 LEU    12      -4.519 -17.271   3.102  1.00  0.00
ATOM    206 HD23 LEU    12      -5.661 -16.642   4.314  1.00  0.00
ATOM    207  C   LEU    12      -6.325 -19.369   7.890  1.00  0.00
ATOM    208  O   LEU    12      -7.110 -20.308   8.053  1.00  0.00
ATOM    209  N   VAL    13      -6.152 -18.397   8.785  1.00  0.00
ATOM    210  H   VAL    13      -5.518 -17.639   8.575  1.00  0.00
ATOM    211  CA  VAL    13      -6.757 -18.449  10.119  1.00  0.00
ATOM    212  HA  VAL    13      -7.282 -19.388  10.292  1.00  0.00
ATOM    213  CB  VAL    13      -5.691 -18.259  11.243  1.00  0.00
ATOM    214  HB  VAL    13      -5.203 -17.295  11.100  1.00  0.00
ATOM    215  CG1 VAL    13      -6.333 -18.304  12.635  1.00  0.00
ATOM    216 HG11 VAL    13      -6.822 -19.268  12.779  1.00  0.00
ATOM    217 HG12 VAL    13      -5.564 -18.169  13.395  1.00  0.00
ATOM    218 HG13 VAL    13      -7.072 -17.507  12.720  1.00  0.00
ATOM    219  CG2 VAL    13      -4.588 -19.314  11.129  1.00  0.00
ATOM    220 HG21 VAL    13      -4.097 -19.223  10.160  1.00  0.00
ATOM    221 HG22 VAL    13      -3.856 -19.162  11.922  1.00  0.00
ATOM    222 HG23 VAL    13      -5.025 -20.308  11.223  1.00  0.00
ATOM    223  C   VAL    13      -7.912 -17.454  10.296  1.00  0.00
ATOM    224  O   VAL    13      -9.035 -17.857  10.610  1.00  0.00
ATOM    225  N   LYS    14      -7.632 -16.169  10.090  1.00  0.00
ATOM    226  H   LYS    14      -6.695 -15.900   9.826  1.00  0.00
ATOM    227  CA  LYS    14      -8.622 -15.113  10.309  1.00  0.00
ATOM    228  HA  LYS    14      -9.604 -15.555  10.478  1.00  0.00
ATOM    229  CB  LYS    14      -8.243 -14.274  11.536  1.00  0.00
ATOM    230  HB2 LYS    14      -7.993 -14.976  12.332  1.00  0.00
ATOM    231  HB3 LYS    14      -7.355 -13.703  11.264  1.00  0.00
ATOM    232  CG  LYS    14      -9.333 -13.320  12.023  1.00  0.00
ATOM    233  HG2 LYS    14      -9.540 -12.606  11.225  1.00  0.00
ATOM    234  HG3 LYS    14     -10.229 -13.905  12.228  1.00  0.00
ATOM    235  CD  LYS    14      -8.917 -12.566  13.283  1.00  0.00
ATOM    236  HD2 LYS    14      -9.809 -12.126  13.728  1.00  0.00
ATOM    237  HD3 LYS    14      -8.480 -13.281  13.980  1.00  0.00
ATOM    238  CE  LYS    14      -7.905 -11.468  12.983  1.00  0.00
ATOM    239  HE2 LYS    14      -7.018 -11.928  12.546  1.00  0.00
ATOM    240  HE3 LYS    14      -8.348 -10.780  12.262  1.00  0.00
ATOM    241  NZ  LYS    14      -7.522 -10.720  14.209  1.00  0.00
ATOM    242  HZ1 LYS    14      -7.110 -11.357  14.876  1.00  0.00
ATOM    243  HZ2 LYS    14      -6.852 -10.003  13.971  1.00  0.00
ATOM    244  HZ3 LYS    14      -8.343 -10.293  14.613  1.00  0.00
ATOM    245  C   LYS    14      -8.786 -14.224   9.077  1.00  0.00
ATOM    246  O   LYS    14      -7.804 -13.752   8.499  1.00  0.00
ATOM    247  N   LYS    15     -10.040 -14.014   8.680  1.00  0.00
ATOM    248  H   LYS    15     -10.791 -14.492   9.157  1.00  0.00
ATOM    249  CA  LYS    15     -10.375 -13.150   7.551  1.00  0.00
ATOM    250  HA  LYS    15      -9.665 -13.305   6.739  1.00  0.00
ATOM    251  CB  LYS    15     -11.781 -13.475   7.042  1.00  0.00
ATOM    252  HB2 LYS    15     -11.782 -14.532   6.775  1.00  0.00
ATOM    253  HB3 LYS    15     -12.463 -13.311   7.876  1.00  0.00
ATOM    254  CG  LYS    15     -12.236 -12.653   5.848  1.00  0.00
ATOM    255  HG2 LYS    15     -12.113 -11.595   6.079  1.00  0.00
ATOM    256  HG3 LYS    15     -11.621 -12.910   4.986  1.00  0.00
ATOM    257  CD  LYS    15     -13.692 -12.934   5.531  1.00  0.00
ATOM    258  HD2 LYS    15     -13.758 -13.894   5.019  1.00  0.00
ATOM    259  HD3 LYS    15     -14.250 -12.982   6.467  1.00  0.00
ATOM    260  CE  LYS    15     -14.279 -11.850   4.650  1.00  0.00
ATOM    261  HE2 LYS    15     -14.145 -10.890   5.148  1.00  0.00
ATOM    262  HE3 LYS    15     -13.739 -11.846   3.703  1.00  0.00
ATOM    263  NZ  LYS    15     -15.725 -12.077   4.393  1.00  0.00
ATOM    264  HZ1 LYS    15     -16.226 -12.081   5.271  1.00  0.00
ATOM    265  HZ2 LYS    15     -16.083 -11.339   3.804  1.00  0.00
ATOM    266  HZ3 LYS    15     -15.849 -12.967   3.931  1.00  0.00
ATOM    267  C   LYS    15     -10.281 -11.690   7.983  1.00  0.00
ATOM    268  O   LYS    15     -10.830 -11.309   9.018  1.00  0.00
ATOM    269  N   LEU    16      -9.583 -10.884   7.186  1.00  0.00
ATOM    270  H   LEU    16      -9.152 -11.265   6.357  1.00  0.00
ATOM    271  CA  LEU    16      -9.329  -9.477   7.518  1.00  0.00
ATOM    272  HA  LEU    16      -9.621  -9.284   8.550  1.00  0.00
ATOM    273  CB  LEU    16      -7.839  -9.145   7.358  1.00  0.00
ATOM    274  HB2 LEU    16      -7.641  -9.456   6.333  1.00  0.00
ATOM    275  HB3 LEU    16      -7.725  -8.064   7.438  1.00  0.00
ATOM    276  CG  LEU    16      -6.847  -9.835   8.303  1.00  0.00
ATOM    277  HG  LEU    16      -7.097 -10.894   8.364  1.00  0.00
ATOM    278  CD1 LEU    16      -5.422  -9.680   7.794  1.00  0.00
ATOM    279 HD11 LEU    16      -5.171  -8.621   7.733  1.00  0.00
ATOM    280 HD12 LEU    16      -4.735 -10.176   8.479  1.00  0.00
ATOM    281 HD13 LEU    16      -5.337 -10.130   6.805  1.00  0.00
ATOM    282  CD2 LEU    16      -6.964  -9.314   9.733  1.00  0.00
ATOM    283 HD21 LEU    16      -7.972  -9.496  10.105  1.00  0.00
ATOM    284 HD22 LEU    16      -6.243  -9.829  10.368  1.00  0.00
ATOM    285 HD23 LEU    16      -6.760  -8.243   9.748  1.00  0.00
ATOM    286  C   LEU    16     -10.183  -8.495   6.711  1.00  0.00
ATOM    287  O   LEU    16     -10.309  -7.324   7.082  1.00  0.00
ATOM    288  N   GLY    17     -10.763  -8.973   5.612  1.00  0.00
ATOM    289  H   GLY    17     -10.609  -9.934   5.344  1.00  0.00
ATOM    290  CA  GLY    17     -11.625  -8.147   4.769  1.00  0.00
ATOM    291  HA2 GLY    17     -12.610  -8.103   5.234  1.00  0.00
ATOM    292  HA3 GLY    17     -11.198  -7.145   4.728  1.00  0.00
ATOM    293  C   GLY    17     -11.768  -8.681   3.358  1.00  0.00
ATOM    294  O   GLY    17     -10.787  -9.106   2.742  1.00  0.00
ATOM    295  N   ALA    18     -12.999  -8.654   2.849  1.00  0.00
ATOM    296  H   ALA    18     -13.767  -8.369   3.439  1.00  0.00
ATOM    297  CA  ALA    18     -13.298  -9.098   1.487  1.00  0.00
ATOM    298  HA  ALA    18     -12.466  -9.710   1.140  1.00  0.00
ATOM    299  CB  ALA    18     -14.569  -9.949   1.473  1.00  0.00
ATOM    300  HB1 ALA    18     -15.413  -9.347   1.810  1.00  0.00
ATOM    301  HB2 ALA    18     -14.757 -10.304   0.460  1.00  0.00
ATOM    302  HB3 ALA    18     -14.443 -10.802   2.139  1.00  0.00
ATOM    303  C   ALA    18     -13.423  -7.913   0.523  1.00  0.00
ATOM    304  O   ALA    18     -12.850  -6.846   0.759  1.00  0.00
ATOM    305  N   GLY    19     -14.166  -8.111  -0.564  1.00  0.00
ATOM    306  H   GLY    19     -14.603  -9.010  -0.711  1.00  0.00
ATOM    307  CA  GLY    19     -14.378  -7.069  -1.564  1.00  0.00
ATOM    308  HA2 GLY    19     -15.227  -6.461  -1.253  1.00  0.00
ATOM    309  HA3 GLY    19     -13.483  -6.447  -1.607  1.00  0.00
ATOM    310  C   GLY    19     -14.653  -7.633  -2.943  1.00  0.00
ATOM    311  O   GLY    19     -14.884  -8.837  -3.097  1.00  0.00
ATOM    312  N   GLN    20     -14.633  -6.758  -3.944  1.00  0.00
ATOM    313  H   GLN    20     -14.532  -5.773  -3.744  1.00  0.00
ATOM    314  CA  GLN    20     -14.834  -7.165  -5.332  1.00  0.00
ATOM    315  HA  GLN    20     -15.652  -7.883  -5.390  1.00  0.00
ATOM    316  CB  GLN    20     -15.182  -5.958  -6.204  1.00  0.00
ATOM    317  HB2 GLN    20     -16.083  -5.519  -5.776  1.00  0.00
ATOM    318  HB3 GLN    20     -14.354  -5.257  -6.104  1.00  0.00
ATOM    319  CG  GLN    20     -15.420  -6.266  -7.707  1.00  0.00
ATOM    320  HG2 GLN    20     -14.521  -6.716  -8.128  1.00  0.00
ATOM    321  HG3 GLN    20     -16.250  -6.969  -7.789  1.00  0.00
ATOM    322  CD  GLN    20     -15.763  -5.010  -8.515  1.00  0.00
ATOM    323  OE1 GLN    20     -15.983  -5.063  -9.724  1.00  0.00
ATOM    324  NE2 GLN    20     -15.820  -3.842  -7.834  1.00  0.00
ATOM    325 HE21 GLN    20     -16.041  -2.987  -8.323  1.00  0.00
ATOM    326 HE22 GLN    20     -15.640  -3.831  -6.841  1.00  0.00
ATOM    327  C   GLN    20     -13.607  -7.897  -5.878  1.00  0.00
ATOM    328  O   GLN    20     -13.739  -8.940  -6.520  1.00  0.00
ATOM    329  N   PHE    21     -12.421  -7.358  -5.602  1.00  0.00
ATOM    330  H   PHE    21     -12.381  -6.482  -5.101  1.00  0.00
ATOM    331  CA  PHE    21     -11.167  -7.931  -6.103  1.00  0.00
ATOM    332  HA  PHE    21     -11.289  -8.219  -7.147  1.00  0.00
ATOM    333  CB  PHE    21     -10.022  -6.914  -6.005  1.00  0.00
ATOM    334  HB2 PHE    21      -9.883  -6.619  -4.965  1.00  0.00
ATOM    335  HB3 PHE    21      -9.096  -7.343  -6.388  1.00  0.00
ATOM    336  CG  PHE    21     -10.264  -5.643  -6.784  1.00  0.00
ATOM    337  CD1 PHE    21     -10.699  -5.690  -8.111  1.00  0.00
ATOM    338  HD1 PHE    21     -10.864  -6.659  -8.581  1.00  0.00
ATOM    339  CE1 PHE    21     -10.922  -4.519  -8.833  1.00  0.00
ATOM    340  HE1 PHE    21     -11.268  -4.569  -9.866  1.00  0.00
ATOM    341  CZ  PHE    21     -10.701  -3.281  -8.231  1.00  0.00
ATOM    342  HZ  PHE    21     -10.872  -2.361  -8.791  1.00  0.00
ATOM    343  CE2 PHE    21     -10.261  -3.220  -6.909  1.00  0.00
ATOM    344  HE2 PHE    21     -10.087  -2.256  -6.433  1.00  0.00
ATOM    345  CD2 PHE    21     -10.044  -4.401  -6.195  1.00  0.00
ATOM    346  HD2 PHE    21      -9.698  -4.357  -5.162  1.00  0.00
ATOM    347  C   PHE    21     -10.778  -9.248  -5.429  1.00  0.00
ATOM    348  O   PHE    21     -10.131 -10.096  -6.047  1.00  0.00
ATOM    349  N   GLY    22     -11.177  -9.414  -4.171  1.00  0.00
ATOM    350  H   GLY    22     -11.689  -8.678  -3.706  1.00  0.00
ATOM    351  CA  GLY    22     -10.896 -10.640  -3.427  1.00  0.00
ATOM    352  HA2 GLY    22     -11.697 -11.349  -3.638  1.00  0.00
ATOM    353  HA3 GLY    22      -9.950 -11.042  -3.789  1.00  0.00
ATOM    354  C   GLY    22     -10.803 -10.434  -1.928  1.00  0.00
ATOM    355  O   GLY    22     -11.311  -9.445  -1.396  1.00  0.00
ATOM    356  N   GLU    23     -10.145 -11.370  -1.249  1.00  0.00
ATOM    357  H   GLU    23      -9.752 -12.157  -1.746  1.00  0.00
ATOM    358  CA  GLU    23     -10.039 -11.348   0.212  1.00  0.00
ATOM    359  HA  GLU    23     -10.603 -10.505   0.611  1.00  0.00
ATOM    360  CB  GLU    23     -10.606 -12.644   0.809  1.00  0.00
ATOM    361  HB2 GLU    23     -10.095 -13.471   0.315  1.00  0.00
ATOM    362  HB3 GLU    23     -10.353 -12.642   1.869  1.00  0.00
ATOM    363  CG  GLU    23     -12.113 -12.808   0.646  1.00  0.00
ATOM    364  HG2 GLU    23     -12.586 -11.937   1.100  1.00  0.00
ATOM    365  HG3 GLU    23     -12.339 -12.829  -0.420  1.00  0.00
ATOM    366  CD  GLU    23     -12.645 -14.072   1.301  1.00  0.00
ATOM    367  OE1 GLU    23     -12.075 -15.160   1.064  1.00  0.00
ATOM    368  OE2 GLU    23     -13.641 -13.979   2.047  1.00  0.00
ATOM    369  C   GLU    23      -8.609 -11.121   0.713  1.00  0.00
ATOM    370  O   GLU    23      -7.643 -11.304  -0.029  1.00  0.00
ATOM    371  N   VAL    24      -8.496 -10.702   1.973  1.00  0.00
ATOM    372  H   VAL    24      -9.329 -10.408   2.463  1.00  0.00
ATOM    373  CA  VAL    24      -7.209 -10.591   2.663  1.00  0.00
ATOM    374  HA  VAL    24      -6.425 -11.071   2.076  1.00  0.00
ATOM    375  CB  VAL    24      -6.800  -9.116   2.925  1.00  0.00
ATOM    376  HB  VAL    24      -7.452  -8.699   3.692  1.00  0.00
ATOM    377  CG1 VAL    24      -5.354  -9.039   3.392  1.00  0.00
ATOM    378 HG11 VAL    24      -4.701  -9.457   2.625  1.00  0.00
ATOM    379 HG12 VAL    24      -5.084  -7.998   3.571  1.00  0.00
ATOM    380 HG13 VAL    24      -5.239  -9.608   4.315  1.00  0.00
ATOM    381  CG2 VAL    24      -6.975  -8.266   1.671  1.00  0.00
ATOM    382 HG21 VAL    24      -8.020  -8.288   1.361  1.00  0.00
ATOM    383 HG22 VAL    24      -6.681  -7.239   1.884  1.00  0.00
ATOM    384 HG23 VAL    24      -6.351  -8.664   0.871  1.00  0.00
ATOM    385  C   VAL    24      -7.286 -11.369   3.981  1.00  0.00
ATOM    386  O   VAL    24      -8.233 -11.202   4.754  1.00  0.00
ATOM    387  N   TRP    25      -6.289 -12.220   4.223  1.00  0.00
ATOM    388  H   TRP    25      -5.519 -12.267   3.572  1.00  0.00
ATOM    389  CA  TRP    25      -6.280 -13.124   5.378  1.00  0.00
ATOM    390  HA  TRP    25      -7.086 -12.862   6.063  1.00  0.00
ATOM    391  CB  TRP    25      -6.482 -14.572   4.915  1.00  0.00
ATOM    392  HB2 TRP    25      -5.936 -14.757   3.990  1.00  0.00
ATOM    393  HB3 TRP    25      -6.115 -15.241   5.694  1.00  0.00
ATOM    394  CG  TRP    25      -7.911 -14.958   4.656  1.00  0.00
ATOM    395  CD1 TRP    25      -8.683 -14.579   3.595  1.00  0.00
ATOM    396  HD1 TRP    25      -8.220 -13.921   2.860  1.00  0.00
ATOM    397  NE1 TRP    25      -9.935 -15.139   3.694  1.00  0.00
ATOM    398  HE1 TRP    25     -10.691 -15.007   3.039  1.00  0.00
ATOM    399  CE2 TRP    25      -9.990 -15.905   4.830  1.00  0.00
ATOM    400  CZ2 TRP    25     -11.042 -16.665   5.355  1.00  0.00
ATOM    401  HZ2 TRP    25     -11.989 -16.687   4.815  1.00  0.00
ATOM    402  CH2 TRP    25     -10.812 -17.340   6.526  1.00  0.00
ATOM    403  HH2 TRP    25     -11.607 -17.942   6.966  1.00  0.00
ATOM    404  CZ3 TRP    25      -9.567 -17.275   7.178  1.00  0.00
ATOM    405  HZ3 TRP    25      -9.393 -17.816   8.108  1.00  0.00
ATOM    406  CE3 TRP    25      -8.521 -16.519   6.657  1.00  0.00
ATOM    407  HE3 TRP    25      -7.578 -16.495   7.203  1.00  0.00
ATOM    408  CD2 TRP    25      -8.729 -15.818   5.460  1.00  0.00
ATOM    409  C   TRP    25      -4.990 -13.045   6.195  1.00  0.00
ATOM    410  O   TRP    25      -3.926 -12.727   5.666  1.00  0.00
ATOM    411  N   MET    26      -5.104 -13.334   7.490  1.00  0.00
ATOM    412  H   MET    26      -6.022 -13.391   7.908  1.00  0.00
ATOM    413  CA  MET    26      -3.941 -13.554   8.343  1.00  0.00
ATOM    414  HA  MET    26      -3.078 -13.036   7.924  1.00  0.00
ATOM    415  CB  MET    26      -4.189 -13.025   9.759  1.00  0.00
ATOM    416  HB2 MET    26      -4.444 -11.970   9.660  1.00  0.00
ATOM    417  HB3 MET    26      -5.048 -13.570  10.152  1.00  0.00
ATOM    418  CG  MET    26      -3.006 -13.177  10.720  1.00  0.00
ATOM    419  HG2 MET    26      -2.100 -13.060  10.125  1.00  0.00
ATOM    420  HG3 MET    26      -3.076 -12.360  11.438  1.00  0.00
ATOM    421  SD  MET    26      -2.933 -14.749  11.612  1.00  0.00
ATOM    422  CE  MET    26      -4.070 -14.433  12.961  1.00  0.00
ATOM    423  HE1 MET    26      -5.058 -14.207  12.559  1.00  0.00
ATOM    424  HE2 MET    26      -4.131 -15.314  13.600  1.00  0.00
ATOM    425  HE3 MET    26      -3.714 -13.585  13.547  1.00  0.00
ATOM    426  C   MET    26      -3.672 -15.050   8.373  1.00  0.00
ATOM    427  O   MET    26      -4.591 -15.846   8.591  1.00  0.00
ATOM    428  N   GLY    27      -2.415 -15.432   8.155  1.00  0.00
ATOM    429  H   GLY    27      -1.695 -14.745   7.985  1.00  0.00
ATOM    430  CA  GLY    27      -2.039 -16.843   8.155  1.00  0.00
ATOM    431  HA2 GLY    27      -2.757 -17.366   8.786  1.00  0.00
ATOM    432  HA3 GLY    27      -2.129 -17.199   7.129  1.00  0.00
ATOM    433  C   GLY    27      -0.637 -17.135   8.657  1.00  0.00
ATOM    434  O   GLY    27      -0.008 -16.300   9.313  1.00  0.00
ATOM    435  N   TYR    28      -0.155 -18.335   8.347  1.00  0.00
ATOM    436  H   TYR    28      -0.759 -19.008   7.896  1.00  0.00
ATOM    437  CA  TYR    28       1.202 -18.746   8.691  1.00  0.00
ATOM    438  HA  TYR    28       1.826 -17.865   8.844  1.00  0.00
ATOM    439  CB  TYR    28       1.202 -19.578   9.984  1.00  0.00
ATOM    440  HB2 TYR    28       0.498 -20.401   9.857  1.00  0.00
ATOM    441  HB3 TYR    28       2.209 -19.978  10.104  1.00  0.00
ATOM    442  CG  TYR    28       0.828 -18.780  11.214  1.00  0.00
ATOM    443  CD1 TYR    28       1.782 -18.011  11.881  1.00  0.00
ATOM    444  HD1 TYR    28       2.805 -18.004  11.506  1.00  0.00
ATOM    445  CE1 TYR    28       1.448 -17.261  13.007  1.00  0.00
ATOM    446  HE1 TYR    28       2.206 -16.666  13.516  1.00  0.00
ATOM    447  CZ  TYR    28       0.146 -17.273  13.480  1.00  0.00
ATOM    448  OH  TYR    28      -0.174 -16.529  14.595  1.00  0.00
ATOM    449  HH  TYR    28       0.576 -16.049  14.953  1.00  0.00
ATOM    450  CE2 TYR    28      -0.827 -18.030  12.833  1.00  0.00
ATOM    451  HE2 TYR    28      -1.853 -18.042  13.200  1.00  0.00
ATOM    452  CD2 TYR    28      -0.479 -18.780  11.703  1.00  0.00
ATOM    453  HD2 TYR    28      -1.234 -19.376  11.191  1.00  0.00
ATOM    454  C   TYR    28       1.841 -19.532   7.549  1.00  0.00
ATOM    455  O   TYR    28       1.217 -20.440   6.994  1.00  0.00
ATOM    456  N   TYR    29       3.081 -19.229   7.231  1.00  0.00
ATOM    457  H   TYR    29       3.532 -18.387   7.559  1.00  0.00
ATOM    458  CA  TYR    29       3.812 -20.096   6.359  1.00  0.00
ATOM    459  HA  TYR    29       3.116 -20.691   5.769  1.00  0.00
ATOM    460  CB  TYR    29       4.696 -19.299   5.410  1.00  0.00
ATOM    461  HB2 TYR    29       4.027 -18.741   4.754  1.00  0.00
ATOM    462  HB3 TYR    29       5.310 -18.602   5.980  1.00  0.00
ATOM    463  CG  TYR    29       5.579 -20.182   4.585  1.00  0.00
ATOM    464  CD1 TYR    29       5.045 -21.181   3.798  1.00  0.00
ATOM    465  HD1 TYR    29       3.964 -21.313   3.769  1.00  0.00
ATOM    466  CE1 TYR    29       5.855 -21.999   3.058  1.00  0.00
ATOM    467  HE1 TYR    29       5.427 -22.778   2.426  1.00  0.00
ATOM    468  CZ  TYR    29       7.216 -21.833   3.114  1.00  0.00
ATOM    469  OH  TYR    29       8.043 -22.643   2.389  1.00  0.00
ATOM    470  HH  TYR    29       7.568 -23.298   1.872  1.00  0.00
ATOM    471  CE2 TYR    29       7.762 -20.862   3.892  1.00  0.00
ATOM    472  HE2 TYR    29       8.844 -20.735   3.936  1.00  0.00
ATOM    473  CD2 TYR    29       6.949 -20.045   4.621  1.00  0.00
ATOM    474  HD2 TYR    29       7.381 -19.264   5.248  1.00  0.00
ATOM    475  C   TYR    29       4.655 -21.041   7.166  1.00  0.00
ATOM    476  O   TYR    29       5.590 -20.628   7.813  1.00  0.00
ATOM    477  N   ASN    30       4.330 -22.322   7.130  1.00  0.00
ATOM    478  H   ASN    30       3.568 -22.666   6.564  1.00  0.00
ATOM    479  CA  ASN    30       5.101 -23.274   7.891  1.00  0.00
ATOM    480  HA  ASN    30       4.743 -24.286   7.707  1.00  0.00
ATOM    481  CB  ASN    30       6.551 -23.190   7.472  1.00  0.00
ATOM    482  HB2 ASN    30       6.813 -22.145   7.307  1.00  0.00
ATOM    483  HB3 ASN    30       7.174 -23.600   8.267  1.00  0.00
ATOM    484  CG  ASN    30       6.816 -23.951   6.220  1.00  0.00
ATOM    485  OD1 ASN    30       6.007 -24.761   5.786  1.00  0.00
ATOM    486  ND2 ASN    30       7.966 -23.695   5.621  1.00  0.00
ATOM    487 HD21 ASN    30       8.205 -24.179   4.767  1.00  0.00
ATOM    488 HD22 ASN    30       8.600 -23.018   6.019  1.00  0.00
ATOM    489  C   ASN    30       5.007 -22.926   9.351  1.00  0.00
ATOM    490  O   ASN    30       5.992 -22.944  10.071  1.00  0.00
ATOM    491  N   ASN    31       3.814 -22.580   9.787  1.00  0.00
ATOM    492  H   ASN    31       3.072 -22.328   9.151  1.00  0.00
ATOM    493  CA  ASN    31       3.578 -22.448  11.194  1.00  0.00
ATOM    494  HA  ASN    31       2.540 -22.173  11.382  1.00  0.00
ATOM    495  CB  ASN    31       3.858 -23.777  11.870  1.00  0.00
ATOM    496  HB2 ASN    31       4.940 -23.891  11.946  1.00  0.00
ATOM    497  HB3 ASN    31       3.422 -23.779  12.868  1.00  0.00
ATOM    498  CG  ASN    31       3.304 -24.947  11.100  1.00  0.00
ATOM    499  OD1 ASN    31       2.096 -25.107  10.974  1.00  0.00
ATOM    500  ND2 ASN    31       4.187 -25.786  10.600  1.00  0.00
ATOM    501 HD21 ASN    31       3.874 -26.590  10.075  1.00  0.00
ATOM    502 HD22 ASN    31       5.173 -25.623  10.745  1.00  0.00
ATOM    503  C   ASN    31       4.355 -21.320  11.853  1.00  0.00
ATOM    504  O   ASN    31       3.806 -20.602  12.652  1.00  0.00
ATOM    505  N   SER    32       5.626 -21.160  11.520  1.00  0.00
ATOM    506  H   SER    32       6.047 -21.754  10.820  1.00  0.00
ATOM    507  CA  SER    32       6.482 -20.226  12.238  1.00  0.00
ATOM    508  HA  SER    32       6.246 -20.264  13.301  1.00  0.00
ATOM    509  CB  SER    32       7.948 -20.566  12.056  1.00  0.00
ATOM    510  HB2 SER    32       8.293 -20.102  11.133  1.00  0.00
ATOM    511  HB3 SER    32       8.501 -20.153  12.899  1.00  0.00
ATOM    512  OG  SER    32       8.161 -21.952  11.990  1.00  0.00
ATOM    513  HG  SER    32       9.098 -22.126  11.875  1.00  0.00
ATOM    514  C   SER    32       6.297 -18.742  11.963  1.00  0.00
ATOM    515  O   SER    32       6.243 -17.950  12.878  1.00  0.00
ATOM    516  N   THR    33       6.253 -18.358  10.695  1.00  0.00
ATOM    517  H   THR    33       6.310 -19.055   9.967  1.00  0.00
ATOM    518  CA  THR    33       6.188 -16.952  10.304  1.00  0.00
ATOM    519  HA  THR    33       6.584 -16.320  11.099  1.00  0.00
ATOM    520  CB  THR    33       7.013 -16.696   9.008  1.00  0.00
ATOM    521  HB  THR    33       6.450 -17.081   8.159  1.00  0.00
ATOM    522  CG2 THR    33       7.286 -15.205   8.804  1.00  0.00
ATOM    523 HG21 THR    33       7.849 -14.819   9.654  1.00  0.00
ATOM    524 HG22 THR    33       7.863 -15.063   7.891  1.00  0.00
ATOM    525 HG23 THR    33       6.340 -14.670   8.723  1.00  0.00
ATOM    526  OG1 THR    33       8.261 -17.395   9.088  1.00  0.00
ATOM    527  HG1 THR    33       8.768 -17.236   8.288  1.00  0.00
ATOM    528  C   THR    33       4.744 -16.493  10.105  1.00  0.00
ATOM    529  O   THR    33       3.985 -17.117   9.363  1.00  0.00
ATOM    530  N   LYS    34       4.376 -15.402  10.776  1.00  0.00
ATOM    531  H   LYS    34       5.010 -14.990  11.445  1.00  0.00
ATOM    532  CA  LYS    34       3.059 -14.795  10.605  1.00  0.00
ATOM    533  HA  LYS    34       2.296 -15.572  10.558  1.00  0.00
ATOM    534  CB  LYS    34       2.743 -13.870  11.783  1.00  0.00
ATOM    535  HB2 LYS    34       3.137 -14.355  12.676  1.00  0.00
ATOM    536  HB3 LYS    34       3.283 -12.941  11.606  1.00  0.00
ATOM    537  CG  LYS    34       1.264 -13.567  11.980  1.00  0.00
ATOM    538  HG2 LYS    34       0.920 -12.944  11.155  1.00  0.00
ATOM    539  HG3 LYS    34       0.711 -14.506  11.982  1.00  0.00
ATOM    540  CD  LYS    34       1.031 -12.840  13.295  1.00  0.00
ATOM    541  HD2 LYS    34       1.594 -13.348  14.077  1.00  0.00
ATOM    542  HD3 LYS    34       1.394 -11.817  13.194  1.00  0.00
ATOM    543  CE  LYS    34      -0.446 -12.820  13.664  1.00  0.00
ATOM    544  HE2 LYS    34      -0.987 -12.338  12.849  1.00  0.00
ATOM    545  HE3 LYS    34      -0.780 -13.853  13.760  1.00  0.00
ATOM    546  NZ  LYS    34      -0.714 -12.089  14.940  1.00  0.00
ATOM    547  HZ1 LYS    34      -0.406 -11.132  14.851  1.00  0.00
ATOM    548  HZ2 LYS    34      -1.705 -12.107  15.136  1.00  0.00
ATOM    549  HZ3 LYS    34      -0.214 -12.536  15.695  1.00  0.00
ATOM    550  C   LYS    34       3.036 -14.021   9.290  1.00  0.00
ATOM    551  O   LYS    34       3.874 -13.142   9.062  1.00  0.00
ATOM    552  N   VAL    35       2.084 -14.357   8.423  1.00  0.00
ATOM    553  H   VAL    35       1.421 -15.081   8.660  1.00  0.00
ATOM    554  CA  VAL    35       2.000 -13.746   7.091  1.00  0.00
ATOM    555  HA  VAL    35       2.667 -12.891   6.983  1.00  0.00
ATOM    556  CB  VAL    35       2.315 -14.768   5.963  1.00  0.00
ATOM    557  HB  VAL    35       2.221 -14.265   5.000  1.00  0.00
ATOM    558  CG1 VAL    35       3.726 -15.328   6.108  1.00  0.00
ATOM    559 HG11 VAL    35       3.821 -15.831   7.071  1.00  0.00
ATOM    560 HG12 VAL    35       3.919 -16.040   5.306  1.00  0.00
ATOM    561 HG13 VAL    35       4.448 -14.513   6.052  1.00  0.00
ATOM    562  CG2 VAL    35       1.277 -15.890   5.936  1.00  0.00
ATOM    563 HG21 VAL    35       0.288 -15.467   5.758  1.00  0.00
ATOM    564 HG22 VAL    35       1.520 -16.592   5.139  1.00  0.00
ATOM    565 HG23 VAL    35       1.281 -16.412   6.893  1.00  0.00
ATOM    566  C   VAL    35       0.634 -13.118   6.812  1.00  0.00
ATOM    567  O   VAL    35      -0.307 -13.274   7.599  1.00  0.00
ATOM    568  N   ALA    36       0.548 -12.402   5.692  1.00  0.00
ATOM    569  H   ALA    36       1.400 -12.134   5.220  1.00  0.00
ATOM    570  CA  ALA    36      -0.723 -11.933   5.144  1.00  0.00
ATOM    571  HA  ALA    36      -1.538 -12.248   5.795  1.00  0.00
ATOM    572  CB  ALA    36      -0.743 -10.415   5.040  1.00  0.00
ATOM    573  HB1 ALA    36       0.062 -10.085   4.384  1.00  0.00
ATOM    574  HB2 ALA    36      -1.700 -10.090   4.633  1.00  0.00
ATOM    575  HB3 ALA    36      -0.604  -9.982   6.031  1.00  0.00
ATOM    576  C   ALA    36      -0.965 -12.577   3.773  1.00  0.00
ATOM    577  O   ALA    36      -0.070 -12.614   2.923  1.00  0.00
ATOM    578  N   VAL    37      -2.170 -13.099   3.574  1.00  0.00
ATOM    579  H   VAL    37      -2.862 -13.052   4.309  1.00  0.00
ATOM    580  CA  VAL    37      -2.523 -13.783   2.335  1.00  0.00
ATOM    581  HA  VAL    37      -1.673 -13.851   1.655  1.00  0.00
ATOM    582  CB  VAL    37      -3.056 -15.216   2.606  1.00  0.00
ATOM    583  HB  VAL    37      -3.915 -15.150   3.275  1.00  0.00
ATOM    584  CG1 VAL    37      -3.473 -15.892   1.311  1.00  0.00
ATOM    585 HG11 VAL    37      -2.615 -15.958   0.642  1.00  0.00
ATOM    586 HG12 VAL    37      -3.844 -16.894   1.526  1.00  0.00
ATOM    587 HG13 VAL    37      -4.261 -15.309   0.833  1.00  0.00
ATOM    588  CG2 VAL    37      -2.013 -16.050   3.332  1.00  0.00
ATOM    589 HG21 VAL    37      -1.769 -15.580   4.284  1.00  0.00
ATOM    590 HG22 VAL    37      -2.408 -17.050   3.512  1.00  0.00
ATOM    591 HG23 VAL    37      -1.113 -16.120   2.720  1.00  0.00
ATOM    592  C   VAL    37      -3.575 -12.978   1.577  1.00  0.00
ATOM    593  O   VAL    37      -4.679 -12.765   2.084  1.00  0.00
ATOM    594  N   LYS    38      -3.229 -12.522   0.376  1.00  0.00
ATOM    595  H   LYS    38      -2.272 -12.581   0.057  1.00  0.00
ATOM    596  CA  LYS    38      -4.205 -11.858  -0.485  1.00  0.00
ATOM    597  HA  LYS    38      -5.034 -11.501   0.126  1.00  0.00
ATOM    598  CB  LYS    38      -3.596 -10.667  -1.226  1.00  0.00
ATOM    599  HB2 LYS    38      -3.017 -10.091  -0.504  1.00  0.00
ATOM    600  HB3 LYS    38      -2.930 -11.062  -1.993  1.00  0.00
ATOM    601  CG  LYS    38      -4.645  -9.760  -1.879  1.00  0.00
ATOM    602  HG2 LYS    38      -5.303 -10.391  -2.476  1.00  0.00
ATOM    603  HG3 LYS    38      -5.220  -9.290  -1.080  1.00  0.00
ATOM    604  CD  LYS    38      -4.030  -8.679  -2.769  1.00  0.00
ATOM    605  HD2 LYS    38      -3.162  -9.104  -3.272  1.00  0.00
ATOM    606  HD3 LYS    38      -4.772  -8.385  -3.511  1.00  0.00
ATOM    607  CE  LYS    38      -3.602  -7.454  -1.966  1.00  0.00
ATOM    608  HE2 LYS    38      -4.405  -7.192  -1.277  1.00  0.00
ATOM    609  HE3 LYS    38      -2.706  -7.706  -1.399  1.00  0.00
ATOM    610  NZ  LYS    38      -3.316  -6.293  -2.858  1.00  0.00
ATOM    611  HZ1 LYS    38      -4.146  -6.059  -3.383  1.00  0.00
ATOM    612  HZ2 LYS    38      -3.036  -5.500  -2.299  1.00  0.00
ATOM    613  HZ3 LYS    38      -2.571  -6.535  -3.496  1.00  0.00
ATOM    614  C   LYS    38      -4.777 -12.876  -1.458  1.00  0.00
ATOM    615  O   LYS    38      -4.050 -13.456  -2.266  1.00  0.00
ATOM    616  N   THR    39      -6.084 -13.095  -1.357  1.00  0.00
ATOM    617  H   THR    39      -6.617 -12.575  -0.675  1.00  0.00
ATOM    618  CA  THR    39      -6.780 -14.085  -2.165  1.00  0.00
ATOM    619  HA  THR    39      -6.063 -14.796  -2.576  1.00  0.00
ATOM    620  CB  THR    39      -7.823 -14.863  -1.330  1.00  0.00
ATOM    621  HB  THR    39      -8.669 -14.205  -1.127  1.00  0.00
ATOM    622  CG2 THR    39      -8.311 -16.102  -2.076  1.00  0.00
ATOM    623 HG21 THR    39      -7.467 -16.760  -2.279  1.00  0.00
ATOM    624 HG22 THR    39      -9.044 -16.629  -1.465  1.00  0.00
ATOM    625 HG23 THR    39      -8.772 -15.802  -3.017  1.00  0.00
ATOM    626  OG1 THR    39      -7.242 -15.268  -0.084  1.00  0.00
ATOM    627  HG1 THR    39      -7.892 -15.750   0.432  1.00  0.00
ATOM    628  C   THR    39      -7.474 -13.421  -3.349  1.00  0.00
ATOM    629  O   THR    39      -8.198 -12.437  -3.187  1.00  0.00
ATOM    630  N   LEU    40      -7.240 -13.969  -4.539  1.00  0.00
ATOM    631  H   LEU    40      -6.531 -14.684  -4.624  1.00  0.00
ATOM    632  CA  LEU    40      -7.937 -13.541  -5.744  1.00  0.00
ATOM    633  HA  LEU    40      -8.144 -12.472  -5.691  1.00  0.00
ATOM    634  CB  LEU    40      -7.080 -13.815  -6.990  1.00  0.00
ATOM    635  HB2 LEU    40      -6.279 -13.087  -6.858  1.00  0.00
ATOM    636  HB3 LEU    40      -6.679 -14.821  -6.877  1.00  0.00
ATOM    637  CG  LEU    40      -7.686 -13.660  -8.396  1.00  0.00
ATOM    638  HG  LEU    40      -8.574 -14.289  -8.454  1.00  0.00
ATOM    639  CD1 LEU    40      -8.065 -12.214  -8.703  1.00  0.00
ATOM    640 HD11 LEU    40      -7.177 -11.585  -8.645  1.00  0.00
ATOM    641 HD12 LEU    40      -8.488 -12.154  -9.705  1.00  0.00
ATOM    642 HD13 LEU    40      -8.802 -11.870  -7.977  1.00  0.00
ATOM    643  CD2 LEU    40      -6.727 -14.194  -9.450  1.00  0.00
ATOM    644 HD21 LEU    40      -6.533 -15.250  -9.263  1.00  0.00
ATOM    645 HD22 LEU    40      -7.171 -14.077 -10.439  1.00  0.00
ATOM    646 HD23 LEU    40      -5.790 -13.639  -9.405  1.00  0.00
ATOM    647  C   LEU    40      -9.278 -14.257  -5.855  1.00  0.00
ATOM    648  O   LEU    40      -9.330 -15.489  -5.919  1.00  0.00
ATOM    649  N   LYS    41     -10.359 -13.482  -5.860  1.00  0.00
ATOM    650  H   LYS    41     -10.291 -12.509  -5.599  1.00  0.00
ATOM    651  CA  LYS    41     -11.674 -14.020  -6.176  1.00  0.00
ATOM    652  HA  LYS    41     -11.780 -15.006  -5.723  1.00  0.00
ATOM    653  CB  LYS    41     -12.790 -13.114  -5.642  1.00  0.00
ATOM    654  HB2 LYS    41     -12.585 -12.931  -4.587  1.00  0.00
ATOM    655  HB3 LYS    41     -12.737 -12.174  -6.190  1.00  0.00
ATOM    656  CG  LYS    41     -14.185 -13.712  -5.792  1.00  0.00
ATOM    657  HG2 LYS    41     -14.537 -13.494  -6.800  1.00  0.00
ATOM    658  HG3 LYS    41     -14.103 -14.792  -5.662  1.00  0.00
ATOM    659  CD  LYS    41     -15.171 -13.153  -4.780  1.00  0.00
ATOM    660  HD2 LYS    41     -14.757 -13.271  -3.778  1.00  0.00
ATOM    661  HD3 LYS    41     -15.329 -12.095  -4.984  1.00  0.00
ATOM    662  CE  LYS    41     -16.501 -13.893  -4.870  1.00  0.00
ATOM    663  HE2 LYS    41     -16.963 -13.634  -5.823  1.00  0.00
ATOM    664  HE3 LYS    41     -16.292 -14.962  -4.846  1.00  0.00
ATOM    665  NZ  LYS    41     -17.428 -13.544  -3.759  1.00  0.00
ATOM    666  HZ1 LYS    41     -17.623 -12.553  -3.781  1.00  0.00
ATOM    667  HZ2 LYS    41     -18.291 -14.059  -3.866  1.00  0.00
ATOM    668  HZ3 LYS    41     -17.001 -13.784  -2.876  1.00  0.00
ATOM    669  C   LYS    41     -11.749 -14.188  -7.697  1.00  0.00
ATOM    670  O   LYS    41     -11.713 -13.197  -8.429  1.00  0.00
ATOM    671  N   PRO    42     -11.837 -15.448  -8.175  1.00  0.00
ATOM    672  CD  PRO    42     -12.106 -16.651  -7.365  1.00  0.00
ATOM    673  HD2 PRO    42     -12.886 -16.432  -6.636  1.00  0.00
ATOM    674  HD3 PRO    42     -11.196 -16.950  -6.844  1.00  0.00
ATOM    675  CG  PRO    42     -12.538 -17.658  -8.385  1.00  0.00
ATOM    676  HG2 PRO    42     -13.615 -17.593  -8.539  1.00  0.00
ATOM    677  HG3 PRO    42     -12.280 -18.662  -8.048  1.00  0.00
ATOM    678  CB  PRO    42     -11.790 -17.306  -9.620  1.00  0.00
ATOM    679  HB2 PRO    42     -12.350 -17.628 -10.498  1.00  0.00
ATOM    680  HB3 PRO    42     -10.793 -17.744  -9.645  1.00  0.00
ATOM    681  CA  PRO    42     -11.690 -15.776  -9.597  1.00  0.00
ATOM    682  HA  PRO    42     -10.714 -15.414  -9.918  1.00  0.00
ATOM    683  C   PRO    42     -12.773 -15.163 -10.477  1.00  0.00
ATOM    684  O   PRO    42     -13.928 -15.062 -10.059  1.00  0.00
ATOM    685  N   GLY    43     -12.389 -14.762 -11.685  1.00  0.00
ATOM    686  H   GLY    43     -11.433 -14.908 -11.976  1.00  0.00
ATOM    687  CA  GLY    43     -13.304 -14.113 -12.616  1.00  0.00
ATOM    688  HA2 GLY    43     -13.119 -14.506 -13.616  1.00  0.00
ATOM    689  HA3 GLY    43     -14.327 -14.346 -12.319  1.00  0.00
ATOM    690  C   GLY    43     -13.127 -12.607 -12.636  1.00  0.00
ATOM    691  O   GLY    43     -13.210 -11.987 -13.696  1.00  0.00
ATOM    692  N   THR    44     -12.882 -12.027 -11.459  1.00  0.00
ATOM    693  H   THR    44     -12.862 -12.609 -10.634  1.00  0.00
ATOM    694  CA  THR    44     -12.699 -10.580 -11.295  1.00  0.00
ATOM    695  HA  THR    44     -13.591 -10.044 -11.619  1.00  0.00
ATOM    696  CB  THR    44     -12.402 -10.201  -9.813  1.00  0.00
ATOM    697  HB  THR    44     -11.409 -10.568  -9.553  1.00  0.00
ATOM    698  CG2 THR    44     -12.457  -8.681  -9.606  1.00  0.00
ATOM    699 HG21 THR    44     -13.450  -8.314  -9.865  1.00  0.00
ATOM    700 HG22 THR    44     -12.246  -8.448  -8.562  1.00  0.00
ATOM    701 HG23 THR    44     -11.714  -8.200 -10.242  1.00  0.00
ATOM    702  OG1 THR    44     -13.350 -10.839  -8.946  1.00  0.00
ATOM    703  HG1 THR    44     -13.160 -10.602  -8.035  1.00  0.00
ATOM    704  C   THR    44     -11.578 -10.047 -12.188  1.00  0.00
ATOM    705  O   THR    44     -11.840  -9.468 -13.248  1.00  0.00
ATOM    706  N   MET    45     -10.339 -10.246 -11.743  1.00  0.00
ATOM    707  H   MET    45     -10.213 -10.712 -10.855  1.00  0.00
ATOM    708  CA  MET    45      -9.153  -9.850 -12.489  1.00  0.00
ATOM    709  HA  MET    45      -9.393  -9.020 -13.154  1.00  0.00
ATOM    710  CB  MET    45      -8.043  -9.406 -11.533  1.00  0.00
ATOM    711  HB2 MET    45      -7.751 -10.293 -10.970  1.00  0.00
ATOM    712  HB3 MET    45      -7.211  -9.084 -12.159  1.00  0.00
ATOM    713  CG  MET    45      -8.408  -8.298 -10.573  1.00  0.00
ATOM    714  HG2 MET    45      -8.925  -7.505 -11.113  1.00  0.00
ATOM    715  HG3 MET    45      -9.062  -8.693  -9.795  1.00  0.00
ATOM    716  SD  MET    45      -6.923  -7.627  -9.814  1.00  0.00
ATOM    717  CE  MET    45      -6.267  -6.657 -11.175  1.00  0.00
ATOM    718  HE1 MET    45      -6.993  -5.897 -11.464  1.00  0.00
ATOM    719  HE2 MET    45      -5.341  -6.173 -10.864  1.00  0.00
ATOM    720  HE3 MET    45      -6.068  -7.310 -12.025  1.00  0.00
ATOM    721  C   MET    45      -8.636 -11.040 -13.280  1.00  0.00
ATOM    722  O   MET    45      -9.103 -12.168 -13.099  1.00  0.00
ATOM    723  N   SER    46      -7.666 -10.784 -14.153  1.00  0.00
ATOM    724  H   SER    46      -7.478  -9.835 -14.445  1.00  0.00
ATOM    725  CA  SER    46      -6.869 -11.854 -14.731  1.00  0.00
ATOM    726  HA  SER    46      -7.515 -12.692 -14.994  1.00  0.00
ATOM    727  CB  SER    46      -6.152 -11.376 -15.993  1.00  0.00
ATOM    728  HB2 SER    46      -6.893 -11.010 -16.704  1.00  0.00
ATOM    729  HB3 SER    46      -5.472 -10.567 -15.729  1.00  0.00
ATOM    730  OG  SER    46      -5.419 -12.438 -16.580  1.00  0.00
ATOM    731  HG  SER    46      -4.975 -12.121 -17.370  1.00  0.00
ATOM    732  C   SER    46      -5.855 -12.318 -13.684  1.00  0.00
ATOM    733  O   SER    46      -5.630 -11.637 -12.683  1.00  0.00
ATOM    734  N   VAL    47      -5.252 -13.477 -13.915  1.00  0.00
ATOM    735  H   VAL    47      -5.571 -14.075 -14.664  1.00  0.00
ATOM    736  CA  VAL    47      -4.230 -13.990 -13.011  1.00  0.00
ATOM    737  HA  VAL    47      -4.463 -13.725 -11.979  1.00  0.00
ATOM    738  CB  VAL    47      -4.086 -15.544 -13.107  1.00  0.00
ATOM    739  HB  VAL    47      -3.914 -15.810 -14.150  1.00  0.00
ATOM    740  CG1 VAL    47      -2.932 -16.054 -12.257  1.00  0.00
ATOM    741 HG11 VAL    47      -3.104 -15.788 -11.214  1.00  0.00
ATOM    742 HG12 VAL    47      -2.863 -17.137 -12.349  1.00  0.00
ATOM    743 HG13 VAL    47      -2.001 -15.600 -12.598  1.00  0.00
ATOM    744  CG2 VAL    47      -5.380 -16.230 -12.671  1.00  0.00
ATOM    745 HG21 VAL    47      -6.197 -15.910 -13.318  1.00  0.00
ATOM    746 HG22 VAL    47      -5.261 -17.311 -12.745  1.00  0.00
ATOM    747 HG23 VAL    47      -5.606 -15.959 -11.640  1.00  0.00
ATOM    748  C   VAL    47      -2.906 -13.242 -13.227  1.00  0.00
ATOM    749  O   VAL    47      -2.172 -13.004 -12.269  1.00  0.00
ATOM    750  N   GLN    48      -2.615 -12.863 -14.467  1.00  0.00
ATOM    751  H   GLN    48      -3.182 -13.175 -15.242  1.00  0.00
ATOM    752  CA  GLN    48      -1.439 -12.044 -14.754  1.00  0.00
ATOM    753  HA  GLN    48      -0.546 -12.531 -14.363  1.00  0.00
ATOM    754  CB  GLN    48      -1.272 -11.857 -16.263  1.00  0.00
ATOM    755  HB2 GLN    48      -1.078 -12.842 -16.689  1.00  0.00
ATOM    756  HB3 GLN    48      -2.218 -11.476 -16.646  1.00  0.00
ATOM    757  CG  GLN    48      -0.149 -10.907 -16.651  1.00  0.00
ATOM    758  HG2 GLN    48      -0.116 -10.092 -15.928  1.00  0.00
ATOM    759  HG3 GLN    48       0.794 -11.452 -16.627  1.00  0.00
ATOM    760  CD  GLN    48      -0.335 -10.320 -18.036  1.00  0.00
ATOM    761  OE1 GLN    48      -1.460 -10.142 -18.501  1.00  0.00
ATOM    762  NE2 GLN    48       0.772 -10.016 -18.702  1.00  0.00
ATOM    763 HE21 GLN    48       0.707  -9.621 -19.630  1.00  0.00
ATOM    764 HE22 GLN    48       1.674 -10.180 -18.279  1.00  0.00
ATOM    765  C   GLN    48      -1.513 -10.683 -14.060  1.00  0.00
ATOM    766  O   GLN    48      -0.533 -10.208 -13.488  1.00  0.00
ATOM    767  N   ALA    49      -2.689 -10.067 -14.122  1.00  0.00
ATOM    768  H   ALA    49      -3.453 -10.533 -14.590  1.00  0.00
ATOM    769  CA  ALA    49      -2.908  -8.714 -13.615  1.00  0.00
ATOM    770  HA  ALA    49      -2.078  -8.089 -13.945  1.00  0.00
ATOM    771  CB  ALA    49      -4.209  -8.137 -14.176  1.00  0.00
ATOM    772  HB1 ALA    49      -5.049  -8.748 -13.847  1.00  0.00
ATOM    773  HB2 ALA    49      -4.339  -7.116 -13.815  1.00  0.00
ATOM    774  HB3 ALA    49      -4.166  -8.134 -15.265  1.00  0.00
ATOM    775  C   ALA    49      -2.912  -8.689 -12.094  1.00  0.00
ATOM    776  O   ALA    49      -2.378  -7.759 -11.479  1.00  0.00
ATOM    777  N   PHE    50      -3.505  -9.714 -11.486  1.00  0.00
ATOM    778  H   PHE    50      -4.049 -10.376 -12.022  1.00  0.00
ATOM    779  CA  PHE    50      -3.466  -9.865 -10.032  1.00  0.00
ATOM    780  HA  PHE    50      -3.791  -8.937  -9.560  1.00  0.00
ATOM    781  CB  PHE    50      -4.391 -10.998  -9.572  1.00  0.00
ATOM    782  HB2 PHE    50      -5.428 -10.749  -9.801  1.00  0.00
ATOM    783  HB3 PHE    50      -4.122 -11.928 -10.072  1.00  0.00
ATOM    784  CG  PHE    50      -4.332 -11.273  -8.091  1.00  0.00
ATOM    785  CD1 PHE    50      -4.864 -10.363  -7.178  1.00  0.00
ATOM    786  HD1 PHE    50      -5.330  -9.449  -7.547  1.00  0.00
ATOM    787  CE1 PHE    50      -4.806 -10.611  -5.807  1.00  0.00
ATOM    788  HE1 PHE    50      -5.222  -9.889  -5.104  1.00  0.00
ATOM    789  CZ  PHE    50      -4.215 -11.782  -5.335  1.00  0.00
ATOM    790  HZ  PHE    50      -4.169 -11.982  -4.265  1.00  0.00
ATOM    791  CE2 PHE    50      -3.683 -12.700  -6.239  1.00  0.00
ATOM    792  HE2 PHE    50      -3.223 -13.619  -5.878  1.00  0.00
ATOM    793  CD2 PHE    50      -3.741 -12.440  -7.611  1.00  0.00
ATOM    794  HD2 PHE    50      -3.320 -13.154  -8.319  1.00  0.00
ATOM    795  C   PHE    50      -2.036 -10.090  -9.530  1.00  0.00
ATOM    796  O   PHE    50      -1.663  -9.599  -8.460  1.00  0.00
ATOM    797  N   LEU    51      -1.245 -10.820 -10.316  1.00  0.00
ATOM    798  H   LEU    51      -1.628 -11.237 -11.152  1.00  0.00
ATOM    799  CA  LEU    51       0.140 -11.134  -9.955  1.00  0.00
ATOM    800  HA  LEU    51       0.226 -11.215  -8.871  1.00  0.00
ATOM    801  CB  LEU    51       0.582 -12.461 -10.581  1.00  0.00
ATOM    802  HB2 LEU    51       0.275 -12.350 -11.620  1.00  0.00
ATOM    803  HB3 LEU    51       1.670 -12.506 -10.526  1.00  0.00
ATOM    804  CG  LEU    51      -0.011 -13.751 -10.009  1.00  0.00
ATOM    805  HG  LEU    51      -1.094 -13.649  -9.943  1.00  0.00
ATOM    806  CD1 LEU    51       0.334 -14.927 -10.912  1.00  0.00
ATOM    807 HD11 LEU    51       1.417 -15.029 -10.978  1.00  0.00
ATOM    808 HD12 LEU    51      -0.092 -15.841 -10.497  1.00  0.00
ATOM    809 HD13 LEU    51      -0.076 -14.755 -11.907  1.00  0.00
ATOM    810  CD2 LEU    51       0.473 -13.994  -8.591  1.00  0.00
ATOM    811 HD21 LEU    51       0.171 -13.162  -7.955  1.00  0.00
ATOM    812 HD22 LEU    51       0.035 -14.918  -8.211  1.00  0.00
ATOM    813 HD23 LEU    51       1.559 -14.079  -8.586  1.00  0.00
ATOM    814  C   LEU    51       1.148 -10.032 -10.295  1.00  0.00
ATOM    815  O   LEU    51       2.293 -10.078  -9.833  1.00  0.00
ATOM    816  N   GLU    52       0.726  -9.047 -11.089  1.00  0.00
ATOM    817  H   GLU    52      -0.194  -9.090 -11.503  1.00  0.00
ATOM    818  CA  GLU    52       1.593  -7.922 -11.442  1.00  0.00
ATOM    819  HA  GLU    52       2.492  -8.295 -11.933  1.00  0.00
ATOM    820  CB  GLU    52       0.883  -6.957 -12.392  1.00  0.00
ATOM    821  HB2 GLU    52       0.140  -7.534 -12.943  1.00  0.00
ATOM    822  HB3 GLU    52       0.380  -6.210 -11.778  1.00  0.00
ATOM    823  CG  GLU    52       1.816  -6.264 -13.372  1.00  0.00
ATOM    824  HG2 GLU    52       1.284  -5.400 -13.772  1.00  0.00
ATOM    825  HG3 GLU    52       2.702  -5.927 -12.834  1.00  0.00
ATOM    826  CD  GLU    52       2.234  -7.175 -14.516  1.00  0.00
ATOM    827  OE1 GLU    52       1.487  -7.263 -15.516  1.00  0.00
ATOM    828  OE2 GLU    52       3.301  -7.816 -14.406  1.00  0.00
ATOM    829  C   GLU    52       2.081  -7.171 -10.200  1.00  0.00
ATOM    830  O   GLU    52       3.210  -6.691 -10.168  1.00  0.00
ATOM    831  N   GLU    53       1.223  -7.083  -9.186  1.00  0.00
ATOM    832  H   GLU    53       0.283  -7.436  -9.302  1.00  0.00
ATOM    833  CA  GLU    53       1.573  -6.454  -7.921  1.00  0.00
ATOM    834  HA  GLU    53       1.860  -5.416  -8.091  1.00  0.00
ATOM    835  CB  GLU    53       0.381  -6.482  -6.964  1.00  0.00
ATOM    836  HB2 GLU    53      -0.458  -6.021  -7.485  1.00  0.00
ATOM    837  HB3 GLU    53       0.154  -7.529  -6.766  1.00  0.00
ATOM    838  CG  GLU    53       0.620  -5.758  -5.649  1.00  0.00
ATOM    839  HG2 GLU    53       1.552  -6.139  -5.232  1.00  0.00
ATOM    840  HG3 GLU    53       0.727  -4.695  -5.865  1.00  0.00
ATOM    841  CD  GLU    53      -0.505  -5.960  -4.643  1.00  0.00
ATOM    842  OE1 GLU    53      -1.585  -6.467  -5.026  1.00  0.00
ATOM    843  OE2 GLU    53      -0.309  -5.602  -3.460  1.00  0.00
ATOM    844  C   GLU    53       2.772  -7.168  -7.303  1.00  0.00
ATOM    845  O   GLU    53       3.809  -6.552  -7.050  1.00  0.00
ATOM    846  N   ALA    54       2.619  -8.475  -7.092  1.00  0.00
ATOM    847  H   ALA    54       1.704  -8.880  -7.236  1.00  0.00
ATOM    848  CA  ALA    54       3.686  -9.337  -6.591  1.00  0.00
ATOM    849  HA  ALA    54       4.001  -8.952  -5.621  1.00  0.00
ATOM    850  CB  ALA    54       3.176 -10.752  -6.409  1.00  0.00
ATOM    851  HB1 ALA    54       2.865 -11.155  -7.373  1.00  0.00
ATOM    852  HB2 ALA    54       3.969 -11.375  -5.994  1.00  0.00
ATOM    853  HB3 ALA    54       2.325 -10.747  -5.727  1.00  0.00
ATOM    854  C   ALA    54       4.910  -9.320  -7.506  1.00  0.00
ATOM    855  O   ALA    54       6.043  -9.262  -7.021  1.00  0.00
ATOM    856  N   ASN    55       4.677  -9.357  -8.819  1.00  0.00
ATOM    857  H   ASN    55       3.736  -9.519  -9.150  1.00  0.00
ATOM    858  CA  ASN    55       5.750  -9.255  -9.806  1.00  0.00
ATOM    859  HA  ASN    55       6.430 -10.100  -9.694  1.00  0.00
ATOM    860  CB  ASN    55       5.187  -9.265 -11.231  1.00  0.00
ATOM    861  HB2 ASN    55       4.229  -8.746 -11.232  1.00  0.00
ATOM    862  HB3 ASN    55       5.885  -8.739 -11.882  1.00  0.00
ATOM    863  CG  ASN    55       4.980 -10.666 -11.773  1.00  0.00
ATOM    864  OD1 ASN    55       4.756 -11.613 -11.024  1.00  0.00
ATOM    865  ND2 ASN    55       5.054 -10.801 -13.090  1.00  0.00
ATOM    866 HD21 ASN    55       4.925 -11.710 -13.510  1.00  0.00
ATOM    867 HD22 ASN    55       5.238  -9.993 -13.668  1.00  0.00
ATOM    868  C   ASN    55       6.627  -8.023  -9.599  1.00  0.00
ATOM    869  O   ASN    55       7.850  -8.097  -9.724  1.00  0.00
ATOM    870  N   LEU    56       5.993  -6.895  -9.284  1.00  0.00
ATOM    871  H   LEU    56       4.984  -6.867  -9.296  1.00  0.00
ATOM    872  CA  LEU    56       6.716  -5.663  -8.989  1.00  0.00
ATOM    873  HA  LEU    56       7.480  -5.501  -9.749  1.00  0.00
ATOM    874  CB  LEU    56       5.776  -4.457  -8.975  1.00  0.00
ATOM    875  HB2 LEU    56       4.840  -4.849  -8.579  1.00  0.00
ATOM    876  HB3 LEU    56       6.181  -3.718  -8.283  1.00  0.00
ATOM    877  CG  LEU    56       5.522  -3.802 -10.327  1.00  0.00
ATOM    878  HG  LEU    56       6.454  -3.362 -10.680  1.00  0.00
ATOM    879  CD1 LEU    56       5.020  -4.815 -11.350  1.00  0.00
ATOM    880 HD11 LEU    56       4.087  -5.256 -10.998  1.00  0.00
ATOM    881 HD12 LEU    56       4.848  -4.315 -12.303  1.00  0.00
ATOM    882 HD13 LEU    56       5.765  -5.599 -11.481  1.00  0.00
ATOM    883  CD2 LEU    56       4.522  -2.674 -10.159  1.00  0.00
ATOM    884 HD21 LEU    56       4.921  -1.934  -9.466  1.00  0.00
ATOM    885 HD22 LEU    56       4.338  -2.205 -11.126  1.00  0.00
ATOM    886 HD23 LEU    56       3.586  -3.073  -9.766  1.00  0.00
ATOM    887  C   LEU    56       7.466  -5.758  -7.663  1.00  0.00
ATOM    888  O   LEU    56       8.605  -5.294  -7.559  1.00  0.00
ATOM    889  N   MET    57       6.827  -6.371  -6.666  1.00  0.00
ATOM    890  H   MET    57       5.881  -6.692  -6.816  1.00  0.00
ATOM    891  CA  MET    57       7.406  -6.516  -5.326  1.00  0.00
ATOM    892  HA  MET    57       7.709  -5.536  -4.956  1.00  0.00
ATOM    893  CB  MET    57       6.397  -7.122  -4.341  1.00  0.00
ATOM    894  HB2 MET    57       6.134  -8.104  -4.735  1.00  0.00
ATOM    895  HB3 MET    57       6.924  -7.240  -3.394  1.00  0.00
ATOM    896  CG  MET    57       5.127  -6.307  -4.117  1.00  0.00
ATOM    897  HG2 MET    57       5.375  -5.246  -4.140  1.00  0.00
ATOM    898  HG3 MET    57       4.415  -6.531  -4.911  1.00  0.00
ATOM    899  SD  MET    57       4.382  -6.709  -2.519  1.00  0.00
ATOM    900  CE  MET    57       2.645  -6.503  -2.880  1.00  0.00
ATOM    901  HE1 MET    57       2.355  -7.188  -3.677  1.00  0.00
ATOM    902  HE2 MET    57       2.060  -6.717  -1.986  1.00  0.00
ATOM    903  HE3 MET    57       2.459  -5.477  -3.198  1.00  0.00
ATOM    904  C   MET    57       8.703  -7.336  -5.329  1.00  0.00
ATOM    905  O   MET    57       9.505  -7.222  -4.410  1.00  0.00
ATOM    906  N   LYS    58       8.895  -8.149  -6.370  1.00  0.00
ATOM    907  H   LYS    58       8.144  -8.262  -7.037  1.00  0.00
ATOM    908  CA  LYS    58      10.129  -8.916  -6.575  1.00  0.00
ATOM    909  HA  LYS    58      10.336  -9.522  -5.693  1.00  0.00
ATOM    910  CB  LYS    58       9.992  -9.846  -7.787  1.00  0.00
ATOM    911  HB2 LYS    58       9.790  -9.209  -8.649  1.00  0.00
ATOM    912  HB3 LYS    58      10.957 -10.336  -7.917  1.00  0.00
ATOM    913  CG  LYS    58       8.902 -10.897  -7.668  1.00  0.00
ATOM    914  HG2 LYS    58       9.054 -11.453  -6.742  1.00  0.00
ATOM    915  HG3 LYS    58       7.935 -10.395  -7.635  1.00  0.00
ATOM    916  CD  LYS    58       8.934 -11.856  -8.845  1.00  0.00
ATOM    917  HD2 LYS    58       8.833 -11.277  -9.764  1.00  0.00
ATOM    918  HD3 LYS    58       9.896 -12.370  -8.845  1.00  0.00
ATOM    919  CE  LYS    58       7.811 -12.881  -8.765  1.00  0.00
ATOM    920  HE2 LYS    58       7.904 -13.417  -7.820  1.00  0.00
ATOM    921  HE3 LYS    58       6.860 -12.349  -8.788  1.00  0.00
ATOM    922  NZ  LYS    58       7.864 -13.855  -9.897  1.00  0.00
ATOM    923  HZ1 LYS    58       8.745 -14.348  -9.875  1.00  0.00
ATOM    924  HZ2 LYS    58       7.105 -14.516  -9.808  1.00  0.00
ATOM    925  HZ3 LYS    58       7.777 -13.358 -10.772  1.00  0.00
ATOM    926  C   LYS    58      11.344  -8.013  -6.780  1.00  0.00
ATOM    927  O   LYS    58      12.466  -8.388  -6.450  1.00  0.00
ATOM    928  N   THR    59      11.106  -6.828  -7.334  1.00  0.00
ATOM    929  H   THR    59      10.157  -6.583  -7.578  1.00  0.00
ATOM    930  CA  THR    59      12.169  -5.876  -7.650  1.00  0.00
ATOM    931  HA  THR    59      13.134  -6.382  -7.673  1.00  0.00
ATOM    932  CB  THR    59      11.926  -5.209  -9.027  1.00  0.00
ATOM    933  HB  THR    59      11.050  -4.565  -8.950  1.00  0.00
ATOM    934  CG2 THR    59      13.132  -4.378  -9.467  1.00  0.00
ATOM    935 HG21 THR    59      14.008  -5.021  -9.545  1.00  0.00
ATOM    936 HG22 THR    59      12.927  -3.924 -10.436  1.00  0.00
ATOM    937 HG23 THR    59      13.321  -3.595  -8.732  1.00  0.00
ATOM    938  OG1 THR    59      11.668  -6.221 -10.008  1.00  0.00
ATOM    939  HG1 THR    59      11.517  -5.809 -10.862  1.00  0.00
ATOM    940  C   THR    59      12.282  -4.800  -6.574  1.00  0.00
ATOM    941  O   THR    59      13.383  -4.372  -6.230  1.00  0.00
ATOM    942  N   LEU    60      11.137  -4.371  -6.050  1.00  0.00
ATOM    943  H   LEU    60      10.266  -4.763  -6.379  1.00  0.00
ATOM    944  CA  LEU    60      11.082  -3.289  -5.070  1.00  0.00
ATOM    945  HA  LEU    60      11.974  -2.669  -5.158  1.00  0.00
ATOM    946  CB  LEU    60       9.846  -2.407  -5.302  1.00  0.00
ATOM    947  HB2 LEU    60       9.036  -3.130  -5.211  1.00  0.00
ATOM    948  HB3 LEU    60       9.781  -1.685  -4.487  1.00  0.00
ATOM    949  CG  LEU    60       9.728  -1.673  -6.645  1.00  0.00
ATOM    950  HG  LEU    60       9.972  -2.367  -7.449  1.00  0.00
ATOM    951  CD1 LEU    60       8.315  -1.141  -6.845  1.00  0.00
ATOM    952 HD11 LEU    60       8.070  -0.446  -6.042  1.00  0.00
ATOM    953 HD12 LEU    60       8.252  -0.624  -7.803  1.00  0.00
ATOM    954 HD13 LEU    60       7.609  -1.971  -6.834  1.00  0.00
ATOM    955  CD2 LEU    60      10.758  -0.548  -6.785  1.00  0.00
ATOM    956 HD21 LEU    60      11.763  -0.964  -6.715  1.00  0.00
ATOM    957 HD22 LEU    60      10.634  -0.060  -7.752  1.00  0.00
ATOM    958 HD23 LEU    60      10.610   0.181  -5.988  1.00  0.00
ATOM    959  C   LEU    60      11.105  -3.837  -3.647  1.00  0.00
ATOM    960  O   LEU    60      10.069  -4.233  -3.103  1.00  0.00
ATOM    961  N   GLN    61      12.297  -3.860  -3.053  1.00  0.00
ATOM    962  H   GLN    61      13.108  -3.540  -3.564  1.00  0.00
ATOM    963  CA  GLN    61      12.494  -4.404  -1.713  1.00  0.00
ATOM    964  HA  GLN    61      11.528  -4.575  -1.237  1.00  0.00
ATOM    965  CB  GLN    61      13.247  -5.734  -1.785  1.00  0.00
ATOM    966  HB2 GLN    61      14.169  -5.553  -2.337  1.00  0.00
ATOM    967  HB3 GLN    61      13.487  -6.025  -0.762  1.00  0.00
ATOM    968  CG  GLN    61      12.461  -6.857  -2.462  1.00  0.00
ATOM    969  HG2 GLN    61      11.768  -7.273  -1.731  1.00  0.00
ATOM    970  HG3 GLN    61      11.899  -6.435  -3.296  1.00  0.00
ATOM    971  CD  GLN    61      13.345  -7.981  -2.990  1.00  0.00
ATOM    972  OE1 GLN    61      14.575  -7.943  -2.872  1.00  0.00
ATOM    973  NE2 GLN    61      12.718  -8.988  -3.586  1.00  0.00
ATOM    974 HE21 GLN    61      13.250  -9.762  -3.956  1.00  0.00
ATOM    975 HE22 GLN    61      11.711  -8.975  -3.666  1.00  0.00
ATOM    976  C   GLN    61      13.225  -3.410  -0.811  1.00  0.00
ATOM    977  O   GLN    61      14.361  -3.013  -1.089  1.00  0.00
ATOM    978  N   HIE    62      12.554  -3.020   0.271  1.00  0.00
ATOM    979  H   HIE    62      11.668  -3.463   0.468  1.00  0.00
ATOM    980  CA  HIE    62      13.031  -1.988   1.187  1.00  0.00
ATOM    981  HA  HIE    62      14.100  -2.107   1.360  1.00  0.00
ATOM    982  CB  HIE    62      12.783  -0.599   0.585  1.00  0.00
ATOM    983  HB2 HIE    62      13.180  -0.532  -0.428  1.00  0.00
ATOM    984  HB3 HIE    62      11.708  -0.420   0.565  1.00  0.00
ATOM    985  CG  HIE    62      13.391   0.533   1.361  1.00  0.00
ATOM    986  ND1 HIE    62      12.753   1.138   2.423  1.00  0.00
ATOM    987  CE1 HIE    62      13.513   2.106   2.900  1.00  0.00
ATOM    988  HE1 HIE    62      13.185   2.701   3.752  1.00  0.00
ATOM    989  NE2 HIE    62      14.619   2.158   2.180  1.00  0.00
ATOM    990  HE2 HIE    62      15.384   2.803   2.313  1.00  0.00
ATOM    991  CD2 HIE    62      14.566   1.188   1.208  1.00  0.00
ATOM    992  HD2 HIE    62      15.391   1.075   0.505  1.00  0.00
ATOM    993  C   HIE    62      12.263  -2.139   2.492  1.00  0.00
ATOM    994  O   HIE    62      11.162  -2.695   2.505  1.00  0.00
ATOM    995  N   ASP    63      12.841  -1.631   3.577  1.00  0.00
ATOM    996  H   ASP    63      13.749  -1.199   3.482  1.00  0.00
ATOM    997  CA  ASP    63      12.258  -1.729   4.913  1.00  0.00
ATOM    998  HA  ASP    63      12.038  -2.769   5.151  1.00  0.00
ATOM    999  CB  ASP    63      13.242  -1.189   5.947  1.00  0.00
ATOM   1000  HB2 ASP    63      14.234  -1.539   5.661  1.00  0.00
ATOM   1001  HB3 ASP    63      13.220  -0.099   5.918  1.00  0.00
ATOM   1002  CG  ASP    63      12.926  -1.662   7.346  1.00  0.00
ATOM   1003  OD1 ASP    63      13.267  -2.821   7.667  1.00  0.00
ATOM   1004  OD2 ASP    63      12.321  -0.881   8.112  1.00  0.00
ATOM   1005  C   ASP    63      10.913  -1.010   5.066  1.00  0.00
ATOM   1006  O   ASP    63      10.078  -1.414   5.877  1.00  0.00
ATOM   1007  N   LYS    64      10.716   0.059   4.299  1.00  0.00
ATOM   1008  H   LYS    64      11.459   0.386   3.699  1.00  0.00
ATOM   1009  CA  LYS    64       9.490   0.848   4.375  1.00  0.00
ATOM   1010  HA  LYS    64       8.942   0.587   5.280  1.00  0.00
ATOM   1011  CB  LYS    64       9.809   2.350   4.410  1.00  0.00
ATOM   1012  HB2 LYS    64      10.355   2.578   3.495  1.00  0.00
ATOM   1013  HB3 LYS    64       8.854   2.875   4.402  1.00  0.00
ATOM   1014  CG  LYS    64      10.631   2.801   5.622  1.00  0.00
ATOM   1015  HG2 LYS    64      11.604   2.312   5.573  1.00  0.00
ATOM   1016  HG3 LYS    64      10.764   3.881   5.558  1.00  0.00
ATOM   1017  CD  LYS    64       9.951   2.449   6.941  1.00  0.00
ATOM   1018  HD2 LYS    64       9.069   3.079   7.053  1.00  0.00
ATOM   1019  HD3 LYS    64       9.648   1.403   6.905  1.00  0.00
ATOM   1020  CE  LYS    64      10.883   2.666   8.127  1.00  0.00
ATOM   1021  HE2 LYS    64      11.840   2.194   7.902  1.00  0.00
ATOM   1022  HE3 LYS    64      11.030   3.739   8.256  1.00  0.00
ATOM   1023  NZ  LYS    64      10.326   2.086   9.383  1.00  0.00
ATOM   1024  HZ1 LYS    64      10.190   1.093   9.264  1.00  0.00
ATOM   1025  HZ2 LYS    64      10.970   2.249  10.144  1.00  0.00
ATOM   1026  HZ3 LYS    64       9.440   2.524   9.592  1.00  0.00
ATOM   1027  C   LYS    64       8.515   0.512   3.243  1.00  0.00
ATOM   1028  O   LYS    64       7.624   1.298   2.924  1.00  0.00
ATOM   1029  N   LEU    65       8.708  -0.662   2.649  1.00  0.00
ATOM   1030  H   LEU    65       9.522  -1.194   2.921  1.00  0.00
ATOM   1031  CA  LEU    65       7.816  -1.229   1.646  1.00  0.00
ATOM   1032  HA  LEU    65       6.921  -0.613   1.564  1.00  0.00
ATOM   1033  CB  LEU    65       8.497  -1.289   0.271  1.00  0.00
ATOM   1034  HB2 LEU    65       9.542  -1.411   0.559  1.00  0.00
ATOM   1035  HB3 LEU    65       8.138  -2.209  -0.190  1.00  0.00
ATOM   1036  CG  LEU    65       8.375  -0.132  -0.731  1.00  0.00
ATOM   1037  HG  LEU    65       7.315   0.054  -0.903  1.00  0.00
ATOM   1038  CD1 LEU    65       9.037   1.139  -0.230  1.00  0.00
ATOM   1039 HD11 LEU    65      10.098   0.954  -0.058  1.00  0.00
ATOM   1040 HD12 LEU    65       8.923   1.927  -0.975  1.00  0.00
ATOM   1041 HD13 LEU    65       8.568   1.451   0.703  1.00  0.00
ATOM   1042  CD2 LEU    65       8.970  -0.533  -2.069  1.00  0.00
ATOM   1043 HD21 LEU    65       8.438  -1.401  -2.459  1.00  0.00
ATOM   1044 HD22 LEU    65       8.877   0.295  -2.772  1.00  0.00
ATOM   1045 HD23 LEU    65      10.023  -0.782  -1.939  1.00  0.00
ATOM   1046  C   LEU    65       7.468  -2.639   2.096  1.00  0.00
ATOM   1047  O   LEU    65       8.351  -3.391   2.500  1.00  0.00
ATOM   1048  N   VAL    66       6.186  -2.993   2.034  1.00  0.00
ATOM   1049  H   VAL    66       5.483  -2.311   1.786  1.00  0.00
ATOM   1050  CA  VAL    66       5.745  -4.342   2.398  1.00  0.00
ATOM   1051  HA  VAL    66       6.061  -4.605   3.408  1.00  0.00
ATOM   1052  CB  VAL    66       4.196  -4.492   2.306  1.00  0.00
ATOM   1053  HB  VAL    66       3.862  -4.033   1.376  1.00  0.00
ATOM   1054  CG1 VAL    66       3.766  -5.955   2.332  1.00  0.00
ATOM   1055 HG11 VAL    66       4.099  -6.416   3.262  1.00  0.00
ATOM   1056 HG12 VAL    66       2.680  -6.016   2.266  1.00  0.00
ATOM   1057 HG13 VAL    66       4.212  -6.481   1.488  1.00  0.00
ATOM   1058  CG2 VAL    66       3.521  -3.732   3.432  1.00  0.00
ATOM   1059 HG21 VAL    66       3.779  -2.675   3.364  1.00  0.00
ATOM   1060 HG22 VAL    66       2.440  -3.847   3.353  1.00  0.00
ATOM   1061 HG23 VAL    66       3.859  -4.126   4.391  1.00  0.00
ATOM   1062  C   VAL    66       6.469  -5.334   1.496  1.00  0.00
ATOM   1063  O   VAL    66       6.562  -5.129   0.284  1.00  0.00
ATOM   1064  N   ARG    67       7.005  -6.385   2.105  1.00  0.00
ATOM   1065  H   ARG    67       6.860  -6.494   3.099  1.00  0.00
ATOM   1066  CA  ARG    67       7.810  -7.379   1.412  1.00  0.00
ATOM   1067  HA  ARG    67       8.255  -6.944   0.517  1.00  0.00
ATOM   1068  CB  ARG    67       8.933  -7.868   2.329  1.00  0.00
ATOM   1069  HB2 ARG    67       8.516  -7.926   3.335  1.00  0.00
ATOM   1070  HB3 ARG    67       9.204  -8.869   1.991  1.00  0.00
ATOM   1071  CG  ARG    67      10.174  -6.986   2.344  1.00  0.00
ATOM   1072  HG2 ARG    67       9.872  -5.967   2.099  1.00  0.00
ATOM   1073  HG3 ARG    67      10.598  -7.007   3.348  1.00  0.00
ATOM   1074  CD  ARG    67      11.222  -7.463   1.338  1.00  0.00
ATOM   1075  HD2 ARG    67      10.736  -7.628   0.376  1.00  0.00
ATOM   1076  HD3 ARG    67      11.984  -6.691   1.232  1.00  0.00
ATOM   1077  NE  ARG    67      11.871  -8.708   1.756  1.00  0.00
ATOM   1078  HE  ARG    67      12.464  -8.655   2.571  1.00  0.00
ATOM   1079  CZ  ARG    67      11.727  -9.887   1.149  1.00  0.00
ATOM   1080  NH1 ARG    67      10.952 -10.010   0.075  1.00  0.00
ATOM   1081 HH11 ARG    67      10.465  -9.203  -0.287  1.00  0.00
ATOM   1082 HH12 ARG    67      10.855 -10.910  -0.373  1.00  0.00
ATOM   1083  NH2 ARG    67      12.372 -10.954   1.615  1.00  0.00
ATOM   1084 HH21 ARG    67      12.967 -10.866   2.426  1.00  0.00
ATOM   1085 HH22 ARG    67      12.264 -11.847   1.155  1.00  0.00
ATOM   1086  C   ARG    67       6.971  -8.572   0.976  1.00  0.00
ATOM   1087  O   ARG    67       6.045  -8.979   1.682  1.00  0.00
ATOM   1088  N   LEU    68       7.306  -9.127  -0.186  1.00  0.00
ATOM   1089  H   LEU    68       8.001  -8.679  -0.766  1.00  0.00
ATOM   1090  CA  LEU    68       6.675 -10.346  -0.679  1.00  0.00
ATOM   1091  HA  LEU    68       5.661 -10.420  -0.287  1.00  0.00
ATOM   1092  CB  LEU    68       6.610 -10.337  -2.212  1.00  0.00
ATOM   1093  HB2 LEU    68       5.893  -9.538  -2.397  1.00  0.00
ATOM   1094  HB3 LEU    68       7.594 -10.031  -2.566  1.00  0.00
ATOM   1095  CG  LEU    68       6.168 -11.604  -2.960  1.00  0.00
ATOM   1096  HG  LEU    68       6.621 -12.463  -2.464  1.00  0.00
ATOM   1097  CD1 LEU    68       4.647 -11.772  -2.980  1.00  0.00
ATOM   1098 HD11 LEU    68       4.193 -10.914  -3.476  1.00  0.00
ATOM   1099 HD12 LEU    68       4.389 -12.682  -3.521  1.00  0.00
ATOM   1100 HD13 LEU    68       4.275 -11.839  -1.958  1.00  0.00
ATOM   1101  CD2 LEU    68       6.716 -11.590  -4.376  1.00  0.00
ATOM   1102 HD21 LEU    68       7.805 -11.554  -4.344  1.00  0.00
ATOM   1103 HD22 LEU    68       6.398 -12.492  -4.899  1.00  0.00
ATOM   1104 HD23 LEU    68       6.340 -10.713  -4.903  1.00  0.00
ATOM   1105  C   LEU    68       7.463 -11.550  -0.184  1.00  0.00
ATOM   1106  O   LEU    68       8.692 -11.582  -0.292  1.00  0.00
ATOM   1107  N   TYR    69       6.763 -12.534   0.370  1.00  0.00
ATOM   1108  H   TYR    69       5.773 -12.429   0.543  1.00  0.00
ATOM   1109  CA  TYR    69       7.421 -13.758   0.828  1.00  0.00
ATOM   1110  HA  TYR    69       8.486 -13.566   0.957  1.00  0.00
ATOM   1111  CB  TYR    69       6.845 -14.246   2.162  1.00  0.00
ATOM   1112  HB2 TYR    69       5.764 -14.259   2.022  1.00  0.00
ATOM   1113  HB3 TYR    69       7.202 -15.264   2.322  1.00  0.00
ATOM   1114  CG  TYR    69       7.188 -13.394   3.370  1.00  0.00
ATOM   1115  CD1 TYR    69       8.366 -12.639   3.419  1.00  0.00
ATOM   1116  HD1 TYR    69       9.046 -12.666   2.567  1.00  0.00
ATOM   1117  CE1 TYR    69       8.676 -11.859   4.536  1.00  0.00
ATOM   1118  HE1 TYR    69       9.587 -11.260   4.557  1.00  0.00
ATOM   1119  CZ  TYR    69       7.813 -11.847   5.623  1.00  0.00
ATOM   1120  OH  TYR    69       8.112 -11.093   6.732  1.00  0.00
ATOM   1121  HH  TYR    69       8.939 -10.614   6.648  1.00  0.00
ATOM   1122  CE2 TYR    69       6.648 -12.595   5.603  1.00  0.00
ATOM   1123  HE2 TYR    69       5.971 -12.584   6.457  1.00  0.00
ATOM   1124  CD2 TYR    69       6.344 -13.366   4.483  1.00  0.00
ATOM   1125  HD2 TYR    69       5.432 -13.963   4.464  1.00  0.00
ATOM   1126  C   TYR    69       7.348 -14.873  -0.212  1.00  0.00
ATOM   1127  O   TYR    69       8.305 -15.636  -0.373  1.00  0.00
ATOM   1128  N   ALA    70       6.212 -14.954  -0.908  1.00  0.00
ATOM   1129  H   ALA    70       5.487 -14.271  -0.739  1.00  0.00
ATOM   1130  CA  ALA    70       5.937 -16.038  -1.853  1.00  0.00
ATOM   1131  HA  ALA    70       6.678 -15.972  -2.650  1.00  0.00
ATOM   1132  CB  ALA    70       6.084 -17.392  -1.161  1.00  0.00
ATOM   1133  HB1 ALA    70       5.343 -17.477  -0.366  1.00  0.00
ATOM   1134  HB2 ALA    70       5.930 -18.191  -1.886  1.00  0.00
ATOM   1135  HB3 ALA    70       7.084 -17.477  -0.735  1.00  0.00
ATOM   1136  C   ALA    70       4.551 -15.921  -2.500  1.00  0.00
ATOM   1137  O   ALA    70       3.768 -15.026  -2.158  1.00  0.00
ATOM   1138  N   VAL    71       4.268 -16.831  -3.434  1.00  0.00
ATOM   1139  H   VAL    71       5.002 -17.462  -3.722  1.00  0.00
ATOM   1140  CA  VAL    71       2.964 -16.928  -4.104  1.00  0.00
ATOM   1141  HA  VAL    71       2.160 -16.486  -3.516  1.00  0.00
ATOM   1142  CB  VAL    71       2.972 -16.264  -5.517  1.00  0.00
ATOM   1143  HB  VAL    71       2.113 -16.629  -6.079  1.00  0.00
ATOM   1144  CG1 VAL    71       2.899 -14.754  -5.409  1.00  0.00
ATOM   1145 HG11 VAL    71       3.758 -14.387  -4.847  1.00  0.00
ATOM   1146 HG12 VAL    71       2.906 -14.317  -6.408  1.00  0.00
ATOM   1147 HG13 VAL    71       1.981 -14.469  -4.895  1.00  0.00
ATOM   1148  CG2 VAL    71       4.190 -16.704  -6.336  1.00  0.00
ATOM   1149 HG21 VAL    71       4.172 -17.786  -6.463  1.00  0.00
ATOM   1150 HG22 VAL    71       4.165 -16.223  -7.314  1.00  0.00
ATOM   1151 HG23 VAL    71       5.103 -16.416  -5.814  1.00  0.00
ATOM   1152  C   VAL    71       2.483 -18.379  -4.255  1.00  0.00
ATOM   1153  O   VAL    71       3.291 -19.315  -4.315  1.00  0.00
ATOM   1154  N   VAL    72       1.162 -18.550  -4.311  1.00  0.00
ATOM   1155  H   VAL    72       0.553 -17.789  -4.047  1.00  0.00
ATOM   1156  CA  VAL    72       0.553 -19.824  -4.697  1.00  0.00
ATOM   1157  HA  VAL    72       1.315 -20.566  -4.937  1.00  0.00
ATOM   1158  CB  VAL    72      -0.376 -20.406  -3.596  1.00  0.00
ATOM   1159  HB  VAL    72      -1.222 -19.733  -3.457  1.00  0.00
ATOM   1160  CG1 VAL    72      -0.887 -21.791  -3.998  1.00  0.00
ATOM   1161 HG11 VAL    72      -0.042 -22.465  -4.136  1.00  0.00
ATOM   1162 HG12 VAL    72      -1.537 -22.181  -3.213  1.00  0.00
ATOM   1163 HG13 VAL    72      -1.448 -21.716  -4.929  1.00  0.00
ATOM   1164  CG2 VAL    72       0.339 -20.471  -2.249  1.00  0.00
ATOM   1165 HG21 VAL    72       0.645 -19.468  -1.951  1.00  0.00
ATOM   1166 HG22 VAL    72      -0.337 -20.882  -1.498  1.00  0.00
ATOM   1167 HG23 VAL    72       1.218 -21.109  -2.334  1.00  0.00
ATOM   1168  C   VAL    72      -0.230 -19.599  -5.992  1.00  0.00
ATOM   1169  O   VAL    72      -1.299 -18.982  -5.988  1.00  0.00
ATOM   1170  N   THR    73       0.315 -20.094  -7.099  1.00  0.00
ATOM   1171  H   THR    73       1.179 -20.614  -7.040  1.00  0.00
ATOM   1172  CA  THR    73      -0.267 -19.861  -8.424  1.00  0.00
ATOM   1173  HA  THR    73      -1.225 -19.351  -8.327  1.00  0.00
ATOM   1174  CB  THR    73       0.662 -19.000  -9.308  1.00  0.00
ATOM   1175  HB  THR    73       0.147 -18.776 -10.242  1.00  0.00
ATOM   1176  CG2 THR    73       1.032 -17.697  -8.607  1.00  0.00
ATOM   1177 HG21 THR    73       1.547 -17.919  -7.673  1.00  0.00
ATOM   1178 HG22 THR    73       1.687 -17.110  -9.252  1.00  0.00
ATOM   1179 HG23 THR    73       0.127 -17.128  -8.396  1.00  0.00
ATOM   1180  OG1 THR    73       1.855 -19.733  -9.607  1.00  0.00
ATOM   1181  HG1 THR    73       2.431 -19.196 -10.156  1.00  0.00
ATOM   1182  C   THR    73      -0.585 -21.161  -9.161  1.00  0.00
ATOM   1183  O   THR    73      -1.242 -21.144 -10.203  1.00  0.00
ATOM   1184  N   LYS    74      -0.125 -22.279  -8.602  1.00  0.00
ATOM   1185  H   LYS    74       0.390 -22.201  -7.737  1.00  0.00
ATOM   1186  CA  LYS    74      -0.245 -23.600  -9.223  1.00  0.00
ATOM   1187  HA  LYS    74       0.186 -23.589 -10.224  1.00  0.00
ATOM   1188  CB  LYS    74       0.513 -24.630  -8.374  1.00  0.00
ATOM   1189  HB2 LYS    74       1.527 -24.247  -8.258  1.00  0.00
ATOM   1190  HB3 LYS    74       0.020 -24.652  -7.402  1.00  0.00
ATOM   1191  CG  LYS    74       0.566 -26.042  -8.948  1.00  0.00
ATOM   1192  HG2 LYS    74      -0.358 -26.555  -8.679  1.00  0.00
ATOM   1193  HG3 LYS    74       0.637 -25.967 -10.033  1.00  0.00
ATOM   1194  CD  LYS    74       1.758 -26.830  -8.415  1.00  0.00
ATOM   1195  HD2 LYS    74       1.913 -26.562  -7.370  1.00  0.00
ATOM   1196  HD3 LYS    74       1.532 -27.894  -8.487  1.00  0.00
ATOM   1197  CE  LYS    74       3.025 -26.523  -9.211  1.00  0.00
ATOM   1198  HE2 LYS    74       2.754 -26.467 -10.265  1.00  0.00
ATOM   1199  HE3 LYS    74       3.403 -25.556  -8.881  1.00  0.00
ATOM   1200  NZ  LYS    74       4.080 -27.558  -9.024  1.00  0.00
ATOM   1201  HZ1 LYS    74       3.730 -28.455  -9.330  1.00  0.00
ATOM   1202  HZ2 LYS    74       4.894 -27.312  -9.569  1.00  0.00
ATOM   1203  HZ3 LYS    74       4.331 -27.611  -8.047  1.00  0.00
ATOM   1204  C   LYS    74      -1.696 -24.043  -9.457  1.00  0.00
ATOM   1205  O   LYS    74      -1.987 -24.726 -10.438  1.00  0.00
ATOM   1206  N   GLU    75      -2.599 -23.654  -8.558  1.00  0.00
ATOM   1207  H   GLU    75      -2.312 -23.098  -7.766  1.00  0.00
ATOM   1208  CA  GLU    75      -4.000 -24.082  -8.637  1.00  0.00
ATOM   1209  HA  GLU    75      -4.211 -24.470  -9.634  1.00  0.00
ATOM   1210  CB  GLU    75      -4.289 -25.184  -7.613  1.00  0.00
ATOM   1211  HB2 GLU    75      -3.955 -24.814  -6.643  1.00  0.00
ATOM   1212  HB3 GLU    75      -5.369 -25.328  -7.594  1.00  0.00
ATOM   1213  CG  GLU    75      -3.606 -26.509  -7.912  1.00  0.00
ATOM   1214  HG2 GLU    75      -4.177 -27.004  -8.697  1.00  0.00
ATOM   1215  HG3 GLU    75      -2.600 -26.297  -8.273  1.00  0.00
ATOM   1216  CD  GLU    75      -3.527 -27.415  -6.698  1.00  0.00
ATOM   1217  OE1 GLU    75      -3.491 -26.899  -5.558  1.00  0.00
ATOM   1218  OE2 GLU    75      -3.494 -28.650  -6.882  1.00  0.00
ATOM   1219  C   GLU    75      -4.976 -22.923  -8.456  1.00  0.00
ATOM   1220  O   GLU    75      -4.626 -21.895  -7.875  1.00  0.00
ATOM   1221  N   GLU    76      -6.205 -23.134  -8.931  1.00  0.00
ATOM   1222  H   GLU    76      -6.357 -24.037  -9.359  1.00  0.00
ATOM   1223  CA  GLU    76      -7.250 -22.100  -9.088  1.00  0.00
ATOM   1224  HA  GLU    76      -7.033 -21.495  -9.968  1.00  0.00
ATOM   1225  CB  GLU    76      -8.645 -22.740  -9.260  1.00  0.00
ATOM   1226  HB2 GLU    76      -8.655 -23.188 -10.254  1.00  0.00
ATOM   1227  HB3 GLU    76      -8.716 -23.525  -8.507  1.00  0.00
ATOM   1228  CG  GLU    76      -9.842 -21.781  -9.116  1.00  0.00
ATOM   1229  HG2 GLU    76     -10.727 -22.401  -8.975  1.00  0.00
ATOM   1230  HG3 GLU    76      -9.675 -21.178  -8.224  1.00  0.00
ATOM   1231  CD  GLU    76     -10.051 -20.863 -10.318  1.00  0.00
ATOM   1232  OE1 GLU    76      -9.159 -20.043 -10.632  1.00  0.00
ATOM   1233  OE2 GLU    76     -11.124 -20.959 -10.948  1.00  0.00
ATOM   1234  C   GLU    76      -7.291 -20.919  -8.097  1.00  0.00
ATOM   1235  O   GLU    76      -7.250 -19.769  -8.539  1.00  0.00
ATOM   1236  N   PRO    77      -7.396 -21.184  -6.771  1.00  0.00
ATOM   1237  CD  PRO    77      -7.593 -22.451  -6.042  1.00  0.00
ATOM   1238  HD2 PRO    77      -6.626 -22.890  -5.796  1.00  0.00
ATOM   1239  HD3 PRO    77      -8.162 -23.147  -6.657  1.00  0.00
ATOM   1240  CG  PRO    77      -8.348 -22.012  -4.832  1.00  0.00
ATOM   1241  HG2 PRO    77      -8.140 -22.695  -4.008  1.00  0.00
ATOM   1242  HG3 PRO    77      -9.416 -22.020  -5.049  1.00  0.00
ATOM   1243  CB  PRO    77      -7.869 -20.609  -4.522  1.00  0.00
ATOM   1244  HB2 PRO    77      -7.058 -20.680  -3.797  1.00  0.00
ATOM   1245  HB3 PRO    77      -8.653 -19.963  -4.128  1.00  0.00
ATOM   1246  CA  PRO    77      -7.336 -20.038  -5.849  1.00  0.00
ATOM   1247  HA  PRO    77      -7.968 -19.245  -6.248  1.00  0.00
ATOM   1248  C   PRO    77      -5.906 -19.516  -5.683  1.00  0.00
ATOM   1249  O   PRO    77      -5.104 -20.128  -4.980  1.00  0.00
ATOM   1250  N   ILE    78      -5.594 -18.399  -6.338  1.00  0.00
ATOM   1251  H   ILE    78      -6.274 -17.982  -6.958  1.00  0.00
ATOM   1252  CA  ILE    78      -4.248 -17.810  -6.284  1.00  0.00
ATOM   1253  HA  ILE    78      -3.530 -18.622  -6.167  1.00  0.00
ATOM   1254  CB  ILE    78      -3.907 -16.995  -7.574  1.00  0.00
ATOM   1255  HB  ILE    78      -4.784 -16.415  -7.861  1.00  0.00
ATOM   1256  CG2 ILE    78      -2.734 -16.057  -7.339  1.00  0.00
ATOM   1257 HG21 ILE    78      -1.857 -16.636  -7.053  1.00  0.00
ATOM   1258 HG22 ILE    78      -2.522 -15.504  -8.254  1.00  0.00
ATOM   1259 HG23 ILE    78      -2.983 -15.356  -6.542  1.00  0.00
ATOM   1260  CG1 ILE    78      -3.530 -17.925  -8.730  1.00  0.00
ATOM   1261 HG12 ILE    78      -2.839 -17.371  -9.364  1.00  0.00
ATOM   1262 HG13 ILE    78      -3.014 -18.778  -8.288  1.00  0.00
ATOM   1263  CD1 ILE    78      -4.690 -18.416  -9.559  1.00  0.00
ATOM   1264 HD11 ILE    78      -5.206 -17.564 -10.001  1.00  0.00
ATOM   1265 HD12 ILE    78      -4.321 -19.067 -10.351  1.00  0.00
ATOM   1266 HD13 ILE    78      -5.381 -18.971  -8.925  1.00  0.00
ATOM   1267  C   ILE    78      -4.049 -16.958  -5.030  1.00  0.00
ATOM   1268  O   ILE    78      -4.926 -16.174  -4.658  1.00  0.00
ATOM   1269  N   TYR    79      -2.894 -17.132  -4.382  1.00  0.00
ATOM   1270  H   TYR    79      -2.247 -17.828  -4.725  1.00  0.00
ATOM   1271  CA  TYR    79      -2.526 -16.370  -3.183  1.00  0.00
ATOM   1272  HA  TYR    79      -3.357 -15.728  -2.890  1.00  0.00
ATOM   1273  CB  TYR    79      -2.193 -17.305  -2.013  1.00  0.00
ATOM   1274  HB2 TYR    79      -1.398 -17.941  -2.402  1.00  0.00
ATOM   1275  HB3 TYR    79      -1.801 -16.689  -1.203  1.00  0.00
ATOM   1276  CG  TYR    79      -3.320 -18.171  -1.489  1.00  0.00
ATOM   1277  CD1 TYR    79      -4.658 -17.796  -1.630  1.00  0.00
ATOM   1278  HD1 TYR    79      -4.894 -16.861  -2.139  1.00  0.00
ATOM   1279  CE1 TYR    79      -5.686 -18.597  -1.133  1.00  0.00
ATOM   1280  HE1 TYR    79      -6.728 -18.303  -1.264  1.00  0.00
ATOM   1281  CZ  TYR    79      -5.376 -19.775  -0.466  1.00  0.00
ATOM   1282  OH  TYR    79      -6.377 -20.575   0.034  1.00  0.00
ATOM   1283  HH  TYR    79      -7.256 -20.225  -0.134  1.00  0.00
ATOM   1284  CE2 TYR    79      -4.058 -20.157  -0.298  1.00  0.00
ATOM   1285  HE2 TYR    79      -3.814 -21.081   0.225  1.00  0.00
ATOM   1286  CD2 TYR    79      -3.040 -19.353  -0.803  1.00  0.00
ATOM   1287  HD2 TYR    79      -1.998 -19.642  -0.666  1.00  0.00
ATOM   1288  C   TYR    79      -1.313 -15.473  -3.426  1.00  0.00
ATOM   1289  O   TYR    79      -0.401 -15.839  -4.174  1.00  0.00
ATOM   1290  N   ILE    80      -1.306 -14.308  -2.780  1.00  0.00
ATOM   1291  H   ILE    80      -2.167 -13.964  -2.380  1.00  0.00
ATOM   1292  CA  ILE    80      -0.110 -13.463  -2.687  1.00  0.00
ATOM   1293  HA  ILE    80       0.724 -13.971  -3.170  1.00  0.00
ATOM   1294  CB  ILE    80      -0.312 -12.059  -3.339  1.00  0.00
ATOM   1295  HB  ILE    80      -1.274 -11.663  -3.016  1.00  0.00
ATOM   1296  CG2 ILE    80       0.800 -11.089  -2.936  1.00  0.00
ATOM   1297 HG21 ILE    80       1.763 -11.484  -3.259  1.00  0.00
ATOM   1298 HG22 ILE    80       0.628 -10.122  -3.408  1.00  0.00
ATOM   1299 HG23 ILE    80       0.802 -10.968  -1.852  1.00  0.00
ATOM   1300  CG1 ILE    80      -0.345 -12.176  -4.867  1.00  0.00
ATOM   1301 HG12 ILE    80       0.622 -12.569  -5.181  1.00  0.00
ATOM   1302 HG13 ILE    80      -1.127 -12.892  -5.119  1.00  0.00
ATOM   1303  CD1 ILE    80      -0.614 -10.854  -5.584  1.00  0.00
ATOM   1304 HD11 ILE    80       0.168 -10.138  -5.332  1.00  0.00
ATOM   1305 HD12 ILE    80      -0.622 -11.019  -6.661  1.00  0.00
ATOM   1306 HD13 ILE    80      -1.581 -10.460  -5.270  1.00  0.00
ATOM   1307  C   ILE    80       0.265 -13.340  -1.210  1.00  0.00
ATOM   1308  O   ILE    80      -0.494 -12.772  -0.413  1.00  0.00
ATOM   1309  N   ILE    81       1.429 -13.887  -0.859  1.00  0.00
ATOM   1310  H   ILE    81       1.981 -14.352  -1.566  1.00  0.00
ATOM   1311  CA  ILE    81       1.891 -13.945   0.532  1.00  0.00
ATOM   1312  HA  ILE    81       1.069 -13.707   1.207  1.00  0.00
ATOM   1313  CB  ILE    81       2.466 -15.353   0.887  1.00  0.00
ATOM   1314  HB  ILE    81       3.175 -15.640   0.111  1.00  0.00
ATOM   1315  CG2 ILE    81       3.170 -15.352   2.245  1.00  0.00
ATOM   1316 HG21 ILE    81       2.461 -15.066   3.022  1.00  0.00
ATOM   1317 HG22 ILE    81       3.556 -16.349   2.456  1.00  0.00
ATOM   1318 HG23 ILE    81       3.995 -14.640   2.227  1.00  0.00
ATOM   1319  CG1 ILE    81       1.352 -16.404   0.899  1.00  0.00
ATOM   1320 HG12 ILE    81       1.552 -17.072   1.737  1.00  0.00
ATOM   1321 HG13 ILE    81       0.415 -15.875   1.073  1.00  0.00
ATOM   1322  CD1 ILE    81       1.248 -17.203  -0.363  1.00  0.00
ATOM   1323 HD11 ILE    81       2.185 -17.732  -0.537  1.00  0.00
ATOM   1324 HD12 ILE    81       0.436 -17.924  -0.271  1.00  0.00
ATOM   1325 HD13 ILE    81       1.048 -16.535  -1.201  1.00  0.00
ATOM   1326  C   ILE    81       2.903 -12.834   0.840  1.00  0.00
ATOM   1327  O   ILE    81       3.999 -12.804   0.267  1.00  0.00
ATOM   1328  N   THR    82       2.516 -11.932   1.746  1.00  0.00
ATOM   1329  H   THR    82       1.615 -12.058   2.184  1.00  0.00
ATOM   1330  CA  THR    82       3.315 -10.754   2.120  1.00  0.00
ATOM   1331  HA  THR    82       4.323 -10.838   1.713  1.00  0.00
ATOM   1332  CB  THR    82       2.682  -9.433   1.608  1.00  0.00
ATOM   1333  HB  THR    82       3.335  -8.606   1.889  1.00  0.00
ATOM   1334  CG2 THR    82       2.501  -9.446   0.090  1.00  0.00
ATOM   1335 HG21 THR    82       1.848 -10.272  -0.192  1.00  0.00
ATOM   1336 HG22 THR    82       2.055  -8.505  -0.232  1.00  0.00
ATOM   1337 HG23 THR    82       3.471  -9.570  -0.391  1.00  0.00
ATOM   1338  OG1 THR    82       1.411  -9.233   2.240  1.00  0.00
ATOM   1339  HG1 THR    82       1.021  -8.416   1.923  1.00  0.00
ATOM   1340  C   THR    82       3.489 -10.632   3.640  1.00  0.00
ATOM   1341  O   THR    82       2.847 -11.361   4.410  1.00  0.00
ATOM   1342  N   GLU    83       4.346  -9.701   4.068  1.00  0.00
ATOM   1343  H   GLU    83       4.911  -9.188   3.407  1.00  0.00
ATOM   1344  CA  GLU    83       4.593  -9.498   5.495  1.00  0.00
ATOM   1345  HA  GLU    83       4.733 -10.470   5.969  1.00  0.00
ATOM   1346  CB  GLU    83       5.839  -8.640   5.759  1.00  0.00
ATOM   1347  HB2 GLU    83       5.991  -8.657   6.838  1.00  0.00
ATOM   1348  HB3 GLU    83       6.666  -9.153   5.268  1.00  0.00
ATOM   1349  CG  GLU    83       5.781  -7.195   5.277  1.00  0.00
ATOM   1350  HG2 GLU    83       5.717  -7.180   4.189  1.00  0.00
ATOM   1351  HG3 GLU    83       4.880  -6.751   5.699  1.00  0.00
ATOM   1352  CD  GLU    83       6.994  -6.399   5.723  1.00  0.00
ATOM   1353  OE1 GLU    83       7.149  -6.207   6.950  1.00  0.00
ATOM   1354  OE2 GLU    83       7.805  -5.987   4.859  1.00  0.00
ATOM   1355  C   GLU    83       3.366  -8.941   6.205  1.00  0.00
ATOM   1356  O   GLU    83       2.678  -8.054   5.680  1.00  0.00
ATOM   1357  N   PHE    84       3.099  -9.483   7.392  1.00  0.00
ATOM   1358  H   PHE    84       3.726 -10.183   7.762  1.00  0.00
ATOM   1359  CA  PHE    84       1.905  -9.155   8.153  1.00  0.00
ATOM   1360  HA  PHE    84       1.049  -9.082   7.483  1.00  0.00
ATOM   1361  CB  PHE    84       1.618 -10.239   9.199  1.00  0.00
ATOM   1362  HB2 PHE    84       1.553 -11.213   8.714  1.00  0.00
ATOM   1363  HB3 PHE    84       2.407 -10.259   9.951  1.00  0.00
ATOM   1364  CG  PHE    84       0.329 -10.041   9.937  1.00  0.00
ATOM   1365  CD1 PHE    84      -0.891 -10.261   9.303  1.00  0.00
ATOM   1366  HD1 PHE    84      -0.899 -10.591   8.265  1.00  0.00
ATOM   1367  CE1 PHE    84      -2.094 -10.063   9.981  1.00  0.00
ATOM   1368  HE1 PHE    84      -3.043 -10.229   9.472  1.00  0.00
ATOM   1369  CZ  PHE    84      -2.080  -9.652  11.309  1.00  0.00
ATOM   1370  HZ  PHE    84      -3.016  -9.501  11.845  1.00  0.00
ATOM   1371  CE2 PHE    84      -0.867  -9.434  11.952  1.00  0.00
ATOM   1372  HE2 PHE    84      -0.851  -9.112  12.993  1.00  0.00
ATOM   1373  CD2 PHE    84       0.329  -9.627  11.264  1.00  0.00
ATOM   1374  HD2 PHE    84       1.280  -9.454  11.766  1.00  0.00
ATOM   1375  C   PHE    84       2.041  -7.797   8.819  1.00  0.00
ATOM   1376  O   PHE    84       3.076  -7.487   9.411  1.00  0.00
ATOM   1377  N   MET    85       0.983  -6.996   8.713  1.00  0.00
ATOM   1378  H   MET    85       0.188  -7.308   8.174  1.00  0.00
ATOM   1379  CA  MET    85       0.951  -5.657   9.279  1.00  0.00
ATOM   1380  HA  MET    85       1.851  -5.484   9.869  1.00  0.00
ATOM   1381  CB  MET    85       0.883  -4.608   8.172  1.00  0.00
ATOM   1382  HB2 MET    85      -0.054  -4.756   7.637  1.00  0.00
ATOM   1383  HB3 MET    85       0.879  -3.628   8.648  1.00  0.00
ATOM   1384  CG  MET    85       2.052  -4.691   7.186  1.00  0.00
ATOM   1385  HG2 MET    85       2.030  -5.670   6.708  1.00  0.00
ATOM   1386  HG3 MET    85       1.922  -3.915   6.432  1.00  0.00
ATOM   1387  SD  MET    85       3.647  -4.465   8.001  1.00  0.00
ATOM   1388  CE  MET    85       3.669  -2.681   8.202  1.00  0.00
ATOM   1389  HE1 MET    85       2.819  -2.373   8.811  1.00  0.00
ATOM   1390  HE2 MET    85       4.595  -2.381   8.692  1.00  0.00
ATOM   1391  HE3 MET    85       3.606  -2.204   7.223  1.00  0.00
ATOM   1392  C   MET    85      -0.229  -5.554  10.234  1.00  0.00
ATOM   1393  O   MET    85      -1.389  -5.458   9.821  1.00  0.00
ATOM   1394  N   ALA    86       0.098  -5.568  11.521  1.00  0.00
ATOM   1395  H   ALA    86       1.072  -5.466  11.768  1.00  0.00
ATOM   1396  CA  ALA    86      -0.862  -5.846  12.586  1.00  0.00
ATOM   1397  HA  ALA    86      -1.333  -6.785  12.297  1.00  0.00
ATOM   1398  CB  ALA    86      -0.131  -6.054  13.917  1.00  0.00
ATOM   1399  HB1 ALA    86       0.338  -5.119  14.224  1.00  0.00
ATOM   1400  HB2 ALA    86      -0.844  -6.369  14.678  1.00  0.00
ATOM   1401  HB3 ALA    86       0.634  -6.821  13.796  1.00  0.00
ATOM   1402  C   ALA    86      -1.967  -4.813  12.738  1.00  0.00
ATOM   1403  O   ALA    86      -3.088  -5.170  13.080  1.00  0.00
ATOM   1404  N   LYS    87      -1.653  -3.547  12.474  1.00  0.00
ATOM   1405  H   LYS    87      -0.716  -3.315  12.178  1.00  0.00
ATOM   1406  CA  LYS    87      -2.601  -2.446  12.715  1.00  0.00
ATOM   1407  HA  LYS    87      -3.370  -2.767  13.417  1.00  0.00
ATOM   1408  CB  LYS    87      -1.871  -1.232  13.307  1.00  0.00
ATOM   1409  HB2 LYS    87      -1.151  -0.895  12.560  1.00  0.00
ATOM   1410  HB3 LYS    87      -2.619  -0.455  13.465  1.00  0.00
ATOM   1411  CG  LYS    87      -1.139  -1.516  14.632  1.00  0.00
ATOM   1412  HG2 LYS    87      -0.842  -2.565  14.638  1.00  0.00
ATOM   1413  HG3 LYS    87      -0.250  -0.887  14.672  1.00  0.00
ATOM   1414  CD  LYS    87      -2.012  -1.232  15.836  1.00  0.00
ATOM   1415  HD2 LYS    87      -2.373  -0.206  15.764  1.00  0.00
ATOM   1416  HD3 LYS    87      -2.860  -1.917  15.815  1.00  0.00
ATOM   1417  CE  LYS    87      -1.246  -1.411  17.145  1.00  0.00
ATOM   1418  HE2 LYS    87      -0.184  -1.312  16.923  1.00  0.00
ATOM   1419  HE3 LYS    87      -1.552  -0.611  17.819  1.00  0.00
ATOM   1420  NZ  LYS    87      -1.497  -2.734  17.796  1.00  0.00
ATOM   1421  HZ1 LYS    87      -1.213  -3.475  17.172  1.00  0.00
ATOM   1422  HZ2 LYS    87      -0.965  -2.793  18.653  1.00  0.00
ATOM   1423  HZ3 LYS    87      -2.481  -2.826  18.003  1.00  0.00
ATOM   1424  C   LYS    87      -3.414  -2.044  11.480  1.00  0.00
ATOM   1425  O   LYS    87      -4.143  -1.043  11.502  1.00  0.00
ATOM   1426  N   GLY    88      -3.291  -2.830  10.410  1.00  0.00
ATOM   1427  H   GLY    88      -2.649  -3.609  10.440  1.00  0.00
ATOM   1428  CA  GLY    88      -4.056  -2.609   9.184  1.00  0.00
ATOM   1429  HA2 GLY    88      -3.955  -3.480   8.536  1.00  0.00
ATOM   1430  HA3 GLY    88      -5.106  -2.464   9.437  1.00  0.00
ATOM   1431  C   GLY    88      -3.557  -1.392   8.449  1.00  0.00
ATOM   1432  O   GLY    88      -2.439  -0.932   8.683  1.00  0.00
ATOM   1433  N   SER    89      -4.383  -0.852   7.561  1.00  0.00
ATOM   1434  H   SER    89      -5.286  -1.265   7.378  1.00  0.00
ATOM   1435  CA  SER    89      -3.994   0.325   6.795  1.00  0.00
ATOM   1436  HA  SER    89      -3.036   0.146   6.308  1.00  0.00
ATOM   1437  CB  SER    89      -5.035   0.641   5.723  1.00  0.00
ATOM   1438  HB2 SER    89      -4.635   1.401   5.052  1.00  0.00
ATOM   1439  HB3 SER    89      -5.250  -0.266   5.158  1.00  0.00
ATOM   1440  OG  SER    89      -6.222   1.117   6.319  1.00  0.00
ATOM   1441  HG  SER    89      -6.867   1.312   5.635  1.00  0.00
ATOM   1442  C   SER    89      -3.822   1.518   7.722  1.00  0.00
ATOM   1443  O   SER    89      -4.395   1.544   8.825  1.00  0.00
ATOM   1444  N   LEU    90      -3.043   2.503   7.277  1.00  0.00
ATOM   1445  H   LEU    90      -2.485   2.374   6.445  1.00  0.00
ATOM   1446  CA  LEU    90      -2.891   3.745   8.027  1.00  0.00
ATOM   1447  HA  LEU    90      -2.579   3.520   9.047  1.00  0.00
ATOM   1448  CB  LEU    90      -1.834   4.653   7.380  1.00  0.00
ATOM   1449  HB2 LEU    90      -0.963   3.996   7.383  1.00  0.00
ATOM   1450  HB3 LEU    90      -2.146   4.837   6.352  1.00  0.00
ATOM   1451  CG  LEU    90      -1.470   5.991   8.054  1.00  0.00
ATOM   1452  HG  LEU    90      -2.368   6.608   8.083  1.00  0.00
ATOM   1453  CD1 LEU    90      -0.937   5.803   9.471  1.00  0.00
ATOM   1454 HD11 LEU    90      -0.039   5.186   9.443  1.00  0.00
ATOM   1455 HD12 LEU    90      -0.696   6.775   9.901  1.00  0.00
ATOM   1456 HD13 LEU    90      -1.695   5.314  10.083  1.00  0.00
ATOM   1457  CD2 LEU    90      -0.475   6.766   7.206  1.00  0.00
ATOM   1458 HD21 LEU    90      -0.912   6.971   6.229  1.00  0.00
ATOM   1459 HD22 LEU    90      -0.232   7.707   7.699  1.00  0.00
ATOM   1460 HD23 LEU    90       0.433   6.177   7.080  1.00  0.00
ATOM   1461  C   LEU    90      -4.238   4.462   8.176  1.00  0.00
ATOM   1462  O   LEU    90      -4.534   5.026   9.233  1.00  0.00
ATOM   1463  N   LEU    91      -5.062   4.415   7.127  1.00  0.00
ATOM   1464  H   LEU    91      -4.744   4.007   6.259  1.00  0.00
ATOM   1465  CA  LEU    91      -6.405   5.008   7.167  1.00  0.00
ATOM   1466  HA  LEU    91      -6.328   6.074   7.379  1.00  0.00
ATOM   1467  CB  LEU    91      -7.124   4.826   5.824  1.00  0.00
ATOM   1468  HB2 LEU    91      -6.362   5.129   5.106  1.00  0.00
ATOM   1469  HB3 LEU    91      -7.328   3.761   5.708  1.00  0.00
ATOM   1470  CG  LEU    91      -8.409   5.622   5.572  1.00  0.00
ATOM   1471  HG  LEU    91      -9.109   5.421   6.383  1.00  0.00
ATOM   1472  CD1 LEU    91      -8.121   7.137   5.505  1.00  0.00
ATOM   1473 HD11 LEU    91      -7.422   7.339   4.694  1.00  0.00
ATOM   1474 HD12 LEU    91      -9.051   7.676   5.325  1.00  0.00
ATOM   1475 HD13 LEU    91      -7.687   7.466   6.449  1.00  0.00
ATOM   1476  CD2 LEU    91      -9.084   5.143   4.289  1.00  0.00
ATOM   1477 HD21 LEU    91      -9.333   4.086   4.382  1.00  0.00
ATOM   1478 HD22 LEU    91      -9.996   5.716   4.122  1.00  0.00
ATOM   1479 HD23 LEU    91      -8.407   5.284   3.447  1.00  0.00
ATOM   1480  C   LEU    91      -7.245   4.423   8.300  1.00  0.00
ATOM   1481  O   LEU    91      -7.747   5.159   9.147  1.00  0.00
ATOM   1482  N   ASP    92      -7.384   3.095   8.315  1.00  0.00
ATOM   1483  H   ASP    92      -6.945   2.545   7.591  1.00  0.00
ATOM   1484  CA  ASP    92      -8.165   2.400   9.338  1.00  0.00
ATOM   1485  HA  ASP    92      -9.204   2.728   9.292  1.00  0.00
ATOM   1486  CB  ASP    92      -8.120   0.885   9.121  1.00  0.00
ATOM   1487  HB2 ASP    92      -7.073   0.604   9.008  1.00  0.00
ATOM   1488  HB3 ASP    92      -8.530   0.407  10.010  1.00  0.00
ATOM   1489  CG  ASP    92      -8.900   0.434   7.899  1.00  0.00
ATOM   1490  OD1 ASP    92      -9.734   1.213   7.396  1.00  0.00
ATOM   1491  OD2 ASP    92      -8.676  -0.715   7.448  1.00  0.00
ATOM   1492  C   ASP    92      -7.622   2.713  10.723  1.00  0.00
ATOM   1493  O   ASP    92      -8.390   2.986  11.651  1.00  0.00
ATOM   1494  N   PHE    93      -6.294   2.668  10.851  1.00  0.00
ATOM   1495  H   PHE    93      -5.726   2.378  10.068  1.00  0.00
ATOM   1496  CA  PHE    93      -5.640   2.905  12.128  1.00  0.00
ATOM   1497  HA  PHE    93      -6.088   2.265  12.888  1.00  0.00
ATOM   1498  CB  PHE    93      -4.139   2.600  12.052  1.00  0.00
ATOM   1499  HB2 PHE    93      -3.994   1.546  11.815  1.00  0.00
ATOM   1500  HB3 PHE    93      -3.651   3.212  11.294  1.00  0.00
ATOM   1501  CG  PHE    93      -3.412   2.853  13.342  1.00  0.00
ATOM   1502  CD1 PHE    93      -3.578   2.000  14.429  1.00  0.00
ATOM   1503  HD1 PHE    93      -4.237   1.137  14.333  1.00  0.00
ATOM   1504  CE1 PHE    93      -2.911   2.240  15.634  1.00  0.00
ATOM   1505  HE1 PHE    93      -3.045   1.562  16.478  1.00  0.00
ATOM   1506  CZ  PHE    93      -2.074   3.347  15.756  1.00  0.00
ATOM   1507  HZ  PHE    93      -1.549   3.539  16.692  1.00  0.00
ATOM   1508  CE2 PHE    93      -1.908   4.209  14.674  1.00  0.00
ATOM   1509  HE2 PHE    93      -1.257   5.079  14.763  1.00  0.00
ATOM   1510  CD2 PHE    93      -2.577   3.959  13.477  1.00  0.00
ATOM   1511  HD2 PHE    93      -2.449   4.633  12.630  1.00  0.00
ATOM   1512  C   PHE    93      -5.891   4.317  12.663  1.00  0.00
ATOM   1513  O   PHE    93      -6.273   4.475  13.821  1.00  0.00
ATOM   1514  N   LEU    94      -5.698   5.328  11.816  1.00  0.00
ATOM   1515  H   LEU    94      -5.360   5.146  10.882  1.00  0.00
ATOM   1516  CA  LEU    94      -5.900   6.721  12.223  1.00  0.00
ATOM   1517  HA  LEU    94      -5.277   6.941  13.090  1.00  0.00
ATOM   1518  CB  LEU    94      -5.526   7.688  11.094  1.00  0.00
ATOM   1519  HB2 LEU    94      -6.122   7.280  10.277  1.00  0.00
ATOM   1520  HB3 LEU    94      -5.919   8.664  11.378  1.00  0.00
ATOM   1521  CG  LEU    94      -4.068   7.837  10.638  1.00  0.00
ATOM   1522  HG  LEU    94      -3.615   6.848  10.562  1.00  0.00
ATOM   1523  CD1 LEU    94      -4.008   8.529   9.278  1.00  0.00
ATOM   1524 HD11 LEU    94      -4.461   9.518   9.353  1.00  0.00
ATOM   1525 HD12 LEU    94      -2.968   8.629   8.966  1.00  0.00
ATOM   1526 HD13 LEU    94      -4.552   7.936   8.543  1.00  0.00
ATOM   1527  CD2 LEU    94      -3.213   8.572  11.657  1.00  0.00
ATOM   1528 HD21 LEU    94      -3.216   8.023  12.598  1.00  0.00
ATOM   1529 HD22 LEU    94      -2.191   8.650  11.286  1.00  0.00
ATOM   1530 HD23 LEU    94      -3.618   9.571  11.818  1.00  0.00
ATOM   1531  C   LEU    94      -7.337   6.977  12.665  1.00  0.00
ATOM   1532  O   LEU    94      -7.578   7.782  13.568  1.00  0.00
ATOM   1533  N   LYS    95      -8.281   6.280  12.038  1.00  0.00
ATOM   1534  H   LYS    95      -8.025   5.684  11.264  1.00  0.00
ATOM   1535  CA  LYS    95      -9.702   6.419  12.368  1.00  0.00
ATOM   1536  HA  LYS    95      -9.915   7.454  12.637  1.00  0.00
ATOM   1537  CB  LYS    95     -10.585   6.031  11.176  1.00  0.00
ATOM   1538  HB2 LYS    95     -10.400   4.978  10.965  1.00  0.00
ATOM   1539  HB3 LYS    95     -11.622   6.162  11.485  1.00  0.00
ATOM   1540  CG  LYS    95     -10.322   6.855   9.922  1.00  0.00
ATOM   1541  HG2 LYS    95     -10.126   7.883  10.226  1.00  0.00
ATOM   1542  HG3 LYS    95      -9.440   6.448   9.428  1.00  0.00
ATOM   1543  CD  LYS    95     -11.503   6.827   8.957  1.00  0.00
ATOM   1544  HD2 LYS    95     -12.414   6.950   9.542  1.00  0.00
ATOM   1545  HD3 LYS    95     -11.394   7.668   8.273  1.00  0.00
ATOM   1546  CE  LYS    95     -11.583   5.539   8.165  1.00  0.00
ATOM   1547  HE2 LYS    95     -10.626   5.363   7.674  1.00  0.00
ATOM   1548  HE3 LYS    95     -11.799   4.716   8.845  1.00  0.00
ATOM   1549  NZ  LYS    95     -12.657   5.628   7.139  1.00  0.00
ATOM   1550  HZ1 LYS    95     -12.457   6.391   6.508  1.00  0.00
ATOM   1551  HZ2 LYS    95     -12.698   4.763   6.619  1.00  0.00
ATOM   1552  HZ3 LYS    95     -13.544   5.791   7.593  1.00  0.00
ATOM   1553  C   LYS    95     -10.130   5.631  13.600  1.00  0.00
ATOM   1554  O   LYS    95     -11.181   5.907  14.165  1.00  0.00
ATOM   1555  N   SER    96      -9.328   4.653  14.015  1.00  0.00
ATOM   1556  H   SER    96      -8.505   4.406  13.484  1.00  0.00
ATOM   1557  CA  SER    96      -9.664   3.845  15.193  1.00  0.00
ATOM   1558  HA  SER    96     -10.721   3.581  15.161  1.00  0.00
ATOM   1559  CB  SER    96      -8.837   2.553  15.238  1.00  0.00
ATOM   1560  HB2 SER    96      -9.232   1.923  16.035  1.00  0.00
ATOM   1561  HB3 SER    96      -8.948   2.042  14.282  1.00  0.00
ATOM   1562  OG  SER    96      -7.464   2.812  15.478  1.00  0.00
ATOM   1563  HG  SER    96      -6.981   1.983  15.499  1.00  0.00
ATOM   1564  C   SER    96      -9.499   4.640  16.487  1.00  0.00
ATOM   1565  O   SER    96      -8.846   5.687  16.510  1.00  0.00
ATOM   1566  N   ASP    97     -10.098   4.136  17.561  1.00  0.00
ATOM   1567  H   ASP    97     -10.653   3.297  17.471  1.00  0.00
ATOM   1568  CA  ASP    97     -10.046   4.796  18.864  1.00  0.00
ATOM   1569  HA  ASP    97     -10.437   5.810  18.779  1.00  0.00
ATOM   1570  CB  ASP    97     -10.889   4.032  19.886  1.00  0.00
ATOM   1571  HB2 ASP    97     -10.487   3.023  19.971  1.00  0.00
ATOM   1572  HB3 ASP    97     -10.793   4.543  20.844  1.00  0.00
ATOM   1573  CG  ASP    97     -12.358   3.962  19.495  1.00  0.00
ATOM   1574  OD1 ASP    97     -12.655   3.817  18.289  1.00  0.00
ATOM   1575  OD2 ASP    97     -13.221   4.046  20.393  1.00  0.00
ATOM   1576  C   ASP    97      -8.611   4.947  19.350  1.00  0.00
ATOM   1577  O   ASP    97      -8.245   5.985  19.899  1.00  0.00
ATOM   1578  N   GLU    98      -7.811   3.909  19.123  1.00  0.00
ATOM   1579  H   GLU    98      -8.217   3.063  18.750  1.00  0.00
ATOM   1580  CA  GLU    98      -6.383   3.912  19.437  1.00  0.00
ATOM   1581  HA  GLU    98      -6.225   4.206  20.475  1.00  0.00
ATOM   1582  CB  GLU    98      -5.810   2.506  19.235  1.00  0.00
ATOM   1583  HB2 GLU    98      -6.233   1.880  20.020  1.00  0.00
ATOM   1584  HB3 GLU    98      -6.166   2.160  18.264  1.00  0.00
ATOM   1585  CG  GLU    98      -4.289   2.417  19.278  1.00  0.00
ATOM   1586  HG2 GLU    98      -3.890   3.198  18.630  1.00  0.00
ATOM   1587  HG3 GLU    98      -3.979   2.605  20.306  1.00  0.00
ATOM   1588  CD  GLU    98      -3.761   1.068  18.829  1.00  0.00
ATOM   1589  OE1 GLU    98      -4.543   0.278  18.253  1.00  0.00
ATOM   1590  OE2 GLU    98      -2.558   0.801  19.049  1.00  0.00
ATOM   1591  C   GLU    98      -5.619   4.931  18.581  1.00  0.00
ATOM   1592  O   GLU    98      -4.711   5.606  19.072  1.00  0.00
ATOM   1593  N   GLY    99      -5.990   5.031  17.307  1.00  0.00
ATOM   1594  H   GLY    99      -6.736   4.444  16.962  1.00  0.00
ATOM   1595  CA  GLY    99      -5.358   5.963  16.379  1.00  0.00
ATOM   1596  HA2 GLY    99      -4.282   5.804  16.436  1.00  0.00
ATOM   1597  HA3 GLY    99      -5.709   5.717  15.377  1.00  0.00
ATOM   1598  C   GLY    99      -5.657   7.424  16.662  1.00  0.00
ATOM   1599  O   GLY    99      -4.799   8.281  16.470  1.00  0.00
ATOM   1600  N   GLY   100      -6.872   7.713  17.119  1.00  0.00
ATOM   1601  H   GLY   100      -7.559   6.978  17.215  1.00  0.00
ATOM   1602  CA  GLY   100      -7.257   9.074  17.493  1.00  0.00
ATOM   1603  HA2 GLY   100      -7.064   9.720  16.636  1.00  0.00
ATOM   1604  HA3 GLY   100      -8.324   9.070  17.711  1.00  0.00
ATOM   1605  C   GLY   100      -6.507   9.616  18.700  1.00  0.00
ATOM   1606  O   GLY   100      -6.545  10.817  18.972  1.00  0.00
ATOM   1607  N   LYS   101      -5.823   8.729  19.422  1.00  0.00
ATOM   1608  H   LYS   101      -5.886   7.751  19.177  1.00  0.00
ATOM   1609  CA  LYS   101      -5.045   9.099  20.610  1.00  0.00
ATOM   1610  HA  LYS   101      -5.419  10.037  21.018  1.00  0.00
ATOM   1611  CB  LYS   101      -5.160   8.013  21.690  1.00  0.00
ATOM   1612  HB2 LYS   101      -4.830   7.076  21.243  1.00  0.00
ATOM   1613  HB3 LYS   101      -4.482   8.288  22.498  1.00  0.00
ATOM   1614  CG  LYS   101      -6.569   7.842  22.245  1.00  0.00
ATOM   1615  HG2 LYS   101      -6.803   8.715  22.854  1.00  0.00
ATOM   1616  HG3 LYS   101      -7.261   7.790  21.405  1.00  0.00
ATOM   1617  CD  LYS   101      -6.704   6.585  23.090  1.00  0.00
ATOM   1618  HD2 LYS   101      -6.312   5.739  22.526  1.00  0.00
ATOM   1619  HD3 LYS   101      -6.124   6.712  24.004  1.00  0.00
ATOM   1620  CE  LYS   101      -8.160   6.327  23.446  1.00  0.00
ATOM   1621  HE2 LYS   101      -8.573   7.247  23.861  1.00  0.00
ATOM   1622  HE3 LYS   101      -8.691   6.073  22.528  1.00  0.00
ATOM   1623  NZ  LYS   101      -8.319   5.222  24.433  1.00  0.00
ATOM   1624  HZ1 LYS   101      -7.828   5.457  25.284  1.00  0.00
ATOM   1625  HZ2 LYS   101      -9.299   5.090  24.636  1.00  0.00
ATOM   1626  HZ3 LYS   101      -7.937   4.370  24.049  1.00  0.00
ATOM   1627  C   LYS   101      -3.569   9.371  20.295  1.00  0.00
ATOM   1628  O   LYS   101      -2.825   9.850  21.158  1.00  0.00
ATOM   1629  N   VAL   102      -3.152   9.064  19.068  1.00  0.00
ATOM   1630  H   VAL   102      -3.774   8.578  18.438  1.00  0.00
ATOM   1631  CA  VAL   102      -1.772   9.293  18.640  1.00  0.00
ATOM   1632  HA  VAL   102      -1.073   9.129  19.460  1.00  0.00
ATOM   1633  CB  VAL   102      -1.366   8.365  17.442  1.00  0.00
ATOM   1634  HB  VAL   102      -1.659   7.344  17.684  1.00  0.00
ATOM   1635  CG1 VAL   102      -2.034   8.789  16.151  1.00  0.00
ATOM   1636 HG11 VAL   102      -1.741   9.810  15.908  1.00  0.00
ATOM   1637 HG12 VAL   102      -1.726   8.121  15.346  1.00  0.00
ATOM   1638 HG13 VAL   102      -3.116   8.740  16.269  1.00  0.00
ATOM   1639  CG2 VAL   102       0.131   8.346  17.254  1.00  0.00
ATOM   1640 HG21 VAL   102       0.607   7.973  18.161  1.00  0.00
ATOM   1641 HG22 VAL   102       0.385   7.696  16.417  1.00  0.00
ATOM   1642 HG23 VAL   102       0.485   9.357  17.048  1.00  0.00
ATOM   1643  C   VAL   102      -1.552  10.780  18.330  1.00  0.00
ATOM   1644  O   VAL   102      -2.197  11.343  17.439  1.00  0.00
ATOM   1645  N   LEU   103      -0.654  11.412  19.081  1.00  0.00
ATOM   1646  H   LEU   103      -0.221  10.938  19.861  1.00  0.00
ATOM   1647  CA  LEU   103      -0.373  12.835  18.890  1.00  0.00
ATOM   1648  HA  LEU   103      -1.289  13.347  18.596  1.00  0.00
ATOM   1649  CB  LEU   103       0.158  13.480  20.177  1.00  0.00
ATOM   1650  HB2 LEU   103       0.398  12.623  20.807  1.00  0.00
ATOM   1651  HB3 LEU   103       1.071  14.025  19.941  1.00  0.00
ATOM   1652  CG  LEU   103      -0.813  14.405  20.921  1.00  0.00
ATOM   1653  HG  LEU   103      -1.687  13.830  21.227  1.00  0.00
ATOM   1654  CD1 LEU   103      -0.142  15.002  22.151  1.00  0.00
ATOM   1655 HD11 LEU   103       0.732  15.578  21.845  1.00  0.00
ATOM   1656 HD12 LEU   103      -0.845  15.656  22.667  1.00  0.00
ATOM   1657 HD13 LEU   103       0.168  14.201  22.822  1.00  0.00
ATOM   1658  CD2 LEU   103      -1.348  15.515  20.002  1.00  0.00
ATOM   1659 HD21 LEU   103      -1.875  15.067  19.160  1.00  0.00
ATOM   1660 HD22 LEU   103      -2.032  16.152  20.562  1.00  0.00
ATOM   1661 HD23 LEU   103      -0.515  16.113  19.633  1.00  0.00
ATOM   1662  C   LEU   103       0.555  13.134  17.715  1.00  0.00
ATOM   1663  O   LEU   103       1.070  12.226  17.056  1.00  0.00
ATOM   1664  N   LEU   104       0.756  14.430  17.483  1.00  0.00
ATOM   1665  H   LEU   104       0.281  15.084  18.088  1.00  0.00
ATOM   1666  CA  LEU   104       1.500  14.958  16.338  1.00  0.00
ATOM   1667  HA  LEU   104       1.022  14.654  15.407  1.00  0.00
ATOM   1668  CB  LEU   104       1.526  16.493  16.398  1.00  0.00
ATOM   1669  HB2 LEU   104       0.450  16.661  16.354  1.00  0.00
ATOM   1670  HB3 LEU   104       1.899  16.784  17.380  1.00  0.00
ATOM   1671  CG  LEU   104       2.221  17.337  15.316  1.00  0.00
ATOM   1672  HG  LEU   104       3.267  17.033  15.264  1.00  0.00
ATOM   1673  CD1 LEU   104       1.574  17.157  13.954  1.00  0.00
ATOM   1674 HD11 LEU   104       0.529  17.461  14.005  1.00  0.00
ATOM   1675 HD12 LEU   104       2.095  17.770  13.219  1.00  0.00
ATOM   1676 HD13 LEU   104       1.633  16.109  13.659  1.00  0.00
ATOM   1677  CD2 LEU   104       2.352  18.822  15.672  1.00  0.00
ATOM   1678 HD21 LEU   104       2.937  18.927  16.586  1.00  0.00
ATOM   1679 HD22 LEU   104       2.852  19.349  14.860  1.00  0.00
ATOM   1680 HD23 LEU   104       1.361  19.248  15.825  1.00  0.00
ATOM   1681  C   LEU   104       2.915  14.383  16.151  1.00  0.00
ATOM   1682  O   LEU   104       3.292  14.075  15.019  1.00  0.00
ATOM   1683  N   PRO   105       3.694  14.220  17.244  1.00  0.00
ATOM   1684  CD  PRO   105       3.425  14.524  18.661  1.00  0.00
ATOM   1685  HD2 PRO   105       2.364  14.397  18.874  1.00  0.00
ATOM   1686  HD3 PRO   105       3.720  15.550  18.884  1.00  0.00
ATOM   1687  CG  PRO   105       4.274  13.524  19.366  1.00  0.00
ATOM   1688  HG2 PRO   105       3.747  12.573  19.440  1.00  0.00
ATOM   1689  HG3 PRO   105       4.521  13.881  20.366  1.00  0.00
ATOM   1690  CB  PRO   105       5.509  13.402  18.521  1.00  0.00
ATOM   1691  HB2 PRO   105       5.927  12.398  18.595  1.00  0.00
ATOM   1692  HB3 PRO   105       6.264  14.132  18.812  1.00  0.00
ATOM   1693  CA  PRO   105       5.048  13.671  17.076  1.00  0.00
ATOM   1694  HA  PRO   105       5.649  14.442  16.594  1.00  0.00
ATOM   1695  C   PRO   105       5.106  12.385  16.246  1.00  0.00
ATOM   1696  O   PRO   105       5.969  12.260  15.380  1.00  0.00
ATOM   1697  N   LYS   106       4.195  11.449  16.504  1.00  0.00
ATOM   1698  H   LYS   106       3.529  11.582  17.252  1.00  0.00
ATOM   1699  CA  LYS   106       4.191  10.174  15.792  1.00  0.00
ATOM   1700  HA  LYS   106       5.216   9.877  15.571  1.00  0.00
ATOM   1701  CB  LYS   106       3.533   9.074  16.634  1.00  0.00
ATOM   1702  HB2 LYS   106       3.816   9.260  17.670  1.00  0.00
ATOM   1703  HB3 LYS   106       2.456   9.197  16.525  1.00  0.00
ATOM   1704  CG  LYS   106       3.926   7.642  16.247  1.00  0.00
ATOM   1705  HG2 LYS   106       3.242   6.952  16.741  1.00  0.00
ATOM   1706  HG3 LYS   106       3.827   7.539  15.166  1.00  0.00
ATOM   1707  CD  LYS   106       5.365   7.317  16.661  1.00  0.00
ATOM   1708  HD2 LYS   106       6.035   7.921  16.050  1.00  0.00
ATOM   1709  HD3 LYS   106       5.483   7.592  17.709  1.00  0.00
ATOM   1710  CE  LYS   106       5.707   5.838  16.481  1.00  0.00
ATOM   1711  HE2 LYS   106       6.647   5.653  17.002  1.00  0.00
ATOM   1712  HE3 LYS   106       4.913   5.258  16.952  1.00  0.00
ATOM   1713  NZ  LYS   106       5.841   5.429  15.053  1.00  0.00
ATOM   1714  HZ1 LYS   106       6.578   5.966  14.617  1.00  0.00
ATOM   1715  HZ2 LYS   106       6.066   4.446  15.004  1.00  0.00
ATOM   1716  HZ3 LYS   106       4.970   5.600  14.571  1.00  0.00
ATOM   1717  C   LYS   106       3.521  10.286  14.423  1.00  0.00
ATOM   1718  O   LYS   106       3.765   9.460  13.538  1.00  0.00
ATOM   1719  N   LEU   107       2.678  11.302  14.244  1.00  0.00
ATOM   1720  H   LEU   107       2.368  11.860  15.027  1.00  0.00
ATOM   1721  CA  LEU   107       2.113  11.581  12.928  1.00  0.00
ATOM   1722  HA  LEU   107       1.703  10.662  12.510  1.00  0.00
ATOM   1723  CB  LEU   107       0.993  12.627  13.006  1.00  0.00
ATOM   1724  HB2 LEU   107       1.495  13.454  13.508  1.00  0.00
ATOM   1725  HB3 LEU   107       0.760  12.914  11.980  1.00  0.00
ATOM   1726  CG  LEU   107      -0.308  12.289  13.752  1.00  0.00
ATOM   1727  HG  LEU   107      -0.090  12.182  14.815  1.00  0.00
ATOM   1728  CD1 LEU   107      -1.339  13.392  13.554  1.00  0.00
ATOM   1729 HD11 LEU   107      -1.558  13.499  12.491  1.00  0.00
ATOM   1730 HD12 LEU   107      -2.253  13.136  14.089  1.00  0.00
ATOM   1731 HD13 LEU   107      -0.944  14.332  13.939  1.00  0.00
ATOM   1732  CD2 LEU   107      -0.891  10.947  13.326  1.00  0.00
ATOM   1733 HD21 LEU   107      -0.171  10.156  13.531  1.00  0.00
ATOM   1734 HD22 LEU   107      -1.809  10.756  13.882  1.00  0.00
ATOM   1735 HD23 LEU   107      -1.112  10.969  12.258  1.00  0.00
ATOM   1736  C   LEU   107       3.221  12.024  11.968  1.00  0.00
ATOM   1737  O   LEU   107       3.324  11.496  10.859  1.00  0.00
ATOM   1738  N   ILE   108       4.055  12.971  12.408  1.00  0.00
ATOM   1739  H   ILE   108       3.883  13.408  13.302  1.00  0.00
ATOM   1740  CA  ILE   108       5.200  13.435  11.616  1.00  0.00
ATOM   1741  HA  ILE   108       4.869  13.783  10.637  1.00  0.00
ATOM   1742  CB  ILE   108       5.999  14.562  12.321  1.00  0.00
ATOM   1743  HB  ILE   108       6.477  14.148  13.208  1.00  0.00
ATOM   1744  CG2 ILE   108       7.071  15.148  11.388  1.00  0.00
ATOM   1745 HG21 ILE   108       6.593  15.563  10.500  1.00  0.00
ATOM   1746 HG22 ILE   108       7.615  15.936  11.909  1.00  0.00
ATOM   1747 HG23 ILE   108       7.765  14.362  11.092  1.00  0.00
ATOM   1748  CG1 ILE   108       5.069  15.670  12.823  1.00  0.00
ATOM   1749 HG12 ILE   108       4.879  16.345  11.989  1.00  0.00
ATOM   1750 HG13 ILE   108       4.134  15.203  13.132  1.00  0.00
ATOM   1751  CD1 ILE   108       5.653  16.455  13.988  1.00  0.00
ATOM   1752 HD11 ILE   108       6.588  16.923  13.680  1.00  0.00
ATOM   1753 HD12 ILE   108       4.947  17.225  14.298  1.00  0.00
ATOM   1754 HD13 ILE   108       5.843  15.780  14.823  1.00  0.00
ATOM   1755  C   ILE   108       6.145  12.270  11.318  1.00  0.00
ATOM   1756  O   ILE   108       6.687  12.168  10.213  1.00  0.00
ATOM   1757  N   ASP   109       6.332  11.401  12.309  1.00  0.00
ATOM   1758  H   ASP   109       5.986  11.623  13.231  1.00  0.00
ATOM   1759  CA  ASP   109       7.097  10.171  12.135  1.00  0.00
ATOM   1760  HA  ASP   109       8.109  10.409  11.808  1.00  0.00
ATOM   1761  CB  ASP   109       7.178   9.398  13.455  1.00  0.00
ATOM   1762  HB2 ASP   109       7.549  10.076  14.223  1.00  0.00
ATOM   1763  HB3 ASP   109       6.168   9.077  13.711  1.00  0.00
ATOM   1764  CG  ASP   109       8.087   8.184  13.370  1.00  0.00
ATOM   1765  OD1 ASP   109       9.266   8.335  12.974  1.00  0.00
ATOM   1766  OD2 ASP   109       7.620   7.077  13.709  1.00  0.00
ATOM   1767  C   ASP   109       6.508   9.296  11.015  1.00  0.00
ATOM   1768  O   ASP   109       7.194   9.013  10.028  1.00  0.00
ATOM   1769  N   PHE   110       5.243   8.891  11.174  1.00  0.00
ATOM   1770  H   PHE   110       4.773   9.104  12.042  1.00  0.00
ATOM   1771  CA  PHE   110       4.497   8.162  10.139  1.00  0.00
ATOM   1772  HA  PHE   110       4.778   7.110  10.159  1.00  0.00
ATOM   1773  CB  PHE   110       2.982   8.270  10.374  1.00  0.00
ATOM   1774  HB2 PHE   110       2.762   9.296  10.668  1.00  0.00
ATOM   1775  HB3 PHE   110       2.421   8.022   9.474  1.00  0.00
ATOM   1776  CG  PHE   110       2.447   7.380  11.478  1.00  0.00
ATOM   1777  CD1 PHE   110       3.134   6.245  11.892  1.00  0.00
ATOM   1778  HD1 PHE   110       4.087   5.996  11.425  1.00  0.00
ATOM   1779  CE1 PHE   110       2.615   5.431  12.892  1.00  0.00
ATOM   1780  HE1 PHE   110       3.169   4.551  13.221  1.00  0.00
ATOM   1781  CZ  PHE   110       1.386   5.739  13.474  1.00  0.00
ATOM   1782  HZ  PHE   110       0.974   5.100  14.254  1.00  0.00
ATOM   1783  CE2 PHE   110       0.694   6.854  13.060  1.00  0.00
ATOM   1784  HE2 PHE   110      -0.267   7.099  13.513  1.00  0.00
ATOM   1785  CD2 PHE   110       1.219   7.666  12.067  1.00  0.00
ATOM   1786  HD2 PHE   110       0.669   8.546  11.734  1.00  0.00
ATOM   1787  C   PHE   110       4.793   8.743   8.767  1.00  0.00
ATOM   1788  O   PHE   110       5.193   8.033   7.836  1.00  0.00
ATOM   1789  N   SER   111       4.598  10.053   8.670  1.00  0.00
ATOM   1790  H   SER   111       4.249  10.541   9.482  1.00  0.00
ATOM   1791  CA  SER   111       4.795  10.807   7.445  1.00  0.00
ATOM   1792  HA  SER   111       4.162  10.418   6.648  1.00  0.00
ATOM   1793  CB  SER   111       4.418  12.264   7.699  1.00  0.00
ATOM   1794  HB2 SER   111       3.332  12.353   7.692  1.00  0.00
ATOM   1795  HB3 SER   111       4.801  12.562   8.675  1.00  0.00
ATOM   1796  OG  SER   111       4.964  13.100   6.705  1.00  0.00
ATOM   1797  HG  SER   111       4.716  14.011   6.882  1.00  0.00
ATOM   1798  C   SER   111       6.227  10.713   6.896  1.00  0.00
ATOM   1799  O   SER   111       6.423  10.573   5.687  1.00  0.00
ATOM   1800  N   ALA   112       7.215  10.792   7.786  1.00  0.00
ATOM   1801  H   ALA   112       6.992  10.925   8.762  1.00  0.00
ATOM   1802  CA  ALA   112       8.622  10.768   7.395  1.00  0.00
ATOM   1803  HA  ALA   112       8.743  11.427   6.535  1.00  0.00
ATOM   1804  CB  ALA   112       9.481  11.281   8.520  1.00  0.00
ATOM   1805  HB1 ALA   112       9.377  10.626   9.385  1.00  0.00
ATOM   1806  HB2 ALA   112      10.523  11.301   8.202  1.00  0.00
ATOM   1807  HB3 ALA   112       9.165  12.289   8.789  1.00  0.00
ATOM   1808  C   ALA   112       9.079   9.373   6.969  1.00  0.00
ATOM   1809  O   ALA   112      10.036   9.231   6.200  1.00  0.00
ATOM   1810  N   GLN   113       8.393   8.354   7.483  1.00  0.00
ATOM   1811  H   GLN   113       7.663   8.548   8.153  1.00  0.00
ATOM   1812  CA  GLN   113       8.665   6.960   7.139  1.00  0.00
ATOM   1813  HA  GLN   113       9.737   6.771   7.188  1.00  0.00
ATOM   1814  CB  GLN   113       7.957   6.020   8.113  1.00  0.00
ATOM   1815  HB2 GLN   113       6.923   6.358   8.176  1.00  0.00
ATOM   1816  HB3 GLN   113       7.988   5.027   7.665  1.00  0.00
ATOM   1817  CG  GLN   113       8.556   5.964   9.509  1.00  0.00
ATOM   1818  HG2 GLN   113       9.631   5.801   9.430  1.00  0.00
ATOM   1819  HG3 GLN   113       8.369   6.911  10.016  1.00  0.00
ATOM   1820  CD  GLN   113       7.956   4.845  10.335  1.00  0.00
ATOM   1821  OE1 GLN   113       8.083   3.669   9.989  1.00  0.00
ATOM   1822  NE2 GLN   113       7.298   5.201  11.435  1.00  0.00
ATOM   1823 HE21 GLN   113       6.879   4.493  12.020  1.00  0.00
ATOM   1824 HE22 GLN   113       7.220   6.178  11.679  1.00  0.00
ATOM   1825  C   GLN   113       8.205   6.646   5.722  1.00  0.00
ATOM   1826  O   GLN   113       8.871   5.911   4.991  1.00  0.00
ATOM   1827  N   ILE   114       7.055   7.203   5.349  1.00  0.00
ATOM   1828  H   ILE   114       6.542   7.749   6.027  1.00  0.00
ATOM   1829  CA  ILE   114       6.465   7.006   4.028  1.00  0.00
ATOM   1830  HA  ILE   114       6.494   5.953   3.746  1.00  0.00
ATOM   1831  CB  ILE   114       5.000   7.507   3.999  1.00  0.00
ATOM   1832  HB  ILE   114       4.982   8.546   4.329  1.00  0.00
ATOM   1833  CG2 ILE   114       4.409   7.408   2.591  1.00  0.00
ATOM   1834 HG21 ILE   114       4.427   6.370   2.261  1.00  0.00
ATOM   1835 HG22 ILE   114       3.380   7.768   2.602  1.00  0.00
ATOM   1836 HG23 ILE   114       4.999   8.017   1.905  1.00  0.00
ATOM   1837  CG1 ILE   114       4.151   6.702   4.987  1.00  0.00
ATOM   1838 HG12 ILE   114       3.928   5.749   4.508  1.00  0.00
ATOM   1839 HG13 ILE   114       4.769   6.530   5.868  1.00  0.00
ATOM   1840  CD1 ILE   114       2.854   7.375   5.403  1.00  0.00
ATOM   1841 HD11 ILE   114       2.235   7.547   4.522  1.00  0.00
ATOM   1842 HD12 ILE   114       2.319   6.733   6.102  1.00  0.00
ATOM   1843 HD13 ILE   114       3.076   8.328   5.882  1.00  0.00
ATOM   1844  C   ILE   114       7.313   7.714   2.970  1.00  0.00
ATOM   1845  O   ILE   114       7.561   7.169   1.889  1.00  0.00
ATOM   1846  N   ALA   115       7.767   8.921   3.302  1.00  0.00
ATOM   1847  H   ALA   115       7.429   9.350   4.152  1.00  0.00
ATOM   1848  CA  ALA   115       8.686   9.682   2.462  1.00  0.00
ATOM   1849  HA  ALA   115       8.230   9.822   1.482  1.00  0.00
ATOM   1850  CB  ALA   115       8.948  11.051   3.076  1.00  0.00
ATOM   1851  HB1 ALA   115       9.414  10.928   4.054  1.00  0.00
ATOM   1852  HB2 ALA   115       9.614  11.620   2.427  1.00  0.00
ATOM   1853  HB3 ALA   115       8.006  11.587   3.187  1.00  0.00
ATOM   1854  C   ALA   115      10.001   8.929   2.251  1.00  0.00
ATOM   1855  O   ALA   115      10.651   9.080   1.213  1.00  0.00
ATOM   1856  N   GLU   116      10.385   8.125   3.241  1.00  0.00
ATOM   1857  H   GLU   116       9.870   8.128   4.110  1.00  0.00
ATOM   1858  CA  GLU   116      11.577   7.292   3.147  1.00  0.00
ATOM   1859  HA  GLU   116      12.414   7.887   2.782  1.00  0.00
ATOM   1860  CB  GLU   116      11.946   6.717   4.519  1.00  0.00
ATOM   1861  HB2 GLU   116      11.860   7.528   5.243  1.00  0.00
ATOM   1862  HB3 GLU   116      11.215   5.943   4.752  1.00  0.00
ATOM   1863  CG  GLU   116      13.346   6.127   4.584  1.00  0.00
ATOM   1864  HG2 GLU   116      13.400   5.345   3.827  1.00  0.00
ATOM   1865  HG3 GLU   116      14.053   6.920   4.337  1.00  0.00
ATOM   1866  CD  GLU   116      13.696   5.543   5.941  1.00  0.00
ATOM   1867  OE1 GLU   116      13.032   5.887   6.949  1.00  0.00
ATOM   1868  OE2 GLU   116      14.653   4.736   5.994  1.00  0.00
ATOM   1869  C   GLU   116      11.366   6.177   2.114  1.00  0.00
ATOM   1870  O   GLU   116      12.197   5.984   1.225  1.00  0.00
ATOM   1871  N   GLY   117      10.245   5.468   2.226  1.00  0.00
ATOM   1872  H   GLY   117       9.612   5.657   2.990  1.00  0.00
ATOM   1873  CA  GLY   117       9.888   4.412   1.273  1.00  0.00
ATOM   1874  HA2 GLY   117      10.671   3.654   1.301  1.00  0.00
ATOM   1875  HA3 GLY   117       8.945   3.971   1.596  1.00  0.00
ATOM   1876  C   GLY   117       9.736   4.913  -0.152  1.00  0.00
ATOM   1877  O   GLY   117      10.134   4.235  -1.107  1.00  0.00
ATOM   1878  N   MET   118       9.160   6.105  -0.294  1.00  0.00
ATOM   1879  H   MET   118       8.746   6.559   0.508  1.00  0.00
ATOM   1880  CA  MET   118       9.022   6.747  -1.602  1.00  0.00
ATOM   1881  HA  MET   118       8.617   6.032  -2.319  1.00  0.00
ATOM   1882  CB  MET   118       8.079   7.948  -1.524  1.00  0.00
ATOM   1883  HB2 MET   118       8.400   8.543  -0.669  1.00  0.00
ATOM   1884  HB3 MET   118       8.225   8.521  -2.440  1.00  0.00
ATOM   1885  CG  MET   118       6.588   7.593  -1.373  1.00  0.00
ATOM   1886  HG2 MET   118       6.464   7.145  -0.387  1.00  0.00
ATOM   1887  HG3 MET   118       6.030   8.529  -1.419  1.00  0.00
ATOM   1888  SD  MET   118       5.945   6.455  -2.630  1.00  0.00
ATOM   1889  CE  MET   118       6.412   7.273  -4.155  1.00  0.00
ATOM   1890  HE1 MET   118       7.496   7.380  -4.193  1.00  0.00
ATOM   1891  HE2 MET   118       6.076   6.678  -5.005  1.00  0.00
ATOM   1892  HE3 MET   118       5.948   8.258  -4.197  1.00  0.00
ATOM   1893  C   MET   118      10.368   7.160  -2.202  1.00  0.00
ATOM   1894  O   MET   118      10.575   7.038  -3.413  1.00  0.00
ATOM   1895  N   ALA   119      11.280   7.629  -1.349  1.00  0.00
ATOM   1896  H   ALA   119      11.033   7.747  -0.376  1.00  0.00
ATOM   1897  CA  ALA   119      12.610   8.045  -1.781  1.00  0.00
ATOM   1898  HA  ALA   119      12.501   8.805  -2.555  1.00  0.00
ATOM   1899  CB  ALA   119      13.385   8.642  -0.619  1.00  0.00
ATOM   1900  HB1 ALA   119      13.510   7.890   0.160  1.00  0.00
ATOM   1901  HB2 ALA   119      14.365   8.971  -0.966  1.00  0.00
ATOM   1902  HB3 ALA   119      12.838   9.494  -0.217  1.00  0.00
ATOM   1903  C   ALA   119      13.373   6.880  -2.395  1.00  0.00
ATOM   1904  O   ALA   119      14.219   7.081  -3.274  1.00  0.00
ATOM   1905  N   TYR   120      13.076   5.668  -1.924  1.00  0.00
ATOM   1906  H   TYR   120      12.462   5.582  -1.127  1.00  0.00
ATOM   1907  CA  TYR   120      13.653   4.450  -2.491  1.00  0.00
ATOM   1908  HA  TYR   120      14.728   4.578  -2.615  1.00  0.00
ATOM   1909  CB  TYR   120      13.405   3.245  -1.569  1.00  0.00
ATOM   1910  HB2 TYR   120      14.109   3.332  -0.741  1.00  0.00
ATOM   1911  HB3 TYR   120      12.387   3.328  -1.189  1.00  0.00
ATOM   1912  CG  TYR   120      13.585   1.897  -2.247  1.00  0.00
ATOM   1913  CD1 TYR   120      14.857   1.395  -2.528  1.00  0.00
ATOM   1914  HD1 TYR   120      15.730   1.985  -2.249  1.00  0.00
ATOM   1915  CE1 TYR   120      15.021   0.162  -3.154  1.00  0.00
ATOM   1916  HE1 TYR   120      16.019  -0.220  -3.367  1.00  0.00
ATOM   1917  CZ  TYR   120      13.904  -0.582  -3.505  1.00  0.00
ATOM   1918  OH  TYR   120      14.055  -1.800  -4.123  1.00  0.00
ATOM   1919  HH  TYR   120      14.974  -2.039  -4.264  1.00  0.00
ATOM   1920  CE2 TYR   120      12.634  -0.106  -3.240  1.00  0.00
ATOM   1921  HE2 TYR   120      11.757  -0.690  -3.520  1.00  0.00
ATOM   1922  CD2 TYR   120      12.479   1.127  -2.613  1.00  0.00
ATOM   1923  HD2 TYR   120      11.480   1.507  -2.400  1.00  0.00
ATOM   1924  C   TYR   120      13.070   4.187  -3.878  1.00  0.00
ATOM   1925  O   TYR   120      13.810   3.927  -4.837  1.00  0.00
ATOM   1926  N   ILE   121      11.741   4.258  -3.958  1.00  0.00
ATOM   1927  H   ILE   121      11.219   4.372  -3.101  1.00  0.00
ATOM   1928  CA  ILE   121      10.998   4.059  -5.201  1.00  0.00
ATOM   1929  HA  ILE   121      11.231   3.084  -5.629  1.00  0.00
ATOM   1930  CB  ILE   121       9.459   4.172  -4.973  1.00  0.00
ATOM   1931  HB  ILE   121       9.266   5.031  -4.331  1.00  0.00
ATOM   1932  CG2 ILE   121       8.712   4.347  -6.292  1.00  0.00
ATOM   1933 HG21 ILE   121       8.904   3.488  -6.935  1.00  0.00
ATOM   1934 HG22 ILE   121       7.642   4.422  -6.097  1.00  0.00
ATOM   1935 HG23 ILE   121       9.055   5.255  -6.788  1.00  0.00
ATOM   1936  CG1 ILE   121       8.946   2.929  -4.239  1.00  0.00
ATOM   1937 HG12 ILE   121       8.970   2.108  -4.956  1.00  0.00
ATOM   1938 HG13 ILE   121       9.651   2.727  -3.433  1.00  0.00
ATOM   1939  CD1 ILE   121       7.549   3.058  -3.668  1.00  0.00
ATOM   1940 HD11 ILE   121       6.843   3.260  -4.474  1.00  0.00
ATOM   1941 HD12 ILE   121       7.273   2.130  -3.168  1.00  0.00
ATOM   1942 HD13 ILE   121       7.524   3.878  -2.951  1.00  0.00
ATOM   1943  C   ILE   121      11.484   5.011  -6.295  1.00  0.00
ATOM   1944  O   ILE   121      11.714   4.588  -7.434  1.00  0.00
ATOM   1945  N   GLU   122      11.678   6.280  -5.944  1.00  0.00
ATOM   1946  H   GLU   122      11.399   6.614  -5.033  1.00  0.00
ATOM   1947  CA  GLU   122      12.162   7.253  -6.920  1.00  0.00
ATOM   1948  HA  GLU   122      11.655   7.094  -7.872  1.00  0.00
ATOM   1949  CB  GLU   122      11.894   8.686  -6.457  1.00  0.00
ATOM   1950  HB2 GLU   122      11.631   9.236  -7.361  1.00  0.00
ATOM   1951  HB3 GLU   122      11.022   8.620  -5.806  1.00  0.00
ATOM   1952  CG  GLU   122      13.004   9.406  -5.736  1.00  0.00
ATOM   1953  HG2 GLU   122      12.963   9.151  -4.677  1.00  0.00
ATOM   1954  HG3 GLU   122      13.955   9.075  -6.153  1.00  0.00
ATOM   1955  CD  GLU   122      12.878  10.908  -5.899  1.00  0.00
ATOM   1956  OE1 GLU   122      13.148  11.404  -7.013  1.00  0.00
ATOM   1957  OE2 GLU   122      12.503  11.591  -4.921  1.00  0.00
ATOM   1958  C   GLU   122      13.627   7.047  -7.294  1.00  0.00
ATOM   1959  O   GLU   122      14.018   7.316  -8.429  1.00  0.00
ATOM   1960  N   ARG   123      14.418   6.561  -6.337  1.00  0.00
ATOM   1961  H   ARG   123      14.019   6.381  -5.427  1.00  0.00
ATOM   1962  CA  ARG   123      15.837   6.279  -6.540  1.00  0.00
ATOM   1963  HA  ARG   123      16.329   7.130  -7.012  1.00  0.00
ATOM   1964  CB  ARG   123      16.500   6.020  -5.188  1.00  0.00
ATOM   1965  HB2 ARG   123      15.943   6.605  -4.456  1.00  0.00
ATOM   1966  HB3 ARG   123      16.367   4.958  -4.980  1.00  0.00
ATOM   1967  CG  ARG   123      17.977   6.372  -5.099  1.00  0.00
ATOM   1968  HG2 ARG   123      18.518   5.771  -5.831  1.00  0.00
ATOM   1969  HG3 ARG   123      18.094   7.429  -5.340  1.00  0.00
ATOM   1970  CD  ARG   123      18.539   6.101  -3.701  1.00  0.00
ATOM   1971  HD2 ARG   123      18.560   5.024  -3.535  1.00  0.00
ATOM   1972  HD3 ARG   123      19.554   6.496  -3.650  1.00  0.00
ATOM   1973  NE  ARG   123      17.740   6.724  -2.643  1.00  0.00
ATOM   1974  HE  ARG   123      17.674   7.732  -2.660  1.00  0.00
ATOM   1975  CZ  ARG   123      17.089   6.059  -1.688  1.00  0.00
ATOM   1976  NH1 ARG   123      17.155   4.736  -1.621  1.00  0.00
ATOM   1977 HH11 ARG   123      17.703   4.226  -2.300  1.00  0.00
ATOM   1978 HH12 ARG   123      16.657   4.244  -0.893  1.00  0.00
ATOM   1979  NH2 ARG   123      16.384   6.723  -0.781  1.00  0.00
ATOM   1980 HH21 ARG   123      16.342   7.732  -0.817  1.00  0.00
ATOM   1981 HH22 ARG   123      15.892   6.217  -0.058  1.00  0.00
ATOM   1982  C   ARG   123      15.988   5.051  -7.430  1.00  0.00
ATOM   1983  O   ARG   123      16.976   4.905  -8.152  1.00  0.00
ATOM   1984  N   LYS   124      14.993   4.171  -7.363  1.00  0.00
ATOM   1985  H   LYS   124      14.265   4.326  -6.680  1.00  0.00
ATOM   1986  CA  LYS   124      14.925   2.970  -8.185  1.00  0.00
ATOM   1987  HA  LYS   124      15.924   2.577  -8.372  1.00  0.00
ATOM   1988  CB  LYS   124      14.109   1.903  -7.440  1.00  0.00
ATOM   1989  HB2 LYS   124      14.423   1.957  -6.397  1.00  0.00
ATOM   1990  HB3 LYS   124      13.066   2.210  -7.521  1.00  0.00
ATOM   1991  CG  LYS   124      14.258   0.474  -7.941  1.00  0.00
ATOM   1992  HG2 LYS   124      13.319  -0.045  -7.751  1.00  0.00
ATOM   1993  HG3 LYS   124      14.439   0.515  -9.015  1.00  0.00
ATOM   1994  CD  LYS   124      15.390  -0.269  -7.268  1.00  0.00
ATOM   1995  HD2 LYS   124      16.328   0.250  -7.461  1.00  0.00
ATOM   1996  HD3 LYS   124      15.209  -0.304  -6.193  1.00  0.00
ATOM   1997  CE  LYS   124      15.474  -1.689  -7.814  1.00  0.00
ATOM   1998  HE2 LYS   124      14.651  -2.261  -7.384  1.00  0.00
ATOM   1999  HE3 LYS   124      15.352  -1.637  -8.896  1.00  0.00
ATOM   2000  NZ  LYS   124      16.762  -2.356  -7.493  1.00  0.00
ATOM   2001  HZ1 LYS   124      16.875  -2.405  -6.490  1.00  0.00
ATOM   2002  HZ2 LYS   124      16.763  -3.290  -7.878  1.00  0.00
ATOM   2003  HZ3 LYS   124      17.524  -1.827  -7.892  1.00  0.00
ATOM   2004  C   LYS   124      14.306   3.294  -9.560  1.00  0.00
ATOM   2005  O   LYS   124      14.123   2.404 -10.398  1.00  0.00
ATOM   2006  N   ASN   125      14.009   4.579  -9.782  1.00  0.00
ATOM   2007  H   ASN   125      14.126   5.213  -9.004  1.00  0.00
ATOM   2008  CA  ASN   125      13.362   5.088 -11.007  1.00  0.00
ATOM   2009  HA  ASN   125      13.130   6.145 -10.878  1.00  0.00
ATOM   2010  CB  ASN   125      14.270   4.931 -12.233  1.00  0.00
ATOM   2011  HB2 ASN   125      14.942   4.088 -12.068  1.00  0.00
ATOM   2012  HB3 ASN   125      13.650   4.734 -13.108  1.00  0.00
ATOM   2013  CG  ASN   125      15.102   6.167 -12.498  1.00  0.00
ATOM   2014  OD1 ASN   125      16.326   6.091 -12.621  1.00  0.00
ATOM   2015  ND2 ASN   125      14.441   7.317 -12.586  1.00  0.00
ATOM   2016 HD21 ASN   125      14.946   8.174 -12.761  1.00  0.00
ATOM   2017 HD22 ASN   125      13.437   7.329 -12.477  1.00  0.00
ATOM   2018  C   ASN   125      11.950   4.557 -11.289  1.00  0.00
ATOM   2019  O   ASN   125      11.537   4.432 -12.448  1.00  0.00
ATOM   2020  N   TYR   126      11.214   4.269 -10.220  1.00  0.00
ATOM   2021  H   TYR   126      11.626   4.359  -9.303  1.00  0.00
ATOM   2022  CA  TYR   126       9.843   3.779 -10.318  1.00  0.00
ATOM   2023  HA  TYR   126       9.609   3.536 -11.355  1.00  0.00
ATOM   2024  CB  TYR   126       9.665   2.510  -9.464  1.00  0.00
ATOM   2025  HB2 TYR   126      10.266   2.643  -8.565  1.00  0.00
ATOM   2026  HB3 TYR   126       8.610   2.472  -9.193  1.00  0.00
ATOM   2027  CG  TYR   126      10.058   1.214 -10.148  1.00  0.00
ATOM   2028  CD1 TYR   126      11.384   0.784 -10.163  1.00  0.00
ATOM   2029  HD1 TYR   126      12.139   1.399  -9.673  1.00  0.00
ATOM   2030  CE1 TYR   126      11.752  -0.407 -10.788  1.00  0.00
ATOM   2031  HE1 TYR   126      12.795  -0.726 -10.797  1.00  0.00
ATOM   2032  CZ  TYR   126      10.784  -1.183 -11.404  1.00  0.00
ATOM   2033  OH  TYR   126      11.147  -2.360 -12.021  1.00  0.00
ATOM   2034  HH  TYR   126      12.089  -2.540 -11.961  1.00  0.00
ATOM   2035  CE2 TYR   126       9.454  -0.783 -11.398  1.00  0.00
ATOM   2036  HE2 TYR   126       8.690  -1.395 -11.878  1.00  0.00
ATOM   2037  CD2 TYR   126       9.099   0.412 -10.771  1.00  0.00
ATOM   2038  HD2 TYR   126       8.058   0.734 -10.762  1.00  0.00
ATOM   2039  C   TYR   126       8.836   4.845  -9.881  1.00  0.00
ATOM   2040  O   TYR   126       9.202   5.837  -9.243  1.00  0.00
ATOM   2041  N   ILE   127       7.573   4.625 -10.241  1.00  0.00
ATOM   2042  H   ILE   127       7.384   3.892 -10.908  1.00  0.00
ATOM   2043  CA  ILE   127       6.448   5.437  -9.765  1.00  0.00
ATOM   2044  HA  ILE   127       6.726   6.047  -8.905  1.00  0.00
ATOM   2045  CB  ILE   127       5.860   6.348 -10.877  1.00  0.00
ATOM   2046  HB  ILE   127       4.953   6.826 -10.506  1.00  0.00
ATOM   2047  CG2 ILE   127       6.877   7.422 -11.274  1.00  0.00
ATOM   2048 HG21 ILE   127       7.784   6.944 -11.646  1.00  0.00
ATOM   2049 HG22 ILE   127       6.454   8.054 -12.054  1.00  0.00
ATOM   2050 HG23 ILE   127       7.120   8.032 -10.404  1.00  0.00
ATOM   2051  CG1 ILE   127       5.395   5.511 -12.084  1.00  0.00
ATOM   2052 HG12 ILE   127       6.294   5.113 -12.555  1.00  0.00
ATOM   2053 HG13 ILE   127       4.800   4.689 -11.686  1.00  0.00
ATOM   2054  CD1 ILE   127       4.581   6.270 -13.111  1.00  0.00
ATOM   2055 HD11 ILE   127       5.175   7.092 -13.511  1.00  0.00
ATOM   2056 HD12 ILE   127       4.300   5.598 -13.922  1.00  0.00
ATOM   2057 HD13 ILE   127       3.681   6.668 -12.641  1.00  0.00
ATOM   2058  C   ILE   127       5.352   4.531  -9.194  1.00  0.00
ATOM   2059  O   ILE   127       5.139   3.421  -9.679  1.00  0.00
ATOM   2060  N   HIE   128       4.668   5.013  -8.162  1.00  0.00
ATOM   2061  H   HIE   128       4.899   5.931  -7.809  1.00  0.00
ATOM   2062  CA  HIE   128       3.636   4.247  -7.474  1.00  0.00
ATOM   2063  HA  HIE   128       3.817   3.179  -7.591  1.00  0.00
ATOM   2064  CB  HIE   128       3.654   4.585  -5.984  1.00  0.00
ATOM   2065  HB2 HIE   128       4.672   4.545  -5.596  1.00  0.00
ATOM   2066  HB3 HIE   128       3.249   5.586  -5.834  1.00  0.00
ATOM   2067  CG  HIE   128       2.836   3.661  -5.138  1.00  0.00
ATOM   2068  ND1 HIE   128       1.489   3.852  -4.917  1.00  0.00
ATOM   2069  CE1 HIE   128       1.036   2.891  -4.129  1.00  0.00
ATOM   2070  HE1 HIE   128      -0.014   2.863  -3.839  1.00  0.00
ATOM   2071  NE2 HIE   128       2.041   2.087  -3.827  1.00  0.00
ATOM   2072  HE2 HIE   128       1.994   1.269  -3.237  1.00  0.00
ATOM   2073  CD2 HIE   128       3.178   2.545  -4.449  1.00  0.00
ATOM   2074  HD2 HIE   128       4.120   2.010  -4.327  1.00  0.00
ATOM   2075  C   HIE   128       2.254   4.521  -8.085  1.00  0.00
ATOM   2076  O   HIE   128       1.553   3.586  -8.480  1.00  0.00
ATOM   2077  N   ARG   129       1.885   5.804  -8.161  1.00  0.00
ATOM   2078  H   ARG   129       2.451   6.481  -7.669  1.00  0.00
ATOM   2079  CA  ARG   129       0.643   6.269  -8.810  1.00  0.00
ATOM   2080  HA  ARG   129       0.689   7.352  -8.929  1.00  0.00
ATOM   2081  CB  ARG   129       0.442   5.633 -10.191  1.00  0.00
ATOM   2082  HB2 ARG   129       0.433   4.553 -10.042  1.00  0.00
ATOM   2083  HB3 ARG   129      -0.534   5.958 -10.549  1.00  0.00
ATOM   2084  CG  ARG   129       1.491   5.988 -11.206  1.00  0.00
ATOM   2085  HG2 ARG   129       1.705   7.053 -11.122  1.00  0.00
ATOM   2086  HG3 ARG   129       2.393   5.418 -10.983  1.00  0.00
ATOM   2087  CD  ARG   129       1.029   5.673 -12.620  1.00  0.00
ATOM   2088  HD2 ARG   129       0.214   6.350 -12.876  1.00  0.00
ATOM   2089  HD3 ARG   129       1.864   5.837 -13.301  1.00  0.00
ATOM   2090  NE  ARG   129       0.561   4.298 -12.776  1.00  0.00
ATOM   2091  HE  ARG   129       0.632   3.688 -11.975  1.00  0.00
ATOM   2092  CZ  ARG   129       0.046   3.812 -13.900  1.00  0.00
ATOM   2093  NH1 ARG   129      -0.059   4.588 -14.973  1.00  0.00
ATOM   2094 HH11 ARG   129       0.254   5.548 -14.931  1.00  0.00
ATOM   2095 HH12 ARG   129      -0.452   4.216 -15.825  1.00  0.00
ATOM   2096  NH2 ARG   129      -0.359   2.550 -13.958  1.00  0.00
ATOM   2097 HH21 ARG   129      -0.273   1.958 -13.144  1.00  0.00
ATOM   2098 HH22 ARG   129      -0.750   2.187 -14.815  1.00  0.00
ATOM   2099  C   ARG   129      -0.631   6.094  -7.978  1.00  0.00
ATOM   2100  O   ARG   129      -1.704   6.576  -8.364  1.00  0.00
ATOM   2101  N   ASP   130      -0.516   5.410  -6.844  1.00  0.00
ATOM   2102  H   ASP   130       0.379   5.030  -6.571  1.00  0.00
ATOM   2103  CA  ASP   130      -1.672   5.127  -6.003  1.00  0.00
ATOM   2104  HA  ASP   130      -2.480   5.824  -6.224  1.00  0.00
ATOM   2105  CB  ASP   130      -2.169   3.696  -6.277  1.00  0.00
ATOM   2106  HB2 ASP   130      -2.150   3.554  -7.357  1.00  0.00
ATOM   2107  HB3 ASP   130      -1.480   2.994  -5.807  1.00  0.00
ATOM   2108  CG  ASP   130      -3.574   3.448  -5.759  1.00  0.00
ATOM   2109  OD1 ASP   130      -4.243   4.413  -5.329  1.00  0.00
ATOM   2110  OD2 ASP   130      -4.008   2.276  -5.764  1.00  0.00
ATOM   2111  C   ASP   130      -1.300   5.334  -4.533  1.00  0.00
ATOM   2112  O   ASP   130      -1.588   4.495  -3.667  1.00  0.00
ATOM   2113  N   LEU   131      -0.655   6.464  -4.261  1.00  0.00
ATOM   2114  H   LEU   131      -0.475   7.124  -5.004  1.00  0.00
ATOM   2115  CA  LEU   131      -0.105   6.742  -2.943  1.00  0.00
ATOM   2116  HA  LEU   131       0.078   5.801  -2.424  1.00  0.00
ATOM   2117  CB  LEU   131       1.221   7.518  -3.037  1.00  0.00
ATOM   2118  HB2 LEU   131       1.873   6.834  -3.582  1.00  0.00
ATOM   2119  HB3 LEU   131       1.078   8.426  -3.623  1.00  0.00
ATOM   2120  CG  LEU   131       1.865   7.874  -1.689  1.00  0.00
ATOM   2121  HG  LEU   131       1.129   8.411  -1.092  1.00  0.00
ATOM   2122  CD1 LEU   131       2.331   6.629  -0.927  1.00  0.00
ATOM   2123 HD11 LEU   131       3.068   6.091  -1.523  1.00  0.00
ATOM   2124 HD12 LEU   131       2.780   6.929   0.020  1.00  0.00
ATOM   2125 HD13 LEU   131       1.477   5.980  -0.734  1.00  0.00
ATOM   2126  CD2 LEU   131       3.006   8.841  -1.871  1.00  0.00
ATOM   2127 HD21 LEU   131       2.637   9.757  -2.333  1.00  0.00
ATOM   2128 HD22 LEU   131       3.443   9.075  -0.901  1.00  0.00
ATOM   2129 HD23 LEU   131       3.765   8.392  -2.512  1.00  0.00
ATOM   2130  C   LEU   131      -1.094   7.473  -2.050  1.00  0.00
ATOM   2131  O   LEU   131      -1.404   8.645  -2.267  1.00  0.00
ATOM   2132  N   ARG   132      -1.548   6.770  -1.019  1.00  0.00
ATOM   2133  H   ARG   132      -1.187   5.839  -0.871  1.00  0.00
ATOM   2134  CA  ARG   132      -2.587   7.255  -0.128  1.00  0.00
ATOM   2135  HA  ARG   132      -2.354   8.270   0.197  1.00  0.00
ATOM   2136  CB  ARG   132      -3.940   7.270  -0.848  1.00  0.00
ATOM   2137  HB2 ARG   132      -4.666   7.664  -0.137  1.00  0.00
ATOM   2138  HB3 ARG   132      -3.839   7.963  -1.684  1.00  0.00
ATOM   2139  CG  ARG   132      -4.414   5.925  -1.361  1.00  0.00
ATOM   2140  HG2 ARG   132      -3.567   5.391  -1.791  1.00  0.00
ATOM   2141  HG3 ARG   132      -4.821   5.351  -0.528  1.00  0.00
ATOM   2142  CD  ARG   132      -5.486   6.109  -2.420  1.00  0.00
ATOM   2143  HD2 ARG   132      -6.189   6.878  -2.099  1.00  0.00
ATOM   2144  HD3 ARG   132      -5.024   6.408  -3.360  1.00  0.00
ATOM   2145  NE  ARG   132      -6.218   4.870  -2.634  1.00  0.00
ATOM   2146  HE  ARG   132      -5.807   4.196  -3.265  1.00  0.00
ATOM   2147  CZ  ARG   132      -7.376   4.573  -2.056  1.00  0.00
ATOM   2148  NH1 ARG   132      -7.964   5.446  -1.240  1.00  0.00
ATOM   2149 HH11 ARG   132      -7.526   6.339  -1.060  1.00  0.00
ATOM   2150 HH12 ARG   132      -8.845   5.212  -0.805  1.00  0.00
ATOM   2151  NH2 ARG   132      -7.949   3.400  -2.299  1.00  0.00
ATOM   2152 HH21 ARG   132      -7.502   2.741  -2.920  1.00  0.00
ATOM   2153 HH22 ARG   132      -8.830   3.172  -1.861  1.00  0.00
ATOM   2154  C   ARG   132      -2.624   6.378   1.121  1.00  0.00
ATOM   2155  O   ARG   132      -2.059   5.279   1.126  1.00  0.00
ATOM   2156  N   ALA   133      -3.289   6.868   2.168  1.00  0.00
ATOM   2157  H   ALA   133      -3.773   7.750   2.077  1.00  0.00
ATOM   2158  CA  ALA   133      -3.239   6.238   3.488  1.00  0.00
ATOM   2159  HA  ALA   133      -2.176   6.152   3.713  1.00  0.00
ATOM   2160  CB  ALA   133      -3.887   7.123   4.536  1.00  0.00
ATOM   2161  HB1 ALA   133      -4.954   7.210   4.328  1.00  0.00
ATOM   2162  HB2 ALA   133      -3.745   6.683   5.523  1.00  0.00
ATOM   2163  HB3 ALA   133      -3.430   8.112   4.510  1.00  0.00
ATOM   2164  C   ALA   133      -3.824   4.830   3.531  1.00  0.00
ATOM   2165  O   ALA   133      -3.408   4.021   4.362  1.00  0.00
ATOM   2166  N   ALA   134      -4.770   4.533   2.638  1.00  0.00
ATOM   2167  H   ALA   134      -5.135   5.246   2.023  1.00  0.00
ATOM   2168  CA  ALA   134      -5.372   3.192   2.585  1.00  0.00
ATOM   2169  HA  ALA   134      -5.567   2.878   3.611  1.00  0.00
ATOM   2170  CB  ALA   134      -6.708   3.210   1.813  1.00  0.00
ATOM   2171  HB1 ALA   134      -6.528   3.514   0.782  1.00  0.00
ATOM   2172  HB2 ALA   134      -7.149   2.214   1.826  1.00  0.00
ATOM   2173  HB3 ALA   134      -7.391   3.916   2.286  1.00  0.00
ATOM   2174  C   ALA   134      -4.405   2.177   1.979  1.00  0.00
ATOM   2175  O   ALA   134      -4.608   0.963   2.105  1.00  0.00
ATOM   2176  N   ASN   135      -3.363   2.682   1.322  1.00  0.00
ATOM   2177  H   ASN   135      -3.293   3.686   1.232  1.00  0.00
ATOM   2178  CA  ASN   135      -2.351   1.856   0.668  1.00  0.00
ATOM   2179  HA  ASN   135      -2.665   0.812   0.671  1.00  0.00
ATOM   2180  CB  ASN   135      -2.155   2.305  -0.785  1.00  0.00
ATOM   2181  HB2 ASN   135      -2.034   3.388  -0.793  1.00  0.00
ATOM   2182  HB3 ASN   135      -1.257   1.836  -1.188  1.00  0.00
ATOM   2183  CG  ASN   135      -3.341   1.938  -1.679  1.00  0.00
ATOM   2184  OD1 ASN   135      -4.096   1.012  -1.382  1.00  0.00
ATOM   2185  ND2 ASN   135      -3.495   2.660  -2.785  1.00  0.00
ATOM   2186 HD21 ASN   135      -4.262   2.460  -3.412  1.00  0.00
ATOM   2187 HD22 ASN   135      -2.845   3.404  -2.994  1.00  0.00
ATOM   2188  C   ASN   135      -1.027   1.897   1.426  1.00  0.00
ATOM   2189  O   ASN   135       0.034   1.567   0.888  1.00  0.00
ATOM   2190  N   VAL   136      -1.105   2.325   2.680  1.00  0.00
ATOM   2191  H   VAL   136      -1.983   2.703   3.005  1.00  0.00
ATOM   2192  CA  VAL   136       0.016   2.290   3.608  1.00  0.00
ATOM   2193  HA  VAL   136       0.905   1.835   3.172  1.00  0.00
ATOM   2194  CB  VAL   136       0.380   3.711   4.106  1.00  0.00
ATOM   2195  HB  VAL   136      -0.537   4.214   4.413  1.00  0.00
ATOM   2196  CG1 VAL   136       1.358   3.660   5.292  1.00  0.00
ATOM   2197 HG11 VAL   136       2.275   3.157   4.986  1.00  0.00
ATOM   2198 HG12 VAL   136       1.591   4.675   5.615  1.00  0.00
ATOM   2199 HG13 VAL   136       0.902   3.113   6.117  1.00  0.00
ATOM   2200  CG2 VAL   136       0.953   4.557   2.954  1.00  0.00
ATOM   2201 HG21 VAL   136       0.212   4.641   2.160  1.00  0.00
ATOM   2202 HG22 VAL   136       1.203   5.552   3.323  1.00  0.00
ATOM   2203 HG23 VAL   136       1.851   4.079   2.563  1.00  0.00
ATOM   2204  C   VAL   136      -0.434   1.403   4.761  1.00  0.00
ATOM   2205  O   VAL   136      -1.547   1.549   5.265  1.00  0.00
ATOM   2206  N   LEU   137       0.420   0.469   5.158  1.00  0.00
ATOM   2207  H   LEU   137       1.301   0.353   4.679  1.00  0.00
ATOM   2208  CA  LEU   137       0.081  -0.471   6.218  1.00  0.00
ATOM   2209  HA  LEU   137      -0.951  -0.321   6.534  1.00  0.00
ATOM   2210  CB  LEU   137       0.234  -1.911   5.712  1.00  0.00
ATOM   2211  HB2 LEU   137       0.956  -1.760   4.910  1.00  0.00
ATOM   2212  HB3 LEU   137       0.690  -2.503   6.505  1.00  0.00
ATOM   2213  CG  LEU   137      -0.999  -2.655   5.160  1.00  0.00
ATOM   2214  HG  LEU   137      -1.594  -2.971   6.016  1.00  0.00
ATOM   2215  CD1 LEU   137      -1.864  -1.815   4.219  1.00  0.00
ATOM   2216 HD11 LEU   137      -1.270  -1.499   3.362  1.00  0.00
ATOM   2217 HD12 LEU   137      -2.710  -2.410   3.874  1.00  0.00
ATOM   2218 HD13 LEU   137      -2.231  -0.936   4.750  1.00  0.00
ATOM   2219  CD2 LEU   137      -0.590  -3.961   4.481  1.00  0.00
ATOM   2220 HD21 LEU   137      -0.088  -4.604   5.203  1.00  0.00
ATOM   2221 HD22 LEU   137      -1.478  -4.466   4.100  1.00  0.00
ATOM   2222 HD23 LEU   137       0.087  -3.745   3.654  1.00  0.00
ATOM   2223  C   LEU   137       0.919  -0.217   7.469  1.00  0.00
ATOM   2224  O   LEU   137       2.090   0.173   7.372  1.00  0.00
ATOM   2225  N   VAL   138       0.308  -0.430   8.635  1.00  0.00
ATOM   2226  H   VAL   138      -0.657  -0.728   8.632  1.00  0.00
ATOM   2227  CA  VAL   138       0.953  -0.168   9.931  1.00  0.00
ATOM   2228  HA  VAL   138       1.960   0.227   9.796  1.00  0.00
ATOM   2229  CB  VAL   138       0.130   0.847  10.778  1.00  0.00
ATOM   2230  HB  VAL   138      -0.842   0.406  11.001  1.00  0.00
ATOM   2231  CG1 VAL   138       0.840   1.186  12.072  1.00  0.00
ATOM   2232 HG11 VAL   138       1.812   1.628  11.849  1.00  0.00
ATOM   2233 HG12 VAL   138       0.241   1.897  12.641  1.00  0.00
ATOM   2234 HG13 VAL   138       0.981   0.278  12.659  1.00  0.00
ATOM   2235  CG2 VAL   138      -0.129   2.117   9.992  1.00  0.00
ATOM   2236 HG21 VAL   138      -0.689   1.878   9.088  1.00  0.00
ATOM   2237 HG22 VAL   138      -0.706   2.812  10.603  1.00  0.00
ATOM   2238 HG23 VAL   138       0.821   2.576   9.719  1.00  0.00
ATOM   2239  C   VAL   138       1.191  -1.456  10.738  1.00  0.00
ATOM   2240  O   VAL   138       0.267  -2.239  10.975  1.00  0.00
ATOM   2241  N   SER   139       2.435  -1.664  11.164  1.00  0.00
ATOM   2242  H   SER   139       3.174  -1.028  10.902  1.00  0.00
ATOM   2243  CA  SER   139       2.784  -2.842  11.957  1.00  0.00
ATOM   2244  HA  SER   139       2.193  -3.696  11.626  1.00  0.00
ATOM   2245  CB  SER   139       4.266  -3.182  11.794  1.00  0.00
ATOM   2246  HB2 SER   139       4.438  -4.187  12.179  1.00  0.00
ATOM   2247  HB3 SER   139       4.518  -3.151  10.734  1.00  0.00
ATOM   2248  OG  SER   139       5.078  -2.262  12.498  1.00  0.00
ATOM   2249  HG  SER   139       6.002  -2.496  12.381  1.00  0.00
ATOM   2250  C   SER   139       2.442  -2.644  13.434  1.00  0.00
ATOM   2251  O   SER   139       1.947  -1.585  13.821  1.00  0.00
ATOM   2252  N   GLU   140       2.711  -3.670  14.245  1.00  0.00
ATOM   2253  H   GLU   140       3.006  -4.543  13.831  1.00  0.00
ATOM   2254  CA  GLU   140       2.506  -3.623  15.699  1.00  0.00
ATOM   2255  HA  GLU   140       1.488  -3.299  15.917  1.00  0.00
ATOM   2256  CB  GLU   140       2.724  -5.014  16.322  1.00  0.00
ATOM   2257  HB2 GLU   140       1.947  -5.658  15.911  1.00  0.00
ATOM   2258  HB3 GLU   140       3.700  -5.355  15.975  1.00  0.00
ATOM   2259  CG  GLU   140       2.679  -5.073  17.858  1.00  0.00
ATOM   2260  HG2 GLU   140       3.044  -6.056  18.153  1.00  0.00
ATOM   2261  HG3 GLU   140       3.363  -4.307  18.224  1.00  0.00
ATOM   2262  CD  GLU   140       1.288  -4.843  18.458  1.00  0.00
ATOM   2263  OE1 GLU   140       0.303  -4.669  17.703  1.00  0.00
ATOM   2264  OE2 GLU   140       1.185  -4.842  19.706  1.00  0.00
ATOM   2265  C   GLU   140       3.387  -2.572  16.386  1.00  0.00
ATOM   2266  O   GLU   140       2.917  -1.843  17.259  1.00  0.00
ATOM   2267  N   SER   141       4.652  -2.494  15.983  1.00  0.00
ATOM   2268  H   SER   141       5.013  -3.187  15.344  1.00  0.00
ATOM   2269  CA  SER   141       5.574  -1.479  16.499  1.00  0.00
ATOM   2270  HA  SER   141       5.437  -1.364  17.574  1.00  0.00
ATOM   2271  CB  SER   141       7.024  -1.896  16.233  1.00  0.00
ATOM   2272  HB2 SER   141       7.684  -1.073  16.507  1.00  0.00
ATOM   2273  HB3 SER   141       7.258  -2.768  16.844  1.00  0.00
ATOM   2274  OG  SER   141       7.209  -2.215  14.865  1.00  0.00
ATOM   2275  HG  SER   141       8.122  -2.473  14.717  1.00  0.00
ATOM   2276  C   SER   141       5.294  -0.088  15.911  1.00  0.00
ATOM   2277  O   SER   141       6.076   0.844  16.098  1.00  0.00
ATOM   2278  N   LEU   142       4.164   0.038  15.214  1.00  0.00
ATOM   2279  H   LEU   142       3.642  -0.809  15.038  1.00  0.00
ATOM   2280  CA  LEU   142       3.719   1.283  14.557  1.00  0.00
ATOM   2281  HA  LEU   142       2.836   1.072  13.955  1.00  0.00
ATOM   2282  CB  LEU   142       3.368   2.382  15.580  1.00  0.00
ATOM   2283  HB2 LEU   142       4.361   2.675  15.920  1.00  0.00
ATOM   2284  HB3 LEU   142       2.905   3.215  15.051  1.00  0.00
ATOM   2285  CG  LEU   142       2.502   2.000  16.793  1.00  0.00
ATOM   2286  HG  LEU   142       2.936   1.118  17.265  1.00  0.00
ATOM   2287  CD1 LEU   142       2.436   3.141  17.809  1.00  0.00
ATOM   2288 HD11 LEU   142       2.002   4.023  17.338  1.00  0.00
ATOM   2289 HD12 LEU   142       1.817   2.839  18.654  1.00  0.00
ATOM   2290 HD13 LEU   142       3.441   3.374  18.161  1.00  0.00
ATOM   2291  CD2 LEU   142       1.105   1.549  16.387  1.00  0.00
ATOM   2292 HD21 LEU   142       1.178   0.677  15.738  1.00  0.00
ATOM   2293 HD22 LEU   142       0.533   1.291  17.279  1.00  0.00
ATOM   2294 HD23 LEU   142       0.602   2.357  15.855  1.00  0.00
ATOM   2295  C   LEU   142       4.701   1.784  13.489  1.00  0.00
ATOM   2296  O   LEU   142       4.975   2.985  13.380  1.00  0.00
ATOM   2297  N   MET   143       5.218   0.839  12.706  1.00  0.00
ATOM   2298  H   MET   143       5.059  -0.131  12.938  1.00  0.00
ATOM   2299  CA  MET   143       6.016   1.146  11.528  1.00  0.00
ATOM   2300  HA  MET   143       6.544   2.088  11.677  1.00  0.00
ATOM   2301  CB  MET   143       7.045   0.044  11.270  1.00  0.00
ATOM   2302  HB2 MET   143       6.484  -0.878  11.116  1.00  0.00
ATOM   2303  HB3 MET   143       7.564   0.311  10.349  1.00  0.00
ATOM   2304  CG  MET   143       8.060  -0.161  12.382  1.00  0.00
ATOM   2305  HG2 MET   143       7.518  -0.284  13.320  1.00  0.00
ATOM   2306  HG3 MET   143       8.623  -1.070  12.167  1.00  0.00
ATOM   2307  SD  MET   143       9.203   1.221  12.535  1.00  0.00
ATOM   2308  CE  MET   143      10.155   0.706  13.967  1.00  0.00
ATOM   2309  HE1 MET   143      10.644  -0.245  13.756  1.00  0.00
ATOM   2310  HE2 MET   143      10.910   1.460  14.192  1.00  0.00
ATOM   2311  HE3 MET   143       9.491   0.591  14.824  1.00  0.00
ATOM   2312  C   MET   143       5.088   1.267  10.326  1.00  0.00
ATOM   2313  O   MET   143       4.112   0.521  10.207  1.00  0.00
ATOM   2314  N   CYS   144       5.394   2.211   9.440  1.00  0.00
ATOM   2315  H   CYS   144       6.147   2.855   9.635  1.00  0.00
ATOM   2316  CA  CYS   144       4.638   2.384   8.206  1.00  0.00
ATOM   2317  HA  CYS   144       3.681   1.868   8.283  1.00  0.00
ATOM   2318  CB  CYS   144       4.374   3.857   7.946  1.00  0.00
ATOM   2319  HB2 CYS   144       5.269   4.459   8.106  1.00  0.00
ATOM   2320  HB3 CYS   144       4.000   4.026   6.937  1.00  0.00
ATOM   2321  SG  CYS   144       3.141   4.508   9.044  1.00  0.00
ATOM   2322  HG  CYS   144       3.164   5.747   8.561  1.00  0.00
ATOM   2323  C   CYS   144       5.359   1.776   7.015  1.00  0.00
ATOM   2324  O   CYS   144       6.575   1.923   6.865  1.00  0.00
ATOM   2325  N   LYS   145       4.602   1.076   6.178  1.00  0.00
ATOM   2326  H   LYS   145       3.636   0.891   6.410  1.00  0.00
ATOM   2327  CA  LYS   145       5.140   0.502   4.956  1.00  0.00
ATOM   2328  HA  LYS   145       6.046   1.037   4.673  1.00  0.00
ATOM   2329  CB  LYS   145       5.485  -0.980   5.141  1.00  0.00
ATOM   2330  HB2 LYS   145       4.551  -1.511   5.324  1.00  0.00
ATOM   2331  HB3 LYS   145       5.925  -1.331   4.208  1.00  0.00
ATOM   2332  CG  LYS   145       6.449  -1.241   6.286  1.00  0.00
ATOM   2333  HG2 LYS   145       7.265  -0.524   6.198  1.00  0.00
ATOM   2334  HG3 LYS   145       5.909  -1.065   7.216  1.00  0.00
ATOM   2335  CD  LYS   145       7.011  -2.649   6.287  1.00  0.00
ATOM   2336  HD2 LYS   145       6.192  -3.366   6.241  1.00  0.00
ATOM   2337  HD3 LYS   145       7.658  -2.781   5.419  1.00  0.00
ATOM   2338  CE  LYS   145       7.815  -2.878   7.558  1.00  0.00
ATOM   2339  HE2 LYS   145       8.270  -1.933   7.856  1.00  0.00
ATOM   2340  HE3 LYS   145       7.138  -3.218   8.341  1.00  0.00
ATOM   2341  NZ  LYS   145       8.871  -3.886   7.350  1.00  0.00
ATOM   2342  HZ1 LYS   145       9.499  -3.571   6.625  1.00  0.00
ATOM   2343  HZ2 LYS   145       9.386  -4.016   8.209  1.00  0.00
ATOM   2344  HZ3 LYS   145       8.450  -4.762   7.074  1.00  0.00
ATOM   2345  C   LYS   145       4.145   0.691   3.819  1.00  0.00
ATOM   2346  O   LYS   145       2.945   0.439   3.976  1.00  0.00
ATOM   2347  N   ILE   146       4.656   1.169   2.687  1.00  0.00
ATOM   2348  H   ILE   146       5.610   1.497   2.677  1.00  0.00
ATOM   2349  CA  ILE   146       3.872   1.292   1.471  1.00  0.00
ATOM   2350  HA  ILE   146       2.930   1.805   1.661  1.00  0.00
ATOM   2351  CB  ILE   146       4.667   2.059   0.384  1.00  0.00
ATOM   2352  HB  ILE   146       5.590   1.516   0.181  1.00  0.00
ATOM   2353  CG2 ILE   146       3.859   2.189  -0.905  1.00  0.00
ATOM   2354 HG21 ILE   146       2.936   2.731  -0.703  1.00  0.00
ATOM   2355 HG22 ILE   146       4.444   2.731  -1.647  1.00  0.00
ATOM   2356 HG23 ILE   146       3.620   1.196  -1.286  1.00  0.00
ATOM   2357  CG1 ILE   146       5.068   3.443   0.905  1.00  0.00
ATOM   2358 HG12 ILE   146       4.190   4.083   0.821  1.00  0.00
ATOM   2359 HG13 ILE   146       5.331   3.324   1.957  1.00  0.00
ATOM   2360  CD1 ILE   146       6.222   4.072   0.167  1.00  0.00
ATOM   2361 HD11 ILE   146       5.960   4.191  -0.884  1.00  0.00
ATOM   2362 HD12 ILE   146       6.441   5.049   0.599  1.00  0.00
ATOM   2363 HD13 ILE   146       7.100   3.433   0.251  1.00  0.00
ATOM   2364  C   ILE   146       3.477  -0.105   0.988  1.00  0.00
ATOM   2365  O   ILE   146       4.310  -1.020   0.942  1.00  0.00
ATOM   2366  N   ALA   147       2.193  -0.272   0.684  1.00  0.00
ATOM   2367  H   ALA   147       1.540   0.472   0.883  1.00  0.00
ATOM   2368  CA  ALA   147       1.676  -1.516   0.113  1.00  0.00
ATOM   2369  HA  ALA   147       2.484  -2.202  -0.139  1.00  0.00
ATOM   2370  CB  ALA   147       0.737  -2.207   1.099  1.00  0.00
ATOM   2371  HB1 ALA   147      -0.082  -1.535   1.355  1.00  0.00
ATOM   2372  HB2 ALA   147       0.336  -3.113   0.645  1.00  0.00
ATOM   2373  HB3 ALA   147       1.288  -2.468   2.003  1.00  0.00
ATOM   2374  C   ALA   147       0.959  -1.171  -1.197  1.00  0.00
ATOM   2375  O   ALA   147       1.082  -0.041  -1.679  1.00  0.00
ATOM   2376  N   ASP   148       0.222  -2.131  -1.764  1.00  0.00
ATOM   2377  H   ASP   148       0.241  -3.055  -1.358  1.00  0.00
ATOM   2378  CA  ASP   148      -0.533  -1.931  -3.016  1.00  0.00
ATOM   2379  HA  ASP   148      -0.833  -2.901  -3.414  1.00  0.00
ATOM   2380  CB  ASP   148      -1.792  -1.084  -2.786  1.00  0.00
ATOM   2381  HB2 ASP   148      -2.306  -1.474  -1.907  1.00  0.00
ATOM   2382  HB3 ASP   148      -1.471  -0.061  -2.595  1.00  0.00
ATOM   2383  CG  ASP   148      -2.734  -1.103  -3.969  1.00  0.00
ATOM   2384  OD1 ASP   148      -2.295  -0.760  -5.095  1.00  0.00
ATOM   2385  OD2 ASP   148      -3.915  -1.468  -3.770  1.00  0.00
ATOM   2386  C   ASP   148       0.301  -1.328  -4.146  1.00  0.00
ATOM   2387  O   ASP   148       0.287  -0.118  -4.369  1.00  0.00
ATOM   2388  N   PHE   149       1.021  -2.183  -4.857  1.00  0.00
ATOM   2389  H   PHE   149       1.026  -3.161  -4.604  1.00  0.00
ATOM   2390  CA  PHE   149       1.854  -1.754  -5.970  1.00  0.00
ATOM   2391  HA  PHE   149       1.990  -0.673  -5.944  1.00  0.00
ATOM   2392  CB  PHE   149       3.229  -2.424  -5.873  1.00  0.00
ATOM   2393  HB2 PHE   149       3.106  -3.505  -5.937  1.00  0.00
ATOM   2394  HB3 PHE   149       3.893  -2.087  -6.670  1.00  0.00
ATOM   2395  CG  PHE   149       3.936  -2.148  -4.581  1.00  0.00
ATOM   2396  CD1 PHE   149       3.732  -2.968  -3.471  1.00  0.00
ATOM   2397  HD1 PHE   149       3.062  -3.824  -3.557  1.00  0.00
ATOM   2398  CE1 PHE   149       4.374  -2.704  -2.262  1.00  0.00
ATOM   2399  HE1 PHE   149       4.210  -3.352  -1.401  1.00  0.00
ATOM   2400  CZ  PHE   149       5.224  -1.613  -2.157  1.00  0.00
ATOM   2401  HZ  PHE   149       5.729  -1.404  -1.214  1.00  0.00
ATOM   2402  CE2 PHE   149       5.431  -0.788  -3.253  1.00  0.00
ATOM   2403  HE2 PHE   149       6.101   0.069  -3.171  1.00  0.00
ATOM   2404  CD2 PHE   149       4.785  -1.053  -4.459  1.00  0.00
ATOM   2405  HD2 PHE   149       4.942  -0.400  -5.317  1.00  0.00
ATOM   2406  C   PHE   149       1.168  -2.096  -7.290  1.00  0.00
ATOM   2407  O   PHE   149       1.825  -2.236  -8.327  1.00  0.00
ATOM   2408  N   GLY   150      -0.159  -2.225  -7.234  1.00  0.00
ATOM   2409  H   GLY   150      -0.626  -2.053  -6.355  1.00  0.00
ATOM   2410  CA  GLY   150      -0.972  -2.604  -8.387  1.00  0.00
ATOM   2411  HA2 GLY   150      -0.644  -3.589  -8.719  1.00  0.00
ATOM   2412  HA3 GLY   150      -2.011  -2.657  -8.062  1.00  0.00
ATOM   2413  C   GLY   150      -0.866  -1.631  -9.547  1.00  0.00
ATOM   2414  O   GLY   150      -0.927  -2.040 -10.709  1.00  0.00
ATOM   2415  N   LEU   151      -0.689  -0.351  -9.220  1.00  0.00
ATOM   2416  H   LEU   151      -0.693  -0.100  -8.241  1.00  0.00
ATOM   2417  CA  LEU   151      -0.581   0.721 -10.209  1.00  0.00
ATOM   2418  HA  LEU   151      -0.885   0.353 -11.189  1.00  0.00
ATOM   2419  CB  LEU   151      -1.491   1.898  -9.822  1.00  0.00
ATOM   2420  HB2 LEU   151      -1.139   2.154  -8.822  1.00  0.00
ATOM   2421  HB3 LEU   151      -1.267   2.716 -10.506  1.00  0.00
ATOM   2422  CG  LEU   151      -3.011   1.663  -9.785  1.00  0.00
ATOM   2423  HG  LEU   151      -3.245   1.046  -8.917  1.00  0.00
ATOM   2424  CD1 LEU   151      -3.773   2.977  -9.694  1.00  0.00
ATOM   2425 HD11 LEU   151      -3.539   3.594 -10.562  1.00  0.00
ATOM   2426 HD12 LEU   151      -4.844   2.776  -9.670  1.00  0.00
ATOM   2427 HD13 LEU   151      -3.482   3.504  -8.785  1.00  0.00
ATOM   2428  CD2 LEU   151      -3.483   0.876 -11.003  1.00  0.00
ATOM   2429 HD21 LEU   151      -2.984  -0.093 -11.026  1.00  0.00
ATOM   2430 HD22 LEU   151      -4.561   0.728 -10.945  1.00  0.00
ATOM   2431 HD23 LEU   151      -3.241   1.430 -11.910  1.00  0.00
ATOM   2432  C   LEU   151       0.858   1.206 -10.424  1.00  0.00
ATOM   2433  O   LEU   151       1.101   2.128 -11.206  1.00  0.00
ATOM   2434  N   ALA   152       1.807   0.582  -9.733  1.00  0.00
ATOM   2435  H   ALA   152       1.554  -0.152  -9.087  1.00  0.00
ATOM   2436  CA  ALA   152       3.210   0.982  -9.811  1.00  0.00
ATOM   2437  HA  ALA   152       3.252   2.070  -9.763  1.00  0.00
ATOM   2438  CB  ALA   152       3.981   0.414  -8.636  1.00  0.00
ATOM   2439  HB1 ALA   152       3.956  -0.675  -8.676  1.00  0.00
ATOM   2440  HB2 ALA   152       5.016   0.755  -8.681  1.00  0.00
ATOM   2441  HB3 ALA   152       3.528   0.753  -7.704  1.00  0.00
ATOM   2442  C   ALA   152       3.846   0.566 -11.141  1.00  0.00
ATOM   2443  O   ALA   152       3.651  -0.558 -11.599  1.00  0.00
ATOM   2444  N   ARG   153       4.584   1.484 -11.764  1.00  0.00
ATOM   2445  H   ARG   153       4.707   2.392 -11.339  1.00  0.00
ATOM   2446  CA  ARG   153       5.222   1.231 -13.065  1.00  0.00
ATOM   2447  HA  ARG   153       5.228   0.159 -13.262  1.00  0.00
ATOM   2448  CB  ARG   153       4.467   1.939 -14.210  1.00  0.00
ATOM   2449  HB2 ARG   153       4.604   3.007 -14.042  1.00  0.00
ATOM   2450  HB3 ARG   153       4.976   1.648 -15.128  1.00  0.00
ATOM   2451  CG  ARG   153       2.976   1.632 -14.335  1.00  0.00
ATOM   2452  HG2 ARG   153       2.578   1.506 -13.328  1.00  0.00
ATOM   2453  HG3 ARG   153       2.500   2.491 -14.808  1.00  0.00
ATOM   2454  CD  ARG   153       2.689   0.373 -15.159  1.00  0.00
ATOM   2455  HD2 ARG   153       2.953   0.554 -16.201  1.00  0.00
ATOM   2456  HD3 ARG   153       3.283  -0.455 -14.773  1.00  0.00
ATOM   2457  NE  ARG   153       1.273   0.008 -15.091  1.00  0.00
ATOM   2458  HE  ARG   153       0.664   0.413 -15.787  1.00  0.00
ATOM   2459  CZ  ARG   153       0.745  -0.810 -14.182  1.00  0.00
ATOM   2460  NH1 ARG   153       1.508  -1.373 -13.252  1.00  0.00
ATOM   2461 HH11 ARG   153       2.500  -1.181 -13.232  1.00  0.00
ATOM   2462 HH12 ARG   153       1.094  -1.991 -12.569  1.00  0.00
ATOM   2463  NH2 ARG   153      -0.555  -1.072 -14.200  1.00  0.00
ATOM   2464 HH21 ARG   153      -1.142  -0.649 -14.905  1.00  0.00
ATOM   2465 HH22 ARG   153      -0.952  -1.692 -13.509  1.00  0.00
ATOM   2466  C   ARG   153       6.663   1.724 -13.066  1.00  0.00
ATOM   2467  O   ARG   153       7.036   2.563 -12.246  1.00  0.00
ATOM   2468  N   VAL   154       7.465   1.200 -13.989  1.00  0.00
ATOM   2469  H   VAL   154       7.188   0.354 -14.466  1.00  0.00
ATOM   2470  CA  VAL   154       8.795   1.746 -14.262  1.00  0.00
ATOM   2471  HA  VAL   154       9.221   2.272 -13.407  1.00  0.00
ATOM   2472  CB  VAL   154       9.804   0.644 -14.722  1.00  0.00
ATOM   2473  HB  VAL   154       9.909  -0.082 -13.916  1.00  0.00
ATOM   2474  CG1 VAL   154       9.328  -0.068 -15.992  1.00  0.00
ATOM   2475 HG11 VAL   154       9.223   0.657 -16.798  1.00  0.00
ATOM   2476 HG12 VAL   154      10.058  -0.826 -16.278  1.00  0.00
ATOM   2477 HG13 VAL   154       8.366  -0.544 -15.803  1.00  0.00
ATOM   2478  CG2 VAL   154      11.209   1.221 -14.903  1.00  0.00
ATOM   2479 HG21 VAL   154      11.556   1.636 -13.957  1.00  0.00
ATOM   2480 HG22 VAL   154      11.888   0.431 -15.224  1.00  0.00
ATOM   2481 HG23 VAL   154      11.185   2.007 -15.658  1.00  0.00
ATOM   2482  C   VAL   154       8.679   2.888 -15.280  1.00  0.00
ATOM   2483  O   VAL   154       8.061   2.731 -16.338  1.00  0.00
ATOM   2484  N   ILE   155       9.254   4.041 -14.942  1.00  0.00
ATOM   2485  H   ILE   155       9.702   4.129 -14.041  1.00  0.00
ATOM   2486  CA  ILE   155       9.175   5.227 -15.796  1.00  0.00
ATOM   2487  HA  ILE   155       8.635   5.063 -16.728  1.00  0.00
ATOM   2488  CB  ILE   155       8.551   6.442 -15.041  1.00  0.00
ATOM   2489  HB  ILE   155       7.713   6.085 -14.443  1.00  0.00
ATOM   2490  CG2 ILE   155       9.582   7.125 -14.123  1.00  0.00
ATOM   2491 HG21 ILE   155      10.420   7.484 -14.720  1.00  0.00
ATOM   2492 HG22 ILE   155       9.114   7.967 -13.613  1.00  0.00
ATOM   2493 HG23 ILE   155       9.943   6.409 -13.385  1.00  0.00
ATOM   2494  CG1 ILE   155       7.880   7.420 -16.018  1.00  0.00
ATOM   2495 HG12 ILE   155       7.866   8.397 -15.536  1.00  0.00
ATOM   2496 HG13 ILE   155       8.506   7.464 -16.909  1.00  0.00
ATOM   2497  CD1 ILE   155       6.456   7.026 -16.415  1.00  0.00
ATOM   2498 HD11 ILE   155       5.829   6.981 -15.524  1.00  0.00
ATOM   2499 HD12 ILE   155       6.053   7.766 -17.106  1.00  0.00
ATOM   2500 HD13 ILE   155       6.470   6.048 -16.897  1.00  0.00
ATOM   2501  C   ILE   155      10.542   5.587 -16.372  1.00  0.00
ATOM   2502  O   ILE   155      11.264   4.718 -16.861  1.00  0.00
ATOM   2503  N   ARG   156       9.667   5.976 -17.437  1.00  0.00
ATOM   2504  H   ARG   156       8.875   5.988 -16.810  1.00  0.00
ATOM   2505  CA  ARG   156       9.448   6.354 -18.852  1.00  0.00
ATOM   2506  HA  ARG   156      10.207   7.088 -19.126  1.00  0.00
ATOM   2507  CB  ARG   156       9.528   5.175 -19.837  1.00  0.00
ATOM   2508  HB2 ARG   156       9.117   4.315 -19.308  1.00  0.00
ATOM   2509  HB3 ARG   156       8.874   5.435 -20.669  1.00  0.00
ATOM   2510  CG  ARG   156      10.914   4.829 -20.368  1.00  0.00
ATOM   2511  HG2 ARG   156      11.439   5.755 -20.603  1.00  0.00
ATOM   2512  HG3 ARG   156      11.460   4.288 -19.595  1.00  0.00
ATOM   2513  CD  ARG   156      10.819   3.963 -21.627  1.00  0.00
ATOM   2514  HD2 ARG   156      11.802   3.794 -22.067  1.00  0.00
ATOM   2515  HD3 ARG   156      10.348   3.004 -21.414  1.00  0.00
ATOM   2516  NE  ARG   156       9.975   4.702 -22.614  1.00  0.00
ATOM   2517  HE  ARG   156       8.971   4.595 -22.634  1.00  0.00
ATOM   2518  CZ  ARG   156      10.560   5.537 -23.522  1.00  0.00
ATOM   2519  NH1 ARG   156      11.917   5.682 -23.554  1.00  0.00
ATOM   2520 HH11 ARG   156      12.492   5.168 -22.902  1.00  0.00
ATOM   2521 HH12 ARG   156      12.340   6.302 -24.230  1.00  0.00
ATOM   2522  NH2 ARG   156       9.770   6.233 -24.391  1.00  0.00
ATOM   2523 HH21 ARG   156       8.767   6.124 -24.354  1.00  0.00
ATOM   2524 HH22 ARG   156      10.193   6.853 -25.067  1.00  0.00
ATOM   2525  C   ARG   156       7.995   6.935 -19.099  1.00  0.00
ATOM   2526  O   ARG   156       7.874   8.159 -19.133  1.00  0.00
ATOM   2527  N   GLU   157       6.844   6.135 -19.286  1.00  0.00
ATOM   2528  H   GLU   157       7.000   5.139 -19.215  1.00  0.00
ATOM   2529  CA  GLU   157       5.440   6.622 -19.560  1.00  0.00
ATOM   2530  HA  GLU   157       5.338   7.629 -19.154  1.00  0.00
ATOM   2531  CB  GLU   157       5.095   6.660 -21.069  1.00  0.00
ATOM   2532  HB2 GLU   157       5.268   5.646 -21.429  1.00  0.00
ATOM   2533  HB3 GLU   157       4.029   6.884 -21.114  1.00  0.00
ATOM   2534  CG  GLU   157       5.865   7.655 -21.950  1.00  0.00
ATOM   2535  HG2 GLU   157       5.166   8.109 -22.653  1.00  0.00
ATOM   2536  HG3 GLU   157       6.304   8.431 -21.322  1.00  0.00
ATOM   2537  CD  GLU   157       6.975   6.937 -22.725  1.00  0.00
ATOM   2538  OE1 GLU   157       7.465   5.872 -22.263  1.00  0.00
ATOM   2539  OE2 GLU   157       7.359   7.463 -23.806  1.00  0.00
ATOM   2540  C   GLU   157       4.259   5.765 -18.940  1.00  0.00
ATOM   2541  O   GLU   157       4.483   4.603 -18.623  1.00  0.00
ATOM   2542  N   GLY   158       2.956   6.274 -18.760  1.00  0.00
ATOM   2543  H   GLY   158       2.819   7.244 -19.007  1.00  0.00
ATOM   2544  CA  GLY   158       1.779   5.499 -18.238  1.00  0.00
ATOM   2545  HA2 GLY   158       1.524   4.774 -19.011  1.00  0.00
ATOM   2546  HA3 GLY   158       2.129   4.974 -17.349  1.00  0.00
ATOM   2547  C   GLY   158       0.492   6.330 -17.870  1.00  0.00
ATOM   2548  O   GLY   158       0.519   7.546 -18.020  1.00  0.00
ATOM   2549  N   ALA   159      -0.680   5.700 -17.396  1.00  0.00
ATOM   2550  H   ALA   159      -0.623   4.693 -17.432  1.00  0.00
ATOM   2551  CA  ALA   159      -1.963   6.326 -16.919  1.00  0.00
ATOM   2552  HA  ALA   159      -1.649   7.281 -16.499  1.00  0.00
ATOM   2553  CB  ALA   159      -2.955   6.593 -18.057  1.00  0.00
ATOM   2554  HB1 ALA   159      -3.286   5.646 -18.482  1.00  0.00
ATOM   2555  HB2 ALA   159      -3.817   7.137 -17.669  1.00  0.00
ATOM   2556  HB3 ALA   159      -2.470   7.188 -18.831  1.00  0.00
ATOM   2557  C   ALA   159      -2.753   5.507 -15.822  1.00  0.00
ATOM   2558  O   ALA   159      -2.656   4.282 -15.828  1.00  0.00
ATOM   2559  N   LYS   160      -3.572   6.131 -14.856  1.00  0.00
ATOM   2560  H   LYS   160      -3.644   7.137 -14.916  1.00  0.00
ATOM   2561  CA  LYS   160      -4.217   5.440 -13.693  1.00  0.00
ATOM   2562  HA  LYS   160      -4.700   4.529 -14.044  1.00  0.00
ATOM   2563  CB  LYS   160      -3.193   5.067 -12.605  1.00  0.00
ATOM   2564  HB2 LYS   160      -3.734   4.447 -11.890  1.00  0.00
ATOM   2565  HB3 LYS   160      -2.434   4.466 -13.105  1.00  0.00
ATOM   2566  CG  LYS   160      -2.518   6.229 -11.865  1.00  0.00
ATOM   2567  HG2 LYS   160      -1.547   5.844 -11.554  1.00  0.00
ATOM   2568  HG3 LYS   160      -2.377   7.004 -12.619  1.00  0.00
ATOM   2569  CD  LYS   160      -3.245   6.824 -10.650  1.00  0.00
ATOM   2570  HD2 LYS   160      -4.172   6.255 -10.585  1.00  0.00
ATOM   2571  HD3 LYS   160      -2.605   6.573  -9.804  1.00  0.00
ATOM   2572  CE  LYS   160      -3.564   8.326 -10.623  1.00  0.00
ATOM   2573  HE2 LYS   160      -3.822   8.554  -9.589  1.00  0.00
ATOM   2574  HE3 LYS   160      -2.632   8.829 -10.884  1.00  0.00
ATOM   2575  NZ  LYS   160      -4.650   8.800 -11.520  1.00  0.00
ATOM   2576  HZ1 LYS   160      -5.513   8.334 -11.279  1.00  0.00
ATOM   2577  HZ2 LYS   160      -4.764   9.798 -11.413  1.00  0.00
ATOM   2578  HZ3 LYS   160      -4.410   8.590 -12.479  1.00  0.00
ATOM   2579  C   LYS   160      -5.442   6.104 -12.958  1.00  0.00
ATOM   2580  O   LYS   160      -6.207   6.836 -13.580  1.00  0.00
ATOM   2581  N   PHE   161      -5.630   5.833 -11.586  1.00  0.00
ATOM   2582  H   PHE   161      -4.842   5.252 -11.341  1.00  0.00
ATOM   2583  CA  PHE   161      -6.694   6.062 -10.550  1.00  0.00
ATOM   2584  HA  PHE   161      -7.616   6.345 -11.058  1.00  0.00
ATOM   2585  CB  PHE   161      -6.972   4.811  -9.680  1.00  0.00
ATOM   2586  HB2 PHE   161      -6.028   4.410  -9.312  1.00  0.00
ATOM   2587  HB3 PHE   161      -7.624   5.036  -8.835  1.00  0.00
ATOM   2588  CG  PHE   161      -7.629   3.719 -10.444  1.00  0.00
ATOM   2589  CD1 PHE   161      -8.965   3.777 -10.761  1.00  0.00
ATOM   2590  HD1 PHE   161      -9.555   4.642 -10.456  1.00  0.00
ATOM   2591  CE1 PHE   161      -9.558   2.751 -11.460  1.00  0.00
ATOM   2592  HE1 PHE   161     -10.617   2.809 -11.714  1.00  0.00
ATOM   2593  CZ  PHE   161      -8.820   1.656 -11.838  1.00  0.00
ATOM   2594  HZ  PHE   161      -9.289   0.845 -12.395  1.00  0.00
ATOM   2595  CE2 PHE   161      -7.488   1.584 -11.512  1.00  0.00
ATOM   2596  HE2 PHE   161      -6.895   0.717 -11.803  1.00  0.00
ATOM   2597  CD2 PHE   161      -6.905   2.612 -10.814  1.00  0.00
ATOM   2598  HD2 PHE   161      -5.850   2.558 -10.544  1.00  0.00
ATOM   2599  C   PHE   161      -6.748   7.258  -9.494  1.00  0.00
ATOM   2600  O   PHE   161      -6.924   8.390  -9.953  1.00  0.00
ATOM   2601  N   PRO   162      -6.535   7.058  -8.116  1.00  0.00
ATOM   2602  CD  PRO   162      -5.144   6.765  -7.724  1.00  0.00
ATOM   2603  HD2 PRO   162      -4.465   7.226  -8.441  1.00  0.00
ATOM   2604  HD3 PRO   162      -4.992   5.685  -7.723  1.00  0.00
ATOM   2605  CG  PRO   162      -5.025   7.366  -6.341  1.00  0.00
ATOM   2606  HG2 PRO   162      -4.532   8.336  -6.411  1.00  0.00
ATOM   2607  HG3 PRO   162      -4.432   6.703  -5.710  1.00  0.00
ATOM   2608  CB  PRO   162      -6.418   7.499  -5.815  1.00  0.00
ATOM   2609  HB2 PRO   162      -6.422   8.384  -5.179  1.00  0.00
ATOM   2610  HB3 PRO   162      -6.811   6.649  -5.256  1.00  0.00
ATOM   2611  CA  PRO   162      -7.274   7.748  -7.058  1.00  0.00
ATOM   2612  HA  PRO   162      -8.280   7.334  -6.985  1.00  0.00
ATOM   2613  C   PRO   162      -7.360   9.235  -7.391  1.00  0.00
ATOM   2614  O   PRO   162      -6.411   9.993  -7.130  1.00  0.00
ATOM   2615  N   ILE   163      -8.483   9.638  -7.985  1.00  0.00
ATOM   2616  H   ILE   163      -9.233   8.977  -8.130  1.00  0.00
ATOM   2617  CA  ILE   163      -8.639  10.995  -8.516  1.00  0.00
ATOM   2618  HA  ILE   163      -7.929  11.207  -9.315  1.00  0.00
ATOM   2619  CB  ILE   163     -10.075  11.258  -9.020  1.00  0.00
ATOM   2620  HB  ILE   163     -10.770  11.112  -8.193  1.00  0.00
ATOM   2621  CG2 ILE   163     -10.211  12.693  -9.557  1.00  0.00
ATOM   2622 HG21 ILE   163      -9.517  12.839 -10.384  1.00  0.00
ATOM   2623 HG22 ILE   163     -11.231  12.855  -9.906  1.00  0.00
ATOM   2624 HG23 ILE   163      -9.983  13.402  -8.762  1.00  0.00
ATOM   2625  CG1 ILE   163     -10.497  10.213 -10.068  1.00  0.00
ATOM   2626 HG12 ILE   163     -10.580   9.259  -9.546  1.00  0.00
ATOM   2627 HG13 ILE   163     -11.478  10.512 -10.435  1.00  0.00
ATOM   2628  CD1 ILE   163      -9.531  10.064 -11.254  1.00  0.00
ATOM   2629 HD11 ILE   163      -8.549   9.764 -10.888  1.00  0.00
ATOM   2630 HD12 ILE   163      -9.911   9.306 -11.939  1.00  0.00
ATOM   2631 HD13 ILE   163      -9.448  11.017 -11.776  1.00  0.00
ATOM   2632  C   ILE   163      -8.249  12.061  -7.500  1.00  0.00
ATOM   2633  O   ILE   163      -7.431  12.935  -7.794  1.00  0.00
ATOM   2634  N   LYS   164      -8.809  11.963  -6.296  1.00  0.00
ATOM   2635  H   LYS   164      -9.484  11.233  -6.120  1.00  0.00
ATOM   2636  CA  LYS   164      -8.580  12.965  -5.251  1.00  0.00
ATOM   2637  HA  LYS   164      -8.706  13.965  -5.664  1.00  0.00
ATOM   2638  CB  LYS   164      -9.579  12.780  -4.102  1.00  0.00
ATOM   2639  HB2 LYS   164      -9.585  11.718  -3.853  1.00  0.00
ATOM   2640  HB3 LYS   164      -9.199  13.349  -3.254  1.00  0.00
ATOM   2641  CG  LYS   164     -11.008  13.237  -4.424  1.00  0.00
ATOM   2642  HG2 LYS   164     -10.978  14.265  -4.784  1.00  0.00
ATOM   2643  HG3 LYS   164     -11.420  12.592  -5.201  1.00  0.00
ATOM   2644  CD  LYS   164     -11.889  13.159  -3.177  1.00  0.00
ATOM   2645  HD2 LYS   164     -12.026  12.109  -2.917  1.00  0.00
ATOM   2646  HD3 LYS   164     -11.378  13.671  -2.362  1.00  0.00
ATOM   2647  CE  LYS   164     -13.261  13.811  -3.412  1.00  0.00
ATOM   2648  HE2 LYS   164     -13.091  14.756  -3.927  1.00  0.00
ATOM   2649  HE3 LYS   164     -13.834  13.145  -4.056  1.00  0.00
ATOM   2650  NZ  LYS   164     -14.033  14.065  -2.134  1.00  0.00
ATOM   2651  HZ1 LYS   164     -13.502  14.682  -1.537  1.00  0.00
ATOM   2652  HZ2 LYS   164     -14.920  14.492  -2.357  1.00  0.00
ATOM   2653  HZ3 LYS   164     -14.191  13.189  -1.657  1.00  0.00
ATOM   2654  C   LYS   164      -7.136  13.014  -4.725  1.00  0.00
ATOM   2655  O   LYS   164      -6.810  13.889  -3.917  1.00  0.00
ATOM   2656  N   TRP   165      -6.282  12.089  -5.180  1.00  0.00
ATOM   2657  H   TRP   165      -6.625  11.366  -5.796  1.00  0.00
ATOM   2658  CA  TRP   165      -4.850  12.063  -4.794  1.00  0.00
ATOM   2659  HA  TRP   165      -4.656  12.855  -4.071  1.00  0.00
ATOM   2660  CB  TRP   165      -4.465  10.716  -4.162  1.00  0.00
ATOM   2661  HB2 TRP   165      -4.867   9.917  -4.785  1.00  0.00
ATOM   2662  HB3 TRP   165      -3.380  10.627  -4.114  1.00  0.00
ATOM   2663  CG  TRP   165      -4.983  10.473  -2.758  1.00  0.00
ATOM   2664  CD1 TRP   165      -4.265  10.571  -1.595  1.00  0.00
ATOM   2665  HD1 TRP   165      -3.218  10.858  -1.686  1.00  0.00
ATOM   2666  NE1 TRP   165      -5.065  10.269  -0.517  1.00  0.00
ATOM   2667  HE1 TRP   165      -4.769  10.269   0.448  1.00  0.00
ATOM   2668  CE2 TRP   165      -6.326   9.962  -0.963  1.00  0.00
ATOM   2669  CZ2 TRP   165      -7.476   9.585  -0.244  1.00  0.00
ATOM   2670  HZ2 TRP   165      -7.406   9.510   0.841  1.00  0.00
ATOM   2671  CH2 TRP   165      -8.623   9.334  -0.961  1.00  0.00
ATOM   2672  HH2 TRP   165      -9.534   9.049  -0.435  1.00  0.00
ATOM   2673  CZ3 TRP   165      -8.649   9.436  -2.364  1.00  0.00
ATOM   2674  HZ3 TRP   165      -9.559   9.231  -2.928  1.00  0.00
ATOM   2675  CE3 TRP   165      -7.492   9.808  -3.084  1.00  0.00
ATOM   2676  HE3 TRP   165      -7.557   9.868  -4.171  1.00  0.00
ATOM   2677  CD2 TRP   165      -6.314  10.078  -2.374  1.00  0.00
ATOM   2678  C   TRP   165      -3.920  12.308  -5.981  1.00  0.00
ATOM   2679  O   TRP   165      -2.703  12.391  -5.808  1.00  0.00
ATOM   2680  N   THR   166      -4.493  12.414  -7.183  1.00  0.00
ATOM   2681  H   THR   166      -5.501  12.396  -7.243  1.00  0.00
ATOM   2682  CA  THR   166      -3.723  12.452  -8.429  1.00  0.00
ATOM   2683  HA  THR   166      -2.744  11.997  -8.279  1.00  0.00
ATOM   2684  CB  THR   166      -4.469  11.669  -9.549  1.00  0.00
ATOM   2685  HB  THR   166      -5.418  12.170  -9.741  1.00  0.00
ATOM   2686  CG2 THR   166      -3.658  11.605 -10.841  1.00  0.00
ATOM   2687 HG21 THR   166      -2.710  11.103 -10.650  1.00  0.00
ATOM   2688 HG22 THR   166      -4.217  11.049 -11.594  1.00  0.00
ATOM   2689 HG23 THR   166      -3.469  12.616 -11.202  1.00  0.00
ATOM   2690  OG1 THR   166      -4.720  10.332  -9.104  1.00  0.00
ATOM   2691  HG1 THR   166      -5.180   9.846  -9.793  1.00  0.00
ATOM   2692  C   THR   166      -3.406  13.889  -8.865  1.00  0.00
ATOM   2693  O   THR   166      -4.277  14.762  -8.817  1.00  0.00
ATOM   2694  N   ALA   167      -2.165  14.118  -9.299  1.00  0.00
ATOM   2695  H   ALA   167      -1.509  13.350  -9.313  1.00  0.00
ATOM   2696  CA  ALA   167      -1.686  15.453  -9.687  1.00  0.00
ATOM   2697  HA  ALA   167      -1.914  16.136  -8.869  1.00  0.00
ATOM   2698  CB  ALA   167      -0.190  15.429  -9.894  1.00  0.00
ATOM   2699  HB1 ALA   167       0.053  14.756 -10.716  1.00  0.00
ATOM   2700  HB2 ALA   167       0.161  16.434 -10.131  1.00  0.00
ATOM   2701  HB3 ALA   167       0.297  15.081  -8.983  1.00  0.00
ATOM   2702  C   ALA   167      -2.386  15.985 -10.937  1.00  0.00
ATOM   2703  O   ALA   167      -2.753  15.209 -11.805  1.00  0.00
ATOM   2704  N   PRO   168      -2.560  17.317 -11.037  1.00  0.00
ATOM   2705  CD  PRO   168      -2.029  18.349 -10.131  1.00  0.00
ATOM   2706  HD2 PRO   168      -0.971  18.511 -10.340  1.00  0.00
ATOM   2707  HD3 PRO   168      -2.149  18.025  -9.097  1.00  0.00
ATOM   2708  CG  PRO   168      -2.866  19.543 -10.454  1.00  0.00
ATOM   2709  HG2 PRO   168      -2.300  20.452 -10.251  1.00  0.00
ATOM   2710  HG3 PRO   168      -3.768  19.533  -9.842  1.00  0.00
ATOM   2711  CB  PRO   168      -3.201  19.425 -11.890  1.00  0.00
ATOM   2712  HB2 PRO   168      -2.393  19.834 -12.496  1.00  0.00
ATOM   2713  HB3 PRO   168      -4.135  19.925 -12.147  1.00  0.00
ATOM   2714  CA  PRO   168      -3.328  17.915 -12.140  1.00  0.00
ATOM   2715  HA  PRO   168      -4.352  17.551 -12.057  1.00  0.00
ATOM   2716  C   PRO   168      -2.781  17.578 -13.519  1.00  0.00
ATOM   2717  O   PRO   168      -3.562  17.320 -14.436  1.00  0.00
ATOM   2718  N   GLU   169      -1.460  17.585 -13.676  1.00  0.00
ATOM   2719  H   GLU   169      -0.849  17.906 -12.938  1.00  0.00
ATOM   2720  CA  GLU   169      -0.873  17.284 -14.980  1.00  0.00
ATOM   2721  HA  GLU   169      -1.448  17.793 -15.754  1.00  0.00
ATOM   2722  CB  GLU   169       0.596  17.744 -15.076  1.00  0.00
ATOM   2723  HB2 GLU   169       0.808  17.853 -16.139  1.00  0.00
ATOM   2724  HB3 GLU   169       0.637  18.721 -14.595  1.00  0.00
ATOM   2725  CG  GLU   169       1.640  16.818 -14.440  1.00  0.00
ATOM   2726  HG2 GLU   169       1.354  15.799 -14.698  1.00  0.00
ATOM   2727  HG3 GLU   169       2.601  17.052 -14.898  1.00  0.00
ATOM   2728  CD  GLU   169       1.756  16.945 -12.921  1.00  0.00
ATOM   2729  OE1 GLU   169       1.167  17.871 -12.328  1.00  0.00
ATOM   2730  OE2 GLU   169       2.454  16.106 -12.317  1.00  0.00
ATOM   2731  C   GLU   169      -1.066  15.800 -15.334  1.00  0.00
ATOM   2732  O   GLU   169      -1.065  15.425 -16.506  1.00  0.00
ATOM   2733  N   ALA   170      -1.253  14.967 -14.314  1.00  0.00
ATOM   2734  H   ALA   170      -1.119  15.283 -13.364  1.00  0.00
ATOM   2735  CA  ALA   170      -1.547  13.557 -14.538  1.00  0.00
ATOM   2736  HA  ALA   170      -0.921  13.220 -15.364  1.00  0.00
ATOM   2737  CB  ALA   170      -1.215  12.722 -13.302  1.00  0.00
ATOM   2738  HB1 ALA   170      -1.841  13.042 -12.468  1.00  0.00
ATOM   2739  HB2 ALA   170      -1.402  11.669 -13.513  1.00  0.00
ATOM   2740  HB3 ALA   170      -0.166  12.860 -13.041  1.00  0.00
ATOM   2741  C   ALA   170      -3.001  13.365 -14.978  1.00  0.00
ATOM   2742  O   ALA   170      -3.267  12.625 -15.926  1.00  0.00
ATOM   2743  N   ILE   171      -3.930  14.050 -14.309  1.00  0.00
ATOM   2744  H   ILE   171      -3.666  14.590 -13.497  1.00  0.00
ATOM   2745  CA  ILE   171      -5.349  14.006 -14.685  1.00  0.00
ATOM   2746  HA  ILE   171      -5.689  12.972 -14.740  1.00  0.00
ATOM   2747  CB  ILE   171      -6.255  14.797 -13.696  1.00  0.00
ATOM   2748  HB  ILE   171      -5.881  15.818 -13.621  1.00  0.00
ATOM   2749  CG2 ILE   171      -7.716  14.821 -14.180  1.00  0.00
ATOM   2750 HG21 ILE   171      -8.092  13.800 -14.255  1.00  0.00
ATOM   2751 HG22 ILE   171      -8.325  15.380 -13.469  1.00  0.00
ATOM   2752 HG23 ILE   171      -7.768  15.300 -15.158  1.00  0.00
ATOM   2753  CG1 ILE   171      -6.188  14.208 -12.289  1.00  0.00
ATOM   2754 HG12 ILE   171      -6.820  13.320 -12.275  1.00  0.00
ATOM   2755 HG13 ILE   171      -5.153  13.920 -12.104  1.00  0.00
ATOM   2756  CD1 ILE   171      -6.646  15.174 -11.206  1.00  0.00
ATOM   2757 HD11 ILE   171      -7.681  15.462 -11.390  1.00  0.00
ATOM   2758 HD12 ILE   171      -6.572  14.690 -10.232  1.00  0.00
ATOM   2759 HD13 ILE   171      -6.014  16.062 -11.219  1.00  0.00
ATOM   2760  C   ILE   171      -5.568  14.551 -16.088  1.00  0.00
ATOM   2761  O   ILE   171      -6.184  13.887 -16.922  1.00  0.00
ATOM   2762  N   ASN   172      -5.054  15.752 -16.346  1.00  0.00
ATOM   2763  H   ASN   172      -4.506  16.225 -15.642  1.00  0.00
ATOM   2764  CA  ASN   172      -5.372  16.473 -17.577  1.00  0.00
ATOM   2765  HA  ASN   172      -6.361  16.182 -17.931  1.00  0.00
ATOM   2766  CB  ASN   172      -5.366  17.987 -17.327  1.00  0.00
ATOM   2767  HB2 ASN   172      -4.377  18.280 -16.976  1.00  0.00
ATOM   2768  HB3 ASN   172      -5.583  18.495 -18.266  1.00  0.00
ATOM   2769  CG  ASN   172      -6.399  18.419 -16.289  1.00  0.00
ATOM   2770  OD1 ASN   172      -7.445  17.783 -16.123  1.00  0.00
ATOM   2771  ND2 ASN   172      -6.103  19.507 -15.585  1.00  0.00
ATOM   2772 HD21 ASN   172      -6.749  19.841 -14.883  1.00  0.00
ATOM   2773 HD22 ASN   172      -5.235  19.995 -15.754  1.00  0.00
ATOM   2774  C   ASN   172      -4.508  16.129 -18.788  1.00  0.00
ATOM   2775  O   ASN   172      -4.966  16.253 -19.934  1.00  0.00
ATOM   2776  N   PHE   173      -3.271  15.705 -18.542  1.00  0.00
ATOM   2777  H   PHE   173      -2.935  15.641 -17.592  1.00  0.00
ATOM   2778  CA  PHE   173      -2.336  15.421 -19.629  1.00  0.00
ATOM   2779  HA  PHE   173      -2.860  15.450 -20.584  1.00  0.00
ATOM   2780  CB  PHE   173      -1.207  16.463 -19.656  1.00  0.00
ATOM   2781  HB2 PHE   173      -0.648  16.442 -18.720  1.00  0.00
ATOM   2782  HB3 PHE   173      -0.532  16.255 -20.486  1.00  0.00
ATOM   2783  CG  PHE   173      -1.688  17.876 -19.838  1.00  0.00
ATOM   2784  CD1 PHE   173      -1.965  18.373 -21.105  1.00  0.00
ATOM   2785  HD1 PHE   173      -1.826  17.724 -21.969  1.00  0.00
ATOM   2786  CE1 PHE   173      -2.416  19.682 -21.281  1.00  0.00
ATOM   2787  HE1 PHE   173      -2.630  20.058 -22.282  1.00  0.00
ATOM   2788  CZ  PHE   173      -2.592  20.510 -20.175  1.00  0.00
ATOM   2789  HZ  PHE   173      -2.941  21.534 -20.306  1.00  0.00
ATOM   2790  CE2 PHE   173      -2.321  20.025 -18.901  1.00  0.00
ATOM   2791  HE2 PHE   173      -2.455  20.667 -18.030  1.00  0.00
ATOM   2792  CD2 PHE   173      -1.873  18.710 -18.737  1.00  0.00
ATOM   2793  HD2 PHE   173      -1.665  18.325 -17.738  1.00  0.00
ATOM   2794  C   PHE   173      -1.762  14.011 -19.574  1.00  0.00
ATOM   2795  O   PHE   173      -0.909  13.648 -20.382  1.00  0.00
ATOM   2796  N   GLY   174      -2.227  13.218 -18.615  1.00  0.00
ATOM   2797  H   GLY   174      -2.930  13.567 -17.979  1.00  0.00
ATOM   2798  CA  GLY   174      -1.756  11.846 -18.442  1.00  0.00
ATOM   2799  HA2 GLY   174      -2.319  11.404 -17.620  1.00  0.00
ATOM   2800  HA3 GLY   174      -1.972  11.304 -19.362  1.00  0.00
ATOM   2801  C   GLY   174      -0.274  11.735 -18.140  1.00  0.00
ATOM   2802  O   GLY   174       0.364  10.743 -18.489  1.00  0.00
ATOM   2803  N   CYS   175       0.275  12.756 -17.492  1.00  0.00
ATOM   2804  H   CYS   175      -0.282  13.563 -17.249  1.00  0.00
ATOM   2805  CA  CYS   175       1.695  12.777 -17.174  1.00  0.00
ATOM   2806  HA  CYS   175       2.230  12.093 -17.832  1.00  0.00
ATOM   2807  CB  CYS   175       2.265  14.182 -17.361  1.00  0.00
ATOM   2808  HB2 CYS   175       1.986  14.576 -18.338  1.00  0.00
ATOM   2809  HB3 CYS   175       1.894  14.848 -16.582  1.00  0.00
ATOM   2810  SG  CYS   175       4.070  14.273 -17.280  1.00  0.00
ATOM   2811  HG  CYS   175       4.152  15.585 -17.479  1.00  0.00
ATOM   2812  C   CYS   175       1.923  12.279 -15.751  1.00  0.00
ATOM   2813  O   CYS   175       1.801  13.033 -14.777  1.00  0.00
ATOM   2814  N   PHE   176       2.231  10.992 -15.642  1.00  0.00
ATOM   2815  H   PHE   176       2.217  10.405 -16.464  1.00  0.00
ATOM   2816  CA  PHE   176       2.557  10.382 -14.366  1.00  0.00
ATOM   2817  HA  PHE   176       2.161  10.989 -13.552  1.00  0.00
ATOM   2818  CB  PHE   176       1.941   8.986 -14.278  1.00  0.00
ATOM   2819  HB2 PHE   176       2.129   8.443 -15.205  1.00  0.00
ATOM   2820  HB3 PHE   176       2.368   8.434 -13.441  1.00  0.00
ATOM   2821  CG  PHE   176       0.449   8.987 -14.076  1.00  0.00
ATOM   2822  CD1 PHE   176      -0.093   9.078 -12.794  1.00  0.00
ATOM   2823  HD1 PHE   176       0.575   9.157 -11.936  1.00  0.00
ATOM   2824  CE1 PHE   176      -1.468   9.069 -12.605  1.00  0.00
ATOM   2825  HE1 PHE   176      -1.878   9.141 -11.598  1.00  0.00
ATOM   2826  CZ  PHE   176      -2.325   8.968 -13.703  1.00  0.00
ATOM   2827  HZ  PHE   176      -3.405   8.959 -13.559  1.00  0.00
ATOM   2828  CE2 PHE   176      -1.794   8.878 -14.983  1.00  0.00
ATOM   2829  HE2 PHE   176      -2.457   8.801 -15.845  1.00  0.00
ATOM   2830  CD2 PHE   176      -0.413   8.887 -15.166  1.00  0.00
ATOM   2831  HD2 PHE   176       0.005   8.815 -16.170  1.00  0.00
ATOM   2832  C   PHE   176       4.074  10.316 -14.224  1.00  0.00
ATOM   2833  O   PHE   176       4.767   9.703 -15.050  1.00  0.00
ATOM   2834  N   THR   177       4.586  10.986 -13.195  1.00  0.00
ATOM   2835  H   THR   177       3.961  11.486 -12.579  1.00  0.00
ATOM   2836  CA  THR   177       6.025  11.018 -12.903  1.00  0.00
ATOM   2837  HA  THR   177       6.535  10.193 -13.399  1.00  0.00
ATOM   2838  CB  THR   177       6.683  12.343 -13.344  1.00  0.00
ATOM   2839  HB  THR   177       7.743  12.302 -13.091  1.00  0.00
ATOM   2840  CG2 THR   177       6.527  12.575 -14.854  1.00  0.00
ATOM   2841 HG21 THR   177       5.467  12.616 -15.107  1.00  0.00
ATOM   2842 HG22 THR   177       7.002  13.516 -15.128  1.00  0.00
ATOM   2843 HG23 THR   177       6.999  11.757 -15.398  1.00  0.00
ATOM   2844  OG1 THR   177       6.103  13.430 -12.614  1.00  0.00
ATOM   2845  HG1 THR   177       6.512  14.254 -12.888  1.00  0.00
ATOM   2846  C   THR   177       6.203  10.876 -11.401  1.00  0.00
ATOM   2847  O   THR   177       5.217  10.755 -10.665  1.00  0.00
ATOM   2848  N   ILE   178       7.448  10.892 -10.935  1.00  0.00
ATOM   2849  H   ILE   178       8.247  10.827 -11.549  1.00  0.00
ATOM   2850  CA  ILE   178       7.678  10.845  -9.490  1.00  0.00
ATOM   2851  HA  ILE   178       7.024  10.119  -9.007  1.00  0.00
ATOM   2852  CB  ILE   178       9.162  10.539  -9.113  1.00  0.00
ATOM   2853  HB  ILE   178       9.482   9.659  -9.670  1.00  0.00
ATOM   2854  CG2 ILE   178      10.087  11.714  -9.439  1.00  0.00
ATOM   2855 HG21 ILE   178       9.768  12.595  -8.881  1.00  0.00
ATOM   2856 HG22 ILE   178      11.110  11.460  -9.161  1.00  0.00
ATOM   2857 HG23 ILE   178      10.043  11.926 -10.507  1.00  0.00
ATOM   2858  CG1 ILE   178       9.263  10.132  -7.636  1.00  0.00
ATOM   2859 HG12 ILE   178      10.323  10.121  -7.381  1.00  0.00
ATOM   2860 HG13 ILE   178       8.759  10.907  -7.057  1.00  0.00
ATOM   2861  CD1 ILE   178       8.647   8.773  -7.311  1.00  0.00
ATOM   2862 HD11 ILE   178       9.151   7.998  -7.889  1.00  0.00
ATOM   2863 HD12 ILE   178       8.763   8.565  -6.248  1.00  0.00
ATOM   2864 HD13 ILE   178       7.587   8.784  -7.565  1.00  0.00
ATOM   2865  C   ILE   178       7.161  12.116  -8.803  1.00  0.00
ATOM   2866  O   ILE   178       6.819  12.098  -7.621  1.00  0.00
ATOM   2867  N   LYS   179       7.083  13.206  -9.562  1.00  0.00
ATOM   2868  H   LYS   179       7.458  13.190 -10.500  1.00  0.00
ATOM   2869  CA  LYS   179       6.566  14.464  -9.046  1.00  0.00
ATOM   2870  HA  LYS   179       6.987  14.656  -8.059  1.00  0.00
ATOM   2871  CB  LYS   179       6.939  15.629  -9.972  1.00  0.00
ATOM   2872  HB2 LYS   179       6.540  15.387 -10.957  1.00  0.00
ATOM   2873  HB3 LYS   179       6.433  16.513  -9.583  1.00  0.00
ATOM   2874  CG  LYS   179       8.446  15.910 -10.086  1.00  0.00
ATOM   2875  HG2 LYS   179       8.924  15.016 -10.485  1.00  0.00
ATOM   2876  HG3 LYS   179       8.581  16.736 -10.784  1.00  0.00
ATOM   2877  CD  LYS   179       9.085  16.272  -8.737  1.00  0.00
ATOM   2878  HD2 LYS   179       8.574  17.147  -8.336  1.00  0.00
ATOM   2879  HD3 LYS   179       8.955  15.432  -8.056  1.00  0.00
ATOM   2880  CE  LYS   179      10.577  16.579  -8.890  1.00  0.00
ATOM   2881  HE2 LYS   179      11.021  15.789  -9.496  1.00  0.00
ATOM   2882  HE3 LYS   179      10.671  17.532  -9.411  1.00  0.00
ATOM   2883  NZ  LYS   179      11.285  16.658  -7.575  1.00  0.00
ATOM   2884  HZ1 LYS   179      11.198  15.775  -7.093  1.00  0.00
ATOM   2885  HZ2 LYS   179      12.262  16.861  -7.731  1.00  0.00
ATOM   2886  HZ3 LYS   179      10.874  17.390  -7.015  1.00  0.00
ATOM   2887  C   LYS   179       5.052  14.411  -8.804  1.00  0.00
ATOM   2888  O   LYS   179       4.538  15.141  -7.951  1.00  0.00
ATOM   2889  N   SER   180       4.343  13.551  -9.540  1.00  0.00
ATOM   2890  H   SER   180       4.755  13.096 -10.342  1.00  0.00
ATOM   2891  CA  SER   180       2.915  13.365  -9.294  1.00  0.00
ATOM   2892  HA  SER   180       2.473  14.331  -9.053  1.00  0.00
ATOM   2893  CB  SER   180       2.174  12.774 -10.508  1.00  0.00
ATOM   2894  HB2 SER   180       1.164  12.512 -10.193  1.00  0.00
ATOM   2895  HB3 SER   180       2.127  13.540 -11.281  1.00  0.00
ATOM   2896  OG  SER   180       2.820  11.626 -11.021  1.00  0.00
ATOM   2897  HG  SER   180       2.327  11.291 -11.774  1.00  0.00
ATOM   2898  C   SER   180       2.693  12.551  -8.026  1.00  0.00
ATOM   2899  O   SER   180       1.750  12.808  -7.281  1.00  0.00
ATOM   2900  N   ASN   181       3.577  11.589  -7.766  1.00  0.00
ATOM   2901  H   ASN   181       4.222  11.283  -8.480  1.00  0.00
ATOM   2902  CA  ASN   181       3.601  10.907  -6.468  1.00  0.00
ATOM   2903  HA  ASN   181       2.624  10.464  -6.274  1.00  0.00
ATOM   2904  CB  ASN   181       4.653   9.800  -6.444  1.00  0.00
ATOM   2905  HB2 ASN   181       5.568  10.193  -6.887  1.00  0.00
ATOM   2906  HB3 ASN   181       4.843   9.517  -5.409  1.00  0.00
ATOM   2907  CG  ASN   181       4.233   8.558  -7.218  1.00  0.00
ATOM   2908  OD1 ASN   181       5.056   7.707  -7.581  1.00  0.00
ATOM   2909  ND2 ASN   181       2.937   8.456  -7.483  1.00  0.00
ATOM   2910 HD21 ASN   181       2.590   7.657  -7.993  1.00  0.00
ATOM   2911 HD22 ASN   181       2.303   9.179  -7.173  1.00  0.00
ATOM   2912  C   ASN   181       3.860  11.886  -5.317  1.00  0.00
ATOM   2913  O   ASN   181       3.288  11.730  -4.233  1.00  0.00
ATOM   2914  N   VAL   182       4.712  12.890  -5.556  1.00  0.00
ATOM   2915  H   VAL   182       5.280  12.871  -6.391  1.00  0.00
ATOM   2916  CA  VAL   182       4.946  13.962  -4.577  1.00  0.00
ATOM   2917  HA  VAL   182       5.200  13.533  -3.608  1.00  0.00
ATOM   2918  CB  VAL   182       6.085  14.946  -5.002  1.00  0.00
ATOM   2919  HB  VAL   182       5.836  15.366  -5.977  1.00  0.00
ATOM   2920  CG1 VAL   182       6.245  16.075  -3.989  1.00  0.00
ATOM   2921 HG11 VAL   182       6.494  15.656  -3.014  1.00  0.00
ATOM   2922 HG12 VAL   182       7.044  16.743  -4.312  1.00  0.00
ATOM   2923 HG13 VAL   182       5.312  16.634  -3.916  1.00  0.00
ATOM   2924  CG2 VAL   182       7.417  14.211  -5.157  1.00  0.00
ATOM   2925 HG21 VAL   182       7.320  13.440  -5.921  1.00  0.00
ATOM   2926 HG22 VAL   182       8.191  14.919  -5.453  1.00  0.00
ATOM   2927 HG23 VAL   182       7.690  13.750  -4.208  1.00  0.00
ATOM   2928  C   VAL   182       3.653  14.717  -4.262  1.00  0.00
ATOM   2929  O   VAL   182       3.387  15.027  -3.099  1.00  0.00
ATOM   2930  N   TRP   183       2.852  15.003  -5.291  1.00  0.00
ATOM   2931  H   TRP   183       3.178  14.854  -6.235  1.00  0.00
ATOM   2932  CA  TRP   183       1.506  15.570  -5.098  1.00  0.00
ATOM   2933  HA  TRP   183       1.587  16.541  -4.610  1.00  0.00
ATOM   2934  CB  TRP   183       0.786  15.753  -6.437  1.00  0.00
ATOM   2935  HB2 TRP   183       1.374  16.414  -7.073  1.00  0.00
ATOM   2936  HB3 TRP   183       0.656  14.792  -6.934  1.00  0.00
ATOM   2937  CG  TRP   183      -0.586  16.370  -6.326  1.00  0.00
ATOM   2938  CD1 TRP   183      -1.732  15.749  -5.929  1.00  0.00
ATOM   2939  HD1 TRP   183      -1.651  14.698  -5.653  1.00  0.00
ATOM   2940  NE1 TRP   183      -2.785  16.629  -5.966  1.00  0.00
ATOM   2941  HE1 TRP   183      -3.741  16.407  -5.728  1.00  0.00
ATOM   2942  CE2 TRP   183      -2.333  17.850  -6.386  1.00  0.00
ATOM   2943  CZ2 TRP   183      -3.025  19.045  -6.576  1.00  0.00
ATOM   2944  HZ2 TRP   183      -4.094  19.068  -6.368  1.00  0.00
ATOM   2945  CH2 TRP   183      -2.306  20.128  -7.019  1.00  0.00
ATOM   2946  HH2 TRP   183      -2.811  21.081  -7.177  1.00  0.00
ATOM   2947  CZ3 TRP   183      -0.925  20.038  -7.276  1.00  0.00
ATOM   2948  HZ3 TRP   183      -0.362  20.902  -7.630  1.00  0.00
ATOM   2949  CE3 TRP   183      -0.237  18.842  -7.086  1.00  0.00
ATOM   2950  HE3 TRP   183       0.832  18.819  -7.297  1.00  0.00
ATOM   2951  CD2 TRP   183      -0.949  17.725  -6.631  1.00  0.00
ATOM   2952  C   TRP   183       0.677  14.664  -4.190  1.00  0.00
ATOM   2953  O   TRP   183       0.216  15.100  -3.138  1.00  0.00
ATOM   2954  N   SER   184       0.494  13.411  -4.610  1.00  0.00
ATOM   2955  H   SER   184       0.829  13.151  -5.527  1.00  0.00
ATOM   2956  CA  SER   184      -0.220  12.400  -3.818  1.00  0.00
ATOM   2957  HA  SER   184      -1.286  12.627  -3.808  1.00  0.00
ATOM   2958  CB  SER   184      -0.023  11.008  -4.415  1.00  0.00
ATOM   2959  HB2 SER   184       1.034  10.749  -4.366  1.00  0.00
ATOM   2960  HB3 SER   184      -0.600  10.289  -3.832  1.00  0.00
ATOM   2961  OG  SER   184      -0.454  10.977  -5.758  1.00  0.00
ATOM   2962  HG  SER   184      -0.323  10.096  -6.116  1.00  0.00
ATOM   2963  C   SER   184       0.230  12.395  -2.362  1.00  0.00
ATOM   2964  O   SER   184      -0.602  12.320  -1.453  1.00  0.00
ATOM   2965  N   PHE   185       1.544  12.497  -2.148  1.00  0.00
ATOM   2966  H   PHE   185       2.180  12.489  -2.933  1.00  0.00
ATOM   2967  CA  PHE   185       2.107  12.505  -0.804  1.00  0.00
ATOM   2968  HA  PHE   185       1.755  11.633  -0.254  1.00  0.00
ATOM   2969  CB  PHE   185       3.635  12.466  -0.855  1.00  0.00
ATOM   2970  HB2 PHE   185       3.975  11.590  -1.408  1.00  0.00
ATOM   2971  HB3 PHE   185       4.008  13.368  -1.340  1.00  0.00
ATOM   2972  CG  PHE   185       4.293  12.402   0.501  1.00  0.00
ATOM   2973  CD1 PHE   185       4.318  11.211   1.226  1.00  0.00
ATOM   2974  HD1 PHE   185       3.854  10.320   0.801  1.00  0.00
ATOM   2975  CE1 PHE   185       4.924  11.150   2.478  1.00  0.00
ATOM   2976  HE1 PHE   185       4.931  10.215   3.039  1.00  0.00
ATOM   2977  CZ  PHE   185       5.525  12.290   3.015  1.00  0.00
ATOM   2978  HZ  PHE   185       6.001  12.246   3.994  1.00  0.00
ATOM   2979  CE2 PHE   185       5.515  13.482   2.300  1.00  0.00
ATOM   2980  HE2 PHE   185       5.984  14.376   2.711  1.00  0.00
ATOM   2981  CD2 PHE   185       4.898  13.531   1.046  1.00  0.00
ATOM   2982  HD2 PHE   185       4.885  14.462   0.481  1.00  0.00
ATOM   2983  C   PHE   185       1.597  13.694   0.018  1.00  0.00
ATOM   2984  O   PHE   185       1.304  13.546   1.204  1.00  0.00
ATOM   2985  N   GLY   186       1.470  14.856  -0.621  1.00  0.00
ATOM   2986  H   GLY   186       1.799  14.938  -1.572  1.00  0.00
ATOM   2987  CA  GLY   186       0.869  16.029   0.006  1.00  0.00
ATOM   2988  HA2 GLY   186       1.501  16.334   0.841  1.00  0.00
ATOM   2989  HA3 GLY   186       0.830  16.830  -0.731  1.00  0.00
ATOM   2990  C   GLY   186      -0.531  15.761   0.520  1.00  0.00
ATOM   2991  O   GLY   186      -0.859  16.118   1.652  1.00  0.00
ATOM   2992  N   ILE   187      -1.360  15.126  -0.311  1.00  0.00
ATOM   2993  H   ILE   187      -1.069  14.930  -1.258  1.00  0.00
ATOM   2994  CA  ILE   187      -2.714  14.748   0.091  1.00  0.00
ATOM   2995  HA  ILE   187      -3.237  15.590   0.545  1.00  0.00
ATOM   2996  CB  ILE   187      -3.554  14.197  -1.100  1.00  0.00
ATOM   2997  HB  ILE   187      -3.120  13.255  -1.435  1.00  0.00
ATOM   2998  CG2 ILE   187      -4.994  13.967  -0.672  1.00  0.00
ATOM   2999 HG21 ILE   187      -5.429  14.908  -0.338  1.00  0.00
ATOM   3000 HG22 ILE   187      -5.567  13.582  -1.515  1.00  0.00
ATOM   3001 HG23 ILE   187      -5.020  13.245   0.144  1.00  0.00
ATOM   3002  CG1 ILE   187      -3.494  15.124  -2.329  1.00  0.00
ATOM   3003 HG12 ILE   187      -2.441  15.351  -2.493  1.00  0.00
ATOM   3004 HG13 ILE   187      -3.876  14.546  -3.170  1.00  0.00
ATOM   3005  CD1 ILE   187      -4.281  16.425  -2.207  1.00  0.00
ATOM   3006 HD11 ILE   187      -3.899  17.004  -1.366  1.00  0.00
ATOM   3007 HD12 ILE   187      -4.172  17.003  -3.125  1.00  0.00
ATOM   3008 HD13 ILE   187      -5.335  16.199  -2.043  1.00  0.00
ATOM   3009  C   ILE   187      -2.667  13.702   1.213  1.00  0.00
ATOM   3010  O   ILE   187      -3.518  13.693   2.105  1.00  0.00
ATOM   3011  N   LEU   188      -1.666  12.826   1.166  1.00  0.00
ATOM   3012  H   LEU   188      -1.073  12.782   0.349  1.00  0.00
ATOM   3013  CA  LEU   188      -1.475  11.826   2.215  1.00  0.00
ATOM   3014  HA  LEU   188      -2.410  11.298   2.402  1.00  0.00
ATOM   3015  CB  LEU   188      -0.416  10.808   1.784  1.00  0.00
ATOM   3016  HB2 LEU   188      -0.882  10.386   0.893  1.00  0.00
ATOM   3017  HB3 LEU   188       0.445  11.408   1.493  1.00  0.00
ATOM   3018  CG  LEU   188       0.039   9.676   2.705  1.00  0.00
ATOM   3019  HG  LEU   188       0.851  10.066   3.319  1.00  0.00
ATOM   3020  CD1 LEU   188      -1.055   9.138   3.599  1.00  0.00
ATOM   3021 HD11 LEU   188      -1.867   8.748   2.985  1.00  0.00
ATOM   3022 HD12 LEU   188      -0.654   8.338   4.222  1.00  0.00
ATOM   3023 HD13 LEU   188      -1.432   9.939   4.234  1.00  0.00
ATOM   3024  CD2 LEU   188       0.596   8.572   1.853  1.00  0.00
ATOM   3025 HD21 LEU   188       1.441   8.948   1.277  1.00  0.00
ATOM   3026 HD22 LEU   188       0.928   7.753   2.491  1.00  0.00
ATOM   3027 HD23 LEU   188      -0.176   8.212   1.173  1.00  0.00
ATOM   3028  C   LEU   188      -1.154  12.482   3.582  1.00  0.00
ATOM   3029  O   LEU   188      -1.646  12.034   4.624  1.00  0.00
ATOM   3030  N   LEU   189      -0.361  13.553   3.566  1.00  0.00
ATOM   3031  H   LEU   189       0.149  13.783   2.725  1.00  0.00
ATOM   3032  CA  LEU   189      -0.146  14.375   4.754  1.00  0.00
ATOM   3033  HA  LEU   189       0.277  13.764   5.551  1.00  0.00
ATOM   3034  CB  LEU   189       0.818  15.524   4.455  1.00  0.00
ATOM   3035  HB2 LEU   189       0.865  15.529   3.366  1.00  0.00
ATOM   3036  HB3 LEU   189       0.361  16.450   4.803  1.00  0.00
ATOM   3037  CG  LEU   189       2.233  15.408   5.025  1.00  0.00
ATOM   3038  HG  LEU   189       2.169  15.400   6.113  1.00  0.00
ATOM   3039  CD1 LEU   189       2.916  14.144   4.550  1.00  0.00
ATOM   3040 HD11 LEU   189       2.981  14.152   3.462  1.00  0.00
ATOM   3041 HD12 LEU   189       3.920  14.092   4.973  1.00  0.00
ATOM   3042 HD13 LEU   189       2.341  13.277   4.873  1.00  0.00
ATOM   3043  CD2 LEU   189       3.056  16.634   4.657  1.00  0.00
ATOM   3044 HD21 LEU   189       2.581  17.526   5.065  1.00  0.00
ATOM   3045 HD22 LEU   189       4.060  16.536   5.070  1.00  0.00
ATOM   3046 HD23 LEU   189       3.116  16.719   3.572  1.00  0.00
ATOM   3047  C   LEU   189      -1.450  14.930   5.317  1.00  0.00
ATOM   3048  O   LEU   189      -1.647  14.965   6.539  1.00  0.00
ATOM   3049  N   TYR   190      -2.341  15.354   4.422  1.00  0.00
ATOM   3050  H   TYR   190      -2.079  15.433   3.450  1.00  0.00
ATOM   3051  CA  TYR   190      -3.658  15.834   4.824  1.00  0.00
ATOM   3052  HA  TYR   190      -3.548  16.626   5.565  1.00  0.00
ATOM   3053  CB  TYR   190      -4.432  16.394   3.619  1.00  0.00
ATOM   3054  HB2 TYR   190      -4.060  17.398   3.413  1.00  0.00
ATOM   3055  HB3 TYR   190      -4.205  15.742   2.775  1.00  0.00
ATOM   3056  CG  TYR   190      -5.927  16.444   3.828  1.00  0.00
ATOM   3057  CD1 TYR   190      -6.722  15.339   3.542  1.00  0.00
ATOM   3058  HD1 TYR   190      -6.249  14.442   3.143  1.00  0.00
ATOM   3059  CE1 TYR   190      -8.085  15.365   3.754  1.00  0.00
ATOM   3060  HE1 TYR   190      -8.692  14.486   3.534  1.00  0.00
ATOM   3061  CZ  TYR   190      -8.679  16.506   4.239  1.00  0.00
ATOM   3062  OH  TYR   190     -10.037  16.519   4.433  1.00  0.00
ATOM   3063  HH  TYR   190     -10.458  15.688   4.199  1.00  0.00
ATOM   3064  CE2 TYR   190      -7.915  17.624   4.534  1.00  0.00
ATOM   3065  HE2 TYR   190      -8.384  18.528   4.923  1.00  0.00
ATOM   3066  CD2 TYR   190      -6.544  17.586   4.330  1.00  0.00
ATOM   3067  HD2 TYR   190      -5.933  18.458   4.564  1.00  0.00
ATOM   3068  C   TYR   190      -4.438  14.733   5.568  1.00  0.00
ATOM   3069  O   TYR   190      -5.043  15.000   6.612  1.00  0.00
ATOM   3070  N   GLU   191      -4.400  13.504   5.050  1.00  0.00
ATOM   3071  H   GLU   191      -3.930  13.349   4.170  1.00  0.00
ATOM   3072  CA  GLU   191      -5.064  12.358   5.700  1.00  0.00
ATOM   3073  HA  GLU   191      -6.121  12.586   5.835  1.00  0.00
ATOM   3074  CB  GLU   191      -4.942  11.081   4.860  1.00  0.00
ATOM   3075  HB2 GLU   191      -3.883  10.825   4.860  1.00  0.00
ATOM   3076  HB3 GLU   191      -5.502  10.316   5.398  1.00  0.00
ATOM   3077  CG  GLU   191      -5.442  11.160   3.432  1.00  0.00
ATOM   3078  HG2 GLU   191      -6.483  11.479   3.470  1.00  0.00
ATOM   3079  HG3 GLU   191      -4.859  11.892   2.872  1.00  0.00
ATOM   3080  CD  GLU   191      -5.351   9.816   2.749  1.00  0.00
ATOM   3081  OE1 GLU   191      -6.255   8.980   2.973  1.00  0.00
ATOM   3082  OE2 GLU   191      -4.363   9.581   2.013  1.00  0.00
ATOM   3083  C   GLU   191      -4.512  12.060   7.095  1.00  0.00
ATOM   3084  O   GLU   191      -5.260  11.697   8.010  1.00  0.00
ATOM   3085  N   ILE   192      -3.198  12.199   7.244  1.00  0.00
ATOM   3086  H   ILE   192      -2.632  12.439   6.443  1.00  0.00
ATOM   3087  CA  ILE   192      -2.527  11.932   8.510  1.00  0.00
ATOM   3088  HA  ILE   192      -2.877  10.991   8.935  1.00  0.00
ATOM   3089  CB  ILE   192      -0.988  11.879   8.333  1.00  0.00
ATOM   3090  HB  ILE   192      -0.671  12.742   7.748  1.00  0.00
ATOM   3091  CG2 ILE   192      -0.282  11.897   9.690  1.00  0.00
ATOM   3092 HG21 ILE   192      -0.597  11.033  10.276  1.00  0.00
ATOM   3093 HG22 ILE   192       0.797  11.859   9.540  1.00  0.00
ATOM   3094 HG23 ILE   192      -0.542  12.811  10.223  1.00  0.00
ATOM   3095  CG1 ILE   192      -0.589  10.628   7.544  1.00  0.00
ATOM   3096 HG12 ILE   192      -0.858   9.768   8.158  1.00  0.00
ATOM   3097 HG13 ILE   192      -1.189  10.624   6.633  1.00  0.00
ATOM   3098  CD1 ILE   192       0.896  10.549   7.177  1.00  0.00
ATOM   3099 HD11 ILE   192       1.496  10.552   8.087  1.00  0.00
ATOM   3100 HD12 ILE   192       1.086   9.631   6.620  1.00  0.00
ATOM   3101 HD13 ILE   192       1.165  11.408   6.562  1.00  0.00
ATOM   3102  C   ILE   192      -2.929  12.970   9.550  1.00  0.00
ATOM   3103  O   ILE   192      -3.373  12.624  10.651  1.00  0.00
ATOM   3104  N   VAL   193      -2.804  14.244   9.183  1.00  0.00
ATOM   3105  H   VAL   193      -2.446  14.463   8.264  1.00  0.00
ATOM   3106  CA  VAL   193      -3.027  15.346  10.123  1.00  0.00
ATOM   3107  HA  VAL   193      -2.623  15.138  11.114  1.00  0.00
ATOM   3108  CB  VAL   193      -2.402  16.683   9.599  1.00  0.00
ATOM   3109  HB  VAL   193      -1.346  16.508   9.392  1.00  0.00
ATOM   3110  CG1 VAL   193      -3.097  17.178   8.324  1.00  0.00
ATOM   3111 HG11 VAL   193      -4.153  17.353   8.531  1.00  0.00
ATOM   3112 HG12 VAL   193      -2.633  18.108   7.994  1.00  0.00
ATOM   3113 HG13 VAL   193      -3.001  16.427   7.541  1.00  0.00
ATOM   3114  CG2 VAL   193      -2.431  17.758  10.680  1.00  0.00
ATOM   3115 HG21 VAL   193      -1.860  17.420  11.545  1.00  0.00
ATOM   3116 HG22 VAL   193      -1.991  18.677  10.292  1.00  0.00
ATOM   3117 HG23 VAL   193      -3.462  17.947  10.978  1.00  0.00
ATOM   3118  C   VAL   193      -4.506  15.510  10.500  1.00  0.00
ATOM   3119  O   VAL   193      -4.823  16.142  11.503  1.00  0.00
ATOM   3120  N   THR   194      -5.403  14.929   9.704  1.00  0.00
ATOM   3121  H   THR   194      -5.106  14.466   8.857  1.00  0.00
ATOM   3122  CA  THR   194      -6.845  15.018   9.982  1.00  0.00
ATOM   3123  HA  THR   194      -7.021  15.740  10.780  1.00  0.00
ATOM   3124  CB  THR   194      -7.669  15.445   8.737  1.00  0.00
ATOM   3125  HB  THR   194      -8.728  15.398   8.989  1.00  0.00
ATOM   3126  CG2 THR   194      -7.313  16.862   8.297  1.00  0.00
ATOM   3127 HG21 THR   194      -6.253  16.909   8.044  1.00  0.00
ATOM   3128 HG22 THR   194      -7.906  17.131   7.423  1.00  0.00
ATOM   3129 HG23 THR   194      -7.524  17.559   9.108  1.00  0.00
ATOM   3130  OG1 THR   194      -7.422  14.536   7.658  1.00  0.00
ATOM   3131  HG1 THR   194      -7.934  14.803   6.891  1.00  0.00
ATOM   3132  C   THR   194      -7.415  13.720  10.536  1.00  0.00
ATOM   3133  O   THR   194      -8.595  13.659  10.870  1.00  0.00
ATOM   3134  N   TYR   195      -6.571  12.693  10.639  1.00  0.00
ATOM   3135  H   TYR   195      -5.643  12.810  10.257  1.00  0.00
ATOM   3136  CA  TYR   195      -6.954  11.366  11.150  1.00  0.00
ATOM   3137  HA  TYR   195      -6.072  10.726  11.171  1.00  0.00
ATOM   3138  CB  TYR   195      -7.542  11.441  12.572  1.00  0.00
ATOM   3139  HB2 TYR   195      -8.400  12.113  12.541  1.00  0.00
ATOM   3140  HB3 TYR   195      -7.877  10.436  12.830  1.00  0.00
ATOM   3141  CG  TYR   195      -6.558  11.927  13.614  1.00  0.00
ATOM   3142  CD1 TYR   195      -5.651  11.049  14.212  1.00  0.00
ATOM   3143  HD1 TYR   195      -5.665   9.999  13.920  1.00  0.00
ATOM   3144  CE1 TYR   195      -4.736  11.494  15.166  1.00  0.00
ATOM   3145  HE1 TYR   195      -4.033  10.798  15.625  1.00  0.00
ATOM   3146  CZ  TYR   195      -4.724  12.830  15.530  1.00  0.00
ATOM   3147  OH  TYR   195      -3.823  13.276  16.473  1.00  0.00
ATOM   3148  HH  TYR   195      -3.256  12.579  16.809  1.00  0.00
ATOM   3149  CE2 TYR   195      -5.614  13.722  14.953  1.00  0.00
ATOM   3150  HE2 TYR   195      -5.605  14.774  15.240  1.00  0.00
ATOM   3151  CD2 TYR   195      -6.525  13.268  13.998  1.00  0.00
ATOM   3152  HD2 TYR   195      -7.227  13.964  13.539  1.00  0.00
ATOM   3153  C   TYR   195      -7.890  10.619  10.199  1.00  0.00
ATOM   3154  O   TYR   195      -8.898  10.058  10.625  1.00  0.00
ATOM   3155  N   GLY   196      -7.544  10.621   8.912  1.00  0.00
ATOM   3156  H   GLY   196      -6.790  11.216   8.598  1.00  0.00
ATOM   3157  CA  GLY   196      -8.223   9.782   7.925  1.00  0.00
ATOM   3158  HA2 GLY   196      -7.477   9.531   7.172  1.00  0.00
ATOM   3159  HA3 GLY   196      -8.528   8.877   8.450  1.00  0.00
ATOM   3160  C   GLY   196      -9.437  10.386   7.238  1.00  0.00
ATOM   3161  O   GLY   196     -10.239   9.674   6.636  1.00  0.00
ATOM   3162  N   LYS   197      -9.568  11.702   7.324  1.00  0.00
ATOM   3163  H   LYS   197      -8.950  12.230   7.923  1.00  0.00
ATOM   3164  CA  LYS   197     -10.628  12.411   6.634  1.00  0.00
ATOM   3165  HA  LYS   197     -11.590  11.955   6.866  1.00  0.00
ATOM   3166  CB  LYS   197     -10.664  13.881   7.071  1.00  0.00
ATOM   3167  HB2 LYS   197      -9.635  14.193   7.249  1.00  0.00
ATOM   3168  HB3 LYS   197     -11.081  14.457   6.245  1.00  0.00
ATOM   3169  CG  LYS   197     -11.499  14.126   8.337  1.00  0.00
ATOM   3170  HG2 LYS   197     -12.509  13.769   8.137  1.00  0.00
ATOM   3171  HG3 LYS   197     -11.057  13.535   9.140  1.00  0.00
ATOM   3172  CD  LYS   197     -11.552  15.611   8.760  1.00  0.00
ATOM   3173  HD2 LYS   197     -12.254  15.695   9.590  1.00  0.00
ATOM   3174  HD3 LYS   197     -10.555  15.897   9.098  1.00  0.00
ATOM   3175  CE  LYS   197     -11.993  16.545   7.619  1.00  0.00
ATOM   3176  HE2 LYS   197     -11.177  16.579   6.898  1.00  0.00
ATOM   3177  HE3 LYS   197     -12.869  16.092   7.154  1.00  0.00
ATOM   3178  NZ  LYS   197     -12.327  17.933   8.060  1.00  0.00
ATOM   3179  HZ1 LYS   197     -11.515  18.353   8.491  1.00  0.00
ATOM   3180  HZ2 LYS   197     -12.606  18.482   7.260  1.00  0.00
ATOM   3181  HZ3 LYS   197     -13.084  17.901   8.728  1.00  0.00
ATOM   3182  C   LYS   197     -10.442  12.283   5.128  1.00  0.00
ATOM   3183  O   LYS   197      -9.323  12.125   4.646  1.00  0.00
ATOM   3184  N   ILE   198     -11.545  12.324   4.383  1.00  0.00
ATOM   3185  H   ILE   198     -12.457  12.315   4.818  1.00  0.00
ATOM   3186  CA  ILE   198     -11.472  12.259   2.926  1.00  0.00
ATOM   3187  HA  ILE   198     -10.692  11.592   2.559  1.00  0.00
ATOM   3188  CB  ILE   198     -12.848  11.841   2.308  1.00  0.00
ATOM   3189  HB  ILE   198     -13.229  10.988   2.870  1.00  0.00
ATOM   3190  CG2 ILE   198     -13.872  12.981   2.356  1.00  0.00
ATOM   3191 HG21 ILE   198     -13.493  13.835   1.793  1.00  0.00
ATOM   3192 HG22 ILE   198     -14.812  12.646   1.916  1.00  0.00
ATOM   3193 HG23 ILE   198     -14.041  13.276   3.391  1.00  0.00
ATOM   3194  CG1 ILE   198     -12.682  11.284   0.889  1.00  0.00
ATOM   3195 HG12 ILE   198     -13.677  11.222   0.447  1.00  0.00
ATOM   3196 HG13 ILE   198     -12.080  12.000   0.329  1.00  0.00
ATOM   3197  CD1 ILE   198     -12.020   9.917   0.838  1.00  0.00
ATOM   3198 HD11 ILE   198     -12.621   9.200   1.398  1.00  0.00
ATOM   3199 HD12 ILE   198     -11.937   9.590  -0.198  1.00  0.00
ATOM   3200 HD13 ILE   198     -11.025   9.978   1.280  1.00  0.00
ATOM   3201  C   ILE   198     -10.947  13.598   2.368  1.00  0.00
ATOM   3202  O   ILE   198     -11.245  14.660   2.922  1.00  0.00
ATOM   3203  N   PRO   199     -10.114  13.556   1.314  1.00  0.00
ATOM   3204  CD  PRO   199      -9.388  12.416   0.724  1.00  0.00
ATOM   3205  HD2 PRO   199     -10.022  11.906  -0.000  1.00  0.00
ATOM   3206  HD3 PRO   199      -9.097  11.716   1.508  1.00  0.00
ATOM   3207  CG  PRO   199      -8.196  13.089   0.081  1.00  0.00
ATOM   3208  HG2 PRO   199      -7.802  12.480  -0.733  1.00  0.00
ATOM   3209  HG3 PRO   199      -7.410  13.266   0.815  1.00  0.00
ATOM   3210  CB  PRO   199      -8.764  14.402  -0.432  1.00  0.00
ATOM   3211  HB2 PRO   199      -9.285  14.239  -1.376  1.00  0.00
ATOM   3212  HB3 PRO   199      -8.010  15.177  -0.564  1.00  0.00
ATOM   3213  CA  PRO   199      -9.767  14.825   0.651  1.00  0.00
ATOM   3214  HA  PRO   199      -9.317  15.479   1.398  1.00  0.00
ATOM   3215  C   PRO   199     -10.974  15.517   0.033  1.00  0.00
ATOM   3216  O   PRO   199     -11.912  14.852  -0.435  1.00  0.00
ATOM   3217  N   TYR   200     -10.936  16.851   0.061  1.00  0.00
ATOM   3218  H   TYR   200     -10.188  17.277   0.590  1.00  0.00
ATOM   3219  CA  TYR   200     -11.955  17.717  -0.512  1.00  0.00
ATOM   3220  HA  TYR   200     -11.804  18.739  -0.165  1.00  0.00
ATOM   3221  CB  TYR   200     -11.888  17.703  -2.043  1.00  0.00
ATOM   3222  HB2 TYR   200     -12.281  16.746  -2.385  1.00  0.00
ATOM   3223  HB3 TYR   200     -12.526  18.508  -2.406  1.00  0.00
ATOM   3224  CG  TYR   200     -10.490  17.891  -2.577  1.00  0.00
ATOM   3225  CD1 TYR   200      -9.929  19.169  -2.709  1.00  0.00
ATOM   3226  HD1 TYR   200     -10.523  20.037  -2.423  1.00  0.00
ATOM   3227  CE1 TYR   200      -8.629  19.341  -3.199  1.00  0.00
ATOM   3228  HE1 TYR   200      -8.201  20.338  -3.306  1.00  0.00
ATOM   3229  CZ  TYR   200      -7.888  18.225  -3.556  1.00  0.00
ATOM   3230  OH  TYR   200      -6.603  18.353  -4.032  1.00  0.00
ATOM   3231  HH  TYR   200      -6.310  19.266  -4.080  1.00  0.00
ATOM   3232  CE2 TYR   200      -8.429  16.955  -3.430  1.00  0.00
ATOM   3233  HE2 TYR   200      -7.840  16.082  -3.710  1.00  0.00
ATOM   3234  CD2 TYR   200      -9.722  16.795  -2.949  1.00  0.00
ATOM   3235  HD2 TYR   200     -10.150  15.797  -2.857  1.00  0.00
ATOM   3236  C   TYR   200     -13.360  17.396  -0.019  1.00  0.00
ATOM   3237  O   TYR   200     -14.241  17.099  -0.827  1.00  0.00
ATOM   3238  N   PRO   201     -13.585  17.487   1.311  1.00  0.00
ATOM   3239  CD  PRO   201     -12.647  17.940   2.358  1.00  0.00
ATOM   3240  HD2 PRO   201     -12.473  19.011   2.252  1.00  0.00
ATOM   3241  HD3 PRO   201     -11.702  17.407   2.255  1.00  0.00
ATOM   3242  CG  PRO   201     -13.364  17.594   3.638  1.00  0.00
ATOM   3243  HG2 PRO   201     -13.094  18.302   4.421  1.00  0.00
ATOM   3244  HG3 PRO   201     -13.099  16.585   3.954  1.00  0.00
ATOM   3245  CB  PRO   201     -14.816  17.683   3.299  1.00  0.00
ATOM   3246  HB2 PRO   201     -15.119  18.730   3.306  1.00  0.00
ATOM   3247  HB3 PRO   201     -15.472  17.111   3.955  1.00  0.00
ATOM   3248  CA  PRO   201     -14.890  17.129   1.875  1.00  0.00
ATOM   3249  HA  PRO   201     -14.992  16.045   1.838  1.00  0.00
ATOM   3250  C   PRO   201     -16.036  17.771   1.110  1.00  0.00
ATOM   3251  O   PRO   201     -15.957  18.945   0.754  1.00  0.00
ATOM   3252  N   GLY   202     -17.078  16.988   0.842  1.00  0.00
ATOM   3253  H   GLY   202     -17.048  16.015   1.113  1.00  0.00
ATOM   3254  CA  GLY   202     -18.277  17.482   0.165  1.00  0.00
ATOM   3255  HA2 GLY   202     -19.041  16.709   0.247  1.00  0.00
ATOM   3256  HA3 GLY   202     -18.607  18.376   0.695  1.00  0.00
ATOM   3257  C   GLY   202     -18.074  17.823  -1.301  1.00  0.00
ATOM   3258  O   GLY   202     -18.881  18.538  -1.896  1.00  0.00
ATOM   3259  N   ARG   203     -16.992  17.321  -1.886  1.00  0.00
ATOM   3260  H   ARG   203     -16.301  16.831  -1.337  1.00  0.00
ATOM   3261  CA  ARG   203     -16.741  17.503  -3.311  1.00  0.00
ATOM   3262  HA  ARG   203     -17.577  18.041  -3.759  1.00  0.00
ATOM   3263  CB  ARG   203     -15.463  18.297  -3.556  1.00  0.00
ATOM   3264  HB2 ARG   203     -14.732  17.968  -2.817  1.00  0.00
ATOM   3265  HB3 ARG   203     -15.110  18.041  -4.555  1.00  0.00
ATOM   3266  CG  ARG   203     -15.643  19.787  -3.454  1.00  0.00
ATOM   3267  HG2 ARG   203     -16.621  20.061  -3.850  1.00  0.00
ATOM   3268  HG3 ARG   203     -15.577  20.088  -2.409  1.00  0.00
ATOM   3269  CD  ARG   203     -14.561  20.490  -4.251  1.00  0.00
ATOM   3270  HD2 ARG   203     -13.608  19.992  -4.071  1.00  0.00
ATOM   3271  HD3 ARG   203     -14.806  20.430  -5.311  1.00  0.00
ATOM   3272  NE  ARG   203     -14.431  21.895  -3.880  1.00  0.00
ATOM   3273  HE  ARG   203     -14.770  22.581  -4.539  1.00  0.00
ATOM   3274  CZ  ARG   203     -13.891  22.320  -2.741  1.00  0.00
ATOM   3275  NH1 ARG   203     -13.430  21.448  -1.846  1.00  0.00
ATOM   3276 HH11 ARG   203     -13.492  20.457  -2.032  1.00  0.00
ATOM   3277 HH12 ARG   203     -13.022  21.781  -0.984  1.00  0.00
ATOM   3278  NH2 ARG   203     -13.818  23.621  -2.491  1.00  0.00
ATOM   3279 HH21 ARG   203     -14.173  24.283  -3.167  1.00  0.00
ATOM   3280 HH22 ARG   203     -13.407  23.944  -1.627  1.00  0.00
ATOM   3281  C   ARG   203     -16.652  16.166  -4.020  1.00  0.00
ATOM   3282  O   ARG   203     -15.908  15.283  -3.612  1.00  0.00
ATOM   3283  N   THR   204     -17.424  16.027  -5.086  1.00  0.00
ATOM   3284  H   THR   204     -18.100  16.745  -5.307  1.00  0.00
ATOM   3285  CA  THR   204     -17.388  14.836  -5.917  1.00  0.00
ATOM   3286  HA  THR   204     -17.418  13.923  -5.322  1.00  0.00
ATOM   3287  CB  THR   204     -18.600  14.828  -6.905  1.00  0.00
ATOM   3288  HB  THR   204     -19.489  15.148  -6.361  1.00  0.00
ATOM   3289  CG2 THR   204     -18.370  15.753  -8.084  1.00  0.00
ATOM   3290 HG21 THR   204     -17.482  15.434  -8.629  1.00  0.00
ATOM   3291 HG22 THR   204     -19.234  15.719  -8.747  1.00  0.00
ATOM   3292 HG23 THR   204     -18.228  16.772  -7.724  1.00  0.00
ATOM   3293  OG1 THR   204     -18.853  13.500  -7.375  1.00  0.00
ATOM   3294  HG1 THR   204     -19.599  13.511  -7.979  1.00  0.00
ATOM   3295  C   THR   204     -16.032  14.823  -6.630  1.00  0.00
ATOM   3296  O   THR   204     -15.312  15.831  -6.614  1.00  0.00
ATOM   3297  N   ASN   205     -15.659  13.690  -7.223  1.00  0.00
ATOM   3298  H   ASN   205     -16.184  12.837  -7.092  1.00  0.00
ATOM   3299  CA  ASN   205     -14.424  13.632  -8.018  1.00  0.00
ATOM   3300  HA  ASN   205     -13.575  13.887  -7.384  1.00  0.00
ATOM   3301  CB  ASN   205     -14.200  12.236  -8.596  1.00  0.00
ATOM   3302  HB2 ASN   205     -15.162  11.820  -8.896  1.00  0.00
ATOM   3303  HB3 ASN   205     -13.554  12.321  -9.470  1.00  0.00
ATOM   3304  CG  ASN   205     -13.554  11.292  -7.608  1.00  0.00
ATOM   3305  OD1 ASN   205     -13.305  11.645  -6.454  1.00  0.00
ATOM   3306  ND2 ASN   205     -13.278  10.077  -8.056  1.00  0.00
ATOM   3307 HD21 ASN   205     -12.846   9.402  -7.442  1.00  0.00
ATOM   3308 HD22 ASN   205     -13.502   9.831  -9.010  1.00  0.00
ATOM   3309  C   ASN   205     -14.400  14.663  -9.139  1.00  0.00
ATOM   3310  O   ASN   205     -13.350  15.232  -9.432  1.00  0.00
ATOM   3311  N   ALA   206     -15.561  14.912  -9.746  1.00  0.00
ATOM   3312  H   ALA   206     -16.375  14.373  -9.487  1.00  0.00
ATOM   3313  CA  ALA   206     -15.679  15.853 -10.856  1.00  0.00
ATOM   3314  HA  ALA   206     -14.864  15.612 -11.539  1.00  0.00
ATOM   3315  CB  ALA   206     -17.010  15.651 -11.591  1.00  0.00
ATOM   3316  HB1 ALA   206     -17.835  15.898 -10.923  1.00  0.00
ATOM   3317  HB2 ALA   206     -17.045  16.301 -12.466  1.00  0.00
ATOM   3318  HB3 ALA   206     -17.097  14.612 -11.907  1.00  0.00
ATOM   3319  C   ALA   206     -15.496  17.319 -10.436  1.00  0.00
ATOM   3320  O   ALA   206     -14.843  18.088 -11.146  1.00  0.00
ATOM   3321  N   ASP   207     -16.079  17.700  -9.297  1.00  0.00
ATOM   3322  H   ASP   207     -16.674  17.045  -8.808  1.00  0.00
ATOM   3323  CA  ASP   207     -15.890  19.034  -8.717  1.00  0.00
ATOM   3324  HA  ASP   207     -16.341  19.780  -9.372  1.00  0.00
ATOM   3325  CB  ASP   207     -16.541  19.141  -7.328  1.00  0.00
ATOM   3326  HB2 ASP   207     -16.191  18.283  -6.754  1.00  0.00
ATOM   3327  HB3 ASP   207     -16.194  20.059  -6.855  1.00  0.00
ATOM   3328  CG  ASP   207     -18.064  19.136  -7.370  1.00  0.00
ATOM   3329  OD1 ASP   207     -18.658  19.592  -8.377  1.00  0.00
ATOM   3330  OD2 ASP   207     -18.672  18.687  -6.370  1.00  0.00
ATOM   3331  C   ASP   207     -14.397  19.304  -8.576  1.00  0.00
ATOM   3332  O   ASP   207     -13.915  20.378  -8.940  1.00  0.00
ATOM   3333  N   VAL   208     -13.681  18.302  -8.065  1.00  0.00
ATOM   3334  H   VAL   208     -14.174  17.465  -7.785  1.00  0.00
ATOM   3335  CA  VAL   208     -12.250  18.388  -7.788  1.00  0.00
ATOM   3336  HA  VAL   208     -12.022  19.280  -7.204  1.00  0.00
ATOM   3337  CB  VAL   208     -11.716  17.136  -7.017  1.00  0.00
ATOM   3338  HB  VAL   208     -11.970  16.239  -7.581  1.00  0.00
ATOM   3339  CG1 VAL   208     -10.212  17.218  -6.846  1.00  0.00
ATOM   3340 HG11 VAL   208      -9.958  18.115  -6.282  1.00  0.00
ATOM   3341 HG12 VAL   208      -9.859  16.338  -6.308  1.00  0.00
ATOM   3342 HG13 VAL   208      -9.737  17.258  -7.826  1.00  0.00
ATOM   3343  CG2 VAL   208     -12.390  17.003  -5.655  1.00  0.00
ATOM   3344 HG21 VAL   208     -13.466  16.896  -5.791  1.00  0.00
ATOM   3345 HG22 VAL   208     -12.000  16.125  -5.141  1.00  0.00
ATOM   3346 HG23 VAL   208     -12.186  17.893  -5.060  1.00  0.00
ATOM   3347  C   VAL   208     -11.402  18.626  -9.038  1.00  0.00
ATOM   3348  O   VAL   208     -10.622  19.583  -9.073  1.00  0.00
ATOM   3349  N   MET   209     -11.532  17.767 -10.050  1.00  0.00
ATOM   3350  H   MET   209     -12.048  16.906  -9.939  1.00  0.00
ATOM   3351  CA  MET   209     -10.711  17.937 -11.260  1.00  0.00
ATOM   3352  HA  MET   209      -9.720  18.273 -10.954  1.00  0.00
ATOM   3353  CB  MET   209     -10.557  16.648 -12.096  1.00  0.00
ATOM   3354  HB2 MET   209     -10.153  16.971 -13.055  1.00  0.00
ATOM   3355  HB3 MET   209      -9.812  16.050 -11.572  1.00  0.00
ATOM   3356  CG  MET   209     -11.807  15.810 -12.330  1.00  0.00
ATOM   3357  HG2 MET   209     -12.327  15.680 -11.381  1.00  0.00
ATOM   3358  HG3 MET   209     -12.457  16.335 -13.030  1.00  0.00
ATOM   3359  SD  MET   209     -11.388  14.177 -13.011  1.00  0.00
ATOM   3360  CE  MET   209     -12.966  13.340 -12.855  1.00  0.00
ATOM   3361  HE1 MET   209     -13.720  13.875 -13.432  1.00  0.00
ATOM   3362  HE2 MET   209     -12.876  12.321 -13.232  1.00  0.00
ATOM   3363  HE3 MET   209     -13.263  13.315 -11.807  1.00  0.00
ATOM   3364  C   MET   209     -11.100  19.159 -12.103  1.00  0.00
ATOM   3365  O   MET   209     -10.295  19.636 -12.907  1.00  0.00
ATOM   3366  N   SER   210     -12.314  19.671 -11.891  1.00  0.00
ATOM   3367  H   SER   210     -12.994  19.141 -11.366  1.00  0.00
ATOM   3368  CA  SER   210     -12.713  20.974 -12.428  1.00  0.00
ATOM   3369  HA  SER   210     -12.373  21.059 -13.460  1.00  0.00
ATOM   3370  CB  SER   210     -14.236  21.149 -12.397  1.00  0.00
ATOM   3371  HB2 SER   210     -14.589  20.911 -11.393  1.00  0.00
ATOM   3372  HB3 SER   210     -14.468  22.189 -12.626  1.00  0.00
ATOM   3373  OG  SER   210     -14.880  20.305 -13.335  1.00  0.00
ATOM   3374  HG  SER   210     -15.829  20.440 -13.288  1.00  0.00
ATOM   3375  C   SER   210     -12.057  22.096 -11.629  1.00  0.00
ATOM   3376  O   SER   210     -11.557  23.061 -12.206  1.00  0.00
ATOM   3377  N   ALA   211     -12.067  21.965 -10.302  1.00  0.00
ATOM   3378  H   ALA   211     -12.514  21.161  -9.885  1.00  0.00
ATOM   3379  CA  ALA   211     -11.530  22.997  -9.417  1.00  0.00
ATOM   3380  HA  ALA   211     -11.950  23.948  -9.747  1.00  0.00
ATOM   3381  CB  ALA   211     -11.955  22.752  -7.978  1.00  0.00
ATOM   3382  HB1 ALA   211     -11.535  21.808  -7.631  1.00  0.00
ATOM   3383  HB2 ALA   211     -11.592  23.564  -7.348  1.00  0.00
ATOM   3384  HB3 ALA   211     -13.043  22.707  -7.922  1.00  0.00
ATOM   3385  C   ALA   211     -10.014  23.112  -9.518  1.00  0.00
ATOM   3386  O   ALA   211      -9.468  24.209  -9.367  1.00  0.00
ATOM   3387  N   LEU   212      -9.349  21.985  -9.784  1.00  0.00
ATOM   3388  H   LEU   212      -9.861  21.114  -9.802  1.00  0.00
ATOM   3389  CA  LEU   212      -7.891  21.940  -9.964  1.00  0.00
ATOM   3390  HA  LEU   212      -7.412  22.537  -9.188  1.00  0.00
ATOM   3391  CB  LEU   212      -7.361  20.499  -9.873  1.00  0.00
ATOM   3392  HB2 LEU   212      -8.085  19.945 -10.471  1.00  0.00
ATOM   3393  HB3 LEU   212      -6.390  20.476 -10.367  1.00  0.00
ATOM   3394  CG  LEU   212      -7.244  19.855  -8.483  1.00  0.00
ATOM   3395  HG  LEU   212      -8.178  20.016  -7.944  1.00  0.00
ATOM   3396  CD1 LEU   212      -6.974  18.366  -8.592  1.00  0.00
ATOM   3397 HD11 LEU   212      -6.040  18.205  -9.131  1.00  0.00
ATOM   3398 HD12 LEU   212      -6.896  17.937  -7.593  1.00  0.00
ATOM   3399 HD13 LEU   212      -7.791  17.887  -9.130  1.00  0.00
ATOM   3400  CD2 LEU   212      -6.169  20.518  -7.641  1.00  0.00
ATOM   3401 HD21 LEU   212      -6.409  21.573  -7.509  1.00  0.00
ATOM   3402 HD22 LEU   212      -6.120  20.032  -6.666  1.00  0.00
ATOM   3403 HD23 LEU   212      -5.206  20.425  -8.142  1.00  0.00
ATOM   3404  C   LEU   212      -7.440  22.585 -11.276  1.00  0.00
ATOM   3405  O   LEU   212      -6.305  23.058 -11.387  1.00  0.00
ATOM   3406  N   SER   213      -8.326  22.592 -12.266  1.00  0.00
ATOM   3407  H   SER   213      -9.152  22.013 -12.210  1.00  0.00
ATOM   3408  CA  SER   213      -8.076  23.323 -13.505  1.00  0.00
ATOM   3409  HA  SER   213      -7.017  23.257 -13.757  1.00  0.00
ATOM   3410  CB  SER   213      -8.895  22.743 -14.669  1.00  0.00
ATOM   3411  HB2 SER   213      -9.949  22.767 -14.393  1.00  0.00
ATOM   3412  HB3 SER   213      -8.735  23.371 -15.546  1.00  0.00
ATOM   3413  OG  SER   213      -8.515  21.410 -14.968  1.00  0.00
ATOM   3414  HG  SER   213      -9.045  21.082 -15.698  1.00  0.00
ATOM   3415  C   SER   213      -8.310  24.831 -13.329  1.00  0.00
ATOM   3416  O   SER   213      -7.959  25.626 -14.208  1.00  0.00
ATOM   3417  N   GLN   214      -8.893  25.216 -12.191  1.00  0.00
ATOM   3418  H   GLN   214      -9.298  24.513 -11.588  1.00  0.00
ATOM   3419  CA  GLN   214      -9.029  26.628 -11.805  1.00  0.00
ATOM   3420  HA  GLN   214      -8.756  27.258 -12.651  1.00  0.00
ATOM   3421  CB  GLN   214     -10.470  26.967 -11.383  1.00  0.00
ATOM   3422  HB2 GLN   214     -10.599  26.539 -10.389  1.00  0.00
ATOM   3423  HB3 GLN   214     -10.514  28.054 -11.318  1.00  0.00
ATOM   3424  CG  GLN   214     -11.588  26.466 -12.305  1.00  0.00
ATOM   3425  HG2 GLN   214     -11.595  25.377 -12.265  1.00  0.00
ATOM   3426  HG3 GLN   214     -12.539  26.848 -11.934  1.00  0.00
ATOM   3427  CD  GLN   214     -11.421  26.896 -13.745  1.00  0.00
ATOM   3428  OE1 GLN   214     -11.364  28.088 -14.054  1.00  0.00
ATOM   3429  NE2 GLN   214     -11.348  25.921 -14.641  1.00  0.00
ATOM   3430 HE21 GLN   214     -11.237  26.146 -15.619  1.00  0.00
ATOM   3431 HE22 GLN   214     -11.403  24.959 -14.340  1.00  0.00
ATOM   3432  C   GLN   214      -8.055  26.982 -10.670  1.00  0.00
ATOM   3433  O   GLN   214      -8.154  28.049 -10.061  1.00  0.00
ATOM   3434  N   GLY   215      -7.127  26.073 -10.386  1.00  0.00
ATOM   3435  H   GLY   215      -7.127  25.194 -10.883  1.00  0.00
ATOM   3436  CA  GLY   215      -6.095  26.297  -9.372  1.00  0.00
ATOM   3437  HA2 GLY   215      -5.359  25.503  -9.495  1.00  0.00
ATOM   3438  HA3 GLY   215      -5.634  27.258  -9.603  1.00  0.00
ATOM   3439  C   GLY   215      -6.572  26.311  -7.930  1.00  0.00
ATOM   3440  O   GLY   215      -6.269  27.239  -7.182  1.00  0.00
ATOM   3441  N   TYR   216      -7.315  25.280  -7.542  1.00  0.00
ATOM   3442  H   TYR   216      -7.617  24.596  -8.221  1.00  0.00
ATOM   3443  CA  TYR   216      -7.767  25.131  -6.160  1.00  0.00
ATOM   3444  HA  TYR   216      -7.818  26.111  -5.685  1.00  0.00
ATOM   3445  CB  TYR   216      -9.161  24.483  -6.101  1.00  0.00
ATOM   3446  HB2 TYR   216      -9.846  25.166  -6.602  1.00  0.00
ATOM   3447  HB3 TYR   216      -9.127  23.539  -6.645  1.00  0.00
ATOM   3448  CG  TYR   216      -9.640  24.234  -4.691  1.00  0.00
ATOM   3449  CD1 TYR   216     -10.307  25.228  -3.979  1.00  0.00
ATOM   3450  HD1 TYR   216     -10.491  26.188  -4.460  1.00  0.00
ATOM   3451  CE1 TYR   216     -10.737  25.009  -2.668  1.00  0.00
ATOM   3452  HE1 TYR   216     -11.263  25.792  -2.122  1.00  0.00
ATOM   3453  CZ  TYR   216     -10.497  23.781  -2.064  1.00  0.00
ATOM   3454  OH  TYR   216     -10.919  23.563  -0.776  1.00  0.00
ATOM   3455  HH  TYR   216     -11.364  24.322  -0.393  1.00  0.00
ATOM   3456  CE2 TYR   216      -9.830  22.777  -2.747  1.00  0.00
ATOM   3457  HE2 TYR   216      -9.636  21.816  -2.271  1.00  0.00
ATOM   3458  CD2 TYR   216      -9.407  23.005  -4.055  1.00  0.00
ATOM   3459  HD2 TYR   216      -8.884  22.222  -4.604  1.00  0.00
ATOM   3460  C   TYR   216      -6.781  24.307  -5.330  1.00  0.00
ATOM   3461  O   TYR   216      -6.217  23.323  -5.814  1.00  0.00
ATOM   3462  N   ARG   217      -6.575  24.724  -4.081  1.00  0.00
ATOM   3463  H   ARG   217      -6.916  25.632  -3.799  1.00  0.00
ATOM   3464  CA  ARG   217      -5.860  23.913  -3.094  1.00  0.00
ATOM   3465  HA  ARG   217      -5.806  22.885  -3.452  1.00  0.00
ATOM   3466  CB  ARG   217      -4.435  24.423  -2.851  1.00  0.00
ATOM   3467  HB2 ARG   217      -4.536  25.383  -2.343  1.00  0.00
ATOM   3468  HB3 ARG   217      -3.964  23.705  -2.179  1.00  0.00
ATOM   3469  CG  ARG   217      -3.573  24.595  -4.093  1.00  0.00
ATOM   3470  HG2 ARG   217      -4.184  25.076  -4.857  1.00  0.00
ATOM   3471  HG3 ARG   217      -2.740  25.247  -3.832  1.00  0.00
ATOM   3472  CD  ARG   217      -3.037  23.276  -4.628  1.00  0.00
ATOM   3473  HD2 ARG   217      -2.507  22.743  -3.838  1.00  0.00
ATOM   3474  HD3 ARG   217      -3.860  22.660  -4.991  1.00  0.00
ATOM   3475  NE  ARG   217      -2.112  23.519  -5.731  1.00  0.00
ATOM   3476  HE  ARG   217      -1.144  23.663  -5.484  1.00  0.00
ATOM   3477  CZ  ARG   217      -2.455  23.575  -7.016  1.00  0.00
ATOM   3478  NH1 ARG   217      -3.714  23.380  -7.387  1.00  0.00
ATOM   3479 HH11 ARG   217      -4.419  23.187  -6.690  1.00  0.00
ATOM   3480 HH12 ARG   217      -3.962  23.425  -8.366  1.00  0.00
ATOM   3481  NH2 ARG   217      -1.528  23.813  -7.934  1.00  0.00
ATOM   3482 HH21 ARG   217      -0.567  23.951  -7.653  1.00  0.00
ATOM   3483 HH22 ARG   217      -1.786  23.857  -8.909  1.00  0.00
ATOM   3484  C   ARG   217      -6.625  23.955  -1.788  1.00  0.00
ATOM   3485  O   ARG   217      -7.160  25.005  -1.414  1.00  0.00
ATOM   3486  N   MET   218      -6.674  22.814  -1.104  1.00  0.00
ATOM   3487  H   MET   218      -6.313  21.968  -1.522  1.00  0.00
ATOM   3488  CA  MET   218      -7.278  22.727   0.219  1.00  0.00
ATOM   3489  HA  MET   218      -8.332  22.997   0.157  1.00  0.00
ATOM   3490  CB  MET   218      -7.169  21.307   0.783  1.00  0.00
ATOM   3491  HB2 MET   218      -6.169  20.943   0.548  1.00  0.00
ATOM   3492  HB3 MET   218      -7.283  21.381   1.865  1.00  0.00
ATOM   3493  CG  MET   218      -8.198  20.343   0.233  1.00  0.00
ATOM   3494  HG2 MET   218      -9.167  20.841   0.258  1.00  0.00
ATOM   3495  HG3 MET   218      -7.929  20.124  -0.800  1.00  0.00
ATOM   3496  SD  MET   218      -8.302  18.806   1.154  1.00  0.00
ATOM   3497  CE  MET   218      -6.801  17.982   0.597  1.00  0.00
ATOM   3498  HE1 MET   218      -5.935  18.590   0.856  1.00  0.00
ATOM   3499  HE2 MET   218      -6.719  17.009   1.081  1.00  0.00
ATOM   3500  HE3 MET   218      -6.840  17.848  -0.484  1.00  0.00
ATOM   3501  C   MET   218      -6.612  23.717   1.166  1.00  0.00
ATOM   3502  O   MET   218      -5.382  23.749   1.257  1.00  0.00
ATOM   3503  N   PRO   219      -7.423  24.530   1.868  1.00  0.00
ATOM   3504  CD  PRO   219      -8.899  24.506   1.851  1.00  0.00
ATOM   3505  HD2 PRO   219      -9.244  23.489   2.042  1.00  0.00
ATOM   3506  HD3 PRO   219      -9.252  24.830   0.872  1.00  0.00
ATOM   3507  CG  PRO   219      -9.285  25.463   2.946  1.00  0.00
ATOM   3508  HG2 PRO   219      -9.468  24.908   3.866  1.00  0.00
ATOM   3509  HG3 PRO   219     -10.190  25.999   2.659  1.00  0.00
ATOM   3510  CB  PRO   219      -8.137  26.400   3.094  1.00  0.00
ATOM   3511  HB2 PRO   219      -8.104  26.723   4.135  1.00  0.00
ATOM   3512  HB3 PRO   219      -8.169  27.274   2.444  1.00  0.00
ATOM   3513  CA  PRO   219      -6.901  25.554   2.773  1.00  0.00
ATOM   3514  HA  PRO   219      -6.113  26.104   2.258  1.00  0.00
ATOM   3515  C   PRO   219      -6.338  24.932   4.042  1.00  0.00
ATOM   3516  O   PRO   219      -6.715  23.814   4.390  1.00  0.00
ATOM   3517  N   ARG   220      -5.445  25.654   4.717  1.00  0.00
ATOM   3518  H   ARG   220      -5.129  26.530   4.326  1.00  0.00
ATOM   3519  CA  ARG   220      -4.830  25.187   5.961  1.00  0.00
ATOM   3520  HA  ARG   220      -4.119  24.390   5.741  1.00  0.00
ATOM   3521  CB  ARG   220      -4.081  26.332   6.669  1.00  0.00
ATOM   3522  HB2 ARG   220      -3.578  26.914   5.897  1.00  0.00
ATOM   3523  HB3 ARG   220      -4.831  26.952   7.160  1.00  0.00
ATOM   3524  CG  ARG   220      -3.057  25.859   7.699  1.00  0.00
ATOM   3525  HG2 ARG   220      -3.574  25.708   8.647  1.00  0.00
ATOM   3526  HG3 ARG   220      -2.644  24.910   7.356  1.00  0.00
ATOM   3527  CD  ARG   220      -1.930  26.861   7.893  1.00  0.00
ATOM   3528  HD2 ARG   220      -1.022  26.313   8.145  1.00  0.00
ATOM   3529  HD3 ARG   220      -1.781  27.397   6.955  1.00  0.00
ATOM   3530  NE  ARG   220      -2.198  27.834   8.950  1.00  0.00
ATOM   3531  HE  ARG   220      -2.738  28.648   8.693  1.00  0.00
ATOM   3532  CZ  ARG   220      -1.777  27.722  10.209  1.00  0.00
ATOM   3533  NH1 ARG   220      -1.069  26.667  10.596  1.00  0.00
ATOM   3534 HH11 ARG   220      -0.846  25.941   9.931  1.00  0.00
ATOM   3535 HH12 ARG   220      -0.757  26.596  11.554  1.00  0.00
ATOM   3536  NH2 ARG   220      -2.072  28.669  11.090  1.00  0.00
ATOM   3537 HH21 ARG   220      -2.614  29.471  10.803  1.00  0.00
ATOM   3538 HH22 ARG   220      -1.753  28.583  12.045  1.00  0.00
ATOM   3539  C   ARG   220      -5.875  24.551   6.881  1.00  0.00
ATOM   3540  O   ARG   220      -6.812  25.214   7.333  1.00  0.00
ATOM   3541  N   MET   221      -5.639  23.300   7.231  1.00  0.00
ATOM   3542  H   MET   221      -4.804  22.839   6.898  1.00  0.00
ATOM   3543  CA  MET   221      -6.601  22.523   7.965  1.00  0.00
ATOM   3544  HA  MET   221      -7.602  22.925   7.812  1.00  0.00
ATOM   3545  CB  MET   221      -6.577  21.069   7.478  1.00  0.00
ATOM   3546  HB2 MET   221      -7.145  20.487   8.203  1.00  0.00
ATOM   3547  HB3 MET   221      -7.090  21.053   6.516  1.00  0.00
ATOM   3548  CG  MET   221      -5.201  20.474   7.323  1.00  0.00
ATOM   3549  HG2 MET   221      -4.569  21.095   7.957  1.00  0.00
ATOM   3550  HG3 MET   221      -5.291  19.480   7.762  1.00  0.00
ATOM   3551  SD  MET   221      -4.461  20.338   5.716  1.00  0.00
ATOM   3552  CE  MET   221      -5.734  20.894   4.650  1.00  0.00
ATOM   3553  HE1 MET   221      -5.999  21.920   4.904  1.00  0.00
ATOM   3554  HE2 MET   221      -5.388  20.853   3.617  1.00  0.00
ATOM   3555  HE3 MET   221      -6.610  20.254   4.764  1.00  0.00
ATOM   3556  C   MET   221      -6.408  22.643   9.473  1.00  0.00
ATOM   3557  O   MET   221      -5.301  22.780   9.951  1.00  0.00
ATOM   3558  N   GLU   222      -7.490  22.599  10.226  1.00  0.00
ATOM   3559  H   GLU   222      -8.399  22.458   9.808  1.00  0.00
ATOM   3560  CA  GLU   222      -7.419  22.829  11.673  1.00  0.00
ATOM   3561  HA  GLU   222      -6.989  23.811  11.870  1.00  0.00
ATOM   3562  CB  GLU   222      -8.816  22.773  12.295  1.00  0.00
ATOM   3563  HB2 GLU   222      -9.218  21.780  12.098  1.00  0.00
ATOM   3564  HB3 GLU   222      -8.697  22.910  13.370  1.00  0.00
ATOM   3565  CG  GLU   222      -9.777  23.829  11.751  1.00  0.00
ATOM   3566  HG2 GLU   222      -9.256  24.786  11.761  1.00  0.00
ATOM   3567  HG3 GLU   222     -10.014  23.556  10.723  1.00  0.00
ATOM   3568  CD  GLU   222     -11.065  23.944  12.554  1.00  0.00
ATOM   3569  OE1 GLU   222     -11.305  23.104  13.450  1.00  0.00
ATOM   3570  OE2 GLU   222     -11.840  24.886  12.284  1.00  0.00
ATOM   3571  C   GLU   222      -6.487  21.829  12.359  1.00  0.00
ATOM   3572  O   GLU   222      -6.438  20.660  11.976  1.00  0.00
ATOM   3573  N   ASN   223      -5.751  22.303  13.365  1.00  0.00
ATOM   3574  H   ASN   223      -5.831  23.282  13.601  1.00  0.00
ATOM   3575  CA  ASN   223      -4.731  21.501  14.059  1.00  0.00
ATOM   3576  HA  ASN   223      -4.224  22.120  14.799  1.00  0.00
ATOM   3577  CB  ASN   223      -5.362  20.296  14.775  1.00  0.00
ATOM   3578  HB2 ASN   223      -6.345  20.106  14.344  1.00  0.00
ATOM   3579  HB3 ASN   223      -4.722  19.428  14.615  1.00  0.00
ATOM   3580  CG  ASN   223      -5.521  20.512  16.269  1.00  0.00
ATOM   3581  OD1 ASN   223      -5.581  21.652  16.730  1.00  0.00
ATOM   3582  ND2 ASN   223      -5.596  19.424  17.034  1.00  0.00
ATOM   3583 HD21 ASN   223      -5.701  19.520  18.034  1.00  0.00
ATOM   3584 HD22 ASN   223      -5.546  18.509  16.610  1.00  0.00
ATOM   3585  C   ASN   223      -3.566  21.049  13.169  1.00  0.00
ATOM   3586  O   ASN   223      -3.024  19.954  13.345  1.00  0.00
ATOM   3587  N   CYS   224      -3.191  21.899  12.213  1.00  0.00
ATOM   3588  H   CYS   224      -3.739  22.731  12.051  1.00  0.00
ATOM   3589  CA  CYS   224      -2.041  21.647  11.346  1.00  0.00
ATOM   3590  HA  CYS   224      -1.533  20.738  11.669  1.00  0.00
ATOM   3591  CB  CYS   224      -2.482  21.469   9.890  1.00  0.00
ATOM   3592  HB2 CYS   224      -3.105  20.580   9.793  1.00  0.00
ATOM   3593  HB3 CYS   224      -3.044  22.344   9.560  1.00  0.00
ATOM   3594  SG  CYS   224      -1.125  21.265   8.702  1.00  0.00
ATOM   3595  HG  CYS   224      -1.899  21.150   7.626  1.00  0.00
ATOM   3596  C   CYS   224      -1.036  22.789  11.465  1.00  0.00
ATOM   3597  O   CYS   224      -1.365  23.934  11.144  1.00  0.00
ATOM   3598  N   PRO   225       0.193  22.479  11.932  1.00  0.00
ATOM   3599  CD  PRO   225       0.637  21.130  12.329  1.00  0.00
ATOM   3600  HD2 PRO   225       0.850  20.540  11.438  1.00  0.00
ATOM   3601  HD3 PRO   225      -0.150  20.644  12.906  1.00  0.00
ATOM   3602  CG  PRO   225       1.858  21.398  13.144  1.00  0.00
ATOM   3603  HG2 PRO   225       2.542  20.553  13.071  1.00  0.00
ATOM   3604  HG3 PRO   225       1.578  21.549  14.187  1.00  0.00
ATOM   3605  CB  PRO   225       2.453  22.629  12.572  1.00  0.00
ATOM   3606  HB2 PRO   225       3.067  22.352  11.715  1.00  0.00
ATOM   3607  HB3 PRO   225       3.055  23.196  13.282  1.00  0.00
ATOM   3608  CA  PRO   225       1.259  23.471  12.108  1.00  0.00
ATOM   3609  HA  PRO   225       0.922  24.201  12.844  1.00  0.00
ATOM   3610  C   PRO   225       1.612  24.187  10.807  1.00  0.00
ATOM   3611  O   PRO   225       1.630  23.563   9.739  1.00  0.00
ATOM   3612  N   ASP   226       1.886  25.485  10.914  1.00  0.00
ATOM   3613  H   ASP   226       1.796  25.927  11.818  1.00  0.00
ATOM   3614  CA  ASP   226       2.275  26.315   9.772  1.00  0.00
ATOM   3615  HA  ASP   226       1.402  26.520   9.152  1.00  0.00
ATOM   3616  CB  ASP   226       2.863  27.652  10.250  1.00  0.00
ATOM   3617  HB2 ASP   226       3.698  27.440  10.917  1.00  0.00
ATOM   3618  HB3 ASP   226       3.229  28.170   9.364  1.00  0.00
ATOM   3619  CG  ASP   226       1.847  28.534  10.971  1.00  0.00
ATOM   3620  OD1 ASP   226       0.733  28.748  10.444  1.00  0.00
ATOM   3621  OD2 ASP   226       2.161  29.003  12.087  1.00  0.00
ATOM   3622  C   ASP   226       3.296  25.589   8.895  1.00  0.00
ATOM   3623  O   ASP   226       3.126  25.491   7.676  1.00  0.00
ATOM   3624  N   GLU   227       4.340  25.068   9.538  1.00  0.00
ATOM   3625  H   GLU   227       4.392  25.179  10.541  1.00  0.00
ATOM   3626  CA  GLU   227       5.453  24.413   8.855  1.00  0.00
ATOM   3627  HA  GLU   227       5.878  25.092   8.115  1.00  0.00
ATOM   3628  CB  GLU   227       6.554  24.021   9.849  1.00  0.00
ATOM   3629  HB2 GLU   227       6.081  23.394  10.605  1.00  0.00
ATOM   3630  HB3 GLU   227       7.281  23.431   9.291  1.00  0.00
ATOM   3631  CG  GLU   227       7.263  25.193  10.529  1.00  0.00
ATOM   3632  HG2 GLU   227       8.257  24.856  10.823  1.00  0.00
ATOM   3633  HG3 GLU   227       7.354  25.989   9.790  1.00  0.00
ATOM   3634  CD  GLU   227       6.523  25.719  11.752  1.00  0.00
ATOM   3635  OE1 GLU   227       5.732  24.960  12.354  1.00  0.00
ATOM   3636  OE2 GLU   227       6.739  26.894  12.116  1.00  0.00
ATOM   3637  C   GLU   227       5.008  23.195   8.059  1.00  0.00
ATOM   3638  O   GLU   227       5.497  22.966   6.952  1.00  0.00
ATOM   3639  N   LEU   228       4.079  22.422   8.622  1.00  0.00
ATOM   3640  H   LEU   228       3.744  22.634   9.551  1.00  0.00
ATOM   3641  CA  LEU   228       3.580  21.215   7.965  1.00  0.00
ATOM   3642  HA  LEU   228       4.414  20.673   7.519  1.00  0.00
ATOM   3643  CB  LEU   228       2.875  20.293   8.963  1.00  0.00
ATOM   3644  HB2 LEU   228       3.497  20.345   9.857  1.00  0.00
ATOM   3645  HB3 LEU   228       1.898  20.729   9.174  1.00  0.00
ATOM   3646  CG  LEU   228       2.701  18.828   8.548  1.00  0.00
ATOM   3647  HG  LEU   228       2.293  18.795   7.537  1.00  0.00
ATOM   3648  CD1 LEU   228       4.040  18.092   8.580  1.00  0.00
ATOM   3649 HD11 LEU   228       4.449  18.125   9.590  1.00  0.00
ATOM   3650 HD12 LEU   228       3.892  17.055   8.281  1.00  0.00
ATOM   3651 HD13 LEU   228       4.736  18.572   7.892  1.00  0.00
ATOM   3652  CD2 LEU   228       1.705  18.141   9.460  1.00  0.00
ATOM   3653 HD21 LEU   228       0.742  18.648   9.394  1.00  0.00
ATOM   3654 HD22 LEU   228       1.590  17.101   9.155  1.00  0.00
ATOM   3655 HD23 LEU   228       2.066  18.180  10.488  1.00  0.00
ATOM   3656  C   LEU   228       2.649  21.530   6.798  1.00  0.00
ATOM   3657  O   LEU   228       2.564  20.757   5.844  1.00  0.00
ATOM   3658  N   TYR   229       1.943  22.657   6.881  1.00  0.00
ATOM   3659  H   TYR   229       1.911  23.185   7.742  1.00  0.00
ATOM   3660  CA  TYR   229       1.124  23.110   5.761  1.00  0.00
ATOM   3661  HA  TYR   229       0.556  22.266   5.371  1.00  0.00
ATOM   3662  CB  TYR   229       0.141  24.210   6.179  1.00  0.00
ATOM   3663  HB2 TYR   229      -0.466  23.808   6.990  1.00  0.00
ATOM   3664  HB3 TYR   229       0.722  25.057   6.547  1.00  0.00
ATOM   3665  CG  TYR   229      -0.763  24.670   5.051  1.00  0.00
ATOM   3666  CD1 TYR   229      -1.690  23.797   4.473  1.00  0.00
ATOM   3667  HD1 TYR   229      -1.758  22.778   4.854  1.00  0.00
ATOM   3668  CE1 TYR   229      -2.516  24.206   3.432  1.00  0.00
ATOM   3669  HE1 TYR   229      -3.231  23.512   2.989  1.00  0.00
ATOM   3670  CZ  TYR   229      -2.427  25.505   2.958  1.00  0.00
ATOM   3671  OH  TYR   229      -3.248  25.911   1.930  1.00  0.00
ATOM   3672  HH  TYR   229      -3.835  25.217   1.622  1.00  0.00
ATOM   3673  CE2 TYR   229      -1.516  26.398   3.513  1.00  0.00
ATOM   3674  HE2 TYR   229      -1.445  27.420   3.143  1.00  0.00
ATOM   3675  CD2 TYR   229      -0.687  25.974   4.554  1.00  0.00
ATOM   3676  HD2 TYR   229       0.034  26.663   4.993  1.00  0.00
ATOM   3677  C   TYR   229       2.020  23.575   4.616  1.00  0.00
ATOM   3678  O   TYR   229       1.700  23.361   3.443  1.00  0.00
ATOM   3679  N   ASP   230       3.145  24.193   4.967  1.00  0.00
ATOM   3680  H   ASP   230       3.291  24.436   5.937  1.00  0.00
ATOM   3681  CA  ASP   230       4.150  24.606   3.990  1.00  0.00
ATOM   3682  HA  ASP   230       3.682  25.221   3.222  1.00  0.00
ATOM   3683  CB  ASP   230       5.262  25.422   4.661  1.00  0.00
ATOM   3684  HB2 ASP   230       5.599  24.856   5.530  1.00  0.00
ATOM   3685  HB3 ASP   230       6.085  25.526   3.954  1.00  0.00
ATOM   3686  CG  ASP   230       4.796  26.802   5.105  1.00  0.00
ATOM   3687  OD1 ASP   230       3.807  27.321   4.548  1.00  0.00
ATOM   3688  OD2 ASP   230       5.432  27.379   6.010  1.00  0.00
ATOM   3689  C   ASP   230       4.737  23.406   3.250  1.00  0.00
ATOM   3690  O   ASP   230       5.054  23.505   2.066  1.00  0.00
ATOM   3691  N   ILE   231       4.875  22.281   3.951  1.00  0.00
ATOM   3692  H   ILE   231       4.728  22.295   4.950  1.00  0.00
ATOM   3693  CA  ILE   231       5.293  21.025   3.329  1.00  0.00
ATOM   3694  HA  ILE   231       6.208  21.148   2.749  1.00  0.00
ATOM   3695  CB  ILE   231       5.487  19.877   4.370  1.00  0.00
ATOM   3696  HB  ILE   231       4.532  19.683   4.858  1.00  0.00
ATOM   3697  CG2 ILE   231       5.985  18.591   3.691  1.00  0.00
ATOM   3698 HG21 ILE   231       6.941  18.784   3.203  1.00  0.00
ATOM   3699 HG22 ILE   231       6.111  17.809   4.439  1.00  0.00
ATOM   3700 HG23 ILE   231       5.257  18.268   2.947  1.00  0.00
ATOM   3701  CG1 ILE   231       6.422  20.293   5.517  1.00  0.00
ATOM   3702 HG12 ILE   231       5.996  21.199   5.948  1.00  0.00
ATOM   3703 HG13 ILE   231       6.385  19.489   6.252  1.00  0.00
ATOM   3704  CD1 ILE   231       7.868  20.552   5.121  1.00  0.00
ATOM   3705 HD11 ILE   231       7.905  21.356   4.386  1.00  0.00
ATOM   3706 HD12 ILE   231       8.441  20.839   6.002  1.00  0.00
ATOM   3707 HD13 ILE   231       8.295  19.646   4.690  1.00  0.00
ATOM   3708  C   ILE   231       4.273  20.595   2.270  1.00  0.00
ATOM   3709  O   ILE   231       4.652  20.257   1.146  1.00  0.00
ATOM   3710  N   MET   232       2.989  20.622   2.632  1.00  0.00
ATOM   3711  H   MET   232       2.749  20.851   3.585  1.00  0.00
ATOM   3712  CA  MET   232       1.905  20.278   1.705  1.00  0.00
ATOM   3713  HA  MET   232       2.065  19.271   1.321  1.00  0.00
ATOM   3714  CB  MET   232       0.540  20.328   2.398  1.00  0.00
ATOM   3715  HB2 MET   232       0.433  21.335   2.801  1.00  0.00
ATOM   3716  HB3 MET   232      -0.207  20.166   1.622  1.00  0.00
ATOM   3717  CG  MET   232       0.342  19.313   3.511  1.00  0.00
ATOM   3718  HG2 MET   232       0.410  18.311   3.089  1.00  0.00
ATOM   3719  HG3 MET   232       1.127  19.449   4.255  1.00  0.00
ATOM   3720  SD  MET   232      -1.265  19.515   4.302  1.00  0.00
ATOM   3721  CE  MET   232      -0.982  18.686   5.865  1.00  0.00
ATOM   3722  HE1 MET   232      -0.170  19.180   6.398  1.00  0.00
ATOM   3723  HE2 MET   232      -1.889  18.727   6.468  1.00  0.00
ATOM   3724  HE3 MET   232      -0.716  17.645   5.682  1.00  0.00
ATOM   3725  C   MET   232       1.881  21.200   0.491  1.00  0.00
ATOM   3726  O   MET   232       1.788  20.728  -0.645  1.00  0.00
ATOM   3727  N   LYS   233       1.968  22.506   0.738  1.00  0.00
ATOM   3728  H   LYS   233       2.025  22.824   1.695  1.00  0.00
ATOM   3729  CA  LYS   233       1.909  23.510  -0.323  1.00  0.00
ATOM   3730  HA  LYS   233       1.017  23.352  -0.930  1.00  0.00
ATOM   3731  CB  LYS   233       1.853  24.915   0.268  1.00  0.00
ATOM   3732  HB2 LYS   233       0.969  24.943   0.906  1.00  0.00
ATOM   3733  HB3 LYS   233       2.746  25.023   0.883  1.00  0.00
ATOM   3734  CG  LYS   233       1.788  26.072  -0.752  1.00  0.00
ATOM   3735  HG2 LYS   233       2.674  26.004  -1.383  1.00  0.00
ATOM   3736  HG3 LYS   233       0.896  25.923  -1.361  1.00  0.00
ATOM   3737  CD  LYS   233       1.732  27.462  -0.094  1.00  0.00
ATOM   3738  HD2 LYS   233       0.847  27.499   0.542  1.00  0.00
ATOM   3739  HD3 LYS   233       2.625  27.581   0.520  1.00  0.00
ATOM   3740  CE  LYS   233       1.668  28.594  -1.128  1.00  0.00
ATOM   3741  HE2 LYS   233       2.553  28.546  -1.763  1.00  0.00
ATOM   3742  HE3 LYS   233       0.775  28.465  -1.740  1.00  0.00
ATOM   3743  NZ  LYS   233       1.618  29.892  -0.461  1.00  0.00
ATOM   3744  HZ1 LYS   233       2.445  30.012   0.105  1.00  0.00
ATOM   3745  HZ2 LYS   233       1.576  30.625  -1.155  1.00  0.00
ATOM   3746  HZ3 LYS   233       0.798  29.937   0.126  1.00  0.00
ATOM   3747  C   LYS   233       3.092  23.367  -1.277  1.00  0.00
ATOM   3748  O   LYS   233       3.032  23.792  -2.434  1.00  0.00
ATOM   3749  N   MET   234       4.159  22.754  -0.779  1.00  0.00
ATOM   3750  H   MET   234       4.163  22.484   0.195  1.00  0.00
ATOM   3751  CA  MET   234       5.352  22.498  -1.571  1.00  0.00
ATOM   3752  HA  MET   234       5.579  23.358  -2.202  1.00  0.00
ATOM   3753  CB  MET   234       6.537  22.250  -0.639  1.00  0.00
ATOM   3754  HB2 MET   234       6.436  22.954   0.187  1.00  0.00
ATOM   3755  HB3 MET   234       6.429  21.233  -0.263  1.00  0.00
ATOM   3756  CG  MET   234       7.893  22.410  -1.272  1.00  0.00
ATOM   3757  HG2 MET   234       8.120  21.523  -1.863  1.00  0.00
ATOM   3758  HG3 MET   234       7.885  23.286  -1.922  1.00  0.00
ATOM   3759  SD  MET   234       9.159  22.621  -0.012  1.00  0.00
ATOM   3760  CE  MET   234       9.759  24.276  -0.376  1.00  0.00
ATOM   3761  HE1 MET   234       8.939  24.988  -0.285  1.00  0.00
ATOM   3762  HE2 MET   234      10.548  24.539   0.328  1.00  0.00
ATOM   3763  HE3 MET   234      10.154  24.304  -1.391  1.00  0.00
ATOM   3764  C   MET   234       5.111  21.304  -2.492  1.00  0.00
ATOM   3765  O   MET   234       5.581  21.283  -3.632  1.00  0.00
ATOM   3766  N   CYS   235       4.364  20.324  -1.989  1.00  0.00
ATOM   3767  H   CYS   235       4.072  20.379  -1.024  1.00  0.00
ATOM   3768  CA  CYS   235       3.968  19.151  -2.768  1.00  0.00
ATOM   3769  HA  CYS   235       4.824  18.772  -3.327  1.00  0.00
ATOM   3770  CB  CYS   235       3.456  18.041  -1.844  1.00  0.00
ATOM   3771  HB2 CYS   235       2.672  18.430  -1.194  1.00  0.00
ATOM   3772  HB3 CYS   235       3.060  17.217  -2.437  1.00  0.00
ATOM   3773  SG  CYS   235       4.697  17.322  -0.754  1.00  0.00
ATOM   3774  HG  CYS   235       3.878  16.456  -0.164  1.00  0.00
ATOM   3775  C   CYS   235       2.878  19.477  -3.786  1.00  0.00
ATOM   3776  O   CYS   235       2.699  18.745  -4.752  1.00  0.00
ATOM   3777  N   TRP   236       2.143  20.560  -3.554  1.00  0.00
ATOM   3778  H   TRP   236       2.297  21.095  -2.711  1.00  0.00
ATOM   3779  CA  TRP   236       1.025  20.931  -4.415  1.00  0.00
ATOM   3780  HA  TRP   236       0.787  20.106  -5.086  1.00  0.00
ATOM   3781  CB  TRP   236      -0.221  21.254  -3.574  1.00  0.00
ATOM   3782  HB2 TRP   236       0.023  22.089  -2.917  1.00  0.00
ATOM   3783  HB3 TRP   236      -1.058  21.529  -4.215  1.00  0.00
ATOM   3784  CG  TRP   236      -0.715  20.117  -2.672  1.00  0.00
ATOM   3785  CD1 TRP   236      -0.547  18.776  -2.870  1.00  0.00
ATOM   3786  HD1 TRP   236       0.002  18.481  -3.764  1.00  0.00
ATOM   3787  NE1 TRP   236      -1.134  18.061  -1.849  1.00  0.00
ATOM   3788  HE1 TRP   236      -1.138  17.055  -1.761  1.00  0.00
ATOM   3789  CE2 TRP   236      -1.717  18.937  -0.973  1.00  0.00
ATOM   3790  CZ2 TRP   236      -2.436  18.690   0.209  1.00  0.00
ATOM   3791  HZ2 TRP   236      -2.581  17.656   0.522  1.00  0.00
ATOM   3792  CH2 TRP   236      -2.915  19.776   0.901  1.00  0.00
ATOM   3793  HH2 TRP   236      -3.478  19.623   1.821  1.00  0.00
ATOM   3794  CZ3 TRP   236      -2.694  21.095   0.445  1.00  0.00
ATOM   3795  HZ3 TRP   236      -3.075  21.952   1.000  1.00  0.00
ATOM   3796  CE3 TRP   236      -1.976  21.342  -0.735  1.00  0.00
ATOM   3797  HE3 TRP   236      -1.814  22.377  -1.037  1.00  0.00
ATOM   3798  CD2 TRP   236      -1.481  20.247  -1.462  1.00  0.00
ATOM   3799  C   TRP   236       1.343  22.075  -5.403  1.00  0.00
ATOM   3800  O   TRP   236       0.436  22.704  -5.962  1.00  0.00
ATOM   3801  N   LYS   237       2.625  22.343  -5.631  1.00  0.00
ATOM   3802  H   LYS   237       3.352  21.898  -5.089  1.00  0.00
ATOM   3803  CA  LYS   237       3.015  23.353  -6.614  1.00  0.00
ATOM   3804  HA  LYS   237       2.551  24.305  -6.359  1.00  0.00
ATOM   3805  CB  LYS   237       4.535  23.541  -6.644  1.00  0.00
ATOM   3806  HB2 LYS   237       4.985  22.548  -6.643  1.00  0.00
ATOM   3807  HB3 LYS   237       4.782  24.051  -7.575  1.00  0.00
ATOM   3808  CG  LYS   237       5.073  24.344  -5.468  1.00  0.00
ATOM   3809  HG2 LYS   237       4.316  25.067  -5.164  1.00  0.00
ATOM   3810  HG3 LYS   237       5.274  23.661  -4.642  1.00  0.00
ATOM   3811  CD  LYS   237       6.346  25.072  -5.842  1.00  0.00
ATOM   3812  HD2 LYS   237       7.163  24.350  -5.862  1.00  0.00
ATOM   3813  HD3 LYS   237       6.218  25.503  -6.835  1.00  0.00
ATOM   3814  CE  LYS   237       6.671  26.175  -4.850  1.00  0.00
ATOM   3815  HE2 LYS   237       5.778  26.784  -4.704  1.00  0.00
ATOM   3816  HE3 LYS   237       6.956  25.717  -3.903  1.00  0.00
ATOM   3817  NZ  LYS   237       7.785  27.037  -5.340  1.00  0.00
ATOM   3818  HZ1 LYS   237       7.520  27.462  -6.217  1.00  0.00
ATOM   3819  HZ2 LYS   237       7.976  27.759  -4.660  1.00  0.00
ATOM   3820  HZ3 LYS   237       8.612  26.473  -5.474  1.00  0.00
ATOM   3821  C   LYS   237       2.482  22.996  -8.005  1.00  0.00
ATOM   3822  O   LYS   237       2.535  21.841  -8.421  1.00  0.00
ATOM   3823  N   GLU   238       1.944  23.992  -8.703  1.00  0.00
ATOM   3824  H   GLU   238       1.871  24.907  -8.283  1.00  0.00
ATOM   3825  CA  GLU   238       1.397  23.799 -10.044  1.00  0.00
ATOM   3826  HA  GLU   238       0.527  23.144 -10.000  1.00  0.00
ATOM   3827  CB  GLU   238       0.968  25.144 -10.641  1.00  0.00
ATOM   3828  HB2 GLU   238       0.360  25.640  -9.884  1.00  0.00
ATOM   3829  HB3 GLU   238       1.881  25.717 -10.804  1.00  0.00
ATOM   3830  CG  GLU   238       0.183  25.055 -11.946  1.00  0.00
ATOM   3831  HG2 GLU   238       0.222  26.035 -12.422  1.00  0.00
ATOM   3832  HG3 GLU   238       0.671  24.321 -12.586  1.00  0.00
ATOM   3833  CD  GLU   238      -1.268  24.655 -11.731  1.00  0.00
ATOM   3834  OE1 GLU   238      -1.534  23.460 -11.504  1.00  0.00
ATOM   3835  OE2 GLU   238      -2.148  25.539 -11.796  1.00  0.00
ATOM   3836  C   GLU   238       2.416  23.110 -10.949  1.00  0.00
ATOM   3837  O   GLU   238       2.128  22.067 -11.532  1.00  0.00
ATOM   3838  N   LYS   239       3.608  23.695 -11.045  1.00  0.00
ATOM   3839  H   LYS   239       3.765  24.581 -10.587  1.00  0.00
ATOM   3840  CA  LYS   239       4.685  23.133 -11.851  1.00  0.00
ATOM   3841  HA  LYS   239       4.285  22.769 -12.797  1.00  0.00
ATOM   3842  CB  LYS   239       5.748  24.188 -12.145  1.00  0.00
ATOM   3843  HB2 LYS   239       6.101  24.565 -11.184  1.00  0.00
ATOM   3844  HB3 LYS   239       6.567  23.685 -12.659  1.00  0.00
ATOM   3845  CG  LYS   239       5.256  25.346 -12.991  1.00  0.00
ATOM   3846  HG2 LYS   239       4.756  24.946 -13.873  1.00  0.00
ATOM   3847  HG3 LYS   239       4.546  25.930 -12.405  1.00  0.00
ATOM   3848  CD  LYS   239       6.408  26.237 -13.423  1.00  0.00
ATOM   3849  HD2 LYS   239       6.823  26.722 -12.540  1.00  0.00
ATOM   3850  HD3 LYS   239       7.173  25.615 -13.889  1.00  0.00
ATOM   3851  CE  LYS   239       5.946  27.296 -14.411  1.00  0.00
ATOM   3852  HE2 LYS   239       5.235  27.950 -13.907  1.00  0.00
ATOM   3853  HE3 LYS   239       6.813  27.876 -14.726  1.00  0.00
ATOM   3854  NZ  LYS   239       5.296  26.684 -15.609  1.00  0.00
ATOM   3855  HZ1 LYS   239       4.492  26.147 -15.318  1.00  0.00
ATOM   3856  HZ2 LYS   239       5.002  27.414 -16.242  1.00  0.00
ATOM   3857  HZ3 LYS   239       5.955  26.077 -16.076  1.00  0.00
ATOM   3858  C   LYS   239       5.315  21.922 -11.167  1.00  0.00
ATOM   3859  O   LYS   239       5.923  22.043 -10.094  1.00  0.00
ATOM   3860  N   ALA   240       5.148  20.759 -11.801  1.00  0.00
ATOM   3861  H   ALA   240       4.525  20.743 -12.596  1.00  0.00
ATOM   3862  CA  ALA   240       5.752  19.498 -11.365  1.00  0.00
ATOM   3863  HA  ALA   240       5.237  19.199 -10.452  1.00  0.00
ATOM   3864  CB  ALA   240       5.531  18.425 -12.421  1.00  0.00
ATOM   3865  HB1 ALA   240       6.049  18.706 -13.338  1.00  0.00
ATOM   3866  HB2 ALA   240       5.923  17.474 -12.060  1.00  0.00
ATOM   3867  HB3 ALA   240       4.465  18.326 -12.622  1.00  0.00
ATOM   3868  C   ALA   240       7.244  19.615 -11.037  1.00  0.00
ATOM   3869  O   ALA   240       7.692  19.137  -9.991  1.00  0.00
ATOM   3870  N   GLU   241       7.999  20.260 -11.928  1.00  0.00
ATOM   3871  H   GLU   241       7.565  20.590 -12.778  1.00  0.00
ATOM   3872  CA  GLU   241       9.443  20.435 -11.773  1.00  0.00
ATOM   3873  HA  GLU   241       9.916  19.467 -11.607  1.00  0.00
ATOM   3874  CB  GLU   241      10.049  21.068 -13.041  1.00  0.00
ATOM   3875  HB2 GLU   241      11.127  21.113 -12.886  1.00  0.00
ATOM   3876  HB3 GLU   241       9.829  20.391 -13.866  1.00  0.00
ATOM   3877  CG  GLU   241       9.522  22.468 -13.374  1.00  0.00
ATOM   3878  HG2 GLU   241       8.447  22.446 -13.199  1.00  0.00
ATOM   3879  HG3 GLU   241       9.987  23.180 -12.693  1.00  0.00
ATOM   3880  CD  GLU   241       9.794  22.890 -14.812  1.00  0.00
ATOM   3881  OE1 GLU   241      10.970  22.875 -15.242  1.00  0.00
ATOM   3882  OE2 GLU   241       8.824  23.259 -15.509  1.00  0.00
ATOM   3883  C   GLU   241       9.822  21.256 -10.533  1.00  0.00
ATOM   3884  O   GLU   241      10.970  21.219 -10.092  1.00  0.00
ATOM   3885  N   GLU   242       8.857  21.991  -9.983  1.00  0.00
ATOM   3886  H   GLU   242       7.942  22.003 -10.410  1.00  0.00
ATOM   3887  CA  GLU   242       9.100  22.869  -8.833  1.00  0.00
ATOM   3888  HA  GLU   242      10.170  23.044  -8.723  1.00  0.00
ATOM   3889  CB  GLU   242       8.401  24.220  -9.030  1.00  0.00
ATOM   3890  HB2 GLU   242       7.337  24.020  -9.158  1.00  0.00
ATOM   3891  HB3 GLU   242       8.554  24.800  -8.120  1.00  0.00
ATOM   3892  CG  GLU   242       8.919  25.011 -10.232  1.00  0.00
ATOM   3893  HG2 GLU   242      10.008  24.977 -10.201  1.00  0.00
ATOM   3894  HG3 GLU   242       8.565  24.510 -11.133  1.00  0.00
ATOM   3895  CD  GLU   242       8.458  26.458 -10.245  1.00  0.00
ATOM   3896  OE1 GLU   242       7.418  26.769  -9.627  1.00  0.00
ATOM   3897  OE2 GLU   242       9.144  27.290 -10.881  1.00  0.00
ATOM   3898  C   GLU   242       8.690  22.232  -7.504  1.00  0.00
ATOM   3899  O   GLU   242       8.704  22.884  -6.457  1.00  0.00
ATOM   3900  N   ARG   243       8.333  20.952  -7.555  1.00  0.00
ATOM   3901  H   ARG   243       8.253  20.496  -8.452  1.00  0.00
ATOM   3902  CA  ARG   243       7.967  20.198  -6.360  1.00  0.00
ATOM   3903  HA  ARG   243       7.651  20.882  -5.572  1.00  0.00
ATOM   3904  CB  ARG   243       6.809  19.236  -6.669  1.00  0.00
ATOM   3905  HB2 ARG   243       7.223  18.376  -7.195  1.00  0.00
ATOM   3906  HB3 ARG   243       6.384  18.911  -5.720  1.00  0.00
ATOM   3907  CG  ARG   243       5.711  19.879  -7.527  1.00  0.00
ATOM   3908  HG2 ARG   243       5.735  20.952  -7.333  1.00  0.00
ATOM   3909  HG3 ARG   243       5.965  19.694  -8.571  1.00  0.00
ATOM   3910  CD  ARG   243       4.316  19.343  -7.243  1.00  0.00
ATOM   3911  HD2 ARG   243       4.261  19.079  -6.187  1.00  0.00
ATOM   3912  HD3 ARG   243       3.597  20.134  -7.457  1.00  0.00
ATOM   3913  NE  ARG   243       3.970  18.169  -8.037  1.00  0.00
ATOM   3914  HE  ARG   243       4.460  17.315  -7.812  1.00  0.00
ATOM   3915  CZ  ARG   243       3.071  18.146  -9.022  1.00  0.00
ATOM   3916  NH1 ARG   243       2.414  19.248  -9.368  1.00  0.00
ATOM   3917 HH11 ARG   243       2.595  20.114  -8.882  1.00  0.00
ATOM   3918 HH12 ARG   243       1.736  19.214 -10.116  1.00  0.00
ATOM   3919  NH2 ARG   243       2.825  17.009  -9.666  1.00  0.00
ATOM   3920 HH21 ARG   243       3.320  16.168  -9.406  1.00  0.00
ATOM   3921 HH22 ARG   243       2.144  16.992 -10.412  1.00  0.00
ATOM   3922  C   ARG   243       9.206  19.468  -5.825  1.00  0.00
ATOM   3923  O   ARG   243      10.079  19.085  -6.607  1.00  0.00
ATOM   3924  N   PRO   244       9.295  19.277  -4.494  1.00  0.00
ATOM   3925  CD  PRO   244       8.270  19.458  -3.446  1.00  0.00
ATOM   3926  HD2 PRO   244       7.390  18.864  -3.697  1.00  0.00
ATOM   3927  HD3 PRO   244       7.993  20.511  -3.391  1.00  0.00
ATOM   3928  CG  PRO   244       8.955  18.977  -2.189  1.00  0.00
ATOM   3929  HG2 PRO   244       8.652  17.950  -1.985  1.00  0.00
ATOM   3930  HG3 PRO   244       8.663  19.614  -1.354  1.00  0.00
ATOM   3931  CB  PRO   244      10.413  19.072  -2.443  1.00  0.00
ATOM   3932  HB2 PRO   244      10.922  18.299  -1.868  1.00  0.00
ATOM   3933  HB3 PRO   244      10.846  20.044  -2.206  1.00  0.00
ATOM   3934  CA  PRO   244      10.558  18.787  -3.940  1.00  0.00
ATOM   3935  HA  PRO   244      11.372  19.341  -4.409  1.00  0.00
ATOM   3936  C   PRO   244      10.754  17.293  -4.183  1.00  0.00
ATOM   3937  O   PRO   244       9.799  16.593  -4.526  1.00  0.00
ATOM   3938  N   THR   245      11.982  16.819  -4.022  1.00  0.00
ATOM   3939  H   THR   245      12.746  17.455  -3.841  1.00  0.00
ATOM   3940  CA  THR   245      12.275  15.395  -4.105  1.00  0.00
ATOM   3941  HA  THR   245      11.736  14.951  -4.942  1.00  0.00
ATOM   3942  CB  THR   245      13.786  15.131  -4.295  1.00  0.00
ATOM   3943  HB  THR   245      13.941  14.056  -4.383  1.00  0.00
ATOM   3944  CG2 THR   245      14.323  15.829  -5.548  1.00  0.00
ATOM   3945 HG21 THR   245      14.168  16.904  -5.460  1.00  0.00
ATOM   3946 HG22 THR   245      15.388  15.622  -5.651  1.00  0.00
ATOM   3947 HG23 THR   245      13.794  15.457  -6.426  1.00  0.00
ATOM   3948  OG1 THR   245      14.500  15.603  -3.147  1.00  0.00
ATOM   3949  HG1 THR   245      15.439  15.439  -3.264  1.00  0.00
ATOM   3950  C   THR   245      11.812  14.711  -2.814  1.00  0.00
ATOM   3951  O   THR   245      11.712  15.359  -1.765  1.00  0.00
ATOM   3952  N   PHE   246      11.525  13.410  -2.897  1.00  0.00
ATOM   3953  H   PHE   246      11.469  12.973  -3.806  1.00  0.00
ATOM   3954  CA  PHE   246      11.201  12.605  -1.718  1.00  0.00
ATOM   3955  HA  PHE   246      10.421  13.098  -1.139  1.00  0.00
ATOM   3956  CB  PHE   246      10.702  11.222  -2.132  1.00  0.00
ATOM   3957  HB2 PHE   246      11.228  10.883  -3.024  1.00  0.00
ATOM   3958  HB3 PHE   246      10.863  10.509  -1.323  1.00  0.00
ATOM   3959  CG  PHE   246       9.233  11.180  -2.456  1.00  0.00
ATOM   3960  CD1 PHE   246       8.284  11.390  -1.462  1.00  0.00
ATOM   3961  HD1 PHE   246       8.618  11.582  -0.442  1.00  0.00
ATOM   3962  CE1 PHE   246       6.936  11.357  -1.750  1.00  0.00
ATOM   3963  HE1 PHE   246       6.203  11.531  -0.962  1.00  0.00
ATOM   3964  CZ  PHE   246       6.512  11.103  -3.046  1.00  0.00
ATOM   3965  HZ  PHE   246       5.447  11.067  -3.276  1.00  0.00
ATOM   3966  CE2 PHE   246       7.445  10.894  -4.049  1.00  0.00
ATOM   3967  HE2 PHE   246       7.115  10.700  -5.070  1.00  0.00
ATOM   3968  CD2 PHE   246       8.799  10.932  -3.753  1.00  0.00
ATOM   3969  HD2 PHE   246       9.534  10.766  -4.541  1.00  0.00
ATOM   3970  C   PHE   246      12.377  12.470  -0.741  1.00  0.00
ATOM   3971  O   PHE   246      12.180  12.242   0.456  1.00  0.00
ATOM   3972  N   ASP   247      13.595  12.611  -1.257  1.00  0.00
ATOM   3973  H   ASP   247      13.714  12.696  -2.256  1.00  0.00
ATOM   3974  CA  ASP   247      14.790  12.587  -0.416  1.00  0.00
ATOM   3975  HA  ASP   247      14.770  11.713   0.234  1.00  0.00
ATOM   3976  CB  ASP   247      16.046  12.520  -1.286  1.00  0.00
ATOM   3977  HB2 ASP   247      15.737  12.247  -2.295  1.00  0.00
ATOM   3978  HB3 ASP   247      16.501  13.511  -1.301  1.00  0.00
ATOM   3979  CG  ASP   247      17.052  11.512  -0.777  1.00  0.00
ATOM   3980  OD1 ASP   247      17.700  11.782   0.258  1.00  0.00
ATOM   3981  OD2 ASP   247      17.197  10.449  -1.419  1.00  0.00
ATOM   3982  C   ASP   247      14.822  13.819   0.494  1.00  0.00
ATOM   3983  O   ASP   247      15.288  13.746   1.635  1.00  0.00
ATOM   3984  N   TYR   248      14.308  14.935  -0.026  1.00  0.00
ATOM   3985  H   TYR   248      14.038  14.918  -0.999  1.00  0.00
ATOM   3986  CA  TYR   248      14.187  16.197   0.707  1.00  0.00
ATOM   3987  HA  TYR   248      15.097  16.390   1.275  1.00  0.00
ATOM   3988  CB  TYR   248      13.970  17.353  -0.284  1.00  0.00
ATOM   3989  HB2 TYR   248      14.841  17.381  -0.940  1.00  0.00
ATOM   3990  HB3 TYR   248      13.089  17.080  -0.864  1.00  0.00
ATOM   3991  CG  TYR   248      13.762  18.722   0.338  1.00  0.00
ATOM   3992  CD1 TYR   248      14.848  19.545   0.652  1.00  0.00
ATOM   3993  HD1 TYR   248      15.857  19.187   0.447  1.00  0.00
ATOM   3994  CE1 TYR   248      14.656  20.808   1.219  1.00  0.00
ATOM   3995  HE1 TYR   248      15.509  21.441   1.466  1.00  0.00
ATOM   3996  CZ  TYR   248      13.363  21.257   1.466  1.00  0.00
ATOM   3997  OH  TYR   248      13.156  22.496   2.023  1.00  0.00
ATOM   3998  HH  TYR   248      13.973  22.968   2.202  1.00  0.00
ATOM   3999  CE2 TYR   248      12.271  20.462   1.157  1.00  0.00
ATOM   4000  HE2 TYR   248      11.259  20.814   1.352  1.00  0.00
ATOM   4001  CD2 TYR   248      12.474  19.204   0.594  1.00  0.00
ATOM   4002  HD2 TYR   248      11.620  18.574   0.343  1.00  0.00
ATOM   4003  C   TYR   248      13.066  16.145   1.750  1.00  0.00
ATOM   4004  O   TYR   248      13.259  16.530   2.901  1.00  0.00
ATOM   4005  N   LEU   249      11.892  15.669   1.339  1.00  0.00
ATOM   4006  H   LEU   249      11.745  15.482   0.358  1.00  0.00
ATOM   4007  CA  LEU   249      10.756  15.528   2.251  1.00  0.00
ATOM   4008  HA  LEU   249      10.500  16.500   2.673  1.00  0.00
ATOM   4009  CB  LEU   249       9.535  14.982   1.508  1.00  0.00
ATOM   4010  HB2 LEU   249       9.926  14.079   1.038  1.00  0.00
ATOM   4011  HB3 LEU   249       8.759  14.710   2.224  1.00  0.00
ATOM   4012  CG  LEU   249       8.937  15.903   0.431  1.00  0.00
ATOM   4013  HG  LEU   249       9.757  16.396  -0.092  1.00  0.00
ATOM   4014  CD1 LEU   249       8.093  15.128  -0.568  1.00  0.00
ATOM   4015 HD11 LEU   249       7.273  14.635  -0.046  1.00  0.00
ATOM   4016 HD12 LEU   249       7.689  15.814  -1.312  1.00  0.00
ATOM   4017 HD13 LEU   249       8.711  14.378  -1.062  1.00  0.00
ATOM   4018  CD2 LEU   249       8.129  17.051   1.037  1.00  0.00
ATOM   4019 HD21 LEU   249       8.774  17.652   1.677  1.00  0.00
ATOM   4020 HD22 LEU   249       7.727  17.674   0.238  1.00  0.00
ATOM   4021 HD23 LEU   249       7.308  16.645   1.628  1.00  0.00
ATOM   4022  C   LEU   249      11.103  14.689   3.493  1.00  0.00
ATOM   4023  O   LEU   249      10.834  15.109   4.619  1.00  0.00
ATOM   4024  N   GLN   250      11.734  13.531   3.284  1.00  0.00
ATOM   4025  H   GLN   250      11.858  13.204   2.336  1.00  0.00
ATOM   4026  CA  GLN   250      12.214  12.682   4.381  1.00  0.00
ATOM   4027  HA  GLN   250      11.373  12.390   5.011  1.00  0.00
ATOM   4028  CB  GLN   250      12.885  11.413   3.844  1.00  0.00
ATOM   4029  HB2 GLN   250      12.208  10.978   3.108  1.00  0.00
ATOM   4030  HB3 GLN   250      13.807  11.722   3.350  1.00  0.00
ATOM   4031  CG  GLN   250      13.206  10.371   4.921  1.00  0.00
ATOM   4032  HG2 GLN   250      13.288  10.885   5.879  1.00  0.00
ATOM   4033  HG3 GLN   250      12.384   9.657   4.961  1.00  0.00
ATOM   4034  CD  GLN   250      14.501   9.609   4.666  1.00  0.00
ATOM   4035  OE1 GLN   250      15.002   9.552   3.539  1.00  0.00
ATOM   4036  NE2 GLN   250      15.049   9.018   5.722  1.00  0.00
ATOM   4037 HE21 GLN   250      15.908   8.497   5.617  1.00  0.00
ATOM   4038 HE22 GLN   250      14.604   9.091   6.626  1.00  0.00
ATOM   4039  C   GLN   250      13.191  13.417   5.291  1.00  0.00
ATOM   4040  O   GLN   250      13.198  13.202   6.504  1.00  0.00
ATOM   4041  N   SER   251      14.018  14.274   4.697  1.00  0.00
ATOM   4042  H   SER   251      14.001  14.365   3.692  1.00  0.00
ATOM   4043  CA  SER   251      15.012  15.037   5.444  1.00  0.00
ATOM   4044  HA  SER   251      15.545  14.379   6.131  1.00  0.00
ATOM   4045  CB  SER   251      16.027  15.671   4.488  1.00  0.00
ATOM   4046  HB2 SER   251      16.569  14.875   3.977  1.00  0.00
ATOM   4047  HB3 SER   251      15.487  16.271   3.755  1.00  0.00
ATOM   4048  OG  SER   251      16.943  16.492   5.185  1.00  0.00
ATOM   4049  HG  SER   251      17.566  16.876   4.563  1.00  0.00
ATOM   4050  C   SER   251      14.362  16.103   6.329  1.00  0.00
ATOM   4051  O   SER   251      14.658  16.187   7.523  1.00  0.00
ATOM   4052  N   VAL   252      13.469  16.899   5.743  1.00  0.00
ATOM   4053  H   VAL   252      13.276  16.783   4.758  1.00  0.00
ATOM   4054  CA  VAL   252      12.850  18.028   6.445  1.00  0.00
ATOM   4055  HA  VAL   252      13.579  18.544   7.068  1.00  0.00
ATOM   4056  CB  VAL   252      12.237  19.052   5.446  1.00  0.00
ATOM   4057  HB  VAL   252      11.554  18.522   4.783  1.00  0.00
ATOM   4058  CG1 VAL   252      11.481  20.159   6.174  1.00  0.00
ATOM   4059 HG11 VAL   252      12.164  20.691   6.837  1.00  0.00
ATOM   4060 HG12 VAL   252      11.066  20.856   5.445  1.00  0.00
ATOM   4061 HG13 VAL   252      10.672  19.723   6.760  1.00  0.00
ATOM   4062  CG2 VAL   252      13.334  19.663   4.586  1.00  0.00
ATOM   4063 HG21 VAL   252      13.838  18.875   4.026  1.00  0.00
ATOM   4064 HG22 VAL   252      12.895  20.378   3.891  1.00  0.00
ATOM   4065 HG23 VAL   252      14.055  20.173   5.224  1.00  0.00
ATOM   4066  C   VAL   252      11.824  17.566   7.484  1.00  0.00
ATOM   4067  O   VAL   252      11.703  18.167   8.555  1.00  0.00
ATOM   4068  N   LEU   253      11.094  16.503   7.162  1.00  0.00
ATOM   4069  H   LEU   253      11.170  16.101   6.239  1.00  0.00
ATOM   4070  CA  LEU   253      10.131  15.923   8.092  1.00  0.00
ATOM   4071  HA  LEU   253       9.440  16.693   8.435  1.00  0.00
ATOM   4072  CB  LEU   253       9.328  14.814   7.410  1.00  0.00
ATOM   4073  HB2 LEU   253      10.065  14.316   6.781  1.00  0.00
ATOM   4074  HB3 LEU   253       8.977  14.122   8.176  1.00  0.00
ATOM   4075  CG  LEU   253       8.146  15.265   6.552  1.00  0.00
ATOM   4076  HG  LEU   253       8.438  16.149   5.985  1.00  0.00
ATOM   4077  CD1 LEU   253       7.729  14.162   5.590  1.00  0.00
ATOM   4078 HD11 LEU   253       7.437  13.277   6.155  1.00  0.00
ATOM   4079 HD12 LEU   253       6.887  14.502   4.988  1.00  0.00
ATOM   4080 HD13 LEU   253       8.566  13.914   4.936  1.00  0.00
ATOM   4081  CD2 LEU   253       6.976  15.689   7.426  1.00  0.00
ATOM   4082 HD21 LEU   253       7.281  16.517   8.066  1.00  0.00
ATOM   4083 HD22 LEU   253       6.146  16.006   6.794  1.00  0.00
ATOM   4084 HD23 LEU   253       6.660  14.849   8.044  1.00  0.00
ATOM   4085  C   LEU   253      10.825  15.380   9.336  1.00  0.00
ATOM   4086  O   LEU   253      10.296  15.473  10.444  1.00  0.00
ATOM   4087  N   ASP   254      11.983  14.763   9.163  1.00  0.00
ATOM   4088  H   ASP   254      12.372  14.651   8.238  1.00  0.00
ATOM   4089  CA  ASP   254      12.699  14.170  10.294  1.00  0.00
ATOM   4090  HA  ASP   254      12.017  13.550  10.875  1.00  0.00
ATOM   4091  CB  ASP   254      13.846  13.307   9.813  1.00  0.00
ATOM   4092  HB2 ASP   254      14.033  13.544   8.766  1.00  0.00
ATOM   4093  HB3 ASP   254      14.727  13.558  10.405  1.00  0.00
ATOM   4094  CG  ASP   254      13.556  11.851   9.949  1.00  0.00
ATOM   4095  OD1 ASP   254      12.850  11.465  10.895  1.00  0.00
ATOM   4096  OD2 ASP   254      14.031  11.084   9.109  1.00  0.00
ATOM   4097  C   ASP   254      13.222  15.215  11.257  1.00  0.00
ATOM   4098  O   ASP   254      13.253  15.004  12.452  1.00  0.00
ATOM   4099  N   ASP   255      13.610  16.355  10.714  1.00  0.00
ATOM   4100  H   ASP   255      13.668  16.425   9.708  1.00  0.00
ATOM   4101  CA  ASP   255      13.961  17.513  11.504  1.00  0.00
ATOM   4102  HA  ASP   255      14.528  17.214  12.385  1.00  0.00
ATOM   4103  CB  ASP   255      14.822  18.456  10.665  1.00  0.00
ATOM   4104  HB2 ASP   255      14.182  18.850   9.876  1.00  0.00
ATOM   4105  HB3 ASP   255      15.157  19.274  11.302  1.00  0.00
ATOM   4106  CG  ASP   255      16.022  17.773  10.048  1.00  0.00
ATOM   4107  OD1 ASP   255      16.491  16.754  10.579  1.00  0.00
ATOM   4108  OD2 ASP   255      16.510  18.278   9.028  1.00  0.00
ATOM   4109  C   ASP   255      12.746  18.293  11.986  1.00  0.00
ATOM   4110  O   ASP   255      12.612  19.466  11.677  1.00  0.00
ATOM   4111  N   PHE   256      11.865  17.675  12.753  1.00  0.00
ATOM   4112  H   PHE   256      11.940  16.697  12.991  1.00  0.00
ATOM   4113  CA  PHE   256      10.677  18.400  13.175  1.00  0.00
ATOM   4114  HA  PHE   256      10.785  19.457  12.933  1.00  0.00
ATOM   4115  CB  PHE   256       9.442  17.863  12.470  1.00  0.00
ATOM   4116  HB2 PHE   256       9.702  17.370  11.533  1.00  0.00
ATOM   4117  HB3 PHE   256       8.955  17.149  13.133  1.00  0.00
ATOM   4118  CG  PHE   256       8.413  18.911  12.133  1.00  0.00
ATOM   4119  CD1 PHE   256       8.511  19.651  10.989  1.00  0.00
ATOM   4120  HD1 PHE   256       9.358  19.489  10.322  1.00  0.00
ATOM   4121  CE1 PHE   256       7.558  20.590  10.675  1.00  0.00
ATOM   4122  HE1 PHE   256       7.657  21.177   9.762  1.00  0.00
ATOM   4123  CZ  PHE   256       6.500  20.788  11.496  1.00  0.00
ATOM   4124  HZ  PHE   256       5.745  21.534  11.248  1.00  0.00
ATOM   4125  CE2 PHE   256       6.381  20.052  12.632  1.00  0.00
ATOM   4126  HE2 PHE   256       5.528  20.210  13.291  1.00  0.00
ATOM   4127  CD2 PHE   256       7.328  19.117  12.950  1.00  0.00
ATOM   4128  HD2 PHE   256       7.225  18.526  13.860  1.00  0.00
ATOM   4129  C   PHE   256      10.453  18.426  14.674  1.00  0.00
ATOM   4130  O   PHE   256      10.628  19.446  15.313  1.00  0.00
ATOM   4131  N   TYR   257      10.061  17.283  15.229  1.00  0.00
ATOM   4132  H   TYR   257      10.113  16.423  14.702  1.00  0.00
ATOM   4133  CA  TYR   257       9.499  17.237  16.573  1.00  0.00
ATOM   4134  HA  TYR   257       9.121  16.236  16.781  1.00  0.00
ATOM   4135  CB  TYR   257      10.567  17.583  17.614  1.00  0.00
ATOM   4136  HB2 TYR   257      11.379  16.865  17.497  1.00  0.00
ATOM   4137  HB3 TYR   257      10.931  18.583  17.381  1.00  0.00
ATOM   4138  CG  TYR   257      10.065  17.548  19.039  1.00  0.00
ATOM   4139  CD1 TYR   257       9.885  16.342  19.703  1.00  0.00
ATOM   4140  HD1 TYR   257      10.111  15.414  19.179  1.00  0.00
ATOM   4141  CE1 TYR   257       9.428  16.306  21.008  1.00  0.00
ATOM   4142  HE1 TYR   257       9.291  15.353  21.518  1.00  0.00
ATOM   4143  CZ  TYR   257       9.145  17.485  21.663  1.00  0.00
ATOM   4144  OH  TYR   257       8.690  17.453  22.961  1.00  0.00
ATOM   4145  HH  TYR   257       8.607  16.562  23.308  1.00  0.00
ATOM   4146  CE2 TYR   257       9.315  18.695  21.026  1.00  0.00
ATOM   4147  HE2 TYR   257       9.091  19.628  21.543  1.00  0.00
ATOM   4148  CD2 TYR   257       9.773  18.721  19.722  1.00  0.00
ATOM   4149  HD2 TYR   257       9.911  19.674  19.211  1.00  0.00
ATOM   4150  C   TYR   257       8.312  18.185  16.707  1.00  0.00
ATOM   4151  O   TYR   257       7.169  17.748  16.850  1.00  0.00
ATOM   4152  OXT TYR   257       7.728  18.247  17.820  1.00  0.00
TER   
ATOM   4153 Cl-  Cl-   258      -5.322 -12.438  17.542  1.00  0.00
TER   
ATOM   4154  O   WAT   259      40.310  36.753  35.963  1.00  0.00
ATOM   4155  H1  WAT   259      40.230  35.838  35.692  1.00  0.00
ATOM   4156  H2  WAT   259      39.897  37.250  35.257  1.00  0.00
TER   
ATOM   4157  O   WAT   260      38.442  38.531  37.844  1.00  0.00
ATOM   4158  H1  WAT   260      37.666  38.051  38.134  1.00  0.00
ATOM   4159  H2  WAT   260      39.093  37.851  37.670  1.00  0.00
TER   
ATOM   4160  O   WAT   261      32.458  38.843  38.722  1.00  0.00
ATOM   4161  H1  WAT   261      31.627  38.588  39.121  1.00  0.00
ATOM   4162  H2  WAT   261      33.067  38.914  39.457  1.00  0.00
TER   
ATOM   4163  O   WAT   262      30.868  33.803  32.506  1.00  0.00
ATOM   4164  H1  WAT   262      29.979  34.145  32.404  1.00  0.00
ATOM   4165  H2  WAT   262      31.152  33.603  31.614  1.00  0.00
TER   
ATOM   4166  O   WAT   263      28.831  36.404  38.390  1.00  0.00
ATOM   4167  H1  WAT   263      29.403  35.636  38.390  1.00  0.00
ATOM   4168  H2  WAT   263      28.831  36.702  37.481  1.00  0.00
TER   
ATOM   4169  O   WAT   264      37.883  41.207  37.851  1.00  0.00
ATOM   4170  H1  WAT   264      37.814  40.265  37.690  1.00  0.00
ATOM   4171  H2  WAT   264      38.645  41.297  38.423  1.00  0.00
TER   
ATOM   4172  O   WAT   265      30.073  31.812  40.177  1.00  0.00
ATOM   4173  H1  WAT   265      29.894  30.915  40.457  1.00  0.00
ATOM   4174  H2  WAT   265      29.671  32.359  40.851  1.00  0.00
TER   
ATOM   4175  O   WAT   266      38.913  34.014  38.078  1.00  0.00
ATOM   4176  H1  WAT   266      39.290  33.141  37.965  1.00  0.00
ATOM   4177  H2  WAT   266      38.815  34.349  37.187  1.00  0.00
TER   
ATOM   4178  O   WAT   267      33.044  32.386  33.540  1.00  0.00
ATOM   4179  H1  WAT   267      33.150  33.286  33.847  1.00  0.00
ATOM   4180  H2  WAT   267      32.133  32.338  33.249  1.00  0.00
TER   
ATOM   4181  O   WAT   268      30.692  34.308  38.785  1.00  0.00
ATOM   4182  H1  WAT   268      31.373  34.572  39.404  1.00  0.00
ATOM   4183  H2  WAT   268      30.377  33.468  39.119  1.00  0.00
TER   
ATOM   4184  O   WAT   269      34.885  35.355  37.872  1.00  0.00
ATOM   4185  H1  WAT   269      35.392  35.853  38.513  1.00  0.00
ATOM   4186  H2  WAT   269      35.416  34.578  37.696  1.00  0.00
TER   
ATOM   4187  O   WAT   270      39.555  40.107  33.638  1.00  0.00
ATOM   4188  H1  WAT   270      38.937  40.571  33.074  1.00  0.00
ATOM   4189  H2  WAT   270      40.068  40.799  34.055  1.00  0.00
TER   
ATOM   4190  O   WAT   271      34.418  39.634  40.316  1.00  0.00
ATOM   4191  H1  WAT   271      34.085  40.261  40.958  1.00  0.00
ATOM   4192  H2  WAT   271      34.595  40.160  39.536  1.00  0.00
TER   
ATOM   4193  O   WAT   272      32.850  31.706  40.146  1.00  0.00
ATOM   4194  H1  WAT   272      33.191  32.550  39.851  1.00  0.00
ATOM   4195  H2  WAT   272      31.911  31.854  40.262  1.00  0.00
TER   
ATOM   4196  O   WAT   273      28.924  40.792  31.012  1.00  0.00
ATOM   4197  H1  WAT   273      28.546  41.281  30.280  1.00  0.00
ATOM   4198  H2  WAT   273      29.181  41.465  31.642  1.00  0.00
TER   
ATOM   4199  O   WAT   274      36.533  29.194  36.470  1.00  0.00
ATOM   4200  H1  WAT   274      36.840  28.639  35.754  1.00  0.00
ATOM   4201  H2  WAT   274      35.603  29.328  36.287  1.00  0.00
TER   
ATOM   4202  O   WAT   275      38.921  37.259  33.206  1.00  0.00
ATOM   4203  H1  WAT   275      37.994  37.192  33.435  1.00  0.00
ATOM   4204  H2  WAT   275      39.073  38.197  33.092  1.00  0.00
TER   
ATOM   4205  O   WAT   276      38.908  33.530  30.203  1.00  0.00
ATOM   4206  H1  WAT   276      37.968  33.692  30.288  1.00  0.00
ATOM   4207  H2  WAT   276      39.226  34.249  29.656  1.00  0.00
TER   
ATOM   4208  O   WAT   277      34.526  37.785  35.988  1.00  0.00
ATOM   4209  H1  WAT   277      34.122  37.073  35.493  1.00  0.00
ATOM   4210  H2  WAT   277      34.613  37.441  36.877  1.00  0.00
TER   
ATOM   4211  O   WAT   278      34.994  41.472  38.152  1.00  0.00
ATOM   4212  H1  WAT   278      34.697  40.866  37.473  1.00  0.00
ATOM   4213  H2  WAT   278      35.944  41.510  38.041  1.00  0.00
TER   
ATOM   4214  O   WAT   279      33.239  34.560  39.768  1.00  0.00
ATOM   4215  H1  WAT   279      33.791  34.669  38.993  1.00  0.00
ATOM   4216  H2  WAT   279      33.753  34.933  40.484  1.00  0.00
TER   
ATOM   4217  O   WAT   280      31.227  36.680  33.489  1.00  0.00
ATOM   4218  H1  WAT   280      31.106  37.406  32.877  1.00  0.00
ATOM   4219  H2  WAT   280      30.917  35.910  33.012  1.00  0.00
TER   
ATOM   4220  O   WAT   281      28.865  39.851  39.296  1.00  0.00
ATOM   4221  H1  WAT   281      28.943  39.986  38.351  1.00  0.00
ATOM   4222  H2  WAT   281      29.479  39.143  39.488  1.00  0.00
TER   
ATOM   4223  O   WAT   282      30.110  41.551  35.706  1.00  0.00
ATOM   4224  H1  WAT   282      29.703  41.693  34.852  1.00  0.00
ATOM   4225  H2  WAT   282      31.001  41.267  35.503  1.00  0.00
TER   
ATOM   4226  O   WAT   283      33.693  30.023  36.871  1.00  0.00
ATOM   4227  H1  WAT   283      33.250  30.804  36.540  1.00  0.00
ATOM   4228  H2  WAT   283      34.252  30.346  37.578  1.00  0.00
TER   
ATOM   4229  O   WAT   284      36.809  29.644  31.752  1.00  0.00
ATOM   4230  H1  WAT   284      36.184  29.640  32.477  1.00  0.00
ATOM   4231  H2  WAT   284      36.722  28.777  31.355  1.00  0.00
TER   
ATOM   4232  O   WAT   285      35.731  30.568  38.730  1.00  0.00
ATOM   4233  H1  WAT   285      36.028  31.474  38.649  1.00  0.00
ATOM   4234  H2  WAT   285      36.279  30.080  38.116  1.00  0.00
TER   
ATOM   4235  O   WAT   286      33.485  35.147  34.599  1.00  0.00
ATOM   4236  H1  WAT   286      33.259  34.930  35.504  1.00  0.00
ATOM   4237  H2  WAT   286      32.704  35.579  34.254  1.00  0.00
TER   
ATOM   4238  O   WAT   287      40.714  35.153  33.198  1.00  0.00
ATOM   4239  H1  WAT   287      40.115  35.876  33.015  1.00  0.00
ATOM   4240  H2  WAT   287      41.262  35.091  32.416  1.00  0.00
TER   
ATOM   4241  O   WAT   288      39.321  33.789  35.229  1.00  0.00
ATOM   4242  H1  WAT   288      39.714  34.106  34.416  1.00  0.00
ATOM   4243  H2  WAT   288      39.682  32.910  35.343  1.00  0.00
TER   
ATOM   4244  O   WAT   289      28.357  30.379  37.452  1.00  0.00
ATOM   4245  H1  WAT   289      28.069  30.950  38.164  1.00  0.00
ATOM   4246  H2  WAT   289      29.102  29.900  37.815  1.00  0.00
TER   
ATOM   4247  O   WAT   290      28.544  34.321  28.662  1.00  0.00
ATOM   4248  H1  WAT   290      28.462  35.264  28.803  1.00  0.00
ATOM   4249  H2  WAT   290      28.193  34.179  27.783  1.00  0.00
TER   
ATOM   4250  O   WAT   291      39.906  36.380  39.324  1.00  0.00
ATOM   4251  H1  WAT   291      39.174  36.888  39.673  1.00  0.00
ATOM   4252  H2  WAT   291      39.509  35.563  39.023  1.00  0.00
TER   
ATOM   4253  O   WAT   292      36.344  33.055  37.729  1.00  0.00
ATOM   4254  H1  WAT   292      36.348  32.614  36.879  1.00  0.00
ATOM   4255  H2  WAT   292      37.239  33.377  37.836  1.00  0.00
TER   
ATOM   4256  O   WAT   293      32.194  32.938  36.688  1.00  0.00
ATOM   4257  H1  WAT   293      31.854  33.415  37.445  1.00  0.00
ATOM   4258  H2  WAT   293      31.432  32.484  36.328  1.00  0.00
TER   
ATOM   4259  O   WAT   294      36.406  34.056  30.720  1.00  0.00
ATOM   4260  H1  WAT   294      36.527  34.015  31.668  1.00  0.00
ATOM   4261  H2  WAT   294      36.021  34.919  30.564  1.00  0.00
TER   
ATOM   4262  O   WAT   295      40.369  31.833  38.736  1.00  0.00
ATOM   4263  H1  WAT   295      40.386  32.284  39.580  1.00  0.00
ATOM   4264  H2  WAT   295      40.120  30.934  38.949  1.00  0.00
TER   
ATOM   4265  O   WAT   296      35.418  36.367  30.118  1.00  0.00
ATOM   4266  H1  WAT   296      34.850  35.918  29.492  1.00  0.00
ATOM   4267  H2  WAT   296      36.127  36.726  29.584  1.00  0.00
TER   
ATOM   4268  O   WAT   297      36.645  37.115  39.476  1.00  0.00
ATOM   4269  H1  WAT   297      37.012  36.641  40.222  1.00  0.00
ATOM   4270  H2  WAT   297      36.455  37.990  39.816  1.00  0.00
TER   
ATOM   4271  O   WAT   298      29.509  31.860  35.605  1.00  0.00
ATOM   4272  H1  WAT   298      29.224  31.495  36.443  1.00  0.00
ATOM   4273  H2  WAT   298      29.447  31.128  34.991  1.00  0.00
TER   
ATOM   4274  O   WAT   299      32.963  40.362  32.391  1.00  0.00
ATOM   4275  H1  WAT   299      32.189  39.822  32.230  1.00  0.00
ATOM   4276  H2  WAT   299      33.692  39.843  32.052  1.00  0.00
TER   
ATOM   4277  O   WAT   300      39.183  30.753  32.326  1.00  0.00
ATOM   4278  H1  WAT   300      38.369  30.254  32.251  1.00  0.00
ATOM   4279  H2  WAT   300      38.989  31.593  31.910  1.00  0.00
TER   
ATOM   4280  O   WAT   301      33.007  40.030  36.028  1.00  0.00
ATOM   4281  H1  WAT   301      33.525  39.227  35.974  1.00  0.00
ATOM   4282  H2  WAT   301      32.555  39.968  36.870  1.00  0.00
TER   
ATOM   4283  O   WAT   302      40.776  40.619  36.666  1.00  0.00
ATOM   4284  H1  WAT   302      41.129  40.021  36.006  1.00  0.00
ATOM   4285  H2  WAT   302      39.893  40.293  36.837  1.00  0.00
TER   
ATOM   4286  O   WAT   303      29.002  36.996  29.565  1.00  0.00
ATOM   4287  H1  WAT   303      29.871  37.278  29.848  1.00  0.00
ATOM   4288  H2  WAT   303      28.511  37.809  29.449  1.00  0.00
TER   
ATOM   4289  O   WAT   304      36.165  38.383  33.685  1.00  0.00
ATOM   4290  H1  WAT   304      36.622  39.194  33.911  1.00  0.00
ATOM   4291  H2  WAT   304      35.814  38.065  34.517  1.00  0.00
TER   
ATOM   4292  O   WAT   305      32.067  28.727  34.158  1.00  0.00
ATOM   4293  H1  WAT   305      31.938  28.719  35.106  1.00  0.00
ATOM   4294  H2  WAT   305      31.243  29.065  33.807  1.00  0.00
TER   
ATOM   4295  O   WAT   306      30.987  38.813  31.693  1.00  0.00
ATOM   4296  H1  WAT   306      30.379  39.553  31.702  1.00  0.00
ATOM   4297  H2  WAT   306      31.462  38.903  30.867  1.00  0.00
TER   
ATOM   4298  O   WAT   307      35.894  34.212  33.593  1.00  0.00
ATOM   4299  H1  WAT   307      35.186  34.681  34.034  1.00  0.00
ATOM   4300  H2  WAT   307      36.179  33.555  34.227  1.00  0.00
TER   
ATOM   4301  O   WAT   308      39.926  30.937  35.033  1.00  0.00
ATOM   4302  H1  WAT   308      39.803  30.956  34.083  1.00  0.00
ATOM   4303  H2  WAT   308      40.874  30.985  35.152  1.00  0.00
TER   
ATOM   4304  O   WAT   309      34.098  32.521  30.968  1.00  0.00
ATOM   4305  H1  WAT   309      34.947  32.958  30.902  1.00  0.00
ATOM   4306  H2  WAT   309      33.731  32.833  31.795  1.00  0.00
TER   
ATOM   4307  O   WAT   310      32.997  38.774  29.442  1.00  0.00
ATOM   4308  H1  WAT   310      33.763  38.662  30.004  1.00  0.00
ATOM   4309  H2  WAT   310      33.075  38.078  28.789  1.00  0.00
TER   
ATOM   4310  O   WAT   311      31.692  36.207  30.125  1.00  0.00
ATOM   4311  H1  WAT   311      31.772  35.259  30.237  1.00  0.00
ATOM   4312  H2  WAT   311      32.584  36.537  30.231  1.00  0.00
TER   
ATOM   4313  O   WAT   312      36.121  40.750  28.915  1.00  0.00
ATOM   4314  H1  WAT   312      36.016  40.135  29.641  1.00  0.00
ATOM   4315  H2  WAT   312      35.954  40.226  28.131  1.00  0.00
TER   
ATOM   4316  O   WAT   313      39.362  39.812  29.519  1.00  0.00
ATOM   4317  H1  WAT   313      38.813  40.258  30.164  1.00  0.00
ATOM   4318  H2  WAT   313      39.983  39.306  30.043  1.00  0.00
TER   
ATOM   4319  O   WAT   314      35.029  38.771  31.416  1.00  0.00
ATOM   4320  H1  WAT   314      35.451  38.605  32.259  1.00  0.00
ATOM   4321  H2  WAT   314      35.154  37.961  30.921  1.00  0.00
TER   
ATOM   4322  O   WAT   315      37.542  37.794  28.664  1.00  0.00
ATOM   4323  H1  WAT   315      38.062  37.079  28.298  1.00  0.00
ATOM   4324  H2  WAT   315      38.189  38.433  28.964  1.00  0.00
TER   
ATOM   4325  O   WAT   316      33.925  34.844  28.362  1.00  0.00
ATOM   4326  H1  WAT   316      33.724  33.981  28.723  1.00  0.00
ATOM   4327  H2  WAT   316      33.754  34.757  27.424  1.00  0.00
TER   
ATOM   4328  O   WAT   317      41.404  29.655  30.890  1.00  0.00
ATOM   4329  H1  WAT   317      41.684  28.812  31.246  1.00  0.00
ATOM   4330  H2  WAT   317      40.630  29.887  31.404  1.00  0.00
TER   
ATOM   4331  O   WAT   318      32.723  31.944  28.349  1.00  0.00
ATOM   4332  H1  WAT   318      33.026  31.951  27.441  1.00  0.00
ATOM   4333  H2  WAT   318      33.463  31.594  28.846  1.00  0.00
TER   
ATOM   4334  O   WAT   319      35.942  30.887  29.335  1.00  0.00
ATOM   4335  H1  WAT   319      35.594  30.210  28.755  1.00  0.00
ATOM   4336  H2  WAT   319      36.143  30.426  30.149  1.00  0.00
TER   
ATOM   4337  O   WAT   320      29.282  37.416  35.732  1.00  0.00
ATOM   4338  H1  WAT   320      28.627  37.147  35.087  1.00  0.00
ATOM   4339  H2  WAT   320      30.120  37.307  35.282  1.00  0.00
TER   
ATOM   4340  O   WAT   321      30.320  37.802  40.272  1.00  0.00
ATOM   4341  H1  WAT   321      30.687  37.714  41.151  1.00  0.00
ATOM   4342  H2  WAT   321      29.751  37.038  40.173  1.00  0.00
TER   
ATOM   4343  O   WAT   322      28.496  34.626  31.674  1.00  0.00
ATOM   4344  H1  WAT   322      27.592  34.889  31.499  1.00  0.00
ATOM   4345  H2  WAT   322      28.980  34.897  30.894  1.00  0.00
TER   
ATOM   4346  O   WAT   323      31.039  33.683  29.583  1.00  0.00
ATOM   4347  H1  WAT   323      31.748  33.261  29.098  1.00  0.00
ATOM   4348  H2  WAT   323      30.323  33.750  28.952  1.00  0.00
TER   
ATOM   4349  O   WAT   324      30.686  29.737  28.624  1.00  0.00
ATOM   4350  H1  WAT   324      31.409  30.278  28.942  1.00  0.00
ATOM   4351  H2  WAT   324      30.959  29.463  27.748  1.00  0.00
TER   
ATOM   4352  O   WAT   325      30.375  28.987  38.526  1.00  0.00
ATOM   4353  H1  WAT   325      31.023  28.437  38.086  1.00  0.00
ATOM   4354  H2  WAT   325      30.796  29.242  39.348  1.00  0.00
TER   
ATOM   4355  O   WAT   326      41.019  28.554  40.757  1.00  0.00
ATOM   4356  H1  WAT   326      40.145  28.888  40.554  1.00  0.00
ATOM   4357  H2  WAT   326      40.910  28.082  41.582  1.00  0.00
TER   
ATOM   4358  O   WAT   327      38.767  29.471  39.696  1.00  0.00
ATOM   4359  H1  WAT   327      37.984  29.946  39.976  1.00  0.00
ATOM   4360  H2  WAT   327      38.473  28.567  39.587  1.00  0.00
TER   
ATOM   4361  O   WAT   328      30.111  29.776  32.217  1.00  0.00
ATOM   4362  H1  WAT   328      30.869  29.889  31.644  1.00  0.00
ATOM   4363  H2  WAT   328      29.649  30.613  32.172  1.00  0.00
TER   
ATOM   4364  O   WAT   329      36.652  31.890  35.208  1.00  0.00
ATOM   4365  H1  WAT   329      35.840  31.516  34.867  1.00  0.00
ATOM   4366  H2  WAT   329      37.156  31.134  35.510  1.00  0.00
TER   
ATOM   4367  O   WAT   330      32.483  30.302  30.757  1.00  0.00
ATOM   4368  H1  WAT   330      33.013  29.515  30.628  1.00  0.00
ATOM   4369  H2  WAT   330      33.116  30.981  30.991  1.00  0.00
TER   
ATOM   4370  O   WAT   331      34.677  30.040  33.812  1.00  0.00
ATOM   4371  H1  WAT   331      34.047  29.339  33.979  1.00  0.00
ATOM   4372  H2  WAT   331      34.138  30.800  33.595  1.00  0.00
TER   
ATOM   4373  O   WAT   332      40.310  36.753  17.189  1.00  0.00
ATOM   4374  H1  WAT   332      40.230  35.838  16.918  1.00  0.00
ATOM   4375  H2  WAT   332      39.897  37.250  16.483  1.00  0.00
TER   
ATOM   4376  O   WAT   333      38.442  38.531  19.070  1.00  0.00
ATOM   4377  H1  WAT   333      37.666  38.051  19.360  1.00  0.00
ATOM   4378  H2  WAT   333      39.093  37.851  18.895  1.00  0.00
TER   
ATOM   4379  O   WAT   334      32.458  38.843  19.947  1.00  0.00
ATOM   4380  H1  WAT   334      31.627  38.588  20.347  1.00  0.00
ATOM   4381  H2  WAT   334      33.067  38.914  20.683  1.00  0.00
TER   
ATOM   4382  O   WAT   335      30.868  33.803  13.732  1.00  0.00
ATOM   4383  H1  WAT   335      29.979  34.145  13.630  1.00  0.00
ATOM   4384  H2  WAT   335      31.152  33.603  12.840  1.00  0.00
TER   
ATOM   4385  O   WAT   336      28.831  36.404  19.616  1.00  0.00
ATOM   4386  H1  WAT   336      29.403  35.636  19.616  1.00  0.00
ATOM   4387  H2  WAT   336      28.831  36.702  18.706  1.00  0.00
TER   
ATOM   4388  O   WAT   337      37.883  41.207  19.077  1.00  0.00
ATOM   4389  H1  WAT   337      37.814  40.265  18.916  1.00  0.00
ATOM   4390  H2  WAT   337      38.645  41.297  19.649  1.00  0.00
TER   
ATOM   4391  O   WAT   338      30.073  31.812  21.402  1.00  0.00
ATOM   4392  H1  WAT   338      29.894  30.915  21.683  1.00  0.00
ATOM   4393  H2  WAT   338      29.671  32.359  22.077  1.00  0.00
TER   
ATOM   4394  O   WAT   339      38.913  34.014  19.304  1.00  0.00
ATOM   4395  H1  WAT   339      39.290  33.141  19.191  1.00  0.00
ATOM   4396  H2  WAT   339      38.815  34.349  18.413  1.00  0.00
TER   
ATOM   4397  O   WAT   340      33.044  32.386  14.765  1.00  0.00
ATOM   4398  H1  WAT   340      33.150  33.286  15.072  1.00  0.00
ATOM   4399  H2  WAT   340      32.133  32.338  14.475  1.00  0.00
TER   
ATOM   4400  O   WAT   341      30.692  34.308  20.011  1.00  0.00
ATOM   4401  H1  WAT   341      31.373  34.572  20.629  1.00  0.00
ATOM   4402  H2  WAT   341      30.377  33.468  20.344  1.00  0.00
TER   
ATOM   4403  O   WAT   342      34.885  35.355  19.098  1.00  0.00
ATOM   4404  H1  WAT   342      35.392  35.853  19.738  1.00  0.00
ATOM   4405  H2  WAT   342      35.416  34.578  18.922  1.00  0.00
TER   
ATOM   4406  O   WAT   343      33.168  29.995  23.364  1.00  0.00
ATOM   4407  H1  WAT   343      33.170  30.512  22.559  1.00  0.00
ATOM   4408  H2  WAT   343      32.339  29.518  23.341  1.00  0.00
TER   
ATOM   4409  O   WAT   344      39.555  40.107  14.863  1.00  0.00
ATOM   4410  H1  WAT   344      38.937  40.571  14.300  1.00  0.00
ATOM   4411  H2  WAT   344      40.068  40.799  15.280  1.00  0.00
TER   
ATOM   4412  O   WAT   345      34.418  39.634  21.542  1.00  0.00
ATOM   4413  H1  WAT   345      34.085  40.261  22.184  1.00  0.00
ATOM   4414  H2  WAT   345      34.595  40.160  20.762  1.00  0.00
TER   
ATOM   4415  O   WAT   346      32.850  31.706  21.371  1.00  0.00
ATOM   4416  H1  WAT   346      33.191  32.550  21.077  1.00  0.00
ATOM   4417  H2  WAT   346      31.911  31.854  21.488  1.00  0.00
TER   
ATOM   4418  O   WAT   347      28.924  40.792  12.237  1.00  0.00
ATOM   4419  H1  WAT   347      28.546  41.281  11.506  1.00  0.00
ATOM   4420  H2  WAT   347      29.181  41.465  12.868  1.00  0.00
TER   
ATOM   4421  O   WAT   348      36.533  29.194  17.696  1.00  0.00
ATOM   4422  H1  WAT   348      36.840  28.639  16.979  1.00  0.00
ATOM   4423  H2  WAT   348      35.603  29.328  17.513  1.00  0.00
TER   
ATOM   4424  O   WAT   349      38.921  37.259  14.432  1.00  0.00
ATOM   4425  H1  WAT   349      37.994  37.192  14.661  1.00  0.00
ATOM   4426  H2  WAT   349      39.073  38.197  14.317  1.00  0.00
TER   
ATOM   4427  O   WAT   350      38.908  33.530  11.428  1.00  0.00
ATOM   4428  H1  WAT   350      37.968  33.692  11.514  1.00  0.00
ATOM   4429  H2  WAT   350      39.226  34.249  10.882  1.00  0.00
TER   
ATOM   4430  O   WAT   351      34.526  37.785  17.214  1.00  0.00
ATOM   4431  H1  WAT   351      34.122  37.073  16.718  1.00  0.00
ATOM   4432  H2  WAT   351      34.613  37.441  18.103  1.00  0.00
TER   
ATOM   4433  O   WAT   352      34.994  41.472  19.378  1.00  0.00
ATOM   4434  H1  WAT   352      34.697  40.866  18.698  1.00  0.00
ATOM   4435  H2  WAT   352      35.944  41.510  19.267  1.00  0.00
TER   
ATOM   4436  O   WAT   353      33.239  34.560  20.994  1.00  0.00
ATOM   4437  H1  WAT   353      33.791  34.669  20.219  1.00  0.00
ATOM   4438  H2  WAT   353      33.753  34.933  21.709  1.00  0.00
TER   
ATOM   4439  O   WAT   354      34.086  41.210  26.028  1.00  0.00
ATOM   4440  H1  WAT   354      33.189  41.434  26.276  1.00  0.00
ATOM   4441  H2  WAT   354      34.112  41.334  25.080  1.00  0.00
TER   
ATOM   4442  O   WAT   355      32.913  38.081  24.604  1.00  0.00
ATOM   4443  H1  WAT   355      32.774  38.954  24.973  1.00  0.00
ATOM   4444  H2  WAT   355      32.032  37.739  24.459  1.00  0.00
TER   
ATOM   4445  O   WAT   356      31.227  36.680  14.714  1.00  0.00
ATOM   4446  H1  WAT   356      31.106  37.406  14.103  1.00  0.00
ATOM   4447  H2  WAT   356      30.917  35.910  14.237  1.00  0.00
TER   
ATOM   4448  O   WAT   357      28.865  39.851  20.521  1.00  0.00
ATOM   4449  H1  WAT   357      28.943  39.986  19.577  1.00  0.00
ATOM   4450  H2  WAT   357      29.479  39.143  20.714  1.00  0.00
TER   
ATOM   4451  O   WAT   358      30.110  41.551  16.932  1.00  0.00
ATOM   4452  H1  WAT   358      29.703  41.693  16.077  1.00  0.00
ATOM   4453  H2  WAT   358      31.001  41.267  16.729  1.00  0.00
TER   
ATOM   4454  O   WAT   359      28.921  40.893  23.061  1.00  0.00
ATOM   4455  H1  WAT   359      29.084  40.423  22.243  1.00  0.00
ATOM   4456  H2  WAT   359      29.386  40.385  23.726  1.00  0.00
TER   
ATOM   4457  O   WAT   360      33.693  30.023  18.097  1.00  0.00
ATOM   4458  H1  WAT   360      33.250  30.804  17.765  1.00  0.00
ATOM   4459  H2  WAT   360      34.252  30.346  18.804  1.00  0.00
TER   
ATOM   4460  O   WAT   361      37.980  32.890  23.700  1.00  0.00
ATOM   4461  H1  WAT   361      37.518  33.098  24.512  1.00  0.00
ATOM   4462  H2  WAT   361      37.578  32.076  23.397  1.00  0.00
TER   
ATOM   4463  O   WAT   362      40.075  35.611  26.930  1.00  0.00
ATOM   4464  H1  WAT   362      40.401  34.777  26.590  1.00  0.00
ATOM   4465  H2  WAT   362      40.864  36.134  27.078  1.00  0.00
TER   
ATOM   4466  O   WAT   363      36.809  29.644  12.977  1.00  0.00
ATOM   4467  H1  WAT   363      36.184  29.640  13.703  1.00  0.00
ATOM   4468  H2  WAT   363      36.722  28.777  12.581  1.00  0.00
TER   
ATOM   4469  O   WAT   364      35.731  30.568  19.956  1.00  0.00
ATOM   4470  H1  WAT   364      36.028  31.474  19.875  1.00  0.00
ATOM   4471  H2  WAT   364      36.279  30.080  19.342  1.00  0.00
TER   
ATOM   4472  O   WAT   365      33.485  35.147  15.825  1.00  0.00
ATOM   4473  H1  WAT   365      33.259  34.930  16.730  1.00  0.00
ATOM   4474  H2  WAT   365      32.704  35.579  15.479  1.00  0.00
TER   
ATOM   4475  O   WAT   366      40.714  35.153  14.424  1.00  0.00
ATOM   4476  H1  WAT   366      40.115  35.876  14.240  1.00  0.00
ATOM   4477  H2  WAT   366      41.262  35.091  13.642  1.00  0.00
TER   
ATOM   4478  O   WAT   367      35.924  36.045  26.491  1.00  0.00
ATOM   4479  H1  WAT   367      35.829  35.105  26.341  1.00  0.00
ATOM   4480  H2  WAT   367      36.768  36.267  26.096  1.00  0.00
TER   
ATOM   4481  O   WAT   368      39.321  33.789  16.454  1.00  0.00
ATOM   4482  H1  WAT   368      39.714  34.106  15.641  1.00  0.00
ATOM   4483  H2  WAT   368      39.682  32.910  16.569  1.00  0.00
TER   
ATOM   4484  O   WAT   369      31.055  32.456  24.644  1.00  0.00
ATOM   4485  H1  WAT   369      30.662  33.304  24.852  1.00  0.00
ATOM   4486  H2  WAT   369      30.367  31.819  24.835  1.00  0.00
TER   
ATOM   4487  O   WAT   370      37.630  32.540  27.714  1.00  0.00
ATOM   4488  H1  WAT   370      36.940  32.347  28.349  1.00  0.00
ATOM   4489  H2  WAT   370      38.373  32.823  28.246  1.00  0.00
TER   
ATOM   4490  O   WAT   371      28.357  30.379  18.677  1.00  0.00
ATOM   4491  H1  WAT   371      28.069  30.950  19.390  1.00  0.00
ATOM   4492  H2  WAT   371      29.102  29.900  19.040  1.00  0.00
TER   
ATOM   4493  O   WAT   372      28.544  34.321   9.888  1.00  0.00
ATOM   4494  H1  WAT   372      28.462  35.264  10.029  1.00  0.00
ATOM   4495  H2  WAT   372      28.193  34.179   9.009  1.00  0.00
TER   
ATOM   4496  O   WAT   373      39.906  36.380  20.549  1.00  0.00
ATOM   4497  H1  WAT   373      39.174  36.888  20.898  1.00  0.00
ATOM   4498  H2  WAT   373      39.509  35.563  20.248  1.00  0.00
TER   
ATOM   4499  O   WAT   374      36.344  33.055  18.955  1.00  0.00
ATOM   4500  H1  WAT   374      36.348  32.614  18.105  1.00  0.00
ATOM   4501  H2  WAT   374      37.239  33.377  19.062  1.00  0.00
TER   
ATOM   4502  O   WAT   375      32.194  32.938  17.914  1.00  0.00
ATOM   4503  H1  WAT   375      31.854  33.415  18.671  1.00  0.00
ATOM   4504  H2  WAT   375      31.432  32.484  17.554  1.00  0.00
TER   
ATOM   4505  O   WAT   376      36.406  34.056  11.945  1.00  0.00
ATOM   4506  H1  WAT   376      36.527  34.015  12.894  1.00  0.00
ATOM   4507  H2  WAT   376      36.021  34.919  11.790  1.00  0.00
TER   
ATOM   4508  O   WAT   377      40.369  31.833  19.962  1.00  0.00
ATOM   4509  H1  WAT   377      40.386  32.284  20.806  1.00  0.00
ATOM   4510  H2  WAT   377      40.120  30.934  20.175  1.00  0.00
TER   
ATOM   4511  O   WAT   378      35.418  36.367  11.344  1.00  0.00
ATOM   4512  H1  WAT   378      34.850  35.918  10.717  1.00  0.00
ATOM   4513  H2  WAT   378      36.127  36.726  10.810  1.00  0.00
TER   
ATOM   4514  O   WAT   379      30.495  40.268  25.220  1.00  0.00
ATOM   4515  H1  WAT   379      30.111  39.627  25.819  1.00  0.00
ATOM   4516  H2  WAT   379      30.806  40.971  25.790  1.00  0.00
TER   
ATOM   4517  O   WAT   380      36.645  37.115  20.701  1.00  0.00
ATOM   4518  H1  WAT   380      37.012  36.641  21.447  1.00  0.00
ATOM   4519  H2  WAT   380      36.455  37.990  21.042  1.00  0.00
TER   
ATOM   4520  O   WAT   381      29.509  31.860  16.831  1.00  0.00
ATOM   4521  H1  WAT   381      29.224  31.495  17.668  1.00  0.00
ATOM   4522  H2  WAT   381      29.447  31.128  16.217  1.00  0.00
TER   
ATOM   4523  O   WAT   382      34.435  36.156  23.020  1.00  0.00
ATOM   4524  H1  WAT   382      34.130  37.035  23.245  1.00  0.00
ATOM   4525  H2  WAT   382      35.389  36.216  23.055  1.00  0.00
TER   
ATOM   4526  O   WAT   383      32.963  40.362  13.616  1.00  0.00
ATOM   4527  H1  WAT   383      32.189  39.822  13.456  1.00  0.00
ATOM   4528  H2  WAT   383      33.692  39.843  13.278  1.00  0.00
TER   
ATOM   4529  O   WAT   384      39.183  30.753  13.552  1.00  0.00
ATOM   4530  H1  WAT   384      38.369  30.254  13.476  1.00  0.00
ATOM   4531  H2  WAT   384      38.989  31.593  13.135  1.00  0.00
TER   
ATOM   4532  O   WAT   385      39.104  39.430  25.296  1.00  0.00
ATOM   4533  H1  WAT   385      39.037  38.509  25.042  1.00  0.00
ATOM   4534  H2  WAT   385      38.474  39.527  26.010  1.00  0.00
TER   
ATOM   4535  O   WAT   386      33.007  40.030  17.254  1.00  0.00
ATOM   4536  H1  WAT   386      33.525  39.227  17.200  1.00  0.00
ATOM   4537  H2  WAT   386      32.555  39.968  18.096  1.00  0.00
TER   
ATOM   4538  O   WAT   387      30.491  36.997  24.167  1.00  0.00
ATOM   4539  H1  WAT   387      30.133  37.662  24.754  1.00  0.00
ATOM   4540  H2  WAT   387      30.197  36.165  24.538  1.00  0.00
TER   
ATOM   4541  O   WAT   388      33.692  37.455  27.051  1.00  0.00
ATOM   4542  H1  WAT   388      33.392  37.601  26.153  1.00  0.00
ATOM   4543  H2  WAT   388      34.464  36.895  26.958  1.00  0.00
TER   
ATOM   4544  O   WAT   389      40.776  40.619  17.891  1.00  0.00
ATOM   4545  H1  WAT   389      41.129  40.021  17.232  1.00  0.00
ATOM   4546  H2  WAT   389      39.893  40.293  18.062  1.00  0.00
TER   
ATOM   4547  O   WAT   390      29.002  36.996  10.790  1.00  0.00
ATOM   4548  H1  WAT   390      29.871  37.278  11.074  1.00  0.00
ATOM   4549  H2  WAT   390      28.511  37.809  10.675  1.00  0.00
TER   
ATOM   4550  O   WAT   391      36.165  38.383  14.911  1.00  0.00
ATOM   4551  H1  WAT   391      36.622  39.194  15.137  1.00  0.00
ATOM   4552  H2  WAT   391      35.814  38.065  15.743  1.00  0.00
TER   
ATOM   4553  O   WAT   392      32.067  28.727  15.383  1.00  0.00
ATOM   4554  H1  WAT   392      31.938  28.719  16.332  1.00  0.00
ATOM   4555  H2  WAT   392      31.243  29.065  15.032  1.00  0.00
TER   
ATOM   4556  O   WAT   393      29.066  30.486  24.844  1.00  0.00
ATOM   4557  H1  WAT   393      28.352  30.686  25.449  1.00  0.00
ATOM   4558  H2  WAT   393      29.486  29.710  25.215  1.00  0.00
TER   
ATOM   4559  O   WAT   394      30.987  38.813  12.918  1.00  0.00
ATOM   4560  H1  WAT   394      30.379  39.553  12.928  1.00  0.00
ATOM   4561  H2  WAT   394      31.462  38.903  12.092  1.00  0.00
TER   
ATOM   4562  O   WAT   395      40.560  32.978  22.594  1.00  0.00
ATOM   4563  H1  WAT   395      40.928  32.158  22.922  1.00  0.00
ATOM   4564  H2  WAT   395      39.700  33.038  23.010  1.00  0.00
TER   
ATOM   4565  O   WAT   396      35.894  34.212  14.819  1.00  0.00
ATOM   4566  H1  WAT   396      35.186  34.681  15.260  1.00  0.00
ATOM   4567  H2  WAT   396      36.179  33.555  15.453  1.00  0.00
TER   
ATOM   4568  O   WAT   397      37.520  35.632  22.818  1.00  0.00
ATOM   4569  H1  WAT   397      38.019  36.107  23.483  1.00  0.00
ATOM   4570  H2  WAT   397      37.662  34.708  23.025  1.00  0.00
TER   
ATOM   4571  O   WAT   398      39.926  30.937  16.258  1.00  0.00
ATOM   4572  H1  WAT   398      39.803  30.956  15.309  1.00  0.00
ATOM   4573  H2  WAT   398      40.874  30.985  16.378  1.00  0.00
TER   
ATOM   4574  O   WAT   399      34.098  32.521  12.194  1.00  0.00
ATOM   4575  H1  WAT   399      34.947  32.958  12.128  1.00  0.00
ATOM   4576  H2  WAT   399      33.731  32.833  13.021  1.00  0.00
TER   
ATOM   4577  O   WAT   400      32.997  38.774  10.667  1.00  0.00
ATOM   4578  H1  WAT   400      33.763  38.662  11.230  1.00  0.00
ATOM   4579  H2  WAT   400      33.075  38.078  10.015  1.00  0.00
TER   
ATOM   4580  O   WAT   401      31.692  36.207  11.351  1.00  0.00
ATOM   4581  H1  WAT   401      31.772  35.259  11.462  1.00  0.00
ATOM   4582  H2  WAT   401      32.584  36.537  11.457  1.00  0.00
TER   
ATOM   4583  O   WAT   402      40.336  41.649  27.590  1.00  0.00
ATOM   4584  H1  WAT   402      39.729  41.672  26.850  1.00  0.00
ATOM   4585  H2  WAT   402      40.031  40.917  28.127  1.00  0.00
TER   
ATOM   4586  O   WAT   403      29.219  38.028  26.586  1.00  0.00
ATOM   4587  H1  WAT   403      29.723  37.449  27.158  1.00  0.00
ATOM   4588  H2  WAT   403      28.480  38.312  27.124  1.00  0.00
TER   
ATOM   4589  O   WAT   404      36.121  40.750  10.141  1.00  0.00
ATOM   4590  H1  WAT   404      36.016  40.135  10.867  1.00  0.00
ATOM   4591  H2  WAT   404      35.954  40.226   9.357  1.00  0.00
TER   
ATOM   4592  O   WAT   405      36.273  39.435  26.120  1.00  0.00
ATOM   4593  H1  WAT   405      35.507  40.004  26.035  1.00  0.00
ATOM   4594  H2  WAT   405      36.454  39.143  25.227  1.00  0.00
TER   
ATOM   4595  O   WAT   406      39.362  39.812  10.745  1.00  0.00
ATOM   4596  H1  WAT   406      38.813  40.258  11.389  1.00  0.00
ATOM   4597  H2  WAT   406      39.983  39.306  11.269  1.00  0.00
TER   
ATOM   4598  O   WAT   407      31.251  36.171  27.481  1.00  0.00
ATOM   4599  H1  WAT   407      31.292  35.872  28.390  1.00  0.00
ATOM   4600  H2  WAT   407      32.106  36.572  27.322  1.00  0.00
TER   
ATOM   4601  O   WAT   408      35.029  38.771  12.641  1.00  0.00
ATOM   4602  H1  WAT   408      35.451  38.605  13.485  1.00  0.00
ATOM   4603  H2  WAT   408      35.154  37.961  12.147  1.00  0.00
TER   
ATOM   4604  O   WAT   409      33.192  34.750  25.449  1.00  0.00
ATOM   4605  H1  WAT   409      32.661  34.259  24.821  1.00  0.00
ATOM   4606  H2  WAT   409      33.861  35.179  24.914  1.00  0.00
TER   
ATOM   4607  O   WAT   410      37.542  37.794   9.889  1.00  0.00
ATOM   4608  H1  WAT   410      38.062  37.079   9.523  1.00  0.00
ATOM   4609  H2  WAT   410      38.189  38.433  10.189  1.00  0.00
TER   
ATOM   4610  O   WAT   411      33.679  31.717  25.528  1.00  0.00
ATOM   4611  H1  WAT   411      33.585  31.099  24.803  1.00  0.00
ATOM   4612  H2  WAT   411      33.099  32.443  25.301  1.00  0.00
TER   
ATOM   4613  O   WAT   412      36.445  30.274  22.561  1.00  0.00
ATOM   4614  H1  WAT   412      35.997  30.296  21.716  1.00  0.00
ATOM   4615  H2  WAT   412      35.812  29.876  23.158  1.00  0.00
TER   
ATOM   4616  O   WAT   413      36.851  39.169  23.182  1.00  0.00
ATOM   4617  H1  WAT   413      37.270  40.013  23.010  1.00  0.00
ATOM   4618  H2  WAT   413      35.932  39.306  22.953  1.00  0.00
TER   
ATOM   4619  O   WAT   414      39.187  36.901  24.566  1.00  0.00
ATOM   4620  H1  WAT   414      39.307  36.305  25.306  1.00  0.00
ATOM   4621  H2  WAT   414      40.047  36.938  24.146  1.00  0.00
TER   
ATOM   4622  O   WAT   415      33.925  34.844   9.587  1.00  0.00
ATOM   4623  H1  WAT   415      33.724  33.981   9.949  1.00  0.00
ATOM   4624  H2  WAT   415      33.754  34.757   8.649  1.00  0.00
TER   
ATOM   4625  O   WAT   416      35.954  33.443  25.824  1.00  0.00
ATOM   4626  H1  WAT   416      36.544  33.135  26.511  1.00  0.00
ATOM   4627  H2  WAT   416      35.136  32.971  25.980  1.00  0.00
TER   
ATOM   4628  O   WAT   417      40.774  33.060  26.057  1.00  0.00
ATOM   4629  H1  WAT   417      40.085  32.398  25.992  1.00  0.00
ATOM   4630  H2  WAT   417      41.494  32.613  26.502  1.00  0.00
TER   
ATOM   4631  O   WAT   418      41.404  29.655  12.116  1.00  0.00
ATOM   4632  H1  WAT   418      41.684  28.812  12.472  1.00  0.00
ATOM   4633  H2  WAT   418      40.630  29.887  12.630  1.00  0.00
TER   
ATOM   4634  O   WAT   419      32.723  31.944   9.575  1.00  0.00
ATOM   4635  H1  WAT   419      33.026  31.951   8.667  1.00  0.00
ATOM   4636  H2  WAT   419      33.463  31.594  10.072  1.00  0.00
TER   
ATOM   4637  O   WAT   420      35.942  30.887  10.561  1.00  0.00
ATOM   4638  H1  WAT   420      35.594  30.210   9.981  1.00  0.00
ATOM   4639  H2  WAT   420      36.143  30.426  11.375  1.00  0.00
TER   
ATOM   4640  O   WAT   421      29.282  37.416  16.957  1.00  0.00
ATOM   4641  H1  WAT   421      28.627  37.147  16.313  1.00  0.00
ATOM   4642  H2  WAT   421      30.120  37.307  16.507  1.00  0.00
TER   
ATOM   4643  O   WAT   422      30.320  37.802  21.497  1.00  0.00
ATOM   4644  H1  WAT   422      30.687  37.714  22.377  1.00  0.00
ATOM   4645  H2  WAT   422      29.751  37.038  21.398  1.00  0.00
TER   
ATOM   4646  O   WAT   423      29.871  34.712  25.403  1.00  0.00
ATOM   4647  H1  WAT   423      28.977  34.679  25.743  1.00  0.00
ATOM   4648  H2  WAT   423      30.411  34.911  26.168  1.00  0.00
TER   
ATOM   4649  O   WAT   424      28.496  34.626  12.900  1.00  0.00
ATOM   4650  H1  WAT   424      27.592  34.889  12.725  1.00  0.00
ATOM   4651  H2  WAT   424      28.980  34.897  12.120  1.00  0.00
TER   
ATOM   4652  O   WAT   425      31.039  33.683  10.809  1.00  0.00
ATOM   4653  H1  WAT   425      31.748  33.261  10.324  1.00  0.00
ATOM   4654  H2  WAT   425      30.323  33.750  10.177  1.00  0.00
TER   
ATOM   4655  O   WAT   426      30.686  29.737   9.849  1.00  0.00
ATOM   4656  H1  WAT   426      31.409  30.278  10.168  1.00  0.00
ATOM   4657  H2  WAT   426      30.959  29.463   8.974  1.00  0.00
TER   
ATOM   4658  O   WAT   427      30.375  28.987  19.752  1.00  0.00
ATOM   4659  H1  WAT   427      31.023  28.437  19.311  1.00  0.00
ATOM   4660  H2  WAT   427      30.796  29.242  20.573  1.00  0.00
TER   
ATOM   4661  O   WAT   428      30.129  29.143  22.494  1.00  0.00
ATOM   4662  H1  WAT   428      29.780  29.599  23.260  1.00  0.00
ATOM   4663  H2  WAT   428      29.797  28.249  22.576  1.00  0.00
TER   
ATOM   4664  O   WAT   429      37.641  30.334  26.016  1.00  0.00
ATOM   4665  H1  WAT   429      37.580  30.926  26.766  1.00  0.00
ATOM   4666  H2  WAT   429      38.581  30.227  25.871  1.00  0.00
TER   
ATOM   4667  O   WAT   430      40.279  29.991  25.655  1.00  0.00
ATOM   4668  H1  WAT   430      40.893  30.309  24.993  1.00  0.00
ATOM   4669  H2  WAT   430      40.824  29.506  26.275  1.00  0.00
TER   
ATOM   4670  O   WAT   431      30.801  28.670  25.769  1.00  0.00
ATOM   4671  H1  WAT   431      31.349  28.489  25.006  1.00  0.00
ATOM   4672  H2  WAT   431      30.866  27.880  26.305  1.00  0.00
TER   
ATOM   4673  O   WAT   432      41.019  28.554  21.982  1.00  0.00
ATOM   4674  H1  WAT   432      40.145  28.888  21.780  1.00  0.00
ATOM   4675  H2  WAT   432      40.910  28.082  22.807  1.00  0.00
TER   
ATOM   4676  O   WAT   433      38.767  29.471  20.922  1.00  0.00
ATOM   4677  H1  WAT   433      37.984  29.946  21.201  1.00  0.00
ATOM   4678  H2  WAT   433      38.473  28.567  20.813  1.00  0.00
TER   
ATOM   4679  O   WAT   434      30.111  29.776  13.443  1.00  0.00
ATOM   4680  H1  WAT   434      30.869  29.889  12.869  1.00  0.00
ATOM   4681  H2  WAT   434      29.649  30.613  13.397  1.00  0.00
TER   
ATOM   4682  O   WAT   435      36.652  31.890  16.433  1.00  0.00
ATOM   4683  H1  WAT   435      35.840  31.516  16.093  1.00  0.00
ATOM   4684  H2  WAT   435      37.156  31.134  16.735  1.00  0.00
TER   
ATOM   4685  O   WAT   436      32.483  30.302  11.983  1.00  0.00
ATOM   4686  H1  WAT   436      33.013  29.515  11.854  1.00  0.00
ATOM   4687  H2  WAT   436      33.116  30.981  12.217  1.00  0.00
TER   
ATOM   4688  O   WAT   437      34.677  30.040  15.038  1.00  0.00
ATOM   4689  H1  WAT   437      34.047  29.339  15.205  1.00  0.00
ATOM   4690  H2  WAT   437      34.138  30.800  14.821  1.00  0.00
TER   
ATOM   4691  O   WAT   438      34.803  29.318  27.473  1.00  0.00
ATOM   4692  H1  WAT   438      34.521  29.822  26.709  1.00  0.00
ATOM   4693  H2  WAT   438      35.185  28.520  27.107  1.00  0.00
TER   
ATOM   4694  O   WAT   439      40.310  36.753  -1.586  1.00  0.00
ATOM   4695  H1  WAT   439      40.230  35.838  -1.856  1.00  0.00
ATOM   4696  H2  WAT   439      39.897  37.250  -2.292  1.00  0.00
TER   
ATOM   4697  O   WAT   440      38.442  38.531   0.295  1.00  0.00
ATOM   4698  H1  WAT   440      37.666  38.051   0.585  1.00  0.00
ATOM   4699  H2  WAT   440      39.093  37.851   0.121  1.00  0.00
TER   
ATOM   4700  O   WAT   441      32.458  38.843   1.173  1.00  0.00
ATOM   4701  H1  WAT   441      31.627  38.588   1.573  1.00  0.00
ATOM   4702  H2  WAT   441      33.067  38.914   1.909  1.00  0.00
TER   
ATOM   4703  O   WAT   442      30.868  33.803  -5.043  1.00  0.00
ATOM   4704  H1  WAT   442      29.979  34.145  -5.145  1.00  0.00
ATOM   4705  H2  WAT   442      31.152  33.603  -5.935  1.00  0.00
TER   
ATOM   4706  O   WAT   443      28.831  36.404   0.841  1.00  0.00
ATOM   4707  H1  WAT   443      29.403  35.636   0.842  1.00  0.00
ATOM   4708  H2  WAT   443      28.831  36.702  -0.068  1.00  0.00
TER   
ATOM   4709  O   WAT   444      37.883  41.207   0.302  1.00  0.00
ATOM   4710  H1  WAT   444      37.814  40.265   0.141  1.00  0.00
ATOM   4711  H2  WAT   444      38.645  41.297   0.875  1.00  0.00
TER   
ATOM   4712  O   WAT   445      30.073  31.812   2.628  1.00  0.00
ATOM   4713  H1  WAT   445      29.894  30.915   2.908  1.00  0.00
ATOM   4714  H2  WAT   445      29.671  32.359   3.303  1.00  0.00
TER   
ATOM   4715  O   WAT   446      38.913  34.014   0.529  1.00  0.00
ATOM   4716  H1  WAT   446      39.290  33.141   0.417  1.00  0.00
ATOM   4717  H2  WAT   446      38.815  34.349  -0.362  1.00  0.00
TER   
ATOM   4718  O   WAT   447      33.044  32.386  -4.009  1.00  0.00
ATOM   4719  H1  WAT   447      33.150  33.286  -3.702  1.00  0.00
ATOM   4720  H2  WAT   447      32.133  32.338  -4.299  1.00  0.00
TER   
ATOM   4721  O   WAT   448      30.692  34.308   1.236  1.00  0.00
ATOM   4722  H1  WAT   448      31.373  34.572   1.855  1.00  0.00
ATOM   4723  H2  WAT   448      30.377  33.468   1.570  1.00  0.00
TER   
ATOM   4724  O   WAT   449      34.885  35.355   0.324  1.00  0.00
ATOM   4725  H1  WAT   449      35.392  35.853   0.964  1.00  0.00
ATOM   4726  H2  WAT   449      35.416  34.578   0.147  1.00  0.00
TER   
ATOM   4727  O   WAT   450      33.168  29.995   4.590  1.00  0.00
ATOM   4728  H1  WAT   450      33.170  30.512   3.784  1.00  0.00
ATOM   4729  H2  WAT   450      32.339  29.518   4.567  1.00  0.00
TER   
ATOM   4730  O   WAT   451      39.555  40.107  -3.911  1.00  0.00
ATOM   4731  H1  WAT   451      38.937  40.571  -4.475  1.00  0.00
ATOM   4732  H2  WAT   451      40.068  40.799  -3.494  1.00  0.00
TER   
ATOM   4733  O   WAT   452      34.418  39.634   2.767  1.00  0.00
ATOM   4734  H1  WAT   452      34.085  40.261   3.409  1.00  0.00
ATOM   4735  H2  WAT   452      34.595  40.160   1.987  1.00  0.00
TER   
ATOM   4736  O   WAT   453      32.850  31.706   2.597  1.00  0.00
ATOM   4737  H1  WAT   453      33.191  32.550   2.302  1.00  0.00
ATOM   4738  H2  WAT   453      31.911  31.854   2.713  1.00  0.00
TER   
ATOM   4739  O   WAT   454      28.924  40.792  -6.537  1.00  0.00
ATOM   4740  H1  WAT   454      28.546  41.281  -7.269  1.00  0.00
ATOM   4741  H2  WAT   454      29.181  41.465  -5.906  1.00  0.00
TER   
ATOM   4742  O   WAT   455      36.533  29.194  -1.079  1.00  0.00
ATOM   4743  H1  WAT   455      36.840  28.639  -1.795  1.00  0.00
ATOM   4744  H2  WAT   455      35.603  29.328  -1.261  1.00  0.00
TER   
ATOM   4745  O   WAT   456      38.921  37.259  -4.343  1.00  0.00
ATOM   4746  H1  WAT   456      37.994  37.192  -4.114  1.00  0.00
ATOM   4747  H2  WAT   456      39.073  38.197  -4.457  1.00  0.00
TER   
ATOM   4748  O   WAT   457      38.908  33.530  -7.346  1.00  0.00
ATOM   4749  H1  WAT   457      37.968  33.692  -7.261  1.00  0.00
ATOM   4750  H2  WAT   457      39.226  34.249  -7.892  1.00  0.00
TER   
ATOM   4751  O   WAT   458      34.526  37.785  -1.561  1.00  0.00
ATOM   4752  H1  WAT   458      34.122  37.073  -2.056  1.00  0.00
ATOM   4753  H2  WAT   458      34.613  37.441  -0.672  1.00  0.00
TER   
ATOM   4754  O   WAT   459      34.994  41.472   0.603  1.00  0.00
ATOM   4755  H1  WAT   459      34.697  40.866  -0.076  1.00  0.00
ATOM   4756  H2  WAT   459      35.944  41.510   0.492  1.00  0.00
TER   
ATOM   4757  O   WAT   460      33.239  34.560   2.219  1.00  0.00
ATOM   4758  H1  WAT   460      33.791  34.669   1.445  1.00  0.00
ATOM   4759  H2  WAT   460      33.753  34.933   2.935  1.00  0.00
TER   
ATOM   4760  O   WAT   461      34.086  41.210   7.254  1.00  0.00
ATOM   4761  H1  WAT   461      33.189  41.434   7.501  1.00  0.00
ATOM   4762  H2  WAT   461      34.112  41.334   6.305  1.00  0.00
TER   
ATOM   4763  O   WAT   462      32.913  38.081   5.830  1.00  0.00
ATOM   4764  H1  WAT   462      32.774  38.954   6.199  1.00  0.00
ATOM   4765  H2  WAT   462      32.032  37.739   5.685  1.00  0.00
TER   
ATOM   4766  O   WAT   463      31.227  36.680  -4.060  1.00  0.00
ATOM   4767  H1  WAT   463      31.106  37.406  -4.672  1.00  0.00
ATOM   4768  H2  WAT   463      30.917  35.910  -4.537  1.00  0.00
TER   
ATOM   4769  O   WAT   464      28.865  39.851   1.747  1.00  0.00
ATOM   4770  H1  WAT   464      28.943  39.986   0.802  1.00  0.00
ATOM   4771  H2  WAT   464      29.479  39.143   1.940  1.00  0.00
TER   
ATOM   4772  O   WAT   465      30.110  41.551  -1.842  1.00  0.00
ATOM   4773  H1  WAT   465      29.703  41.693  -2.697  1.00  0.00
ATOM   4774  H2  WAT   465      31.001  41.267  -2.045  1.00  0.00
TER   
ATOM   4775  O   WAT   466      28.921  40.893   4.286  1.00  0.00
ATOM   4776  H1  WAT   466      29.084  40.423   3.468  1.00  0.00
ATOM   4777  H2  WAT   466      29.386  40.385   4.951  1.00  0.00
TER   
ATOM   4778  O   WAT   467      33.693  30.023  -0.678  1.00  0.00
ATOM   4779  H1  WAT   467      33.250  30.804  -1.009  1.00  0.00
ATOM   4780  H2  WAT   467      34.252  30.346   0.030  1.00  0.00
TER   
ATOM   4781  O   WAT   468      37.980  32.890   4.926  1.00  0.00
ATOM   4782  H1  WAT   468      37.518  33.098   5.738  1.00  0.00
ATOM   4783  H2  WAT   468      37.578  32.076   4.623  1.00  0.00
TER   
ATOM   4784  O   WAT   469      40.075  35.611   8.155  1.00  0.00
ATOM   4785  H1  WAT   469      40.401  34.777   7.816  1.00  0.00
ATOM   4786  H2  WAT   469      40.864  36.134   8.303  1.00  0.00
TER   
ATOM   4787  O   WAT   470      36.809  29.644  -5.797  1.00  0.00
ATOM   4788  H1  WAT   470      36.184  29.640  -5.072  1.00  0.00
ATOM   4789  H2  WAT   470      36.722  28.777  -6.193  1.00  0.00
TER   
ATOM   4790  O   WAT   471      35.731  30.568   1.181  1.00  0.00
ATOM   4791  H1  WAT   471      36.028  31.474   1.101  1.00  0.00
ATOM   4792  H2  WAT   471      36.279  30.080   0.567  1.00  0.00
TER   
ATOM   4793  O   WAT   472      33.485  35.147  -2.949  1.00  0.00
ATOM   4794  H1  WAT   472      33.259  34.930  -2.045  1.00  0.00
ATOM   4795  H2  WAT   472      32.704  35.579  -3.295  1.00  0.00
TER   
ATOM   4796  O   WAT   473      40.714  35.153  -4.350  1.00  0.00
ATOM   4797  H1  WAT   473      40.115  35.876  -4.534  1.00  0.00
ATOM   4798  H2  WAT   473      41.262  35.091  -5.133  1.00  0.00
TER   
ATOM   4799  O   WAT   474      35.924  36.045   7.717  1.00  0.00
ATOM   4800  H1  WAT   474      35.829  35.105   7.567  1.00  0.00
ATOM   4801  H2  WAT   474      36.768  36.267   7.321  1.00  0.00
TER   
ATOM   4802  O   WAT   475      39.321  33.789  -2.320  1.00  0.00
ATOM   4803  H1  WAT   475      39.714  34.106  -3.133  1.00  0.00
ATOM   4804  H2  WAT   475      39.682  32.910  -2.206  1.00  0.00
TER   
ATOM   4805  O   WAT   476      31.055  32.456   5.870  1.00  0.00
ATOM   4806  H1  WAT   476      30.662  33.304   6.077  1.00  0.00
ATOM   4807  H2  WAT   476      30.367  31.819   6.061  1.00  0.00
TER   
ATOM   4808  O   WAT   477      37.630  32.540   8.940  1.00  0.00
ATOM   4809  H1  WAT   477      36.940  32.347   9.574  1.00  0.00
ATOM   4810  H2  WAT   477      38.373  32.823   9.472  1.00  0.00
TER   
ATOM   4811  O   WAT   478      28.357  30.379  -0.097  1.00  0.00
ATOM   4812  H1  WAT   478      28.069  30.950   0.615  1.00  0.00
ATOM   4813  H2  WAT   478      29.102  29.900   0.266  1.00  0.00
TER   
ATOM   4814  O   WAT   479      28.544  34.321  -8.887  1.00  0.00
ATOM   4815  H1  WAT   479      28.462  35.264  -8.745  1.00  0.00
ATOM   4816  H2  WAT   479      28.193  34.179  -9.766  1.00  0.00
TER   
ATOM   4817  O   WAT   480      39.906  36.380   1.775  1.00  0.00
ATOM   4818  H1  WAT   480      39.174  36.888   2.124  1.00  0.00
ATOM   4819  H2  WAT   480      39.509  35.563   1.474  1.00  0.00
TER   
ATOM   4820  O   WAT   481      36.344  33.055   0.180  1.00  0.00
ATOM   4821  H1  WAT   481      36.348  32.614  -0.669  1.00  0.00
ATOM   4822  H2  WAT   481      37.239  33.377   0.287  1.00  0.00
TER   
ATOM   4823  O   WAT   482      32.194  32.938  -0.860  1.00  0.00
ATOM   4824  H1  WAT   482      31.854  33.415  -0.104  1.00  0.00
ATOM   4825  H2  WAT   482      31.432  32.484  -1.220  1.00  0.00
TER   
ATOM   4826  O   WAT   483      36.406  34.056  -6.829  1.00  0.00
ATOM   4827  H1  WAT   483      36.527  34.015  -5.880  1.00  0.00
ATOM   4828  H2  WAT   483      36.021  34.919  -6.984  1.00  0.00
TER   
ATOM   4829  O   WAT   484      40.369  31.833   1.187  1.00  0.00
ATOM   4830  H1  WAT   484      40.386  32.284   2.031  1.00  0.00
ATOM   4831  H2  WAT   484      40.120  30.934   1.401  1.00  0.00
TER   
ATOM   4832  O   WAT   485      35.418  36.367  -7.431  1.00  0.00
ATOM   4833  H1  WAT   485      34.850  35.918  -8.057  1.00  0.00
ATOM   4834  H2  WAT   485      36.127  36.726  -7.964  1.00  0.00
TER   
ATOM   4835  O   WAT   486      30.495  40.268   6.446  1.00  0.00
ATOM   4836  H1  WAT   486      30.111  39.627   7.044  1.00  0.00
ATOM   4837  H2  WAT   486      30.806  40.971   7.015  1.00  0.00
TER   
ATOM   4838  O   WAT   487      36.645  37.115   1.927  1.00  0.00
ATOM   4839  H1  WAT   487      37.012  36.641   2.673  1.00  0.00
ATOM   4840  H2  WAT   487      36.455  37.990   2.268  1.00  0.00
TER   
ATOM   4841  O   WAT   488      29.509  31.860  -1.944  1.00  0.00
ATOM   4842  H1  WAT   488      29.224  31.495  -1.106  1.00  0.00
ATOM   4843  H2  WAT   488      29.447  31.128  -2.558  1.00  0.00
TER   
ATOM   4844  O   WAT   489      34.435  36.156   4.245  1.00  0.00
ATOM   4845  H1  WAT   489      34.130  37.035   4.470  1.00  0.00
ATOM   4846  H2  WAT   489      35.389  36.216   4.281  1.00  0.00
TER   
ATOM   4847  O   WAT   490      32.963  40.362  -5.158  1.00  0.00
ATOM   4848  H1  WAT   490      32.189  39.822  -5.318  1.00  0.00
ATOM   4849  H2  WAT   490      33.692  39.843  -5.496  1.00  0.00
TER   
ATOM   4850  O   WAT   491      39.183  30.753  -5.223  1.00  0.00
ATOM   4851  H1  WAT   491      38.369  30.254  -5.298  1.00  0.00
ATOM   4852  H2  WAT   491      38.989  31.593  -5.639  1.00  0.00
TER   
ATOM   4853  O   WAT   492      39.104  39.430   6.521  1.00  0.00
ATOM   4854  H1  WAT   492      39.037  38.509   6.267  1.00  0.00
ATOM   4855  H2  WAT   492      38.474  39.527   7.236  1.00  0.00
TER   
ATOM   4856  O   WAT   493      33.007  40.030  -1.520  1.00  0.00
ATOM   4857  H1  WAT   493      33.525  39.227  -1.575  1.00  0.00
ATOM   4858  H2  WAT   493      32.555  39.968  -0.679  1.00  0.00
TER   
ATOM   4859  O   WAT   494      30.491  36.997   5.392  1.00  0.00
ATOM   4860  H1  WAT   494      30.133  37.662   5.980  1.00  0.00
ATOM   4861  H2  WAT   494      30.197  36.165   5.764  1.00  0.00
TER   
ATOM   4862  O   WAT   495      33.692  37.455   8.276  1.00  0.00
ATOM   4863  H1  WAT   495      33.392  37.601   7.379  1.00  0.00
ATOM   4864  H2  WAT   495      34.464  36.895   8.184  1.00  0.00
TER   
ATOM   4865  O   WAT   496      40.776  40.619  -0.883  1.00  0.00
ATOM   4866  H1  WAT   496      41.129  40.021  -1.543  1.00  0.00
ATOM   4867  H2  WAT   496      39.893  40.293  -0.712  1.00  0.00
TER   
ATOM   4868  O   WAT   497      29.002  36.996  -7.984  1.00  0.00
ATOM   4869  H1  WAT   497      29.871  37.278  -7.701  1.00  0.00
ATOM   4870  H2  WAT   497      28.511  37.809  -8.099  1.00  0.00
TER   
ATOM   4871  O   WAT   498      36.165  38.383  -3.863  1.00  0.00
ATOM   4872  H1  WAT   498      36.622  39.194  -3.637  1.00  0.00
ATOM   4873  H2  WAT   498      35.814  38.065  -3.032  1.00  0.00
TER   
ATOM   4874  O   WAT   499      32.067  28.727  -3.391  1.00  0.00
ATOM   4875  H1  WAT   499      31.938  28.719  -2.443  1.00  0.00
ATOM   4876  H2  WAT   499      31.243  29.065  -3.742  1.00  0.00
TER   
ATOM   4877  O   WAT   500      29.066  30.486   6.070  1.00  0.00
ATOM   4878  H1  WAT   500      28.352  30.686   6.675  1.00  0.00
ATOM   4879  H2  WAT   500      29.486  29.710   6.441  1.00  0.00
TER   
ATOM   4880  O   WAT   501      30.987  38.813  -5.856  1.00  0.00
ATOM   4881  H1  WAT   501      30.379  39.553  -5.846  1.00  0.00
ATOM   4882  H2  WAT   501      31.462  38.903  -6.682  1.00  0.00
TER   
ATOM   4883  O   WAT   502      40.560  32.978   3.820  1.00  0.00
ATOM   4884  H1  WAT   502      40.928  32.158   4.148  1.00  0.00
ATOM   4885  H2  WAT   502      39.700  33.038   4.235  1.00  0.00
TER   
ATOM   4886  O   WAT   503      35.894  34.212  -3.956  1.00  0.00
ATOM   4887  H1  WAT   503      35.186  34.681  -3.514  1.00  0.00
ATOM   4888  H2  WAT   503      36.179  33.555  -3.321  1.00  0.00
TER   
ATOM   4889  O   WAT   504      37.520  35.632   4.044  1.00  0.00
ATOM   4890  H1  WAT   504      38.019  36.107   4.709  1.00  0.00
ATOM   4891  H2  WAT   504      37.662  34.708   4.251  1.00  0.00
TER   
ATOM   4892  O   WAT   505      39.926  30.937  -2.516  1.00  0.00
ATOM   4893  H1  WAT   505      39.803  30.956  -3.465  1.00  0.00
ATOM   4894  H2  WAT   505      40.874  30.985  -2.396  1.00  0.00
TER   
ATOM   4895  O   WAT   506      34.098  32.521  -6.581  1.00  0.00
ATOM   4896  H1  WAT   506      34.947  32.958  -6.647  1.00  0.00
ATOM   4897  H2  WAT   506      33.731  32.833  -5.753  1.00  0.00
TER   
ATOM   4898  O   WAT   507      32.997  38.774  -8.107  1.00  0.00
ATOM   4899  H1  WAT   507      33.763  38.662  -7.545  1.00  0.00
ATOM   4900  H2  WAT   507      33.075  38.078  -8.759  1.00  0.00
TER   
ATOM   4901  O   WAT   508      31.692  36.207  -7.424  1.00  0.00
ATOM   4902  H1  WAT   508      31.772  35.259  -7.312  1.00  0.00
ATOM   4903  H2  WAT   508      32.584  36.537  -7.318  1.00  0.00
TER   
ATOM   4904  O   WAT   509      40.336  41.649   8.816  1.00  0.00
ATOM   4905  H1  WAT   509      39.729  41.672   8.075  1.00  0.00
ATOM   4906  H2  WAT   509      40.031  40.917   9.352  1.00  0.00
TER   
ATOM   4907  O   WAT   510      29.219  38.028   7.812  1.00  0.00
ATOM   4908  H1  WAT   510      29.723  37.449   8.383  1.00  0.00
ATOM   4909  H2  WAT   510      28.480  38.312   8.349  1.00  0.00
TER   
ATOM   4910  O   WAT   511      36.121  40.750  -8.634  1.00  0.00
ATOM   4911  H1  WAT   511      36.016  40.135  -7.907  1.00  0.00
ATOM   4912  H2  WAT   511      35.954  40.226  -9.417  1.00  0.00
TER   
ATOM   4913  O   WAT   512      36.273  39.435   7.345  1.00  0.00
ATOM   4914  H1  WAT   512      35.507  40.004   7.261  1.00  0.00
ATOM   4915  H2  WAT   512      36.454  39.143   6.452  1.00  0.00
TER   
ATOM   4916  O   WAT   513      39.362  39.812  -8.029  1.00  0.00
ATOM   4917  H1  WAT   513      38.813  40.258  -7.385  1.00  0.00
ATOM   4918  H2  WAT   513      39.983  39.306  -7.506  1.00  0.00
TER   
ATOM   4919  O   WAT   514      31.251  36.171   8.707  1.00  0.00
ATOM   4920  H1  WAT   514      31.292  35.872   9.615  1.00  0.00
ATOM   4921  H2  WAT   514      32.106  36.572   8.548  1.00  0.00
TER   
ATOM   4922  O   WAT   515      35.029  38.771  -6.133  1.00  0.00
ATOM   4923  H1  WAT   515      35.451  38.605  -5.290  1.00  0.00
ATOM   4924  H2  WAT   515      35.154  37.961  -6.627  1.00  0.00
TER   
ATOM   4925  O   WAT   516      33.192  34.750   6.674  1.00  0.00
ATOM   4926  H1  WAT   516      32.661  34.259   6.047  1.00  0.00
ATOM   4927  H2  WAT   516      33.861  35.179   6.140  1.00  0.00
TER   
ATOM   4928  O   WAT   517      37.542  37.794  -8.885  1.00  0.00
ATOM   4929  H1  WAT   517      38.062  37.079  -9.251  1.00  0.00
ATOM   4930  H2  WAT   517      38.189  38.433  -8.585  1.00  0.00
TER   
ATOM   4931  O   WAT   518      33.679  31.717   6.754  1.00  0.00
ATOM   4932  H1  WAT   518      33.585  31.099   6.029  1.00  0.00
ATOM   4933  H2  WAT   518      33.099  32.443   6.527  1.00  0.00
TER   
ATOM   4934  O   WAT   519      36.445  30.274   3.787  1.00  0.00
ATOM   4935  H1  WAT   519      35.997  30.296   2.941  1.00  0.00
ATOM   4936  H2  WAT   519      35.812  29.876   4.384  1.00  0.00
TER   
ATOM   4937  O   WAT   520      36.851  39.169   4.408  1.00  0.00
ATOM   4938  H1  WAT   520      37.270  40.013   4.236  1.00  0.00
ATOM   4939  H2  WAT   520      35.932  39.306   4.179  1.00  0.00
TER   
ATOM   4940  O   WAT   521      39.187  36.901   5.792  1.00  0.00
ATOM   4941  H1  WAT   521      39.307  36.305   6.531  1.00  0.00
ATOM   4942  H2  WAT   521      40.047  36.938   5.372  1.00  0.00
TER   
ATOM   4943  O   WAT   522      33.925  34.844  -9.187  1.00  0.00
ATOM   4944  H1  WAT   522      33.724  33.981  -8.826  1.00  0.00
ATOM   4945  H2  WAT   522      33.754  34.757 -10.125  1.00  0.00
TER   
ATOM   4946  O   WAT   523      35.954  33.443   7.049  1.00  0.00
ATOM   4947  H1  WAT   523      36.544  33.135   7.737  1.00  0.00
ATOM   4948  H2  WAT   523      35.136  32.971   7.205  1.00  0.00
TER   
ATOM   4949  O   WAT   524      40.774  33.060   7.283  1.00  0.00
ATOM   4950  H1  WAT   524      40.085  32.398   7.218  1.00  0.00
ATOM   4951  H2  WAT   524      41.494  32.613   7.727  1.00  0.00
TER   
ATOM   4952  O   WAT   525      41.404  29.655  -6.658  1.00  0.00
ATOM   4953  H1  WAT   525      41.684  28.812  -6.302  1.00  0.00
ATOM   4954  H2  WAT   525      40.630  29.887  -6.144  1.00  0.00
TER   
ATOM   4955  O   WAT   526      32.723  31.944  -9.199  1.00  0.00
ATOM   4956  H1  WAT   526      33.026  31.951 -10.107  1.00  0.00
ATOM   4957  H2  WAT   526      33.463  31.594  -8.702  1.00  0.00
TER   
ATOM   4958  O   WAT   527      35.942  30.887  -8.214  1.00  0.00
ATOM   4959  H1  WAT   527      35.594  30.210  -8.793  1.00  0.00
ATOM   4960  H2  WAT   527      36.143  30.426  -7.399  1.00  0.00
TER   
ATOM   4961  O   WAT   528      29.282  37.416  -1.817  1.00  0.00
ATOM   4962  H1  WAT   528      28.627  37.147  -2.461  1.00  0.00
ATOM   4963  H2  WAT   528      30.120  37.307  -2.267  1.00  0.00
TER   
ATOM   4964  O   WAT   529      30.320  37.802   2.723  1.00  0.00
ATOM   4965  H1  WAT   529      30.687  37.714   3.603  1.00  0.00
ATOM   4966  H2  WAT   529      29.751  37.038   2.624  1.00  0.00
TER   
ATOM   4967  O   WAT   530      29.871  34.712   6.629  1.00  0.00
ATOM   4968  H1  WAT   530      28.977  34.679   6.968  1.00  0.00
ATOM   4969  H2  WAT   530      30.411  34.911   7.394  1.00  0.00
TER   
ATOM   4970  O   WAT   531      28.496  34.626  -5.875  1.00  0.00
ATOM   4971  H1  WAT   531      27.592  34.889  -6.049  1.00  0.00
ATOM   4972  H2  WAT   531      28.980  34.897  -6.655  1.00  0.00
TER   
ATOM   4973  O   WAT   532      31.039  33.683  -7.965  1.00  0.00
ATOM   4974  H1  WAT   532      31.748  33.261  -8.450  1.00  0.00
ATOM   4975  H2  WAT   532      30.323  33.750  -8.597  1.00  0.00
TER   
ATOM   4976  O   WAT   533      30.686  29.737  -8.925  1.00  0.00
ATOM   4977  H1  WAT   533      31.409  30.278  -8.607  1.00  0.00
ATOM   4978  H2  WAT   533      30.959  29.463  -9.801  1.00  0.00
TER   
ATOM   4979  O   WAT   534      30.375  28.987   0.977  1.00  0.00
ATOM   4980  H1  WAT   534      31.023  28.437   0.537  1.00  0.00
ATOM   4981  H2  WAT   534      30.796  29.242   1.799  1.00  0.00
TER   
ATOM   4982  O   WAT   535      30.129  29.143   3.720  1.00  0.00
ATOM   4983  H1  WAT   535      29.780  29.599   4.486  1.00  0.00
ATOM   4984  H2  WAT   535      29.797  28.249   3.802  1.00  0.00
TER   
ATOM   4985  O   WAT   536      37.641  30.334   7.242  1.00  0.00
ATOM   4986  H1  WAT   536      37.580  30.926   7.991  1.00  0.00
ATOM   4987  H2  WAT   536      38.581  30.227   7.097  1.00  0.00
TER   
ATOM   4988  O   WAT   537      40.279  29.991   6.881  1.00  0.00
ATOM   4989  H1  WAT   537      40.893  30.309   6.219  1.00  0.00
ATOM   4990  H2  WAT   537      40.824  29.506   7.501  1.00  0.00
TER   
ATOM   4991  O   WAT   538      30.801  28.670   6.995  1.00  0.00
ATOM   4992  H1  WAT   538      31.349  28.489   6.232  1.00  0.00
ATOM   4993  H2  WAT   538      30.866  27.880   7.531  1.00  0.00
TER   
ATOM   4994  O   WAT   539      41.019  28.554   3.208  1.00  0.00
ATOM   4995  H1  WAT   539      40.145  28.888   3.005  1.00  0.00
ATOM   4996  H2  WAT   539      40.910  28.082   4.033  1.00  0.00
TER   
ATOM   4997  O   WAT   540      38.767  29.471   2.147  1.00  0.00
ATOM   4998  H1  WAT   540      37.984  29.946   2.427  1.00  0.00
ATOM   4999  H2  WAT   540      38.473  28.567   2.039  1.00  0.00
TER   
ATOM   5000  O   WAT   541      30.111  29.776  -5.331  1.00  0.00
ATOM   5001  H1  WAT   541      30.869  29.889  -5.905  1.00  0.00
ATOM   5002  H2  WAT   541      29.649  30.613  -5.377  1.00  0.00
TER   
ATOM   5003  O   WAT   542      36.652  31.890  -2.341  1.00  0.00
ATOM   5004  H1  WAT   542      35.840  31.516  -2.682  1.00  0.00
ATOM   5005  H2  WAT   542      37.156  31.134  -2.039  1.00  0.00
TER   
ATOM   5006  O   WAT   543      32.483  30.302  -6.791  1.00  0.00
ATOM   5007  H1  WAT   543      33.013  29.515  -6.920  1.00  0.00
ATOM   5008  H2  WAT   543      33.116  30.981  -6.558  1.00  0.00
TER   
ATOM   5009  O   WAT   544      34.677  30.040  -3.737  1.00  0.00
ATOM   5010  H1  WAT   544      34.047  29.339  -3.570  1.00  0.00
ATOM   5011  H2  WAT   544      34.138  30.800  -3.953  1.00  0.00
TER   
ATOM   5012  O   WAT   545      34.803  29.318   8.699  1.00  0.00
ATOM   5013  H1  WAT   545      34.521  29.822   7.935  1.00  0.00
ATOM   5014  H2  WAT   545      35.185  28.520   8.333  1.00  0.00
TER   
ATOM   5015  O   WAT   546      40.310  36.753 -20.360  1.00  0.00
ATOM   5016  H1  WAT   546      40.230  35.838 -20.631  1.00  0.00
ATOM   5017  H2  WAT   546      39.897  37.250 -21.066  1.00  0.00
TER   
ATOM   5018  O   WAT   547      38.442  38.531 -18.479  1.00  0.00
ATOM   5019  H1  WAT   547      37.666  38.051 -18.189  1.00  0.00
ATOM   5020  H2  WAT   547      39.093  37.851 -18.653  1.00  0.00
TER   
ATOM   5021  O   WAT   548      32.458  38.843 -17.601  1.00  0.00
ATOM   5022  H1  WAT   548      31.627  38.588 -17.202  1.00  0.00
ATOM   5023  H2  WAT   548      33.067  38.914 -16.866  1.00  0.00
TER   
ATOM   5024  O   WAT   549      30.868  33.803 -23.817  1.00  0.00
ATOM   5025  H1  WAT   549      29.979  34.145 -23.919  1.00  0.00
ATOM   5026  H2  WAT   549      31.152  33.603 -24.709  1.00  0.00
TER   
ATOM   5027  O   WAT   550      28.831  36.404 -17.933  1.00  0.00
ATOM   5028  H1  WAT   550      29.403  35.636 -17.933  1.00  0.00
ATOM   5029  H2  WAT   550      28.831  36.702 -18.843  1.00  0.00
TER   
ATOM   5030  O   WAT   551      37.883  41.207 -18.472  1.00  0.00
ATOM   5031  H1  WAT   551      37.814  40.265 -18.633  1.00  0.00
ATOM   5032  H2  WAT   551      38.645  41.297 -17.900  1.00  0.00
TER   
ATOM   5033  O   WAT   552      30.073  31.812 -16.146  1.00  0.00
ATOM   5034  H1  WAT   552      29.894  30.915 -15.866  1.00  0.00
ATOM   5035  H2  WAT   552      29.671  32.359 -15.472  1.00  0.00
TER   
ATOM   5036  O   WAT   553      38.913  34.014 -18.245  1.00  0.00
ATOM   5037  H1  WAT   553      39.290  33.141 -18.358  1.00  0.00
ATOM   5038  H2  WAT   553      38.815  34.349 -19.136  1.00  0.00
TER   
ATOM   5039  O   WAT   554      33.044  32.386 -22.783  1.00  0.00
ATOM   5040  H1  WAT   554      33.150  33.286 -22.476  1.00  0.00
ATOM   5041  H2  WAT   554      32.133  32.338 -23.074  1.00  0.00
TER   
ATOM   5042  O   WAT   555      30.692  34.308 -17.538  1.00  0.00
ATOM   5043  H1  WAT   555      31.373  34.572 -16.919  1.00  0.00
ATOM   5044  H2  WAT   555      30.377  33.468 -17.204  1.00  0.00
TER   
ATOM   5045  O   WAT   556      34.885  35.355 -18.451  1.00  0.00
ATOM   5046  H1  WAT   556      35.392  35.853 -17.810  1.00  0.00
ATOM   5047  H2  WAT   556      35.416  34.578 -18.627  1.00  0.00
TER   
ATOM   5048  O   WAT   557      33.168  29.995 -14.184  1.00  0.00
ATOM   5049  H1  WAT   557      33.170  30.512 -14.990  1.00  0.00
ATOM   5050  H2  WAT   557      32.339  29.518 -14.207  1.00  0.00
TER   
ATOM   5051  O   WAT   558      39.555  40.107 -22.685  1.00  0.00
ATOM   5052  H1  WAT   558      38.937  40.571 -23.249  1.00  0.00
ATOM   5053  H2  WAT   558      40.068  40.799 -22.269  1.00  0.00
TER   
ATOM   5054  O   WAT   559      34.418  39.634 -16.007  1.00  0.00
ATOM   5055  H1  WAT   559      34.085  40.261 -15.365  1.00  0.00
ATOM   5056  H2  WAT   559      34.595  40.160 -16.787  1.00  0.00
TER   
ATOM   5057  O   WAT   560      32.850  31.706 -16.177  1.00  0.00
ATOM   5058  H1  WAT   560      33.191  32.550 -16.472  1.00  0.00
ATOM   5059  H2  WAT   560      31.911  31.854 -16.061  1.00  0.00
TER   
ATOM   5060  O   WAT   561      28.924  40.792 -25.311  1.00  0.00
ATOM   5061  H1  WAT   561      28.546  41.281 -26.043  1.00  0.00
ATOM   5062  H2  WAT   561      29.181  41.465 -24.681  1.00  0.00
TER   
ATOM   5063  O   WAT   562      36.533  29.194 -19.853  1.00  0.00
ATOM   5064  H1  WAT   562      36.840  28.639 -20.569  1.00  0.00
ATOM   5065  H2  WAT   562      35.603  29.328 -20.036  1.00  0.00
TER   
ATOM   5066  O   WAT   563      38.921  37.259 -23.117  1.00  0.00
ATOM   5067  H1  WAT   563      37.994  37.192 -22.888  1.00  0.00
ATOM   5068  H2  WAT   563      39.073  38.197 -23.231  1.00  0.00
TER   
ATOM   5069  O   WAT   564      38.908  33.530 -26.120  1.00  0.00
ATOM   5070  H1  WAT   564      37.968  33.692 -26.035  1.00  0.00
ATOM   5071  H2  WAT   564      39.226  34.249 -26.667  1.00  0.00
TER   
ATOM   5072  O   WAT   565      34.526  37.785 -20.335  1.00  0.00
ATOM   5073  H1  WAT   565      34.122  37.073 -20.830  1.00  0.00
ATOM   5074  H2  WAT   565      34.613  37.441 -19.446  1.00  0.00
TER   
ATOM   5075  O   WAT   566      34.994  41.472 -18.171  1.00  0.00
ATOM   5076  H1  WAT   566      34.697  40.866 -18.850  1.00  0.00
ATOM   5077  H2  WAT   566      35.944  41.510 -18.282  1.00  0.00
TER   
ATOM   5078  O   WAT   567      33.239  34.560 -16.555  1.00  0.00
ATOM   5079  H1  WAT   567      33.791  34.669 -17.330  1.00  0.00
ATOM   5080  H2  WAT   567      33.753  34.933 -15.840  1.00  0.00
TER   
ATOM   5081  O   WAT   568      34.086  41.210 -11.520  1.00  0.00
ATOM   5082  H1  WAT   568      33.189  41.434 -11.273  1.00  0.00
ATOM   5083  H2  WAT   568      34.112  41.334 -12.469  1.00  0.00
TER   
ATOM   5084  O   WAT   569      32.913  38.081 -12.945  1.00  0.00
ATOM   5085  H1  WAT   569      32.774  38.954 -12.576  1.00  0.00
ATOM   5086  H2  WAT   569      32.032  37.739 -13.090  1.00  0.00
TER   
ATOM   5087  O   WAT   570      31.227  36.680 -22.834  1.00  0.00
ATOM   5088  H1  WAT   570      31.106  37.406 -23.446  1.00  0.00
ATOM   5089  H2  WAT   570      30.917  35.910 -23.312  1.00  0.00
TER   
ATOM   5090  O   WAT   571      28.865  39.851 -17.027  1.00  0.00
ATOM   5091  H1  WAT   571      28.943  39.986 -17.972  1.00  0.00
ATOM   5092  H2  WAT   571      29.479  39.143 -16.835  1.00  0.00
TER   
ATOM   5093  O   WAT   572      30.110  41.551 -20.617  1.00  0.00
ATOM   5094  H1  WAT   572      29.703  41.693 -21.471  1.00  0.00
ATOM   5095  H2  WAT   572      31.001  41.267 -20.820  1.00  0.00
TER   
ATOM   5096  O   WAT   573      28.921  40.893 -14.488  1.00  0.00
ATOM   5097  H1  WAT   573      29.084  40.423 -15.306  1.00  0.00
ATOM   5098  H2  WAT   573      29.386  40.385 -13.823  1.00  0.00
TER   
ATOM   5099  O   WAT   574      33.693  30.023 -19.452  1.00  0.00
ATOM   5100  H1  WAT   574      33.250  30.804 -19.783  1.00  0.00
ATOM   5101  H2  WAT   574      34.252  30.346 -18.745  1.00  0.00
TER   
ATOM   5102  O   WAT   575      37.980  32.890 -13.848  1.00  0.00
ATOM   5103  H1  WAT   575      37.518  33.098 -13.036  1.00  0.00
ATOM   5104  H2  WAT   575      37.578  32.076 -14.151  1.00  0.00
TER   
ATOM   5105  O   WAT   576      40.075  35.611 -10.619  1.00  0.00
ATOM   5106  H1  WAT   576      40.401  34.777 -10.959  1.00  0.00
ATOM   5107  H2  WAT   576      40.864  36.134 -10.471  1.00  0.00
TER   
ATOM   5108  O   WAT   577      36.809  29.644 -24.571  1.00  0.00
ATOM   5109  H1  WAT   577      36.184  29.640 -23.846  1.00  0.00
ATOM   5110  H2  WAT   577      36.722  28.777 -24.968  1.00  0.00
TER   
ATOM   5111  O   WAT   578      35.731  30.568 -17.593  1.00  0.00
ATOM   5112  H1  WAT   578      36.028  31.474 -17.674  1.00  0.00
ATOM   5113  H2  WAT   578      36.279  30.080 -18.207  1.00  0.00
TER   
ATOM   5114  O   WAT   579      33.485  35.147 -21.724  1.00  0.00
ATOM   5115  H1  WAT   579      33.259  34.930 -20.819  1.00  0.00
ATOM   5116  H2  WAT   579      32.704  35.579 -22.069  1.00  0.00
TER   
ATOM   5117  O   WAT   580      40.714  35.153 -23.125  1.00  0.00
ATOM   5118  H1  WAT   580      40.115  35.876 -23.308  1.00  0.00
ATOM   5119  H2  WAT   580      41.262  35.091 -23.907  1.00  0.00
TER   
ATOM   5120  O   WAT   581      35.924  36.045 -11.058  1.00  0.00
ATOM   5121  H1  WAT   581      35.829  35.105 -11.208  1.00  0.00
ATOM   5122  H2  WAT   581      36.768  36.267 -11.453  1.00  0.00
TER   
ATOM   5123  O   WAT   582      39.321  33.789 -21.094  1.00  0.00
ATOM   5124  H1  WAT   582      39.714  34.106 -21.908  1.00  0.00
ATOM   5125  H2  WAT   582      39.682  32.910 -20.980  1.00  0.00
TER   
ATOM   5126  O   WAT   583      31.055  32.456 -12.904  1.00  0.00
ATOM   5127  H1  WAT   583      30.662  33.304 -12.697  1.00  0.00
ATOM   5128  H2  WAT   583      30.367  31.819 -12.714  1.00  0.00
TER   
ATOM   5129  O   WAT   584      37.630  32.540  -9.835  1.00  0.00
ATOM   5130  H1  WAT   584      36.940  32.347  -9.200  1.00  0.00
ATOM   5131  H2  WAT   584      38.373  32.823  -9.302  1.00  0.00
TER   
ATOM   5132  O   WAT   585      28.357  30.379 -18.871  1.00  0.00
ATOM   5133  H1  WAT   585      28.069  30.950 -18.159  1.00  0.00
ATOM   5134  H2  WAT   585      29.102  29.900 -18.508  1.00  0.00
TER   
ATOM   5135  O   WAT   586      28.544  34.321 -27.661  1.00  0.00
ATOM   5136  H1  WAT   586      28.462  35.264 -27.520  1.00  0.00
ATOM   5137  H2  WAT   586      28.193  34.179 -28.540  1.00  0.00
TER   
ATOM   5138  O   WAT   587      39.906  36.380 -16.999  1.00  0.00
ATOM   5139  H1  WAT   587      39.174  36.888 -16.650  1.00  0.00
ATOM   5140  H2  WAT   587      39.509  35.563 -17.300  1.00  0.00
TER   
ATOM   5141  O   WAT   588      36.344  33.055 -18.594  1.00  0.00
ATOM   5142  H1  WAT   588      36.348  32.614 -19.444  1.00  0.00
ATOM   5143  H2  WAT   588      37.239  33.377 -18.487  1.00  0.00
TER   
ATOM   5144  O   WAT   589      32.194  32.938 -19.635  1.00  0.00
ATOM   5145  H1  WAT   589      31.854  33.415 -18.878  1.00  0.00
ATOM   5146  H2  WAT   589      31.432  32.484 -19.995  1.00  0.00
TER   
ATOM   5147  O   WAT   590      36.406  34.056 -25.603  1.00  0.00
ATOM   5148  H1  WAT   590      36.527  34.015 -24.655  1.00  0.00
ATOM   5149  H2  WAT   590      36.021  34.919 -25.759  1.00  0.00
TER   
ATOM   5150  O   WAT   591      40.369  31.833 -17.587  1.00  0.00
ATOM   5151  H1  WAT   591      40.386  32.284 -16.743  1.00  0.00
ATOM   5152  H2  WAT   591      40.120  30.934 -17.374  1.00  0.00
TER   
ATOM   5153  O   WAT   592      35.418  36.367 -26.205  1.00  0.00
ATOM   5154  H1  WAT   592      34.850  35.918 -26.831  1.00  0.00
ATOM   5155  H2  WAT   592      36.127  36.726 -26.739  1.00  0.00
TER   
ATOM   5156  O   WAT   593      30.495  40.268 -12.328  1.00  0.00
ATOM   5157  H1  WAT   593      30.111  39.627 -11.730  1.00  0.00
ATOM   5158  H2  WAT   593      30.806  40.971 -11.759  1.00  0.00
TER   
ATOM   5159  O   WAT   594      36.645  37.115 -16.848  1.00  0.00
ATOM   5160  H1  WAT   594      37.012  36.641 -16.101  1.00  0.00
ATOM   5161  H2  WAT   594      36.455  37.990 -16.507  1.00  0.00
TER   
ATOM   5162  O   WAT   595      29.509  31.860 -20.718  1.00  0.00
ATOM   5163  H1  WAT   595      29.224  31.495 -19.880  1.00  0.00
ATOM   5164  H2  WAT   595      29.447  31.128 -21.332  1.00  0.00
TER   
ATOM   5165  O   WAT   596      34.435  36.156 -14.529  1.00  0.00
ATOM   5166  H1  WAT   596      34.130  37.035 -14.304  1.00  0.00
ATOM   5167  H2  WAT   596      35.389  36.216 -14.493  1.00  0.00
TER   
ATOM   5168  O   WAT   597      32.963  40.362 -23.932  1.00  0.00
ATOM   5169  H1  WAT   597      32.189  39.822 -24.093  1.00  0.00
ATOM   5170  H2  WAT   597      33.692  39.843 -24.271  1.00  0.00
TER   
ATOM   5171  O   WAT   598      39.183  30.753 -23.997  1.00  0.00
ATOM   5172  H1  WAT   598      38.369  30.254 -24.072  1.00  0.00
ATOM   5173  H2  WAT   598      38.989  31.593 -24.413  1.00  0.00
TER   
ATOM   5174  O   WAT   599      39.104  39.430 -12.253  1.00  0.00
ATOM   5175  H1  WAT   599      39.037  38.509 -12.507  1.00  0.00
ATOM   5176  H2  WAT   599      38.474  39.527 -11.538  1.00  0.00
TER   
ATOM   5177  O   WAT   600      33.007  40.030 -20.295  1.00  0.00
ATOM   5178  H1  WAT   600      33.525  39.227 -20.349  1.00  0.00
ATOM   5179  H2  WAT   600      32.555  39.968 -19.453  1.00  0.00
TER   
ATOM   5180  O   WAT   601      30.491  36.997 -13.382  1.00  0.00
ATOM   5181  H1  WAT   601      30.133  37.662 -12.795  1.00  0.00
ATOM   5182  H2  WAT   601      30.197  36.165 -13.011  1.00  0.00
TER   
ATOM   5183  O   WAT   602      33.692  37.455 -10.498  1.00  0.00
ATOM   5184  H1  WAT   602      33.392  37.601 -11.395  1.00  0.00
ATOM   5185  H2  WAT   602      34.464  36.895 -10.591  1.00  0.00
TER   
ATOM   5186  O   WAT   603      40.776  40.619 -19.657  1.00  0.00
ATOM   5187  H1  WAT   603      41.129  40.021 -20.317  1.00  0.00
ATOM   5188  H2  WAT   603      39.893  40.293 -19.486  1.00  0.00
TER   
ATOM   5189  O   WAT   604      29.002  36.996 -26.759  1.00  0.00
ATOM   5190  H1  WAT   604      29.871  37.278 -26.475  1.00  0.00
ATOM   5191  H2  WAT   604      28.511  37.809 -26.874  1.00  0.00
TER   
ATOM   5192  O   WAT   605      36.165  38.383 -22.638  1.00  0.00
ATOM   5193  H1  WAT   605      36.622  39.194 -22.412  1.00  0.00
ATOM   5194  H2  WAT   605      35.814  38.065 -21.806  1.00  0.00
TER   
ATOM   5195  O   WAT   606      32.067  28.727 -22.165  1.00  0.00
ATOM   5196  H1  WAT   606      31.938  28.719 -21.217  1.00  0.00
ATOM   5197  H2  WAT   606      31.243  29.065 -22.516  1.00  0.00
TER   
ATOM   5198  O   WAT   607      29.066  30.486 -12.705  1.00  0.00
ATOM   5199  H1  WAT   607      28.352  30.686 -12.100  1.00  0.00
ATOM   5200  H2  WAT   607      29.486  29.710 -12.333  1.00  0.00
TER   
ATOM   5201  O   WAT   608      30.987  38.813 -24.630  1.00  0.00
ATOM   5202  H1  WAT   608      30.379  39.553 -24.621  1.00  0.00
ATOM   5203  H2  WAT   608      31.462  38.903 -25.457  1.00  0.00
TER   
ATOM   5204  O   WAT   609      40.560  32.978 -14.955  1.00  0.00
ATOM   5205  H1  WAT   609      40.928  32.158 -14.627  1.00  0.00
ATOM   5206  H2  WAT   609      39.700  33.038 -14.539  1.00  0.00
TER   
ATOM   5207  O   WAT   610      35.894  34.212 -22.730  1.00  0.00
ATOM   5208  H1  WAT   610      35.186  34.681 -22.289  1.00  0.00
ATOM   5209  H2  WAT   610      36.179  33.555 -22.096  1.00  0.00
TER   
ATOM   5210  O   WAT   611      37.520  35.632 -14.731  1.00  0.00
ATOM   5211  H1  WAT   611      38.019  36.107 -14.066  1.00  0.00
ATOM   5212  H2  WAT   611      37.662  34.708 -14.524  1.00  0.00
TER   
ATOM   5213  O   WAT   612      39.926  30.937 -21.291  1.00  0.00
ATOM   5214  H1  WAT   612      39.803  30.956 -22.240  1.00  0.00
ATOM   5215  H2  WAT   612      40.874  30.985 -21.171  1.00  0.00
TER   
ATOM   5216  O   WAT   613      34.098  32.521 -25.355  1.00  0.00
ATOM   5217  H1  WAT   613      34.947  32.958 -25.421  1.00  0.00
ATOM   5218  H2  WAT   613      33.731  32.833 -24.528  1.00  0.00
TER   
ATOM   5219  O   WAT   614      32.997  38.774 -26.881  1.00  0.00
ATOM   5220  H1  WAT   614      33.763  38.662 -26.319  1.00  0.00
ATOM   5221  H2  WAT   614      33.075  38.078 -27.534  1.00  0.00
TER   
ATOM   5222  O   WAT   615      31.692  36.207 -26.198  1.00  0.00
ATOM   5223  H1  WAT   615      31.772  35.259 -26.086  1.00  0.00
ATOM   5224  H2  WAT   615      32.584  36.537 -26.092  1.00  0.00
TER   
ATOM   5225  O   WAT   616      40.336  41.649  -9.959  1.00  0.00
ATOM   5226  H1  WAT   616      39.729  41.672 -10.699  1.00  0.00
ATOM   5227  H2  WAT   616      40.031  40.917  -9.422  1.00  0.00
TER   
ATOM   5228  O   WAT   617      29.219  38.028 -10.963  1.00  0.00
ATOM   5229  H1  WAT   617      29.723  37.449 -10.391  1.00  0.00
ATOM   5230  H2  WAT   617      28.480  38.312 -10.425  1.00  0.00
TER   
ATOM   5231  O   WAT   618      36.121  40.750 -27.408  1.00  0.00
ATOM   5232  H1  WAT   618      36.016  40.135 -26.682  1.00  0.00
ATOM   5233  H2  WAT   618      35.954  40.226 -28.192  1.00  0.00
TER   
ATOM   5234  O   WAT   619      36.273  39.435 -11.429  1.00  0.00
ATOM   5235  H1  WAT   619      35.507  40.004 -11.514  1.00  0.00
ATOM   5236  H2  WAT   619      36.454  39.143 -12.322  1.00  0.00
TER   
ATOM   5237  O   WAT   620      39.362  39.812 -26.804  1.00  0.00
ATOM   5238  H1  WAT   620      38.813  40.258 -26.159  1.00  0.00
ATOM   5239  H2  WAT   620      39.983  39.306 -26.280  1.00  0.00
TER   
ATOM   5240  O   WAT   621      31.251  36.171 -10.068  1.00  0.00
ATOM   5241  H1  WAT   621      31.292  35.872  -9.159  1.00  0.00
ATOM   5242  H2  WAT   621      32.106  36.572 -10.227  1.00  0.00
TER   
ATOM   5243  O   WAT   622      35.029  38.771 -24.907  1.00  0.00
ATOM   5244  H1  WAT   622      35.451  38.605 -24.064  1.00  0.00
ATOM   5245  H2  WAT   622      35.154  37.961 -25.402  1.00  0.00
TER   
ATOM   5246  O   WAT   623      33.192  34.750 -12.100  1.00  0.00
ATOM   5247  H1  WAT   623      32.661  34.259 -12.728  1.00  0.00
ATOM   5248  H2  WAT   623      33.861  35.179 -12.634  1.00  0.00
TER   
ATOM   5249  O   WAT   624      37.542  37.794 -27.659  1.00  0.00
ATOM   5250  H1  WAT   624      38.062  37.079 -28.025  1.00  0.00
ATOM   5251  H2  WAT   624      38.189  38.433 -27.359  1.00  0.00
TER   
ATOM   5252  O   WAT   625      33.679  31.717 -12.020  1.00  0.00
ATOM   5253  H1  WAT   625      33.585  31.099 -12.745  1.00  0.00
ATOM   5254  H2  WAT   625      33.099  32.443 -12.247  1.00  0.00
TER   
ATOM   5255  O   WAT   626      36.445  30.274 -14.988  1.00  0.00
ATOM   5256  H1  WAT   626      35.997  30.296 -15.833  1.00  0.00
ATOM   5257  H2  WAT   626      35.812  29.876 -14.391  1.00  0.00
TER   
ATOM   5258  O   WAT   627      36.851  39.169 -14.366  1.00  0.00
ATOM   5259  H1  WAT   627      37.270  40.013 -14.539  1.00  0.00
ATOM   5260  H2  WAT   627      35.932  39.306 -14.596  1.00  0.00
TER   
ATOM   5261  O   WAT   628      39.187  36.901 -12.983  1.00  0.00
ATOM   5262  H1  WAT   628      39.307  36.305 -12.243  1.00  0.00
ATOM   5263  H2  WAT   628      40.047  36.938 -13.402  1.00  0.00
TER   
ATOM   5264  O   WAT   629      33.925  34.844 -27.961  1.00  0.00
ATOM   5265  H1  WAT   629      33.724  33.981 -27.600  1.00  0.00
ATOM   5266  H2  WAT   629      33.754  34.757 -28.899  1.00  0.00
TER   
ATOM   5267  O   WAT   630      35.954  33.443 -11.725  1.00  0.00
ATOM   5268  H1  WAT   630      36.544  33.135 -11.037  1.00  0.00
ATOM   5269  H2  WAT   630      35.136  32.971 -11.569  1.00  0.00
TER   
ATOM   5270  O   WAT   631      40.774  33.060 -11.492  1.00  0.00
ATOM   5271  H1  WAT   631      40.085  32.398 -11.557  1.00  0.00
ATOM   5272  H2  WAT   631      41.494  32.613 -11.047  1.00  0.00
TER   
ATOM   5273  O   WAT   632      41.404  29.655 -25.433  1.00  0.00
ATOM   5274  H1  WAT   632      41.684  28.812 -25.077  1.00  0.00
ATOM   5275  H2  WAT   632      40.630  29.887 -24.919  1.00  0.00
TER   
ATOM   5276  O   WAT   633      32.723  31.944 -27.974  1.00  0.00
ATOM   5277  H1  WAT   633      33.026  31.951 -28.882  1.00  0.00
ATOM   5278  H2  WAT   633      33.463  31.594 -27.477  1.00  0.00
TER   
ATOM   5279  O   WAT   634      35.942  30.887 -26.988  1.00  0.00
ATOM   5280  H1  WAT   634      35.594  30.210 -27.568  1.00  0.00
ATOM   5281  H2  WAT   634      36.143  30.426 -26.174  1.00  0.00
TER   
ATOM   5282  O   WAT   635      29.282  37.416 -20.592  1.00  0.00
ATOM   5283  H1  WAT   635      28.627  37.147 -21.236  1.00  0.00
ATOM   5284  H2  WAT   635      30.120  37.307 -21.041  1.00  0.00
TER   
ATOM   5285  O   WAT   636      30.320  37.802 -16.051  1.00  0.00
ATOM   5286  H1  WAT   636      30.687  37.714 -15.172  1.00  0.00
ATOM   5287  H2  WAT   636      29.751  37.038 -16.151  1.00  0.00
TER   
ATOM   5288  O   WAT   637      29.871  34.712 -12.145  1.00  0.00
ATOM   5289  H1  WAT   637      28.977  34.679 -11.806  1.00  0.00
ATOM   5290  H2  WAT   637      30.411  34.911 -11.380  1.00  0.00
TER   
ATOM   5291  O   WAT   638      28.496  34.626 -24.649  1.00  0.00
ATOM   5292  H1  WAT   638      27.592  34.889 -24.824  1.00  0.00
ATOM   5293  H2  WAT   638      28.980  34.897 -25.429  1.00  0.00
TER   
ATOM   5294  O   WAT   639      31.039  33.683 -26.740  1.00  0.00
ATOM   5295  H1  WAT   639      31.748  33.261 -27.225  1.00  0.00
ATOM   5296  H2  WAT   639      30.323  33.750 -27.371  1.00  0.00
TER   
ATOM   5297  O   WAT   640      30.686  29.737 -27.699  1.00  0.00
ATOM   5298  H1  WAT   640      31.409  30.278 -27.381  1.00  0.00
ATOM   5299  H2  WAT   640      30.959  29.463 -28.575  1.00  0.00
TER   
ATOM   5300  O   WAT   641      30.375  28.987 -17.797  1.00  0.00
ATOM   5301  H1  WAT   641      31.023  28.437 -18.238  1.00  0.00
ATOM   5302  H2  WAT   641      30.796  29.242 -16.975  1.00  0.00
TER   
ATOM   5303  O   WAT   642      30.129  29.143 -15.055  1.00  0.00
ATOM   5304  H1  WAT   642      29.780  29.599 -14.289  1.00  0.00
ATOM   5305  H2  WAT   642      29.797  28.249 -14.972  1.00  0.00
TER   
ATOM   5306  O   WAT   643      37.641  30.334 -11.533  1.00  0.00
ATOM   5307  H1  WAT   643      37.580  30.926 -10.783  1.00  0.00
ATOM   5308  H2  WAT   643      38.581  30.227 -11.678  1.00  0.00
TER   
ATOM   5309  O   WAT   644      40.279  29.991 -11.893  1.00  0.00
ATOM   5310  H1  WAT   644      40.893  30.309 -12.555  1.00  0.00
ATOM   5311  H2  WAT   644      40.824  29.506 -11.274  1.00  0.00
TER   
ATOM   5312  O   WAT   645      30.801  28.670 -11.779  1.00  0.00
ATOM   5313  H1  WAT   645      31.349  28.489 -12.543  1.00  0.00
ATOM   5314  H2  WAT   645      30.866  27.880 -11.244  1.00  0.00
TER   
ATOM   5315  O   WAT   646      41.019  28.554 -15.566  1.00  0.00
ATOM   5316  H1  WAT   646      40.145  28.888 -15.769  1.00  0.00
ATOM   5317  H2  WAT   646      40.910  28.082 -14.741  1.00  0.00
TER   
ATOM   5318  O   WAT   647      38.767  29.471 -16.627  1.00  0.00
ATOM   5319  H1  WAT   647      37.984  29.946 -16.347  1.00  0.00
ATOM   5320  H2  WAT   647      38.473  28.567 -16.736  1.00  0.00
TER   
ATOM   5321  O   WAT   648      30.111  29.776 -24.106  1.00  0.00
ATOM   5322  H1  WAT   648      30.869  29.889 -24.679  1.00  0.00
ATOM   5323  H2  WAT   648      29.649  30.613 -24.151  1.00  0.00
TER   
ATOM   5324  O   WAT   649      36.652  31.890 -21.116  1.00  0.00
ATOM   5325  H1  WAT   649      35.840  31.516 -21.456  1.00  0.00
ATOM   5326  H2  WAT   649      37.156  31.134 -20.813  1.00  0.00
TER   
ATOM   5327  O   WAT   650      32.483  30.302 -25.566  1.00  0.00
ATOM   5328  H1  WAT   650      33.013  29.515 -25.695  1.00  0.00
ATOM   5329  H2  WAT   650      33.116  30.981 -25.332  1.00  0.00
TER   
ATOM   5330  O   WAT   651      34.677  30.040 -22.511  1.00  0.00
ATOM   5331  H1  WAT   651      34.047  29.339 -22.344  1.00  0.00
ATOM   5332  H2  WAT   651      34.138  30.800 -22.728  1.00  0.00
TER   
ATOM   5333  O   WAT   652      34.803  29.318 -10.076  1.00  0.00
ATOM   5334  H1  WAT   652      34.521  29.822 -10.840  1.00  0.00
ATOM   5335  H2  WAT   652      35.185  28.520 -10.442  1.00  0.00
TER   
ATOM   5336  O   WAT   653      40.310  36.753 -39.134  1.00  0.00
ATOM   5337  H1  WAT   653      40.230  35.838 -39.405  1.00  0.00
ATOM   5338  H2  WAT   653      39.897  37.250 -39.840  1.00  0.00
TER   
ATOM   5339  O   WAT   654      38.442  38.531 -37.253  1.00  0.00
ATOM   5340  H1  WAT   654      37.666  38.051 -36.963  1.00  0.00
ATOM   5341  H2  WAT   654      39.093  37.851 -37.428  1.00  0.00
TER   
ATOM   5342  O   WAT   655      32.458  38.843 -36.376  1.00  0.00
ATOM   5343  H1  WAT   655      31.627  38.588 -35.976  1.00  0.00
ATOM   5344  H2  WAT   655      33.067  38.914 -35.640  1.00  0.00
TER   
ATOM   5345  O   WAT   656      28.831  36.404 -36.708  1.00  0.00
ATOM   5346  H1  WAT   656      29.403  35.636 -36.707  1.00  0.00
ATOM   5347  H2  WAT   656      28.831  36.702 -37.617  1.00  0.00
TER   
ATOM   5348  O   WAT   657      37.883  41.207 -37.246  1.00  0.00
ATOM   5349  H1  WAT   657      37.814  40.265 -37.407  1.00  0.00
ATOM   5350  H2  WAT   657      38.645  41.297 -36.674  1.00  0.00
TER   
ATOM   5351  O   WAT   658      30.073  31.812 -34.921  1.00  0.00
ATOM   5352  H1  WAT   658      29.894  30.915 -34.640  1.00  0.00
ATOM   5353  H2  WAT   658      29.671  32.359 -34.246  1.00  0.00
TER   
ATOM   5354  O   WAT   659      38.913  34.014 -37.019  1.00  0.00
ATOM   5355  H1  WAT   659      39.290  33.141 -37.132  1.00  0.00
ATOM   5356  H2  WAT   659      38.815  34.349 -37.910  1.00  0.00
TER   
ATOM   5357  O   WAT   660      30.692  34.308 -36.312  1.00  0.00
ATOM   5358  H1  WAT   660      31.373  34.572 -35.694  1.00  0.00
ATOM   5359  H2  WAT   660      30.377  33.468 -35.979  1.00  0.00
TER   
ATOM   5360  O   WAT   661      34.885  35.355 -37.225  1.00  0.00
ATOM   5361  H1  WAT   661      35.392  35.853 -36.585  1.00  0.00
ATOM   5362  H2  WAT   661      35.416  34.578 -37.401  1.00  0.00
TER   
ATOM   5363  O   WAT   662      33.168  29.995 -32.959  1.00  0.00
ATOM   5364  H1  WAT   662      33.170  30.512 -33.764  1.00  0.00
ATOM   5365  H2  WAT   662      32.339  29.518 -32.982  1.00  0.00
TER   
ATOM   5366  O   WAT   663      34.418  39.634 -34.781  1.00  0.00
ATOM   5367  H1  WAT   663      34.085  40.261 -34.139  1.00  0.00
ATOM   5368  H2  WAT   663      34.595  40.160 -35.561  1.00  0.00
TER   
ATOM   5369  O   WAT   664      32.850  31.706 -34.952  1.00  0.00
ATOM   5370  H1  WAT   664      33.191  32.550 -35.246  1.00  0.00
ATOM   5371  H2  WAT   664      31.911  31.854 -34.835  1.00  0.00
TER   
ATOM   5372  O   WAT   665      36.533  29.194 -38.627  1.00  0.00
ATOM   5373  H1  WAT   665      36.840  28.639 -39.344  1.00  0.00
ATOM   5374  H2  WAT   665      35.603  29.328 -38.810  1.00  0.00
TER   
ATOM   5375  O   WAT   666      34.526  37.785 -39.109  1.00  0.00
ATOM   5376  H1  WAT   666      34.122  37.073 -39.605  1.00  0.00
ATOM   5377  H2  WAT   666      34.613  37.441 -38.221  1.00  0.00
TER   
ATOM   5378  O   WAT   667      34.994  41.472 -36.945  1.00  0.00
ATOM   5379  H1  WAT   667      34.697  40.866 -37.625  1.00  0.00
ATOM   5380  H2  WAT   667      35.944  41.510 -37.056  1.00  0.00
TER   
ATOM   5381  O   WAT   668      33.239  34.560 -35.329  1.00  0.00
ATOM   5382  H1  WAT   668      33.791  34.669 -36.104  1.00  0.00
ATOM   5383  H2  WAT   668      33.753  34.933 -34.614  1.00  0.00
TER   
ATOM   5384  O   WAT   669      34.086  41.210 -30.295  1.00  0.00
ATOM   5385  H1  WAT   669      33.189  41.434 -30.047  1.00  0.00
ATOM   5386  H2  WAT   669      34.112  41.334 -31.243  1.00  0.00
TER   
ATOM   5387  O   WAT   670      32.913  38.081 -31.719  1.00  0.00
ATOM   5388  H1  WAT   670      32.774  38.954 -31.350  1.00  0.00
ATOM   5389  H2  WAT   670      32.032  37.739 -31.864  1.00  0.00
TER   
ATOM   5390  O   WAT   671      28.865  39.851 -35.802  1.00  0.00
ATOM   5391  H1  WAT   671      28.943  39.986 -36.746  1.00  0.00
ATOM   5392  H2  WAT   671      29.479  39.143 -35.609  1.00  0.00
TER   
ATOM   5393  O   WAT   672      30.110  41.551 -39.391  1.00  0.00
ATOM   5394  H1  WAT   672      29.703  41.693 -40.246  1.00  0.00
ATOM   5395  H2  WAT   672      31.001  41.267 -39.594  1.00  0.00
TER   
ATOM   5396  O   WAT   673      28.921  40.893 -33.262  1.00  0.00
ATOM   5397  H1  WAT   673      29.084  40.423 -34.080  1.00  0.00
ATOM   5398  H2  WAT   673      29.386  40.385 -32.597  1.00  0.00
TER   
ATOM   5399  O   WAT   674      33.693  30.023 -38.226  1.00  0.00
ATOM   5400  H1  WAT   674      33.250  30.804 -38.558  1.00  0.00
ATOM   5401  H2  WAT   674      34.252  30.346 -37.519  1.00  0.00
TER   
ATOM   5402  O   WAT   675      37.980  32.890 -32.623  1.00  0.00
ATOM   5403  H1  WAT   675      37.518  33.098 -31.811  1.00  0.00
ATOM   5404  H2  WAT   675      37.578  32.076 -32.926  1.00  0.00
TER   
ATOM   5405  O   WAT   676      40.075  35.611 -29.393  1.00  0.00
ATOM   5406  H1  WAT   676      40.401  34.777 -29.733  1.00  0.00
ATOM   5407  H2  WAT   676      40.864  36.134 -29.245  1.00  0.00
TER   
ATOM   5408  O   WAT   677      35.731  30.568 -36.367  1.00  0.00
ATOM   5409  H1  WAT   677      36.028  31.474 -36.448  1.00  0.00
ATOM   5410  H2  WAT   677      36.279  30.080 -36.981  1.00  0.00
TER   
ATOM   5411  O   WAT   678      33.485  35.147 -40.498  1.00  0.00
ATOM   5412  H1  WAT   678      33.259  34.930 -39.593  1.00  0.00
ATOM   5413  H2  WAT   678      32.704  35.579 -40.844  1.00  0.00
TER   
ATOM   5414  O   WAT   679      35.924  36.045 -29.832  1.00  0.00
ATOM   5415  H1  WAT   679      35.829  35.105 -29.982  1.00  0.00
ATOM   5416  H2  WAT   679      36.768  36.267 -30.227  1.00  0.00
TER   
ATOM   5417  O   WAT   680      39.321  33.789 -39.869  1.00  0.00
ATOM   5418  H1  WAT   680      39.714  34.106 -40.682  1.00  0.00
ATOM   5419  H2  WAT   680      39.682  32.910 -39.754  1.00  0.00
TER   
ATOM   5420  O   WAT   681      31.055  32.456 -31.679  1.00  0.00
ATOM   5421  H1  WAT   681      30.662  33.304 -31.471  1.00  0.00
ATOM   5422  H2  WAT   681      30.367  31.819 -31.488  1.00  0.00
TER   
ATOM   5423  O   WAT   682      37.630  32.540 -28.609  1.00  0.00
ATOM   5424  H1  WAT   682      36.940  32.347 -27.974  1.00  0.00
ATOM   5425  H2  WAT   682      38.373  32.823 -28.077  1.00  0.00
TER   
ATOM   5426  O   WAT   683      28.357  30.379 -37.646  1.00  0.00
ATOM   5427  H1  WAT   683      28.069  30.950 -36.933  1.00  0.00
ATOM   5428  H2  WAT   683      29.102  29.900 -37.283  1.00  0.00
TER   
ATOM   5429  O   WAT   684      39.906  36.380 -35.774  1.00  0.00
ATOM   5430  H1  WAT   684      39.174  36.888 -35.425  1.00  0.00
ATOM   5431  H2  WAT   684      39.509  35.563 -36.075  1.00  0.00
TER   
ATOM   5432  O   WAT   685      36.344  33.055 -37.368  1.00  0.00
ATOM   5433  H1  WAT   685      36.348  32.614 -38.218  1.00  0.00
ATOM   5434  H2  WAT   685      37.239  33.377 -37.261  1.00  0.00
TER   
ATOM   5435  O   WAT   686      32.194  32.938 -38.409  1.00  0.00
ATOM   5436  H1  WAT   686      31.854  33.415 -37.652  1.00  0.00
ATOM   5437  H2  WAT   686      31.432  32.484 -38.769  1.00  0.00
TER   
ATOM   5438  O   WAT   687      40.369  31.833 -36.361  1.00  0.00
ATOM   5439  H1  WAT   687      40.386  32.284 -35.517  1.00  0.00
ATOM   5440  H2  WAT   687      40.120  30.934 -36.148  1.00  0.00
TER   
ATOM   5441  O   WAT   688      30.495  40.268 -31.103  1.00  0.00
ATOM   5442  H1  WAT   688      30.111  39.627 -30.504  1.00  0.00
ATOM   5443  H2  WAT   688      30.806  40.971 -30.533  1.00  0.00
TER   
ATOM   5444  O   WAT   689      36.645  37.115 -35.622  1.00  0.00
ATOM   5445  H1  WAT   689      37.012  36.641 -34.876  1.00  0.00
ATOM   5446  H2  WAT   689      36.455  37.990 -35.281  1.00  0.00
TER   
ATOM   5447  O   WAT   690      29.509  31.860 -39.493  1.00  0.00
ATOM   5448  H1  WAT   690      29.224  31.495 -38.655  1.00  0.00
ATOM   5449  H2  WAT   690      29.447  31.128 -40.106  1.00  0.00
TER   
ATOM   5450  O   WAT   691      34.435  36.156 -33.303  1.00  0.00
ATOM   5451  H1  WAT   691      34.130  37.035 -33.078  1.00  0.00
ATOM   5452  H2  WAT   691      35.389  36.216 -33.268  1.00  0.00
TER   
ATOM   5453  O   WAT   692      39.104  39.430 -31.027  1.00  0.00
ATOM   5454  H1  WAT   692      39.037  38.509 -31.281  1.00  0.00
ATOM   5455  H2  WAT   692      38.474  39.527 -30.313  1.00  0.00
TER   
ATOM   5456  O   WAT   693      33.007  40.030 -39.069  1.00  0.00
ATOM   5457  H1  WAT   693      33.525  39.227 -39.123  1.00  0.00
ATOM   5458  H2  WAT   693      32.555  39.968 -38.227  1.00  0.00
TER   
ATOM   5459  O   WAT   694      30.491  36.997 -32.156  1.00  0.00
ATOM   5460  H1  WAT   694      30.133  37.662 -31.569  1.00  0.00
ATOM   5461  H2  WAT   694      30.197  36.165 -31.785  1.00  0.00
TER   
ATOM   5462  O   WAT   695      33.692  37.455 -29.272  1.00  0.00
ATOM   5463  H1  WAT   695      33.392  37.601 -30.170  1.00  0.00
ATOM   5464  H2  WAT   695      34.464  36.895 -29.365  1.00  0.00
TER   
ATOM   5465  O   WAT   696      40.776  40.619 -38.432  1.00  0.00
ATOM   5466  H1  WAT   696      41.129  40.021 -39.091  1.00  0.00
ATOM   5467  H2  WAT   696      39.893  40.293 -38.261  1.00  0.00
TER   
ATOM   5468  O   WAT   697      36.165  38.383 -41.412  1.00  0.00
ATOM   5469  H1  WAT   697      36.622  39.194 -41.186  1.00  0.00
ATOM   5470  H2  WAT   697      35.814  38.065 -40.580  1.00  0.00
TER   
ATOM   5471  O   WAT   698      32.067  28.727 -40.940  1.00  0.00
ATOM   5472  H1  WAT   698      31.938  28.719 -39.991  1.00  0.00
ATOM   5473  H2  WAT   698      31.243  29.065 -41.291  1.00  0.00
TER   
ATOM   5474  O   WAT   699      29.066  30.486 -31.479  1.00  0.00
ATOM   5475  H1  WAT   699      28.352  30.686 -30.874  1.00  0.00
ATOM   5476  H2  WAT   699      29.486  29.710 -31.108  1.00  0.00
TER   
ATOM   5477  O   WAT   700      40.560  32.978 -33.729  1.00  0.00
ATOM   5478  H1  WAT   700      40.928  32.158 -33.401  1.00  0.00
ATOM   5479  H2  WAT   700      39.700  33.038 -33.313  1.00  0.00
TER   
ATOM   5480  O   WAT   701      35.894  34.212 -41.504  1.00  0.00
ATOM   5481  H1  WAT   701      35.186  34.681 -41.063  1.00  0.00
ATOM   5482  H2  WAT   701      36.179  33.555 -40.870  1.00  0.00
TER   
ATOM   5483  O   WAT   702      37.520  35.632 -33.505  1.00  0.00
ATOM   5484  H1  WAT   702      38.019  36.107 -32.840  1.00  0.00
ATOM   5485  H2  WAT   702      37.662  34.708 -33.298  1.00  0.00
TER   
ATOM   5486  O   WAT   703      39.926  30.937 -40.065  1.00  0.00
ATOM   5487  H1  WAT   703      39.803  30.956 -41.014  1.00  0.00
ATOM   5488  H2  WAT   703      40.874  30.985 -39.945  1.00  0.00
TER   
ATOM   5489  O   WAT   704      40.336  41.649 -28.733  1.00  0.00
ATOM   5490  H1  WAT   704      39.729  41.672 -29.473  1.00  0.00
ATOM   5491  H2  WAT   704      40.031  40.917 -28.196  1.00  0.00
TER   
ATOM   5492  O   WAT   705      29.219  38.028 -29.737  1.00  0.00
ATOM   5493  H1  WAT   705      29.723  37.449 -29.165  1.00  0.00
ATOM   5494  H2  WAT   705      28.480  38.312 -29.199  1.00  0.00
TER   
ATOM   5495  O   WAT   706      36.273  39.435 -30.203  1.00  0.00
ATOM   5496  H1  WAT   706      35.507  40.004 -30.288  1.00  0.00
ATOM   5497  H2  WAT   706      36.454  39.143 -31.097  1.00  0.00
TER   
ATOM   5498  O   WAT   707      31.251  36.171 -28.842  1.00  0.00
ATOM   5499  H1  WAT   707      31.292  35.872 -27.933  1.00  0.00
ATOM   5500  H2  WAT   707      32.106  36.572 -29.001  1.00  0.00
TER   
ATOM   5501  O   WAT   708      33.192  34.750 -30.874  1.00  0.00
ATOM   5502  H1  WAT   708      32.661  34.259 -31.502  1.00  0.00
ATOM   5503  H2  WAT   708      33.861  35.179 -31.409  1.00  0.00
TER   
ATOM   5504  O   WAT   709      33.679  31.717 -30.795  1.00  0.00
ATOM   5505  H1  WAT   709      33.585  31.099 -31.520  1.00  0.00
ATOM   5506  H2  WAT   709      33.099  32.443 -31.022  1.00  0.00
TER   
ATOM   5507  O   WAT   710      36.445  30.274 -33.762  1.00  0.00
ATOM   5508  H1  WAT   710      35.997  30.296 -34.607  1.00  0.00
ATOM   5509  H2  WAT   710      35.812  29.876 -33.165  1.00  0.00
TER   
ATOM   5510  O   WAT   711      36.851  39.169 -33.141  1.00  0.00
ATOM   5511  H1  WAT   711      37.270  40.013 -33.313  1.00  0.00
ATOM   5512  H2  WAT   711      35.932  39.306 -33.370  1.00  0.00
TER   
ATOM   5513  O   WAT   712      39.187  36.901 -31.757  1.00  0.00
ATOM   5514  H1  WAT   712      39.307  36.305 -31.017  1.00  0.00
ATOM   5515  H2  WAT   712      40.047  36.938 -32.177  1.00  0.00
TER   
ATOM   5516  O   WAT   713      35.954  33.443 -30.499  1.00  0.00
ATOM   5517  H1  WAT   713      36.544  33.135 -29.812  1.00  0.00
ATOM   5518  H2  WAT   713      35.136  32.971 -30.343  1.00  0.00
TER   
ATOM   5519  O   WAT   714      40.774  33.060 -30.266  1.00  0.00
ATOM   5520  H1  WAT   714      40.085  32.398 -30.331  1.00  0.00
ATOM   5521  H2  WAT   714      41.494  32.613 -29.821  1.00  0.00
TER   
ATOM   5522  O   WAT   715      29.282  37.416 -39.366  1.00  0.00
ATOM   5523  H1  WAT   715      28.627  37.147 -40.010  1.00  0.00
ATOM   5524  H2  WAT   715      30.120  37.307 -39.816  1.00  0.00
TER   
ATOM   5525  O   WAT   716      30.320  37.802 -34.826  1.00  0.00
ATOM   5526  H1  WAT   716      30.687  37.714 -33.946  1.00  0.00
ATOM   5527  H2  WAT   716      29.751  37.038 -34.925  1.00  0.00
TER   
ATOM   5528  O   WAT   717      29.871  34.712 -30.920  1.00  0.00
ATOM   5529  H1  WAT   717      28.977  34.679 -30.580  1.00  0.00
ATOM   5530  H2  WAT   717      30.411  34.911 -30.155  1.00  0.00
TER   
ATOM   5531  O   WAT   718      30.375  28.987 -36.571  1.00  0.00
ATOM   5532  H1  WAT   718      31.023  28.437 -37.012  1.00  0.00
ATOM   5533  H2  WAT   718      30.796  29.242 -35.750  1.00  0.00
TER   
ATOM   5534  O   WAT   719      30.129  29.143 -33.829  1.00  0.00
ATOM   5535  H1  WAT   719      29.780  29.599 -33.063  1.00  0.00
ATOM   5536  H2  WAT   719      29.797  28.249 -33.747  1.00  0.00
TER   
ATOM   5537  O   WAT   720      37.641  30.334 -30.307  1.00  0.00
ATOM   5538  H1  WAT   720      37.580  30.926 -29.557  1.00  0.00
ATOM   5539  H2  WAT   720      38.581  30.227 -30.452  1.00  0.00
TER   
ATOM   5540  O   WAT   721      40.279  29.991 -30.668  1.00  0.00
ATOM   5541  H1  WAT   721      40.893  30.309 -31.330  1.00  0.00
ATOM   5542  H2  WAT   721      40.824  29.506 -30.048  1.00  0.00
TER   
ATOM   5543  O   WAT   722      30.801  28.670 -30.554  1.00  0.00
ATOM   5544  H1  WAT   722      31.349  28.489 -31.317  1.00  0.00
ATOM   5545  H2  WAT   722      30.866  27.880 -30.018  1.00  0.00
TER   
ATOM   5546  O   WAT   723      41.019  28.554 -34.341  1.00  0.00
ATOM   5547  H1  WAT   723      40.145  28.888 -34.543  1.00  0.00
ATOM   5548  H2  WAT   723      40.910  28.082 -33.516  1.00  0.00
TER   
ATOM   5549  O   WAT   724      38.767  29.471 -35.401  1.00  0.00
ATOM   5550  H1  WAT   724      37.984  29.946 -35.122  1.00  0.00
ATOM   5551  H2  WAT   724      38.473  28.567 -35.510  1.00  0.00
TER   
ATOM   5552  O   WAT   725      36.652  31.890 -39.890  1.00  0.00
ATOM   5553  H1  WAT   725      35.840  31.516 -40.230  1.00  0.00
ATOM   5554  H2  WAT   725      37.156  31.134 -39.588  1.00  0.00
TER   
ATOM   5555  O   WAT   726      34.677  30.040 -41.285  1.00  0.00
ATOM   5556  H1  WAT   726      34.047  29.339 -41.118  1.00  0.00
ATOM   5557  H2  WAT   726      34.138  30.800 -41.502  1.00  0.00
TER   
ATOM   5558  O   WAT   727      34.803  29.318 -28.850  1.00  0.00
ATOM   5559  H1  WAT   727      34.521  29.822 -29.614  1.00  0.00
ATOM   5560  H2  WAT   727      35.185  28.520 -29.216  1.00  0.00
TER   
ATOM   5561  O   WAT   728      40.310  17.979  35.963  1.00  0.00
ATOM   5562  H1  WAT   728      40.230  17.064  35.692  1.00  0.00
ATOM   5563  H2  WAT   728      39.897  18.475  35.257  1.00  0.00
TER   
ATOM   5564  O   WAT   729      38.442  19.756  37.844  1.00  0.00
ATOM   5565  H1  WAT   729      37.666  19.276  38.134  1.00  0.00
ATOM   5566  H2  WAT   729      39.093  19.077  37.670  1.00  0.00
TER   
ATOM   5567  O   WAT   730      32.458  20.068  38.722  1.00  0.00
ATOM   5568  H1  WAT   730      31.627  19.813  39.121  1.00  0.00
ATOM   5569  H2  WAT   730      33.067  20.139  39.457  1.00  0.00
TER   
ATOM   5570  O   WAT   731      32.439  24.102  38.917  1.00  0.00
ATOM   5571  H1  WAT   731      32.741  23.212  38.738  1.00  0.00
ATOM   5572  H2  WAT   731      33.183  24.659  38.690  1.00  0.00
TER   
ATOM   5573  O   WAT   732      30.868  15.029  32.506  1.00  0.00
ATOM   5574  H1  WAT   732      29.979  15.370  32.404  1.00  0.00
ATOM   5575  H2  WAT   732      31.152  14.829  31.614  1.00  0.00
TER   
ATOM   5576  O   WAT   733      28.831  17.629  38.390  1.00  0.00
ATOM   5577  H1  WAT   733      29.403  16.861  38.390  1.00  0.00
ATOM   5578  H2  WAT   733      28.831  17.928  37.481  1.00  0.00
TER   
ATOM   5579  O   WAT   734      38.689  26.448  36.244  1.00  0.00
ATOM   5580  H1  WAT   734      38.070  26.904  35.674  1.00  0.00
ATOM   5581  H2  WAT   734      39.544  26.603  35.843  1.00  0.00
TER   
ATOM   5582  O   WAT   735      37.883  22.432  37.851  1.00  0.00
ATOM   5583  H1  WAT   735      37.814  21.491  37.690  1.00  0.00
ATOM   5584  H2  WAT   735      38.645  22.522  38.423  1.00  0.00
TER   
ATOM   5585  O   WAT   736      30.073  13.038  40.177  1.00  0.00
ATOM   5586  H1  WAT   736      29.894  12.140  40.457  1.00  0.00
ATOM   5587  H2  WAT   736      29.671  13.585  40.851  1.00  0.00
TER   
ATOM   5588  O   WAT   737      38.913  15.239  38.078  1.00  0.00
ATOM   5589  H1  WAT   737      39.290  14.366  37.965  1.00  0.00
ATOM   5590  H2  WAT   737      38.815  15.575  37.187  1.00  0.00
TER   
ATOM   5591  O   WAT   738      33.044  13.612  33.540  1.00  0.00
ATOM   5592  H1  WAT   738      33.150  14.512  33.847  1.00  0.00
ATOM   5593  H2  WAT   738      32.133  13.564  33.249  1.00  0.00
TER   
ATOM   5594  O   WAT   739      30.692  15.534  38.785  1.00  0.00
ATOM   5595  H1  WAT   739      31.373  15.797  39.404  1.00  0.00
ATOM   5596  H2  WAT   739      30.377  14.694  39.119  1.00  0.00
TER   
ATOM   5597  O   WAT   740      34.885  16.580  37.872  1.00  0.00
ATOM   5598  H1  WAT   740      35.392  17.078  38.513  1.00  0.00
ATOM   5599  H2  WAT   740      35.416  15.804  37.696  1.00  0.00
TER   
ATOM   5600  O   WAT   741      39.555  21.332  33.638  1.00  0.00
ATOM   5601  H1  WAT   741      38.937  21.797  33.074  1.00  0.00
ATOM   5602  H2  WAT   741      40.068  22.025  34.055  1.00  0.00
TER   
ATOM   5603  O   WAT   742      34.418  20.860  40.316  1.00  0.00
ATOM   5604  H1  WAT   742      34.085  21.487  40.958  1.00  0.00
ATOM   5605  H2  WAT   742      34.595  21.386  39.536  1.00  0.00
TER   
ATOM   5606  O   WAT   743      32.850  12.931  40.146  1.00  0.00
ATOM   5607  H1  WAT   743      33.191  13.775  39.851  1.00  0.00
ATOM   5608  H2  WAT   743      31.911  13.080  40.262  1.00  0.00
TER   
ATOM   5609  O   WAT   744      28.924  22.018  31.012  1.00  0.00
ATOM   5610  H1  WAT   744      28.546  22.507  30.280  1.00  0.00
ATOM   5611  H2  WAT   744      29.181  22.690  31.642  1.00  0.00
TER   
ATOM   5612  O   WAT   745      36.533  10.419  36.470  1.00  0.00
ATOM   5613  H1  WAT   745      36.840   9.864  35.754  1.00  0.00
ATOM   5614  H2  WAT   745      35.603  10.554  36.287  1.00  0.00
TER   
ATOM   5615  O   WAT   746      38.921  18.484  33.206  1.00  0.00
ATOM   5616  H1  WAT   746      37.994  18.418  33.435  1.00  0.00
ATOM   5617  H2  WAT   746      39.073  19.422  33.092  1.00  0.00
TER   
ATOM   5618  O   WAT   747      38.908  14.756  30.203  1.00  0.00
ATOM   5619  H1  WAT   747      37.968  14.917  30.288  1.00  0.00
ATOM   5620  H2  WAT   747      39.226  15.475  29.656  1.00  0.00
TER   
ATOM   5621  O   WAT   748      34.526  19.011  35.988  1.00  0.00
ATOM   5622  H1  WAT   748      34.122  18.299  35.493  1.00  0.00
ATOM   5623  H2  WAT   748      34.613  18.666  36.877  1.00  0.00
TER   
ATOM   5624  O   WAT   749      34.994  22.698  38.152  1.00  0.00
ATOM   5625  H1  WAT   749      34.697  22.092  37.473  1.00  0.00
ATOM   5626  H2  WAT   749      35.944  22.735  38.041  1.00  0.00
TER   
ATOM   5627  O   WAT   750      33.239  15.785  39.768  1.00  0.00
ATOM   5628  H1  WAT   750      33.791  15.895  38.993  1.00  0.00
ATOM   5629  H2  WAT   750      33.753  16.159  40.484  1.00  0.00
TER   
ATOM   5630  O   WAT   751      39.236  24.225  34.685  1.00  0.00
ATOM   5631  H1  WAT   751      39.676  24.967  34.271  1.00  0.00
ATOM   5632  H2  WAT   751      39.175  24.467  35.609  1.00  0.00
TER   
ATOM   5633  O   WAT   752      31.227  17.905  33.489  1.00  0.00
ATOM   5634  H1  WAT   752      31.106  18.632  32.877  1.00  0.00
ATOM   5635  H2  WAT   752      30.917  17.136  33.012  1.00  0.00
TER   
ATOM   5636  O   WAT   753      28.865  21.077  39.296  1.00  0.00
ATOM   5637  H1  WAT   753      28.943  21.212  38.351  1.00  0.00
ATOM   5638  H2  WAT   753      29.479  20.368  39.488  1.00  0.00
TER   
ATOM   5639  O   WAT   754      30.110  22.777  35.706  1.00  0.00
ATOM   5640  H1  WAT   754      29.703  22.918  34.852  1.00  0.00
ATOM   5641  H2  WAT   754      31.001  22.493  35.503  1.00  0.00
TER   
ATOM   5642  O   WAT   755      34.382  26.991  33.818  1.00  0.00
ATOM   5643  H1  WAT   755      34.206  26.075  33.605  1.00  0.00
ATOM   5644  H2  WAT   755      33.528  27.350  34.058  1.00  0.00
TER   
ATOM   5645  O   WAT   756      41.171  26.347  34.676  1.00  0.00
ATOM   5646  H1  WAT   756      41.627  25.566  34.990  1.00  0.00
ATOM   5647  H2  WAT   756      41.510  27.057  35.220  1.00  0.00
TER   
ATOM   5648  O   WAT   757      33.693  11.249  36.871  1.00  0.00
ATOM   5649  H1  WAT   757      33.250  12.030  36.540  1.00  0.00
ATOM   5650  H2  WAT   757      34.252  11.572  37.578  1.00  0.00
TER   
ATOM   5651  O   WAT   758      36.809  10.870  31.752  1.00  0.00
ATOM   5652  H1  WAT   758      36.184  10.866  32.477  1.00  0.00
ATOM   5653  H2  WAT   758      36.722  10.003  31.355  1.00  0.00
TER   
ATOM   5654  O   WAT   759      35.731  11.794  38.730  1.00  0.00
ATOM   5655  H1  WAT   759      36.028  12.700  38.649  1.00  0.00
ATOM   5656  H2  WAT   759      36.279  11.305  38.116  1.00  0.00
TER   
ATOM   5657  O   WAT   760      33.485  16.372  34.599  1.00  0.00
ATOM   5658  H1  WAT   760      33.259  16.156  35.504  1.00  0.00
ATOM   5659  H2  WAT   760      32.704  16.805  34.254  1.00  0.00
TER   
ATOM   5660  O   WAT   761      40.714  16.379  33.198  1.00  0.00
ATOM   5661  H1  WAT   761      40.115  17.102  33.015  1.00  0.00
ATOM   5662  H2  WAT   761      41.262  16.316  32.416  1.00  0.00
TER   
ATOM   5663  O   WAT   762      39.321  15.015  35.229  1.00  0.00
ATOM   5664  H1  WAT   762      39.714  15.332  34.416  1.00  0.00
ATOM   5665  H2  WAT   762      39.682  14.136  35.343  1.00  0.00
TER   
ATOM   5666  O   WAT   763      28.357  11.605  37.452  1.00  0.00
ATOM   5667  H1  WAT   763      28.069  12.175  38.164  1.00  0.00
ATOM   5668  H2  WAT   763      29.102  11.125  37.815  1.00  0.00
TER   
ATOM   5669  O   WAT   764      28.544  15.547  28.662  1.00  0.00
ATOM   5670  H1  WAT   764      28.462  16.490  28.803  1.00  0.00
ATOM   5671  H2  WAT   764      28.193  15.404  27.783  1.00  0.00
TER   
ATOM   5672  O   WAT   765      39.906  17.605  39.324  1.00  0.00
ATOM   5673  H1  WAT   765      39.174  18.114  39.673  1.00  0.00
ATOM   5674  H2  WAT   765      39.509  16.788  39.023  1.00  0.00
TER   
ATOM   5675  O   WAT   766      36.344  14.281  37.729  1.00  0.00
ATOM   5676  H1  WAT   766      36.348  13.840  36.879  1.00  0.00
ATOM   5677  H2  WAT   766      37.239  14.603  37.836  1.00  0.00
TER   
ATOM   5678  O   WAT   767      32.194  14.164  36.688  1.00  0.00
ATOM   5679  H1  WAT   767      31.854  14.641  37.445  1.00  0.00
ATOM   5680  H2  WAT   767      31.432  13.710  36.328  1.00  0.00
TER   
ATOM   5681  O   WAT   768      36.406  15.282  30.720  1.00  0.00
ATOM   5682  H1  WAT   768      36.527  15.241  31.668  1.00  0.00
ATOM   5683  H2  WAT   768      36.021  16.145  30.564  1.00  0.00
TER   
ATOM   5684  O   WAT   769      40.369  13.059  38.736  1.00  0.00
ATOM   5685  H1  WAT   769      40.386  13.510  39.580  1.00  0.00
ATOM   5686  H2  WAT   769      40.120  12.159  38.949  1.00  0.00
TER   
ATOM   5687  O   WAT   770      35.418  17.592  30.118  1.00  0.00
ATOM   5688  H1  WAT   770      34.850  17.144  29.492  1.00  0.00
ATOM   5689  H2  WAT   770      36.127  17.951  29.584  1.00  0.00
TER   
ATOM   5690  O   WAT   771      36.645  18.341  39.476  1.00  0.00
ATOM   5691  H1  WAT   771      37.012  17.867  40.222  1.00  0.00
ATOM   5692  H2  WAT   771      36.455  19.215  39.816  1.00  0.00
TER   
ATOM   5693  O   WAT   772      29.509  13.085  35.605  1.00  0.00
ATOM   5694  H1  WAT   772      29.224  12.721  36.443  1.00  0.00
ATOM   5695  H2  WAT   772      29.447  12.353  34.991  1.00  0.00
TER   
ATOM   5696  O   WAT   773      32.963  21.588  32.391  1.00  0.00
ATOM   5697  H1  WAT   773      32.189  21.048  32.230  1.00  0.00
ATOM   5698  H2  WAT   773      33.692  21.069  32.052  1.00  0.00
TER   
ATOM   5699  O   WAT   774      39.183  11.978  32.326  1.00  0.00
ATOM   5700  H1  WAT   774      38.369  11.480  32.251  1.00  0.00
ATOM   5701  H2  WAT   774      38.989  12.818  31.910  1.00  0.00
TER   
ATOM   5702  O   WAT   775      33.007  21.256  36.028  1.00  0.00
ATOM   5703  H1  WAT   775      33.525  20.453  35.974  1.00  0.00
ATOM   5704  H2  WAT   775      32.555  21.194  36.870  1.00  0.00
TER   
ATOM   5705  O   WAT   776      37.894  22.523  31.301  1.00  0.00
ATOM   5706  H1  WAT   776      38.235  23.267  30.806  1.00  0.00
ATOM   5707  H2  WAT   776      37.065  22.836  31.664  1.00  0.00
TER   
ATOM   5708  O   WAT   777      40.776  21.844  36.666  1.00  0.00
ATOM   5709  H1  WAT   777      41.129  21.247  36.006  1.00  0.00
ATOM   5710  H2  WAT   777      39.893  21.519  36.837  1.00  0.00
TER   
ATOM   5711  O   WAT   778      36.863  22.604  34.073  1.00  0.00
ATOM   5712  H1  WAT   778      37.550  23.151  34.454  1.00  0.00
ATOM   5713  H2  WAT   778      36.076  23.148  34.108  1.00  0.00
TER   
ATOM   5714  O   WAT   779      29.002  18.221  29.565  1.00  0.00
ATOM   5715  H1  WAT   779      29.871  18.504  29.848  1.00  0.00
ATOM   5716  H2  WAT   779      28.511  19.035  29.449  1.00  0.00
TER   
ATOM   5717  O   WAT   780      36.165  19.609  33.685  1.00  0.00
ATOM   5718  H1  WAT   780      36.622  20.419  33.911  1.00  0.00
ATOM   5719  H2  WAT   780      35.814  19.291  34.517  1.00  0.00
TER   
ATOM   5720  O   WAT   781      38.469  25.119  40.915  1.00  0.00
ATOM   5721  H1  WAT   781      39.113  25.325  41.592  1.00  0.00
ATOM   5722  H2  WAT   781      38.832  24.358  40.462  1.00  0.00
TER   
ATOM   5723  O   WAT   782      32.067   9.952  34.158  1.00  0.00
ATOM   5724  H1  WAT   782      31.938   9.944  35.106  1.00  0.00
ATOM   5725  H2  WAT   782      31.243  10.291  33.807  1.00  0.00
TER   
ATOM   5726  O   WAT   783      39.742  23.123  39.632  1.00  0.00
ATOM   5727  H1  WAT   783      40.384  22.422  39.746  1.00  0.00
ATOM   5728  H2  WAT   783      40.267  23.902  39.452  1.00  0.00
TER   
ATOM   5729  O   WAT   784      29.369  27.434  30.131  1.00  0.00
ATOM   5730  H1  WAT   784      29.729  28.033  29.476  1.00  0.00
ATOM   5731  H2  WAT   784      29.228  27.980  30.904  1.00  0.00
TER   
ATOM   5732  O   WAT   785      35.386  24.817  30.948  1.00  0.00
ATOM   5733  H1  WAT   785      35.377  25.550  30.333  1.00  0.00
ATOM   5734  H2  WAT   785      34.466  24.570  31.041  1.00  0.00
TER   
ATOM   5735  O   WAT   786      30.987  20.039  31.693  1.00  0.00
ATOM   5736  H1  WAT   786      30.379  20.779  31.702  1.00  0.00
ATOM   5737  H2  WAT   786      31.462  20.129  30.867  1.00  0.00
TER   
ATOM   5738  O   WAT   787      38.372  24.880  29.611  1.00  0.00
ATOM   5739  H1  WAT   787      38.473  24.676  28.681  1.00  0.00
ATOM   5740  H2  WAT   787      37.472  24.626  29.815  1.00  0.00
TER   
ATOM   5741  O   WAT   788      35.894  15.438  33.593  1.00  0.00
ATOM   5742  H1  WAT   788      35.186  15.907  34.034  1.00  0.00
ATOM   5743  H2  WAT   788      36.179  14.780  34.227  1.00  0.00
TER   
ATOM   5744  O   WAT   789      39.926  12.163  35.033  1.00  0.00
ATOM   5745  H1  WAT   789      39.803  12.182  34.083  1.00  0.00
ATOM   5746  H2  WAT   789      40.874  12.211  35.152  1.00  0.00
TER   
ATOM   5747  O   WAT   790      37.014  27.399  34.305  1.00  0.00
ATOM   5748  H1  WAT   790      37.268  27.361  33.383  1.00  0.00
ATOM   5749  H2  WAT   790      36.065  27.272  34.298  1.00  0.00
TER   
ATOM   5750  O   WAT   791      34.098  13.747  30.968  1.00  0.00
ATOM   5751  H1  WAT   791      34.947  14.184  30.902  1.00  0.00
ATOM   5752  H2  WAT   791      33.731  14.059  31.795  1.00  0.00
TER   
ATOM   5753  O   WAT   792      32.997  20.000  29.442  1.00  0.00
ATOM   5754  H1  WAT   792      33.763  19.888  30.004  1.00  0.00
ATOM   5755  H2  WAT   792      33.075  19.304  28.789  1.00  0.00
TER   
ATOM   5756  O   WAT   793      31.692  17.432  30.125  1.00  0.00
ATOM   5757  H1  WAT   793      31.772  16.485  30.237  1.00  0.00
ATOM   5758  H2  WAT   793      32.584  17.763  30.231  1.00  0.00
TER   
ATOM   5759  O   WAT   794      32.493  27.582  37.228  1.00  0.00
ATOM   5760  H1  WAT   794      33.230  27.033  37.499  1.00  0.00
ATOM   5761  H2  WAT   794      32.877  28.447  37.089  1.00  0.00
TER   
ATOM   5762  O   WAT   795      29.378  23.649  33.102  1.00  0.00
ATOM   5763  H1  WAT   795      28.452  23.891  33.093  1.00  0.00
ATOM   5764  H2  WAT   795      29.843  24.477  32.981  1.00  0.00
TER   
ATOM   5765  O   WAT   796      35.604  26.755  29.051  1.00  0.00
ATOM   5766  H1  WAT   796      36.396  27.044  28.599  1.00  0.00
ATOM   5767  H2  WAT   796      35.084  26.324  28.372  1.00  0.00
TER   
ATOM   5768  O   WAT   797      36.121  21.975  28.915  1.00  0.00
ATOM   5769  H1  WAT   797      36.016  21.360  29.641  1.00  0.00
ATOM   5770  H2  WAT   797      35.954  21.452  28.131  1.00  0.00
TER   
ATOM   5771  O   WAT   798      39.362  21.037  29.519  1.00  0.00
ATOM   5772  H1  WAT   798      38.813  21.484  30.164  1.00  0.00
ATOM   5773  H2  WAT   798      39.983  20.532  30.043  1.00  0.00
TER   
ATOM   5774  O   WAT   799      35.029  19.996  31.416  1.00  0.00
ATOM   5775  H1  WAT   799      35.451  19.830  32.259  1.00  0.00
ATOM   5776  H2  WAT   799      35.154  19.186  30.921  1.00  0.00
TER   
ATOM   5777  O   WAT   800      37.542  19.020  28.664  1.00  0.00
ATOM   5778  H1  WAT   800      38.062  18.305  28.298  1.00  0.00
ATOM   5779  H2  WAT   800      38.189  19.659  28.964  1.00  0.00
TER   
ATOM   5780  O   WAT   801      33.925  16.070  28.362  1.00  0.00
ATOM   5781  H1  WAT   801      33.724  15.206  28.723  1.00  0.00
ATOM   5782  H2  WAT   801      33.754  15.983  27.424  1.00  0.00
TER   
ATOM   5783  O   WAT   802      41.404  10.880  30.890  1.00  0.00
ATOM   5784  H1  WAT   802      41.684  10.037  31.246  1.00  0.00
ATOM   5785  H2  WAT   802      40.630  11.113  31.404  1.00  0.00
TER   
ATOM   5786  O   WAT   803      32.723  13.170  28.349  1.00  0.00
ATOM   5787  H1  WAT   803      33.026  13.176  27.441  1.00  0.00
ATOM   5788  H2  WAT   803      33.463  12.819  28.846  1.00  0.00
TER   
ATOM   5789  O   WAT   804      35.942  12.113  29.335  1.00  0.00
ATOM   5790  H1  WAT   804      35.594  11.436  28.755  1.00  0.00
ATOM   5791  H2  WAT   804      36.143  11.652  30.149  1.00  0.00
TER   
ATOM   5792  O   WAT   805      38.107  27.101  30.954  1.00  0.00
ATOM   5793  H1  WAT   805      39.002  27.440  30.976  1.00  0.00
ATOM   5794  H2  WAT   805      38.138  26.379  30.326  1.00  0.00
TER   
ATOM   5795  O   WAT   806      31.746  22.474  29.182  1.00  0.00
ATOM   5796  H1  WAT   806      32.184  23.017  29.838  1.00  0.00
ATOM   5797  H2  WAT   806      32.231  21.649  29.192  1.00  0.00
TER   
ATOM   5798  O   WAT   807      28.961  25.263  36.634  1.00  0.00
ATOM   5799  H1  WAT   807      29.291  24.395  36.402  1.00  0.00
ATOM   5800  H2  WAT   807      29.390  25.469  37.465  1.00  0.00
TER   
ATOM   5801  O   WAT   808      33.557  23.594  34.295  1.00  0.00
ATOM   5802  H1  WAT   808      33.257  23.470  35.195  1.00  0.00
ATOM   5803  H2  WAT   808      33.451  22.735  33.886  1.00  0.00
TER   
ATOM   5804  O   WAT   809      29.450  26.130  39.373  1.00  0.00
ATOM   5805  H1  WAT   809      29.013  26.310  40.205  1.00  0.00
ATOM   5806  H2  WAT   809      30.018  26.887  39.231  1.00  0.00
TER   
ATOM   5807  O   WAT   810      29.282  18.642  35.732  1.00  0.00
ATOM   5808  H1  WAT   810      28.627  18.373  35.087  1.00  0.00
ATOM   5809  H2  WAT   810      30.120  18.532  35.282  1.00  0.00
TER   
ATOM   5810  O   WAT   811      30.320  19.027  40.272  1.00  0.00
ATOM   5811  H1  WAT   811      30.687  18.940  41.151  1.00  0.00
ATOM   5812  H2  WAT   811      29.751  18.264  40.173  1.00  0.00
TER   
ATOM   5813  O   WAT   812      28.496  15.852  31.674  1.00  0.00
ATOM   5814  H1  WAT   812      27.592  16.115  31.499  1.00  0.00
ATOM   5815  H2  WAT   812      28.980  16.123  30.894  1.00  0.00
TER   
ATOM   5816  O   WAT   813      31.039  14.908  29.583  1.00  0.00
ATOM   5817  H1  WAT   813      31.748  14.487  29.098  1.00  0.00
ATOM   5818  H2  WAT   813      30.323  14.976  28.952  1.00  0.00
TER   
ATOM   5819  O   WAT   814      30.686  10.962  28.624  1.00  0.00
ATOM   5820  H1  WAT   814      31.409  11.503  28.942  1.00  0.00
ATOM   5821  H2  WAT   814      30.959  10.689  27.748  1.00  0.00
TER   
ATOM   5822  O   WAT   815      30.375  10.213  38.526  1.00  0.00
ATOM   5823  H1  WAT   815      31.023   9.663  38.086  1.00  0.00
ATOM   5824  H2  WAT   815      30.796  10.467  39.348  1.00  0.00
TER   
ATOM   5825  O   WAT   816      35.436  25.096  41.035  1.00  0.00
ATOM   5826  H1  WAT   816      35.195  25.364  40.148  1.00  0.00
ATOM   5827  H2  WAT   816      36.376  25.267  41.090  1.00  0.00
TER   
ATOM   5828  O   WAT   817      41.019   9.780  40.757  1.00  0.00
ATOM   5829  H1  WAT   817      40.145  10.113  40.554  1.00  0.00
ATOM   5830  H2  WAT   817      40.910   9.307  41.582  1.00  0.00
TER   
ATOM   5831  O   WAT   818      31.205  23.852  41.504  1.00  0.00
ATOM   5832  H1  WAT   818      30.478  23.233  41.437  1.00  0.00
ATOM   5833  H2  WAT   818      31.266  24.247  40.634  1.00  0.00
TER   
ATOM   5834  O   WAT   819      34.810  26.067  38.289  1.00  0.00
ATOM   5835  H1  WAT   819      35.326  25.456  37.764  1.00  0.00
ATOM   5836  H2  WAT   819      35.459  26.570  38.780  1.00  0.00
TER   
ATOM   5837  O   WAT   820      37.549  26.958  39.116  1.00  0.00
ATOM   5838  H1  WAT   820      37.837  26.703  38.240  1.00  0.00
ATOM   5839  H2  WAT   820      38.061  26.406  39.707  1.00  0.00
TER   
ATOM   5840  O   WAT   821      38.767  10.697  39.696  1.00  0.00
ATOM   5841  H1  WAT   821      37.984  11.171  39.976  1.00  0.00
ATOM   5842  H2  WAT   821      38.473   9.792  39.587  1.00  0.00
TER   
ATOM   5843  O   WAT   822      29.488  27.170  34.714  1.00  0.00
ATOM   5844  H1  WAT   822      29.320  26.537  35.412  1.00  0.00
ATOM   5845  H2  WAT   822      28.622  27.376  34.364  1.00  0.00
TER   
ATOM   5846  O   WAT   823      30.111  11.002  32.217  1.00  0.00
ATOM   5847  H1  WAT   823      30.869  11.115  31.644  1.00  0.00
ATOM   5848  H2  WAT   823      29.649  11.839  32.172  1.00  0.00
TER   
ATOM   5849  O   WAT   824      36.652  13.116  35.208  1.00  0.00
ATOM   5850  H1  WAT   824      35.840  12.741  34.867  1.00  0.00
ATOM   5851  H2  WAT   824      37.156  12.360  35.510  1.00  0.00
TER   
ATOM   5852  O   WAT   825      31.094  25.863  32.159  1.00  0.00
ATOM   5853  H1  WAT   825      30.569  26.244  31.455  1.00  0.00
ATOM   5854  H2  WAT   825      31.019  26.488  32.880  1.00  0.00
TER   
ATOM   5855  O   WAT   826      32.483  11.528  30.757  1.00  0.00
ATOM   5856  H1  WAT   826      33.013  10.741  30.628  1.00  0.00
ATOM   5857  H2  WAT   826      33.116  12.207  30.991  1.00  0.00
TER   
ATOM   5858  O   WAT   827      34.677  11.266  33.812  1.00  0.00
ATOM   5859  H1  WAT   827      34.047  10.564  33.979  1.00  0.00
ATOM   5860  H2  WAT   827      34.138  12.026  33.595  1.00  0.00
TER   
ATOM   5861  O   WAT   828      33.694  27.811  31.034  1.00  0.00
ATOM   5862  H1  WAT   828      34.426  27.527  30.486  1.00  0.00
ATOM   5863  H2  WAT   828      33.953  27.573  31.924  1.00  0.00
TER   
ATOM   5864  O   WAT   829      32.855  23.928  31.039  1.00  0.00
ATOM   5865  H1  WAT   829      32.226  24.396  31.587  1.00  0.00
ATOM   5866  H2  WAT   829      32.970  23.083  31.473  1.00  0.00
TER   
ATOM   5867  O   WAT   830      40.310  17.979  17.189  1.00  0.00
ATOM   5868  H1  WAT   830      40.230  17.064  16.918  1.00  0.00
ATOM   5869  H2  WAT   830      39.897  18.475  16.483  1.00  0.00
TER   
ATOM   5870  O   WAT   831      38.442  19.756  19.070  1.00  0.00
ATOM   5871  H1  WAT   831      37.666  19.276  19.360  1.00  0.00
ATOM   5872  H2  WAT   831      39.093  19.077  18.895  1.00  0.00
TER   
ATOM   5873  O   WAT   832      32.458  20.068  19.947  1.00  0.00
ATOM   5874  H1  WAT   832      31.627  19.813  20.347  1.00  0.00
ATOM   5875  H2  WAT   832      33.067  20.139  20.683  1.00  0.00
TER   
ATOM   5876  O   WAT   833      32.439  24.102  20.143  1.00  0.00
ATOM   5877  H1  WAT   833      32.741  23.212  19.964  1.00  0.00
ATOM   5878  H2  WAT   833      33.183  24.659  19.915  1.00  0.00
TER   
ATOM   5879  O   WAT   834      30.868  15.029  13.732  1.00  0.00
ATOM   5880  H1  WAT   834      29.979  15.370  13.630  1.00  0.00
ATOM   5881  H2  WAT   834      31.152  14.829  12.840  1.00  0.00
TER   
ATOM   5882  O   WAT   835      28.831  17.629  19.616  1.00  0.00
ATOM   5883  H1  WAT   835      29.403  16.861  19.616  1.00  0.00
ATOM   5884  H2  WAT   835      28.831  17.928  18.706  1.00  0.00
TER   
ATOM   5885  O   WAT   836      38.689  26.448  17.470  1.00  0.00
ATOM   5886  H1  WAT   836      38.070  26.904  16.899  1.00  0.00
ATOM   5887  H2  WAT   836      39.544  26.603  17.069  1.00  0.00
TER   
ATOM   5888  O   WAT   837      37.883  22.432  19.077  1.00  0.00
ATOM   5889  H1  WAT   837      37.814  21.491  18.916  1.00  0.00
ATOM   5890  H2  WAT   837      38.645  22.522  19.649  1.00  0.00
TER   
ATOM   5891  O   WAT   838      30.073  13.038  21.402  1.00  0.00
ATOM   5892  H1  WAT   838      29.894  12.140  21.683  1.00  0.00
ATOM   5893  H2  WAT   838      29.671  13.585  22.077  1.00  0.00
TER   
ATOM   5894  O   WAT   839      38.913  15.239  19.304  1.00  0.00
ATOM   5895  H1  WAT   839      39.290  14.366  19.191  1.00  0.00
ATOM   5896  H2  WAT   839      38.815  15.575  18.413  1.00  0.00
TER   
ATOM   5897  O   WAT   840      33.044  13.612  14.765  1.00  0.00
ATOM   5898  H1  WAT   840      33.150  14.512  15.072  1.00  0.00
ATOM   5899  H2  WAT   840      32.133  13.564  14.475  1.00  0.00
TER   
ATOM   5900  O   WAT   841      30.692  15.534  20.011  1.00  0.00
ATOM   5901  H1  WAT   841      31.373  15.797  20.629  1.00  0.00
ATOM   5902  H2  WAT   841      30.377  14.694  20.344  1.00  0.00
TER   
ATOM   5903  O   WAT   842      34.885  16.580  19.098  1.00  0.00
ATOM   5904  H1  WAT   842      35.392  17.078  19.738  1.00  0.00
ATOM   5905  H2  WAT   842      35.416  15.804  18.922  1.00  0.00
TER   
ATOM   5906  O   WAT   843      33.168  11.220  23.364  1.00  0.00
ATOM   5907  H1  WAT   843      33.170  11.737  22.559  1.00  0.00
[truncated: 3,259,650 more chars]
