# Supplementary material for: Water-Based Pharmacophore Modeling in Kinase Inhibitor Design: A Case Study on Fyn and Lyn Protein Kinases
Source: J Chem Inf Model. 2025 Sep 1;65(18):9747–61. doi: 10.1021/acs.jcim.5c01478 (PMC12458683; doi:10.1021/acs.jcim.5c01478)
Supplement: Supplementary file 2 [file ci5c01478_si_002.zip › Supplementary_files/Lyn_compound1/Lyn_compound1.pdb]

CRYST1   86.457   86.834   86.545  90.00  90.00  90.00 P 1           1
ATOM      1  N   PRO     1      -9.695 -19.158   8.588  1.00  0.00
ATOM      2  H2  PRO     1      -9.164 -19.485   7.793  1.00  0.00
ATOM      3  H3  PRO     1      -9.656 -19.661   9.463  1.00  0.00
ATOM      4  CD  PRO     1      -9.285 -17.787   8.938  1.00  0.00
ATOM      5  HD2 PRO     1      -8.526 -17.444   8.235  1.00  0.00
ATOM      6  HD3 PRO     1      -8.874 -17.778   9.948  1.00  0.00
ATOM      7  CG  PRO     1     -10.564 -17.007   8.833  1.00  0.00
ATOM      8  HG2 PRO     1     -10.346 -15.992   8.500  1.00  0.00
ATOM      9  HG3 PRO     1     -11.052 -16.972   9.807  1.00  0.00
ATOM     10  CB  PRO     1     -11.405 -17.733   7.845  1.00  0.00
ATOM     11  HB2 PRO     1     -11.096 -17.430   6.844  1.00  0.00
ATOM     12  HB3 PRO     1     -12.478 -17.577   7.956  1.00  0.00
ATOM     13  CA  PRO     1     -11.066 -19.208   8.069  1.00  0.00
ATOM     14  HA  PRO     1     -11.696 -19.699   8.811  1.00  0.00
ATOM     15  C   PRO     1     -11.146 -19.970   6.751  1.00  0.00
ATOM     16  O   PRO     1     -10.255 -20.761   6.442  1.00  0.00
ATOM     17  N   ALA     2     -12.205 -19.730   5.987  1.00  0.00
ATOM     18  H   ALA     2     -13.120 -19.642   6.406  1.00  0.00
ATOM     19  CA  ALA     2     -12.101 -19.655   4.533  1.00  0.00
ATOM     20  HA  ALA     2     -11.507 -20.499   4.182  1.00  0.00
ATOM     21  CB  ALA     2     -13.481 -19.734   3.898  1.00  0.00
ATOM     22  HB1 ALA     2     -14.084 -18.890   4.233  1.00  0.00
ATOM     23  HB2 ALA     2     -13.384 -19.703   2.813  1.00  0.00
ATOM     24  HB3 ALA     2     -13.964 -20.665   4.193  1.00  0.00
ATOM     25  C   ALA     2     -11.384 -18.383   4.097  1.00  0.00
ATOM     26  O   ALA     2     -11.953 -17.548   3.393  1.00  0.00
ATOM     27  N   TRP     3     -10.131 -18.240   4.520  1.00  0.00
ATOM     28  H   TRP     3      -9.872 -18.553   5.445  1.00  0.00
ATOM     29  CA  TRP     3      -9.117 -17.586   3.702  1.00  0.00
ATOM     30  HA  TRP     3      -9.533 -17.336   2.726  1.00  0.00
ATOM     31  CB  TRP     3      -8.638 -16.298   4.374  1.00  0.00
ATOM     32  HB2 TRP     3      -8.318 -16.503   5.395  1.00  0.00
ATOM     33  HB3 TRP     3      -7.808 -15.868   3.813  1.00  0.00
ATOM     34  CG  TRP     3      -9.692 -15.237   4.459  1.00  0.00
ATOM     35  CD1 TRP     3     -10.550 -15.016   5.497  1.00  0.00
ATOM     36  HD1 TRP     3     -10.462 -15.678   6.358  1.00  0.00
ATOM     37  NE1 TRP     3     -11.374 -13.954   5.210  1.00  0.00
ATOM     38  HE1 TRP     3     -12.097 -13.590   5.816  1.00  0.00
ATOM     39  CE2 TRP     3     -11.058 -13.468   3.969  1.00  0.00
ATOM     40  CZ2 TRP     3     -11.611 -12.409   3.252  1.00  0.00
ATOM     41  HZ2 TRP     3     -12.427 -11.844   3.702  1.00  0.00
ATOM     42  CH2 TRP     3     -11.087 -12.145   2.017  1.00  0.00
ATOM     43  HH2 TRP     3     -11.494 -11.324   1.427  1.00  0.00
ATOM     44  CZ3 TRP     3     -10.037 -12.906   1.487  1.00  0.00
ATOM     45  HZ3 TRP     3      -9.627 -12.686   0.501  1.00  0.00
ATOM     46  CE3 TRP     3      -9.488 -13.958   2.198  1.00  0.00
ATOM     47  HE3 TRP     3      -8.674 -14.521   1.742  1.00  0.00
ATOM     48  CD2 TRP     3     -10.002 -14.252   3.466  1.00  0.00
ATOM     49  C   TRP     3      -7.935 -18.514   3.444  1.00  0.00
ATOM     50  O   TRP     3      -7.065 -18.214   2.625  1.00  0.00
ATOM     51  N   GLU     4      -7.908 -19.640   4.149  1.00  0.00
ATOM     52  H   GLU     4      -8.652 -19.846   4.799  1.00  0.00
ATOM     53  CA  GLU     4      -6.803 -20.588   4.038  1.00  0.00
ATOM     54  HA  GLU     4      -5.852 -20.056   4.011  1.00  0.00
ATOM     55  CB  GLU     4      -6.805 -21.526   5.252  1.00  0.00
ATOM     56  HB2 GLU     4      -6.770 -20.885   6.133  1.00  0.00
ATOM     57  HB3 GLU     4      -7.757 -22.056   5.226  1.00  0.00
ATOM     58  CG  GLU     4      -5.659 -22.541   5.313  1.00  0.00
ATOM     59  HG2 GLU     4      -5.949 -23.328   6.008  1.00  0.00
ATOM     60  HG3 GLU     4      -5.547 -22.962   4.314  1.00  0.00
ATOM     61  CD  GLU     4      -4.339 -21.933   5.756  1.00  0.00
ATOM     62  OE1 GLU     4      -4.356 -20.892   6.448  1.00  0.00
ATOM     63  OE2 GLU     4      -3.281 -22.504   5.416  1.00  0.00
ATOM     64  C   GLU     4      -6.908 -21.400   2.750  1.00  0.00
ATOM     65  O   GLU     4      -7.984 -21.897   2.405  1.00  0.00
ATOM     66  N   ILE     5      -5.786 -21.521   2.041  1.00  0.00
ATOM     67  H   ILE     5      -4.984 -20.960   2.291  1.00  0.00
ATOM     68  CA  ILE     5      -5.685 -22.397   0.864  1.00  0.00
ATOM     69  HA  ILE     5      -6.503 -23.115   0.818  1.00  0.00
ATOM     70  CB  ILE     5      -5.610 -21.610  -0.474  1.00  0.00
ATOM     71  HB  ILE     5      -5.315 -22.296  -1.268  1.00  0.00
ATOM     72  CG2 ILE     5      -6.968 -20.984  -0.817  1.00  0.00
ATOM     73 HG21 ILE     5      -7.263 -20.298  -0.023  1.00  0.00
ATOM     74 HG22 ILE     5      -6.890 -20.439  -1.758  1.00  0.00
ATOM     75 HG23 ILE     5      -7.717 -21.770  -0.914  1.00  0.00
ATOM     76  CG1 ILE     5      -4.483 -20.576  -0.432  1.00  0.00
ATOM     77 HG12 ILE     5      -4.866 -19.709   0.107  1.00  0.00
ATOM     78 HG13 ILE     5      -3.663 -21.021   0.131  1.00  0.00
ATOM     79  CD1 ILE     5      -3.987 -20.145  -1.782  1.00  0.00
ATOM     80 HD11 ILE     5      -4.807 -19.699  -2.346  1.00  0.00
ATOM     81 HD12 ILE     5      -3.190 -19.411  -1.659  1.00  0.00
ATOM     82 HD13 ILE     5      -3.604 -21.011  -2.322  1.00  0.00
ATOM     83  C   ILE     5      -4.466 -23.319   0.979  1.00  0.00
ATOM     84  O   ILE     5      -3.470 -22.948   1.618  1.00  0.00
ATOM     85  N   PRO     6      -4.549 -24.529   0.380  1.00  0.00
ATOM     86  CD  PRO     6      -5.753 -25.123  -0.234  1.00  0.00
ATOM     87  HD2 PRO     6      -5.965 -24.618  -1.176  1.00  0.00
ATOM     88  HD3 PRO     6      -6.600 -25.002   0.442  1.00  0.00
ATOM     89  CG  PRO     6      -5.376 -26.558  -0.423  1.00  0.00
ATOM     90  HG2 PRO     6      -5.872 -26.948  -1.312  1.00  0.00
ATOM     91  HG3 PRO     6      -5.689 -27.132   0.449  1.00  0.00
ATOM     92  CB  PRO     6      -3.904 -26.583  -0.571  1.00  0.00
ATOM     93  HB2 PRO     6      -3.667 -26.389  -1.617  1.00  0.00
ATOM     94  HB3 PRO     6      -3.439 -27.518  -0.260  1.00  0.00
ATOM     95  CA  PRO     6      -3.394 -25.429   0.301  1.00  0.00
ATOM     96  HA  PRO     6      -3.123 -25.728   1.313  1.00  0.00
ATOM     97  C   PRO     6      -2.193 -24.759  -0.373  1.00  0.00
ATOM     98  O   PRO     6      -2.365 -23.964  -1.305  1.00  0.00
ATOM     99  N   ARG     7      -0.994 -25.085   0.108  1.00  0.00
ATOM    100  H   ARG     7      -0.938 -25.685   0.919  1.00  0.00
ATOM    101  CA  ARG     7       0.251 -24.550  -0.446  1.00  0.00
ATOM    102  HA  ARG     7       0.233 -23.461  -0.414  1.00  0.00
ATOM    103  CB  ARG     7       1.451 -25.045   0.369  1.00  0.00
ATOM    104  HB2 ARG     7       1.206 -24.885   1.419  1.00  0.00
ATOM    105  HB3 ARG     7       1.544 -26.113   0.177  1.00  0.00
ATOM    106  CG  ARG     7       2.774 -24.350   0.042  1.00  0.00
ATOM    107  HG2 ARG     7       3.016 -24.538  -1.004  1.00  0.00
ATOM    108  HG3 ARG     7       2.652 -23.278   0.199  1.00  0.00
ATOM    109  CD  ARG     7       3.902 -24.866   0.925  1.00  0.00
ATOM    110  HD2 ARG     7       3.959 -25.951   0.834  1.00  0.00
ATOM    111  HD3 ARG     7       4.843 -24.424   0.598  1.00  0.00
ATOM    112  NE  ARG     7       3.688 -24.524   2.330  1.00  0.00
ATOM    113  HE  ARG     7       3.177 -25.192   2.890  1.00  0.00
ATOM    114  CZ  ARG     7       4.111 -23.405   2.907  1.00  0.00
ATOM    115  NH1 ARG     7       4.789 -22.502   2.211  1.00  0.00
ATOM    116 HH11 ARG     7       4.985 -22.665   1.234  1.00  0.00
ATOM    117 HH12 ARG     7       5.105 -21.655   2.661  1.00  0.00
ATOM    118  NH2 ARG     7       3.862 -23.187   4.189  1.00  0.00
ATOM    119 HH21 ARG     7       3.350 -23.873   4.724  1.00  0.00
ATOM    120 HH22 ARG     7       4.185 -22.335   4.625  1.00  0.00
ATOM    121  C   ARG     7       0.436 -24.902  -1.925  1.00  0.00
ATOM    122  O   ARG     7       0.917 -24.079  -2.703  1.00  0.00
ATOM    123  N   GLU     8       0.041 -26.119  -2.301  1.00  0.00
ATOM    124  H   GLU     8      -0.381 -26.722  -1.609  1.00  0.00
ATOM    125  CA  GLU     8       0.257 -26.653  -3.649  1.00  0.00
ATOM    126  HA  GLU     8       1.315 -26.590  -3.901  1.00  0.00
ATOM    127  CB  GLU     8      -0.181 -28.121  -3.734  1.00  0.00
ATOM    128  HB2 GLU     8      -1.259 -28.135  -3.577  1.00  0.00
ATOM    129  HB3 GLU     8       0.042 -28.454  -4.748  1.00  0.00
ATOM    130  CG  GLU     8       0.490 -29.056  -2.733  1.00  0.00
ATOM    131  HG2 GLU     8       0.526 -30.046  -3.188  1.00  0.00
ATOM    132  HG3 GLU     8       1.505 -28.699  -2.561  1.00  0.00
ATOM    133  CD  GLU     8      -0.253 -29.134  -1.404  1.00  0.00
ATOM    134  OE1 GLU     8      -0.126 -28.198  -0.580  1.00  0.00
ATOM    135  OE2 GLU     8      -0.957 -30.146  -1.186  1.00  0.00
ATOM    136  C   GLU     8      -0.452 -25.844  -4.735  1.00  0.00
ATOM    137  O   GLU     8      -0.012 -25.829  -5.888  1.00  0.00
ATOM    138  N   SER     9      -1.544 -25.178  -4.359  1.00  0.00
ATOM    139  H   SER     9      -1.890 -25.291  -3.417  1.00  0.00
ATOM    140  CA  SER     9      -2.315 -24.351  -5.285  1.00  0.00
ATOM    141  HA  SER     9      -2.322 -24.816  -6.272  1.00  0.00
ATOM    142  CB  SER     9      -3.765 -24.199  -4.805  1.00  0.00
ATOM    143  HB2 SER     9      -4.393 -23.985  -5.670  1.00  0.00
ATOM    144  HB3 SER     9      -4.078 -25.141  -4.354  1.00  0.00
ATOM    145  OG  SER     9      -3.899 -23.153  -3.855  1.00  0.00
ATOM    146  HG  SER     9      -4.816 -23.087  -3.578  1.00  0.00
ATOM    147  C   SER     9      -1.672 -22.978  -5.498  1.00  0.00
ATOM    148  O   SER     9      -2.321 -22.057  -5.987  1.00  0.00
ATOM    149  N   ILE    10      -0.402 -22.847  -5.116  1.00  0.00
ATOM    150  H   ILE    10       0.040 -23.601  -4.610  1.00  0.00
ATOM    151  CA  ILE    10       0.364 -21.625  -5.346  1.00  0.00
ATOM    152  HA  ILE    10      -0.086 -21.014  -6.128  1.00  0.00
ATOM    153  CB  ILE    10       0.515 -20.777  -4.049  1.00  0.00
ATOM    154  HB  ILE    10       0.854 -21.431  -3.245  1.00  0.00
ATOM    155  CG2 ILE    10       1.526 -19.634  -4.241  1.00  0.00
ATOM    156 HG21 ILE    10       1.188 -18.979  -5.044  1.00  0.00
ATOM    157 HG22 ILE    10       1.608 -19.061  -3.317  1.00  0.00
ATOM    158 HG23 ILE    10       2.501 -20.049  -4.498  1.00  0.00
ATOM    159  CG1 ILE    10      -0.844 -20.233  -3.582  1.00  0.00
ATOM    160 HG12 ILE    10      -1.532 -21.078  -3.581  1.00  0.00
ATOM    161 HG13 ILE    10      -0.702 -19.879  -2.561  1.00  0.00
ATOM    162  CD1 ILE    10      -1.424 -19.102  -4.437  1.00  0.00
ATOM    163 HD11 ILE    10      -1.566 -19.455  -5.459  1.00  0.00
ATOM    164 HD12 ILE    10      -2.383 -18.789  -4.025  1.00  0.00
ATOM    165 HD13 ILE    10      -0.735 -18.257  -4.438  1.00  0.00
ATOM    166  C   ILE    10       1.738 -21.959  -5.914  1.00  0.00
ATOM    167  O   ILE    10       2.521 -22.682  -5.292  1.00  0.00
ATOM    168  N   LYS    11       2.010 -21.429  -7.104  1.00  0.00
ATOM    169  H   LYS    11       1.274 -20.951  -7.603  1.00  0.00
ATOM    170  CA  LYS    11       3.315 -21.552  -7.744  1.00  0.00
ATOM    171  HA  LYS    11       3.961 -22.199  -7.150  1.00  0.00
ATOM    172  CB  LYS    11       3.166 -22.159  -9.140  1.00  0.00
ATOM    173  HB2 LYS    11       2.426 -21.560  -9.671  1.00  0.00
ATOM    174  HB3 LYS    11       4.132 -22.064  -9.635  1.00  0.00
ATOM    175  CG  LYS    11       2.733 -23.625  -9.147  1.00  0.00
ATOM    176  HG2 LYS    11       3.571 -24.230  -8.802  1.00  0.00
ATOM    177  HG3 LYS    11       1.896 -23.737  -8.457  1.00  0.00
ATOM    178  CD  LYS    11       2.311 -24.086 -10.535  1.00  0.00
ATOM    179  HD2 LYS    11       1.460 -23.489 -10.863  1.00  0.00
ATOM    180  HD3 LYS    11       3.143 -23.942 -11.224  1.00  0.00
ATOM    181  CE  LYS    11       1.919 -25.559 -10.514  1.00  0.00
ATOM    182  HE2 LYS    11       2.830 -26.153 -10.438  1.00  0.00
ATOM    183  HE3 LYS    11       1.297 -25.734  -9.637  1.00  0.00
ATOM    184  NZ  LYS    11       1.173 -25.953 -11.735  1.00  0.00
ATOM    185  HZ1 LYS    11       1.749 -25.791 -12.549  1.00  0.00
ATOM    186  HZ2 LYS    11       0.933 -26.933 -11.682  1.00  0.00
ATOM    187  HZ3 LYS    11       0.329 -25.403 -11.806  1.00  0.00
ATOM    188  C   LYS    11       3.990 -20.177  -7.819  1.00  0.00
ATOM    189  O   LYS    11       3.460 -19.251  -8.440  1.00  0.00
ATOM    190  N   LEU    12       5.147 -20.049  -7.166  1.00  0.00
ATOM    191  H   LEU    12       5.487 -20.823  -6.613  1.00  0.00
ATOM    192  CA  LEU    12       5.933 -18.812  -7.186  1.00  0.00
ATOM    193  HA  LEU    12       5.264 -17.958  -7.288  1.00  0.00
ATOM    194  CB  LEU    12       6.742 -18.649  -5.891  1.00  0.00
ATOM    195  HB2 LEU    12       7.205 -19.632  -5.802  1.00  0.00
ATOM    196  HB3 LEU    12       7.505 -17.910  -6.136  1.00  0.00
ATOM    197  CG  LEU    12       6.075 -18.274  -4.557  1.00  0.00
ATOM    198  HG  LEU    12       5.499 -17.362  -4.710  1.00  0.00
ATOM    199  CD1 LEU    12       5.160 -19.370  -4.046  1.00  0.00
ATOM    200 HD11 LEU    12       5.735 -20.283  -3.892  1.00  0.00
ATOM    201 HD12 LEU    12       4.712 -19.060  -3.102  1.00  0.00
ATOM    202 HD13 LEU    12       4.373 -19.557  -4.777  1.00  0.00
ATOM    203  CD2 LEU    12       7.134 -17.970  -3.513  1.00  0.00
ATOM    204 HD21 LEU    12       7.750 -17.138  -3.851  1.00  0.00
ATOM    205 HD22 LEU    12       6.651 -17.706  -2.572  1.00  0.00
ATOM    206 HD23 LEU    12       7.761 -18.849  -3.364  1.00  0.00
ATOM    207  C   LEU    12       6.870 -18.823  -8.390  1.00  0.00
ATOM    208  O   LEU    12       7.588 -19.806  -8.612  1.00  0.00
ATOM    209  N   VAL    13       6.864 -17.732  -9.158  1.00  0.00
ATOM    210  H   VAL    13       6.272 -16.954  -8.903  1.00  0.00
ATOM    211  CA  VAL    13       7.582 -17.671 -10.437  1.00  0.00
ATOM    212  HA  VAL    13       8.123 -18.596 -10.638  1.00  0.00
ATOM    213  CB  VAL    13       6.613 -17.394 -11.625  1.00  0.00
ATOM    214  HB  VAL    13       6.080 -16.463 -11.431  1.00  0.00
ATOM    215  CG1 VAL    13       7.378 -17.277 -12.943  1.00  0.00
ATOM    216 HG11 VAL    13       7.911 -18.208 -13.138  1.00  0.00
ATOM    217 HG12 VAL    13       6.678 -17.083 -13.755  1.00  0.00
ATOM    218 HG13 VAL    13       8.093 -16.457 -12.877  1.00  0.00
ATOM    219  CG2 VAL    13       5.551 -18.487 -11.722  1.00  0.00
ATOM    220 HG21 VAL    13       4.975 -18.518 -10.797  1.00  0.00
ATOM    221 HG22 VAL    13       4.885 -18.274 -12.558  1.00  0.00
ATOM    222 HG23 VAL    13       6.035 -19.451 -11.880  1.00  0.00
ATOM    223  C   VAL    13       8.763 -16.681 -10.463  1.00  0.00
ATOM    224  O   VAL    13       9.890 -17.068 -10.784  1.00  0.00
ATOM    225  N   LYS    14       8.493 -15.417 -10.130  1.00  0.00
ATOM    226  H   LYS    14       7.555 -15.186  -9.832  1.00  0.00
ATOM    227  CA  LYS    14       9.478 -14.331 -10.238  1.00  0.00
ATOM    228  HA  LYS    14      10.477 -14.744 -10.378  1.00  0.00
ATOM    229  CB  LYS    14       9.141 -13.439 -11.445  1.00  0.00
ATOM    230  HB2 LYS    14       9.103 -14.097 -12.313  1.00  0.00
ATOM    231  HB3 LYS    14       8.150 -13.027 -11.257  1.00  0.00
ATOM    232  CG  LYS    14      10.128 -12.294 -11.714  1.00  0.00
ATOM    233  HG2 LYS    14      10.399 -11.849 -10.757  1.00  0.00
ATOM    234  HG3 LYS    14      11.017 -12.717 -12.182  1.00  0.00
ATOM    235  CD  LYS    14       9.531 -11.216 -12.630  1.00  0.00
ATOM    236  HD2 LYS    14       8.502 -11.037 -12.318  1.00  0.00
ATOM    237  HD3 LYS    14      10.113 -10.303 -12.503  1.00  0.00
ATOM    238  CE  LYS    14       9.552 -11.631 -14.097  1.00  0.00
ATOM    239  HE2 LYS    14      10.588 -11.815 -14.381  1.00  0.00
ATOM    240  HE3 LYS    14       8.979 -12.553 -14.194  1.00  0.00
ATOM    241  NZ  LYS    14       8.969 -10.587 -14.990  1.00  0.00
ATOM    242  HZ1 LYS    14       9.500  -9.732 -14.900  1.00  0.00
ATOM    243  HZ2 LYS    14       9.004 -10.906 -15.948  1.00  0.00
ATOM    244  HZ3 LYS    14       8.009 -10.417 -14.727  1.00  0.00
ATOM    245  C   LYS    14       9.551 -13.492  -8.955  1.00  0.00
ATOM    246  O   LYS    14       8.531 -13.002  -8.464  1.00  0.00
ATOM    247  N   LYS    15      10.764 -13.334  -8.427  1.00  0.00
ATOM    248  H   LYS    15      11.550 -13.799  -8.858  1.00  0.00
ATOM    249  CA  LYS    15      10.997 -12.562  -7.208  1.00  0.00
ATOM    250  HA  LYS    15      10.176 -12.717  -6.508  1.00  0.00
ATOM    251  CB  LYS    15      12.301 -13.006  -6.539  1.00  0.00
ATOM    252  HB2 LYS    15      12.307 -14.096  -6.554  1.00  0.00
ATOM    253  HB3 LYS    15      13.116 -12.630  -7.158  1.00  0.00
ATOM    254  CG  LYS    15      12.484 -12.514  -5.103  1.00  0.00
ATOM    255  HG2 LYS    15      12.764 -11.461  -5.133  1.00  0.00
ATOM    256  HG3 LYS    15      11.534 -12.622  -4.580  1.00  0.00
ATOM    257  CD  LYS    15      13.565 -13.308  -4.365  1.00  0.00
ATOM    258  HD2 LYS    15      13.453 -13.123  -3.297  1.00  0.00
ATOM    259  HD3 LYS    15      13.408 -14.367  -4.569  1.00  0.00
ATOM    260  CE  LYS    15      14.970 -12.909  -4.805  1.00  0.00
ATOM    261  HE2 LYS    15      15.006 -12.926  -5.895  1.00  0.00
ATOM    262  HE3 LYS    15      15.165 -11.896  -4.452  1.00  0.00
ATOM    263  NZ  LYS    15      16.005 -13.831  -4.261  1.00  0.00
ATOM    264  HZ1 LYS    15      15.826 -14.769  -4.589  1.00  0.00
ATOM    265  HZ2 LYS    15      16.919 -13.534  -4.574  1.00  0.00
ATOM    266  HZ3 LYS    15      15.973 -13.815  -3.252  1.00  0.00
ATOM    267  C   LYS    15      11.027 -11.064  -7.520  1.00  0.00
ATOM    268  O   LYS    15      11.797 -10.617  -8.373  1.00  0.00
ATOM    269  N   LEU    16      10.189 -10.301  -6.821  1.00  0.00
ATOM    270  H   LEU    16       9.648 -10.719  -6.078  1.00  0.00
ATOM    271  CA  LEU    16       9.967  -8.886  -7.131  1.00  0.00
ATOM    272  HA  LEU    16      10.407  -8.645  -8.099  1.00  0.00
ATOM    273  CB  LEU    16       8.463  -8.582  -7.188  1.00  0.00
ATOM    274  HB2 LEU    16       8.156  -8.807  -6.166  1.00  0.00
ATOM    275  HB3 LEU    16       8.368  -7.511  -7.368  1.00  0.00
ATOM    276  CG  LEU    16       7.567  -9.347  -8.171  1.00  0.00
ATOM    277  HG  LEU    16       7.781 -10.413  -8.097  1.00  0.00
ATOM    278  CD1 LEU    16       6.103  -9.100  -7.841  1.00  0.00
ATOM    279 HD11 LEU    16       5.888  -8.034  -7.916  1.00  0.00
ATOM    280 HD12 LEU    16       5.474  -9.647  -8.544  1.00  0.00
ATOM    281 HD13 LEU    16       5.895  -9.442  -6.827  1.00  0.00
ATOM    282  CD2 LEU    16       7.858  -8.978  -9.621  1.00  0.00
ATOM    283 HD21 LEU    16       8.896  -9.214  -9.856  1.00  0.00
ATOM    284 HD22 LEU    16       7.200  -9.545 -10.280  1.00  0.00
ATOM    285 HD23 LEU    16       7.686  -7.912  -9.767  1.00  0.00
ATOM    286  C   LEU    16      10.644  -7.936  -6.145  1.00  0.00
ATOM    287  O   LEU    16      11.021  -6.823  -6.509  1.00  0.00
ATOM    288  N   GLY    17      10.775  -8.375  -4.898  1.00  0.00
ATOM    289  H   GLY    17      10.435  -9.295  -4.656  1.00  0.00
ATOM    290  CA  GLY    17      11.399  -7.570  -3.854  1.00  0.00
ATOM    291  HA2 GLY    17      12.274  -7.075  -4.276  1.00  0.00
ATOM    292  HA3 GLY    17      10.682  -6.820  -3.521  1.00  0.00
ATOM    293  C   GLY    17      11.831  -8.402  -2.662  1.00  0.00
ATOM    294  O   GLY    17      11.280  -9.477  -2.411  1.00  0.00
ATOM    295  N   ALA    18      12.824  -7.901  -1.933  1.00  0.00
ATOM    296  H   ALA    18      13.280  -7.051  -2.232  1.00  0.00
ATOM    297  CA  ALA    18      13.336  -8.582  -0.747  1.00  0.00
ATOM    298  HA  ALA    18      12.607  -9.330  -0.436  1.00  0.00
ATOM    299  CB  ALA    18      14.662  -9.288  -1.052  1.00  0.00
ATOM    300  HB1 ALA    18      15.405  -8.550  -1.356  1.00  0.00
ATOM    301  HB2 ALA    18      15.011  -9.808  -0.159  1.00  0.00
ATOM    302  HB3 ALA    18      14.514 -10.007  -1.857  1.00  0.00
ATOM    303  C   ALA    18      13.494  -7.603   0.405  1.00  0.00
ATOM    304  O   ALA    18      14.225  -6.618   0.304  1.00  0.00
ATOM    305  N   GLY    19      12.782  -7.876   1.494  1.00  0.00
ATOM    306  H   GLY    19      12.145  -8.660   1.490  1.00  0.00
ATOM    307  CA  GLY    19      12.887  -7.078   2.709  1.00  0.00
ATOM    308  HA2 GLY    19      13.415  -6.152   2.480  1.00  0.00
ATOM    309  HA3 GLY    19      11.885  -6.845   3.067  1.00  0.00
ATOM    310  C   GLY    19      13.640  -7.819   3.795  1.00  0.00
ATOM    311  O   GLY    19      14.074  -8.958   3.600  1.00  0.00
ATOM    312  N   GLN    20      13.797  -7.160   4.938  1.00  0.00
ATOM    313  H   GLN    20      13.525  -6.188   4.981  1.00  0.00
ATOM    314  CA  GLN    20      14.385  -7.768   6.130  1.00  0.00
ATOM    315  HA  GLN    20      15.354  -8.207   5.890  1.00  0.00
ATOM    316  CB  GLN    20      14.586  -6.699   7.208  1.00  0.00
ATOM    317  HB2 GLN    20      15.247  -5.945   6.781  1.00  0.00
ATOM    318  HB3 GLN    20      13.607  -6.258   7.397  1.00  0.00
ATOM    319  CG  GLN    20      15.176  -7.207   8.518  1.00  0.00
ATOM    320  HG2 GLN    20      14.735  -8.178   8.747  1.00  0.00
ATOM    321  HG3 GLN    20      16.253  -7.317   8.396  1.00  0.00
ATOM    322  CD  GLN    20      14.913  -6.270   9.681  1.00  0.00
ATOM    323  OE1 GLN    20      14.111  -5.340   9.578  1.00  0.00
ATOM    324  NE2 GLN    20      15.590  -6.511  10.801  1.00  0.00
ATOM    325 HE21 GLN    20      15.455  -5.918  11.607  1.00  0.00
ATOM    326 HE22 GLN    20      16.237  -7.286  10.839  1.00  0.00
ATOM    327  C   GLN    20      13.500  -8.898   6.669  1.00  0.00
ATOM    328  O   GLN    20      14.000  -9.863   7.260  1.00  0.00
ATOM    329  N   PHE    21      12.192  -8.774   6.448  1.00  0.00
ATOM    330  H   PHE    21      11.857  -7.980   5.921  1.00  0.00
ATOM    331  CA  PHE    21      11.206  -9.689   7.025  1.00  0.00
ATOM    332  HA  PHE    21      11.675 -10.308   7.791  1.00  0.00
ATOM    333  CB  PHE    21      10.061  -8.894   7.670  1.00  0.00
ATOM    334  HB2 PHE    21       9.541  -8.309   6.911  1.00  0.00
ATOM    335  HB3 PHE    21       9.357  -9.572   8.152  1.00  0.00
ATOM    336  CG  PHE    21      10.516  -7.922   8.727  1.00  0.00
ATOM    337  CD1 PHE    21      11.073  -8.378   9.924  1.00  0.00
ATOM    338  HD1 PHE    21      11.176  -9.451  10.085  1.00  0.00
ATOM    339  CE1 PHE    21      11.494  -7.484  10.903  1.00  0.00
ATOM    340  HE1 PHE    21      11.929  -7.852  11.832  1.00  0.00
ATOM    341  CZ  PHE    21      11.357  -6.116  10.693  1.00  0.00
ATOM    342  HZ  PHE    21      11.682  -5.411  11.458  1.00  0.00
ATOM    343  CE2 PHE    21      10.802  -5.646   9.502  1.00  0.00
ATOM    344  HE2 PHE    21      10.695  -4.575   9.332  1.00  0.00
ATOM    345  CD2 PHE    21      10.385  -6.550   8.529  1.00  0.00
ATOM    346  HD2 PHE    21       9.950  -6.187   7.598  1.00  0.00
ATOM    347  C   PHE    21      10.651 -10.714   6.034  1.00  0.00
ATOM    348  O   PHE    21       9.786 -11.518   6.387  1.00  0.00
ATOM    349  N   GLY    22      11.151 -10.689   4.801  1.00  0.00
ATOM    350  H   GLY    22      11.834  -9.991   4.540  1.00  0.00
ATOM    351  CA  GLY    22      10.734 -11.658   3.795  1.00  0.00
ATOM    352  HA2 GLY    22      11.369 -12.535   3.920  1.00  0.00
ATOM    353  HA3 GLY    22       9.701 -11.923   4.021  1.00  0.00
ATOM    354  C   GLY    22      10.819 -11.188   2.356  1.00  0.00
ATOM    355  O   GLY    22      11.630 -10.324   2.019  1.00  0.00
ATOM    356  N   GLU    23       9.969 -11.765   1.509  1.00  0.00
ATOM    357  H   GLU    23       9.261 -12.391   1.865  1.00  0.00
ATOM    358  CA  GLU    23      10.053 -11.566   0.063  1.00  0.00
ATOM    359  HA  GLU    23      10.628 -10.667  -0.159  1.00  0.00
ATOM    360  CB  GLU    23      10.748 -12.763  -0.585  1.00  0.00
ATOM    361  HB2 GLU    23      10.261 -13.661  -0.206  1.00  0.00
ATOM    362  HB3 GLU    23      10.583 -12.686  -1.660  1.00  0.00
ATOM    363  CG  GLU    23      12.235 -12.840  -0.307  1.00  0.00
ATOM    364  HG2 GLU    23      12.710 -12.012  -0.834  1.00  0.00
ATOM    365  HG3 GLU    23      12.385 -12.721   0.766  1.00  0.00
ATOM    366  CD  GLU    23      12.848 -14.142  -0.760  1.00  0.00
ATOM    367  OE1 GLU    23      12.103 -15.127  -0.953  1.00  0.00
ATOM    368  OE2 GLU    23      14.087 -14.184  -0.918  1.00  0.00
ATOM    369  C   GLU    23       8.690 -11.359  -0.581  1.00  0.00
ATOM    370  O   GLU    23       7.669 -11.722  -0.010  1.00  0.00
ATOM    371  N   VAL    24       8.689 -10.761  -1.773  1.00  0.00
ATOM    372  H   VAL    24       9.553 -10.387  -2.138  1.00  0.00
ATOM    373  CA  VAL    24       7.471 -10.587  -2.563  1.00  0.00
ATOM    374  HA  VAL    24       6.636 -11.091  -2.075  1.00  0.00
ATOM    375  CB  VAL    24       7.094  -9.097  -2.778  1.00  0.00
ATOM    376  HB  VAL    24       7.733  -8.678  -3.555  1.00  0.00
ATOM    377  CG1 VAL    24       5.637  -8.974  -3.199  1.00  0.00
ATOM    378 HG11 VAL    24       4.997  -9.393  -2.422  1.00  0.00
ATOM    379 HG12 VAL    24       5.388  -7.923  -3.346  1.00  0.00
ATOM    380 HG13 VAL    24       5.480  -9.518  -4.130  1.00  0.00
ATOM    381  CG2 VAL    24       7.328  -8.281  -1.520  1.00  0.00
ATOM    382 HG21 VAL    24       8.381  -8.335  -1.242  1.00  0.00
ATOM    383 HG22 VAL    24       7.055  -7.242  -1.705  1.00  0.00
ATOM    384 HG23 VAL    24       6.718  -8.678  -0.709  1.00  0.00
ATOM    385  C   VAL    24       7.650 -11.262  -3.918  1.00  0.00
ATOM    386  O   VAL    24       8.650 -11.039  -4.604  1.00  0.00
ATOM    387  N   TRP    25       6.673 -12.084  -4.294  1.00  0.00
ATOM    388  H   TRP    25       5.874 -12.205  -3.688  1.00  0.00
ATOM    389  CA  TRP    25       6.718 -12.842  -5.540  1.00  0.00
ATOM    390  HA  TRP    25       7.581 -12.535  -6.131  1.00  0.00
ATOM    391  CB  TRP    25       6.835 -14.340  -5.244  1.00  0.00
ATOM    392  HB2 TRP    25       6.098 -14.640  -4.499  1.00  0.00
ATOM    393  HB3 TRP    25       6.669 -14.900  -6.164  1.00  0.00
ATOM    394  CG  TRP    25       8.170 -14.764  -4.720  1.00  0.00
ATOM    395  CD1 TRP    25       8.673 -14.530  -3.474  1.00  0.00
ATOM    396  HD1 TRP    25       8.039 -13.971  -2.785  1.00  0.00
ATOM    397  NE1 TRP    25       9.927 -15.077  -3.358  1.00  0.00
ATOM    398  HE1 TRP    25      10.511 -15.038  -2.535  1.00  0.00
ATOM    399  CE2 TRP    25      10.258 -15.686  -4.539  1.00  0.00
ATOM    400  CZ2 TRP    25      11.420 -16.378  -4.907  1.00  0.00
ATOM    401  HZ2 TRP    25      12.220 -16.476  -4.173  1.00  0.00
ATOM    402  CH2 TRP    25      11.477 -16.892  -6.178  1.00  0.00
ATOM    403  HH2 TRP    25      12.367 -17.434  -6.499  1.00  0.00
ATOM    404  CZ3 TRP    25      10.409 -16.737  -7.082  1.00  0.00
ATOM    405  HZ3 TRP    25      10.462 -17.150  -8.090  1.00  0.00
ATOM    406  CE3 TRP    25       9.252 -16.051  -6.716  1.00  0.00
ATOM    407  HE3 TRP    25       8.453 -15.958  -7.451  1.00  0.00
ATOM    408  CD2 TRP    25       9.169 -15.511  -5.424  1.00  0.00
ATOM    409  C   TRP    25       5.479 -12.607  -6.395  1.00  0.00
ATOM    410  O   TRP    25       4.398 -12.326  -5.877  1.00  0.00
ATOM    411  N   MET    26       5.651 -12.717  -7.707  1.00  0.00
ATOM    412  H   MET    26       6.585 -12.712  -8.092  1.00  0.00
ATOM    413  CA  MET    26       4.530 -12.836  -8.623  1.00  0.00
ATOM    414  HA  MET    26       3.637 -12.402  -8.172  1.00  0.00
ATOM    415  CB  MET    26       4.829 -12.094  -9.931  1.00  0.00
ATOM    416  HB2 MET    26       4.987 -11.050  -9.660  1.00  0.00
ATOM    417  HB3 MET    26       5.759 -12.515 -10.314  1.00  0.00
ATOM    418  CG  MET    26       3.745 -12.183 -11.012  1.00  0.00
ATOM    419  HG2 MET    26       2.781 -12.176 -10.504  1.00  0.00
ATOM    420  HG3 MET    26       3.835 -11.292 -11.633  1.00  0.00
ATOM    421  SD  MET    26       3.852 -13.653 -12.062  1.00  0.00
ATOM    422  CE  MET    26       3.344 -12.974 -13.641  1.00  0.00
ATOM    423  HE1 MET    26       4.029 -12.178 -13.932  1.00  0.00
ATOM    424  HE2 MET    26       3.358 -13.760 -14.396  1.00  0.00
ATOM    425  HE3 MET    26       2.335 -12.571 -13.556  1.00  0.00
ATOM    426  C   MET    26       4.349 -14.329  -8.858  1.00  0.00
ATOM    427  O   MET    26       5.324 -15.043  -9.098  1.00  0.00
ATOM    428  N   GLY    27       3.108 -14.802  -8.772  1.00  0.00
ATOM    429  H   GLY    27       2.339 -14.174  -8.585  1.00  0.00
ATOM    430  CA  GLY    27       2.817 -16.225  -8.943  1.00  0.00
ATOM    431  HA2 GLY    27       3.575 -16.638  -9.609  1.00  0.00
ATOM    432  HA3 GLY    27       2.898 -16.697  -7.964  1.00  0.00
ATOM    433  C   GLY    27       1.445 -16.515  -9.518  1.00  0.00
ATOM    434  O   GLY    27       0.834 -15.651 -10.153  1.00  0.00
ATOM    435  N   TYR    28       0.959 -17.734  -9.297  1.00  0.00
ATOM    436  H   TYR    28       1.526 -18.417  -8.814  1.00  0.00
ATOM    437  CA  TYR    28      -0.351 -18.150  -9.798  1.00  0.00
ATOM    438  HA  TYR    28      -0.979 -17.275  -9.963  1.00  0.00
ATOM    439  CB  TYR    28      -0.201 -18.905 -11.126  1.00  0.00
ATOM    440  HB2 TYR    28       0.486 -19.732 -10.945  1.00  0.00
ATOM    441  HB3 TYR    28      -1.183 -19.299 -11.386  1.00  0.00
ATOM    442  CG  TYR    28       0.321 -18.055 -12.268  1.00  0.00
ATOM    443  CD1 TYR    28      -0.518 -17.159 -12.934  1.00  0.00
ATOM    444  HD1 TYR    28      -1.557 -17.079 -12.616  1.00  0.00
ATOM    445  CE1 TYR    28      -0.049 -16.376 -13.988  1.00  0.00
ATOM    446  HE1 TYR    28      -0.717 -15.683 -14.499  1.00  0.00
ATOM    447  CZ  TYR    28       1.272 -16.485 -14.386  1.00  0.00
ATOM    448  OH  TYR    28       1.734 -15.707 -15.426  1.00  0.00
ATOM    449  HH  TYR    28       1.058 -15.134 -15.795  1.00  0.00
ATOM    450  CE2 TYR    28       2.128 -17.370 -13.738  1.00  0.00
ATOM    451  HE2 TYR    28       3.169 -17.456 -14.049  1.00  0.00
ATOM    452  CD2 TYR    28       1.647 -18.150 -12.684  1.00  0.00
ATOM    453  HD2 TYR    28       2.312 -18.845 -12.173  1.00  0.00
ATOM    454  C   TYR    28      -1.119 -19.007  -8.793  1.00  0.00
ATOM    455  O   TYR    28      -0.581 -19.983  -8.262  1.00  0.00
ATOM    456  N   TYR    29      -2.371 -18.641  -8.537  1.00  0.00
ATOM    457  H   TYR    29      -2.699 -17.730  -8.825  1.00  0.00
ATOM    458  CA  TYR    29      -3.285 -19.501  -7.795  1.00  0.00
ATOM    459  HA  TYR    29      -2.719 -20.146  -7.122  1.00  0.00
ATOM    460  CB  TYR    29      -4.257 -18.662  -6.964  1.00  0.00
ATOM    461  HB2 TYR    29      -3.670 -18.145  -6.205  1.00  0.00
ATOM    462  HB3 TYR    29      -4.708 -17.931  -7.635  1.00  0.00
ATOM    463  CG  TYR    29      -5.345 -19.469  -6.295  1.00  0.00
ATOM    464  CD1 TYR    29      -5.107 -20.140  -5.103  1.00  0.00
ATOM    465  HD1 TYR    29      -4.115 -20.076  -4.654  1.00  0.00
ATOM    466  CE1 TYR    29      -6.097 -20.879  -4.487  1.00  0.00
ATOM    467  HE1 TYR    29      -5.894 -21.398  -3.550  1.00  0.00
ATOM    468  CZ  TYR    29      -7.348 -20.954  -5.061  1.00  0.00
ATOM    469  OH  TYR    29      -8.339 -21.690  -4.453  1.00  0.00
ATOM    470  HH  TYR    29      -8.050 -22.106  -3.637  1.00  0.00
ATOM    471  CE2 TYR    29      -7.611 -20.298  -6.245  1.00  0.00
ATOM    472  HE2 TYR    29      -8.599 -20.358  -6.701  1.00  0.00
ATOM    473  CD2 TYR    29      -6.613 -19.561  -6.854  1.00  0.00
ATOM    474  HD2 TYR    29      -6.814 -19.039  -7.789  1.00  0.00
ATOM    475  C   TYR    29      -4.058 -20.423  -8.732  1.00  0.00
ATOM    476  O   TYR    29      -4.943 -19.981  -9.465  1.00  0.00
ATOM    477  N   ASN    30      -3.716 -21.708  -8.704  1.00  0.00
ATOM    478  H   ASN    30      -2.925 -22.007  -8.153  1.00  0.00
ATOM    479  CA  ASN    30      -4.413 -22.704  -9.510  1.00  0.00
ATOM    480  HA  ASN    30      -3.985 -23.690  -9.330  1.00  0.00
ATOM    481  CB  ASN    30      -5.898 -22.742  -9.148  1.00  0.00
ATOM    482  HB2 ASN    30      -6.151 -21.825  -8.617  1.00  0.00
ATOM    483  HB3 ASN    30      -6.483 -22.802 -10.066  1.00  0.00
ATOM    484  CG  ASN    30      -6.253 -23.925  -8.269  1.00  0.00
ATOM    485  OD1 ASN    30      -5.385 -24.706  -7.878  1.00  0.00
ATOM    486  ND2 ASN    30      -7.537 -24.067  -7.955  1.00  0.00
ATOM    487 HD21 ASN    30      -7.829 -24.838  -7.372  1.00  0.00
ATOM    488 HD22 ASN    30      -8.214 -23.402  -8.301  1.00  0.00
ATOM    489  C   ASN    30      -4.245 -22.454 -11.007  1.00  0.00
ATOM    490  O   ASN    30      -5.179 -22.643 -11.786  1.00  0.00
ATOM    491  N   ASN    31      -3.049 -22.029 -11.398  1.00  0.00
ATOM    492  H   ASN    31      -2.355 -21.771 -10.711  1.00  0.00
ATOM    493  CA  ASN    31      -2.724 -21.852 -12.809  1.00  0.00
ATOM    494  HA  ASN    31      -1.667 -21.608 -12.918  1.00  0.00
ATOM    495  CB  ASN    31      -3.012 -23.137 -13.590  1.00  0.00
ATOM    496  HB2 ASN    31      -4.086 -23.324 -13.574  1.00  0.00
ATOM    497  HB3 ASN    31      -2.683 -23.001 -14.620  1.00  0.00
ATOM    498  CG  ASN    31      -2.301 -24.343 -13.010  1.00  0.00
ATOM    499  OD1 ASN    31      -1.072 -24.400 -12.982  1.00  0.00
ATOM    500  ND2 ASN    31      -3.074 -25.316 -12.541  1.00  0.00
ATOM    501 HD21 ASN    31      -2.654 -26.144 -12.143  1.00  0.00
ATOM    502 HD22 ASN    31      -4.079 -25.224 -12.585  1.00  0.00
ATOM    503  C   ASN    31      -3.476 -20.680 -13.431  1.00  0.00
ATOM    504  O   ASN    31      -2.897 -19.877 -14.163  1.00  0.00
ATOM    505  N   SER    32      -4.769 -20.590 -13.135  1.00  0.00
ATOM    506  H   SER    32      -5.208 -21.305 -12.572  1.00  0.00
ATOM    507  CA  SER    32      -5.607 -19.529 -13.683  1.00  0.00
ATOM    508  HA  SER    32      -5.539 -19.518 -14.771  1.00  0.00
ATOM    509  CB  SER    32      -7.065 -19.773 -13.288  1.00  0.00
ATOM    510  HB2 SER    32      -7.115 -19.920 -12.209  1.00  0.00
ATOM    511  HB3 SER    32      -7.653 -18.897 -13.562  1.00  0.00
ATOM    512  OG  SER    32      -7.587 -20.916 -13.945  1.00  0.00
ATOM    513  HG  SER    32      -8.500 -21.048 -13.681  1.00  0.00
ATOM    514  C   SER    32      -5.187 -18.118 -13.289  1.00  0.00
ATOM    515  O   SER    32      -4.735 -17.339 -14.127  1.00  0.00
ATOM    516  N   THR    33      -5.338 -17.796 -12.008  1.00  0.00
ATOM    517  H   THR    33      -5.519 -18.518 -11.326  1.00  0.00
ATOM    518  CA  THR    33      -5.329 -16.406 -11.560  1.00  0.00
ATOM    519  HA  THR    33      -5.622 -15.733 -12.366  1.00  0.00
ATOM    520  CB  THR    33      -6.305 -16.209 -10.372  1.00  0.00
ATOM    521  HB  THR    33      -5.900 -16.729  -9.503  1.00  0.00
ATOM    522  CG2 THR    33      -6.492 -14.723 -10.037  1.00  0.00
ATOM    523 HG21 THR    33      -6.897 -14.202 -10.905  1.00  0.00
ATOM    524 HG22 THR    33      -7.182 -14.622  -9.199  1.00  0.00
ATOM    525 HG23 THR    33      -5.530 -14.286  -9.768  1.00  0.00
ATOM    526  OG1 THR    33      -7.575 -16.796 -10.691  1.00  0.00
ATOM    527  HG1 THR    33      -8.178 -16.674  -9.954  1.00  0.00
ATOM    528  C   THR    33      -3.931 -15.916 -11.177  1.00  0.00
ATOM    529  O   THR    33      -3.267 -16.504 -10.319  1.00  0.00
ATOM    530  N   LYS    34      -3.501 -14.832 -11.823  1.00  0.00
ATOM    531  H   LYS    34      -4.058 -14.462 -12.579  1.00  0.00
ATOM    532  CA  LYS    34      -2.235 -14.169 -11.504  1.00  0.00
ATOM    533  HA  LYS    34      -1.435 -14.907 -11.447  1.00  0.00
ATOM    534  CB  LYS    34      -1.881 -13.146 -12.588  1.00  0.00
ATOM    535  HB2 LYS    34      -1.909 -13.672 -13.542  1.00  0.00
ATOM    536  HB3 LYS    34      -2.659 -12.384 -12.570  1.00  0.00
ATOM    537  CG  LYS    34      -0.518 -12.484 -12.413  1.00  0.00
ATOM    538  HG2 LYS    34      -0.493 -12.020 -11.427  1.00  0.00
ATOM    539  HG3 LYS    34       0.244 -13.262 -12.467  1.00  0.00
ATOM    540  CD  LYS    34      -0.240 -11.421 -13.485  1.00  0.00
ATOM    541  HD2 LYS    34      -1.100 -10.753 -13.512  1.00  0.00
ATOM    542  HD3 LYS    34       0.643 -10.864 -13.170  1.00  0.00
ATOM    543  CE  LYS    34      -0.005 -12.005 -14.877  1.00  0.00
ATOM    544  HE2 LYS    34       0.812 -12.723 -14.808  1.00  0.00
ATOM    545  HE3 LYS    34      -0.915 -12.519 -15.185  1.00  0.00
ATOM    546  NZ  LYS    34       0.338 -10.958 -15.882  1.00  0.00
ATOM    547  HZ1 LYS    34       1.181 -10.481 -15.598  1.00  0.00
ATOM    548  HZ2 LYS    34       0.483 -11.391 -16.783  1.00  0.00
ATOM    549  HZ3 LYS    34      -0.420 -10.293 -15.947  1.00  0.00
ATOM    550  C   LYS    34      -2.355 -13.482 -10.148  1.00  0.00
ATOM    551  O   LYS    34      -3.320 -12.752  -9.898  1.00  0.00
ATOM    552  N   VAL    35      -1.379 -13.737  -9.275  1.00  0.00
ATOM    553  H   VAL    35      -0.615 -14.334  -9.558  1.00  0.00
ATOM    554  CA  VAL    35      -1.391 -13.229  -7.897  1.00  0.00
ATOM    555  HA  VAL    35      -2.021 -12.347  -7.784  1.00  0.00
ATOM    556  CB  VAL    35      -1.858 -14.309  -6.874  1.00  0.00
ATOM    557  HB  VAL    35      -1.793 -13.888  -5.871  1.00  0.00
ATOM    558  CG1 VAL    35      -3.290 -14.750  -7.145  1.00  0.00
ATOM    559 HG11 VAL    35      -3.356 -15.172  -8.148  1.00  0.00
ATOM    560 HG12 VAL    35      -3.583 -15.503  -6.414  1.00  0.00
ATOM    561 HG13 VAL    35      -3.956 -13.890  -7.069  1.00  0.00
ATOM    562  CG2 VAL    35      -0.914 -15.511  -6.857  1.00  0.00
ATOM    563 HG21 VAL    35       0.087 -15.183  -6.578  1.00  0.00
ATOM    564 HG22 VAL    35      -1.270 -16.244  -6.133  1.00  0.00
ATOM    565 HG23 VAL    35      -0.884 -15.964  -7.847  1.00  0.00
ATOM    566  C   VAL    35      -0.021 -12.707  -7.452  1.00  0.00
ATOM    567  O   VAL    35       1.000 -12.973  -8.097  1.00  0.00
ATOM    568  N   ALA    36      -0.017 -11.962  -6.348  1.00  0.00
ATOM    569  H   ALA    36      -0.896 -11.634  -5.973  1.00  0.00
ATOM    570  CA  ALA    36       1.215 -11.559  -5.677  1.00  0.00
ATOM    571  HA  ALA    36       2.081 -11.880  -6.256  1.00  0.00
ATOM    572  CB  ALA    36       1.270 -10.059  -5.516  1.00  0.00
ATOM    573  HB1 ALA    36       0.415  -9.723  -4.930  1.00  0.00
ATOM    574  HB2 ALA    36       2.192  -9.781  -5.004  1.00  0.00
ATOM    575  HB3 ALA    36       1.245  -9.587  -6.498  1.00  0.00
ATOM    576  C   ALA    36       1.298 -12.247  -4.316  1.00  0.00
ATOM    577  O   ALA    36       0.306 -12.310  -3.587  1.00  0.00
ATOM    578  N   VAL    37       2.477 -12.771  -3.986  1.00  0.00
ATOM    579  H   VAL    37       3.261 -12.671  -4.614  1.00  0.00
ATOM    580  CA  VAL    37       2.674 -13.522  -2.743  1.00  0.00
ATOM    581  HA  VAL    37       1.769 -13.532  -2.136  1.00  0.00
ATOM    582  CB  VAL    37       3.111 -14.991  -3.008  1.00  0.00
ATOM    583  HB  VAL    37       4.099 -14.987  -3.469  1.00  0.00
ATOM    584  CG1 VAL    37       3.160 -15.785  -1.707  1.00  0.00
ATOM    585 HG11 VAL    37       2.172 -15.790  -1.247  1.00  0.00
ATOM    586 HG12 VAL    37       3.467 -16.810  -1.918  1.00  0.00
ATOM    587 HG13 VAL    37       3.875 -15.324  -1.027  1.00  0.00
ATOM    588  CG2 VAL    37       2.185 -15.672  -4.005  1.00  0.00
ATOM    589 HG21 VAL    37       2.205 -15.129  -4.950  1.00  0.00
ATOM    590 HG22 VAL    37       2.518 -16.697  -4.168  1.00  0.00
ATOM    591 HG23 VAL    37       1.169 -15.679  -3.612  1.00  0.00
ATOM    592  C   VAL    37       3.731 -12.849  -1.875  1.00  0.00
ATOM    593  O   VAL    37       4.850 -12.606  -2.335  1.00  0.00
ATOM    594  N   LYS    38       3.372 -12.540  -0.630  1.00  0.00
ATOM    595  H   LYS    38       2.401 -12.586  -0.357  1.00  0.00
ATOM    596  CA  LYS    38       4.346 -12.065   0.350  1.00  0.00
ATOM    597  HA  LYS    38       5.243 -11.725  -0.167  1.00  0.00
ATOM    598  CB  LYS    38       3.787 -10.903   1.175  1.00  0.00
ATOM    599  HB2 LYS    38       3.251 -10.249   0.487  1.00  0.00
ATOM    600  HB3 LYS    38       3.084 -11.328   1.893  1.00  0.00
ATOM    601  CG  LYS    38       4.850 -10.097   1.919  1.00  0.00
ATOM    602  HG2 LYS    38       5.501 -10.799   2.440  1.00  0.00
ATOM    603  HG3 LYS    38       5.430  -9.543   1.182  1.00  0.00
ATOM    604  CD  LYS    38       4.243  -9.123   2.926  1.00  0.00
ATOM    605  HD2 LYS    38       3.435  -9.638   3.446  1.00  0.00
ATOM    606  HD3 LYS    38       5.020  -8.853   3.641  1.00  0.00
ATOM    607  CE  LYS    38       3.698  -7.859   2.264  1.00  0.00
ATOM    608  HE2 LYS    38       4.472  -7.452   1.613  1.00  0.00
ATOM    609  HE3 LYS    38       2.828  -8.132   1.667  1.00  0.00
ATOM    610  NZ  LYS    38       3.304  -6.829   3.277  1.00  0.00
ATOM    611  HZ1 LYS    38       4.111  -6.576   3.831  1.00  0.00
ATOM    612  HZ2 LYS    38       2.950  -6.010   2.804  1.00  0.00
ATOM    613  HZ3 LYS    38       2.587  -7.207   3.880  1.00  0.00
ATOM    614  C   LYS    38       4.766 -13.222   1.257  1.00  0.00
ATOM    615  O   LYS    38       3.920 -13.910   1.838  1.00  0.00
ATOM    616  N   THR    39       6.079 -13.423   1.358  1.00  0.00
ATOM    617  H   THR    39       6.691 -12.800   0.852  1.00  0.00
ATOM    618  CA  THR    39       6.678 -14.524   2.110  1.00  0.00
ATOM    619  HA  THR    39       5.924 -15.262   2.383  1.00  0.00
ATOM    620  CB  THR    39       7.767 -15.220   1.252  1.00  0.00
ATOM    621  HB  THR    39       8.279 -14.453   0.670  1.00  0.00
ATOM    622  CG2 THR    39       8.788 -15.979   2.108  1.00  0.00
ATOM    623 HG21 THR    39       8.277 -16.746   2.690  1.00  0.00
ATOM    624 HG22 THR    39       9.529 -16.448   1.460  1.00  0.00
ATOM    625 HG23 THR    39       9.286 -15.283   2.783  1.00  0.00
ATOM    626  OG1 THR    39       7.134 -16.138   0.355  1.00  0.00
ATOM    627  HG1 THR    39       7.802 -16.574  -0.180  1.00  0.00
ATOM    628  C   THR    39       7.269 -14.036   3.435  1.00  0.00
ATOM    629  O   THR    39       8.047 -13.084   3.450  1.00  0.00
ATOM    630  N   LEU    40       6.893 -14.686   4.537  1.00  0.00
ATOM    631  H   LEU    40       6.139 -15.357   4.487  1.00  0.00
ATOM    632  CA  LEU    40       7.488 -14.409   5.846  1.00  0.00
ATOM    633  HA  LEU    40       7.775 -13.358   5.900  1.00  0.00
ATOM    634  CB  LEU    40       6.494 -14.705   6.982  1.00  0.00
ATOM    635  HB2 LEU    40       5.762 -13.907   6.854  1.00  0.00
ATOM    636  HB3 LEU    40       6.023 -15.666   6.773  1.00  0.00
ATOM    637  CG  LEU    40       7.017 -14.694   8.431  1.00  0.00
ATOM    638  HG  LEU    40       7.858 -15.384   8.498  1.00  0.00
ATOM    639  CD1 LEU    40       7.468 -13.302   8.855  1.00  0.00
ATOM    640 HD11 LEU    40       6.627 -12.611   8.788  1.00  0.00
ATOM    641 HD12 LEU    40       7.830 -13.334   9.882  1.00  0.00
ATOM    642 HD13 LEU    40       8.269 -12.963   8.198  1.00  0.00
ATOM    643  CD2 LEU    40       5.983 -15.234   9.409  1.00  0.00
ATOM    644 HD21 LEU    40       5.733 -16.261   9.143  1.00  0.00
ATOM    645 HD22 LEU    40       6.391 -15.210  10.419  1.00  0.00
ATOM    646 HD23 LEU    40       5.085 -14.619   9.365  1.00  0.00
ATOM    647  C   LEU    40       8.784 -15.203   6.056  1.00  0.00
ATOM    648  O   LEU    40       8.776 -16.441   6.021  1.00  0.00
ATOM    649  N   LYS    41       9.887 -14.487   6.268  1.00  0.00
ATOM    650  H   LYS    41       9.866 -13.485   6.141  1.00  0.00
ATOM    651  CA  LYS    41      11.161 -15.114   6.613  1.00  0.00
ATOM    652  HA  LYS    41      11.275 -16.037   6.044  1.00  0.00
ATOM    653  CB  LYS    41      12.342 -14.193   6.291  1.00  0.00
ATOM    654  HB2 LYS    41      12.182 -13.796   5.288  1.00  0.00
ATOM    655  HB3 LYS    41      12.323 -13.375   7.012  1.00  0.00
ATOM    656  CG  LYS    41      13.700 -14.892   6.350  1.00  0.00
ATOM    657  HG2 LYS    41      13.807 -15.337   7.339  1.00  0.00
ATOM    658  HG3 LYS    41      13.708 -15.678   5.595  1.00  0.00
ATOM    659  CD  LYS    41      14.854 -13.934   6.098  1.00  0.00
ATOM    660  HD2 LYS    41      14.731 -13.488   5.111  1.00  0.00
ATOM    661  HD3 LYS    41      14.832 -13.151   6.856  1.00  0.00
ATOM    662  CE  LYS    41      16.188 -14.666   6.162  1.00  0.00
ATOM    663  HE2 LYS    41      16.329 -15.029   7.180  1.00  0.00
ATOM    664  HE3 LYS    41      16.144 -15.513   5.478  1.00  0.00
ATOM    665  NZ  LYS    41      17.329 -13.785   5.787  1.00  0.00
ATOM    666  HZ1 LYS    41      17.371 -12.999   6.422  1.00  0.00
ATOM    667  HZ2 LYS    41      18.191 -14.308   5.843  1.00  0.00
ATOM    668  HZ3 LYS    41      17.200 -13.449   4.844  1.00  0.00
ATOM    669  C   LYS    41      11.145 -15.506   8.097  1.00  0.00
ATOM    670  O   LYS    41      11.120 -14.634   8.973  1.00  0.00
ATOM    671  N   PRO    42      11.170 -16.823   8.379  1.00  0.00
ATOM    672  CD  PRO    42      11.510 -17.886   7.412  1.00  0.00
ATOM    673  HD2 PRO    42      12.587 -17.892   7.241  1.00  0.00
ATOM    674  HD3 PRO    42      10.994 -17.701   6.470  1.00  0.00
ATOM    675  CG  PRO    42      11.031 -19.127   8.088  1.00  0.00
ATOM    676  HG2 PRO    42      11.633 -19.979   7.772  1.00  0.00
ATOM    677  HG3 PRO    42       9.986 -19.308   7.835  1.00  0.00
ATOM    678  CB  PRO    42      11.188 -18.860   9.555  1.00  0.00
ATOM    679  HB2 PRO    42      12.212 -19.064   9.866  1.00  0.00
ATOM    680  HB3 PRO    42      10.500 -19.447  10.164  1.00  0.00
ATOM    681  CA  PRO    42      10.882 -17.367   9.714  1.00  0.00
ATOM    682  HA  PRO    42       9.832 -17.168   9.926  1.00  0.00
ATOM    683  C   PRO    42      11.744 -16.773  10.819  1.00  0.00
ATOM    684  O   PRO    42      12.952 -16.623  10.643  1.00  0.00
ATOM    685  N   GLY    43      11.111 -16.425  11.937  1.00  0.00
ATOM    686  H   GLY    43      10.103 -16.482  11.967  1.00  0.00
ATOM    687  CA  GLY    43      11.817 -15.960  13.136  1.00  0.00
ATOM    688  HA2 GLY    43      11.219 -16.280  13.989  1.00  0.00
ATOM    689  HA3 GLY    43      12.776 -16.479  13.149  1.00  0.00
ATOM    690  C   GLY    43      12.063 -14.464  13.237  1.00  0.00
ATOM    691  O   GLY    43      12.168 -13.928  14.344  1.00  0.00
ATOM    692  N   THR    44      12.169 -13.795  12.086  1.00  0.00
ATOM    693  H   THR    44      12.118 -14.305  11.216  1.00  0.00
ATOM    694  CA  THR    44      12.433 -12.350  12.033  1.00  0.00
ATOM    695  HA  THR    44      13.250 -12.098  12.709  1.00  0.00
ATOM    696  CB  THR    44      12.807 -11.872  10.607  1.00  0.00
ATOM    697  HB  THR    44      12.963 -10.793  10.628  1.00  0.00
ATOM    698  CG2 THR    44      14.079 -12.561  10.114  1.00  0.00
ATOM    699 HG21 THR    44      13.924 -13.640  10.092  1.00  0.00
ATOM    700 HG22 THR    44      14.320 -12.208   9.111  1.00  0.00
ATOM    701 HG23 THR    44      14.903 -12.327  10.788  1.00  0.00
ATOM    702  OG1 THR    44      11.731 -12.153   9.702  1.00  0.00
ATOM    703  HG1 THR    44      11.968 -11.855   8.821  1.00  0.00
ATOM    704  C   THR    44      11.236 -11.559  12.549  1.00  0.00
ATOM    705  O   THR    44      11.371 -10.719  13.440  1.00  0.00
ATOM    706  N   MET    45      10.073 -11.829  11.968  1.00  0.00
ATOM    707  H   MET    45      10.063 -12.390  11.128  1.00  0.00
ATOM    708  CA  MET    45       8.797 -11.390  12.520  1.00  0.00
ATOM    709  HA  MET    45       8.969 -10.587  13.236  1.00  0.00
ATOM    710  CB  MET    45       7.871 -10.877  11.424  1.00  0.00
ATOM    711  HB2 MET    45       8.149 -11.414  10.518  1.00  0.00
ATOM    712  HB3 MET    45       6.863 -11.165  11.722  1.00  0.00
ATOM    713  CG  MET    45       7.910  -9.404  11.161  1.00  0.00
ATOM    714  HG2 MET    45       7.947  -8.856  12.103  1.00  0.00
ATOM    715  HG3 MET    45       8.785  -9.153  10.562  1.00  0.00
ATOM    716  SD  MET    45       6.423  -8.937  10.262  1.00  0.00
ATOM    717  CE  MET    45       5.509  -8.088  11.540  1.00  0.00
ATOM    718  HE1 MET    45       6.089  -7.236  11.896  1.00  0.00
ATOM    719  HE2 MET    45       4.559  -7.737  11.136  1.00  0.00
ATOM    720  HE3 MET    45       5.322  -8.771  12.368  1.00  0.00
ATOM    721  C   MET    45       8.104 -12.575  13.165  1.00  0.00
ATOM    722  O   MET    45       8.259 -13.719  12.726  1.00  0.00
ATOM    723  N   SER    46       7.319 -12.289  14.195  1.00  0.00
ATOM    724  H   SER    46       7.430 -11.411  14.681  1.00  0.00
ATOM    725  CA  SER    46       6.324 -13.224  14.682  1.00  0.00
ATOM    726  HA  SER    46       6.795 -14.157  14.993  1.00  0.00
ATOM    727  CB  SER    46       5.614 -12.613  15.886  1.00  0.00
ATOM    728  HB2 SER    46       6.360 -12.421  16.656  1.00  0.00
ATOM    729  HB3 SER    46       5.166 -11.671  15.571  1.00  0.00
ATOM    730  OG  SER    46       4.612 -13.460  16.403  1.00  0.00
ATOM    731  HG  SER    46       4.193 -13.037  17.156  1.00  0.00
ATOM    732  C   SER    46       5.336 -13.547  13.549  1.00  0.00
ATOM    733  O   SER    46       5.088 -12.718  12.668  1.00  0.00
ATOM    734  N   VAL    47       4.788 -14.758  13.565  1.00  0.00
ATOM    735  H   VAL    47       5.164 -15.475  14.168  1.00  0.00
ATOM    736  CA  VAL    47       3.775 -15.138  12.584  1.00  0.00
ATOM    737  HA  VAL    47       3.964 -14.702  11.603  1.00  0.00
ATOM    738  CB  VAL    47       3.644 -16.701  12.424  1.00  0.00
ATOM    739  HB  VAL    47       4.390 -17.039  11.704  1.00  0.00
ATOM    740  CG1 VAL    47       3.857 -17.415  13.745  1.00  0.00
ATOM    741 HG11 VAL    47       3.111 -17.078  14.465  1.00  0.00
ATOM    742 HG12 VAL    47       3.760 -18.490  13.598  1.00  0.00
ATOM    743 HG13 VAL    47       4.854 -17.189  14.123  1.00  0.00
ATOM    744  CG2 VAL    47       2.308 -17.105  11.807  1.00  0.00
ATOM    745 HG21 VAL    47       2.212 -16.653  10.820  1.00  0.00
ATOM    746 HG22 VAL    47       2.262 -18.190  11.716  1.00  0.00
ATOM    747 HG23 VAL    47       1.494 -16.759  12.444  1.00  0.00
ATOM    748  C   VAL    47       2.456 -14.413  12.891  1.00  0.00
ATOM    749  O   VAL    47       1.739 -14.016  11.981  1.00  0.00
ATOM    750  N   GLN    48       2.168 -14.220  14.175  1.00  0.00
ATOM    751  H   GLN    48       2.696 -14.719  14.877  1.00  0.00
ATOM    752  CA  GLN    48       1.036 -13.394  14.614  1.00  0.00
ATOM    753  HA  GLN    48       0.096 -13.853  14.306  1.00  0.00
ATOM    754  CB  GLN    48       1.043 -13.271  16.148  1.00  0.00
ATOM    755  HB2 GLN    48       0.349 -14.031  16.506  1.00  0.00
ATOM    756  HB3 GLN    48       2.056 -13.531  16.457  1.00  0.00
ATOM    757  CG  GLN    48       0.661 -11.906  16.745  1.00  0.00
ATOM    758  HG2 GLN    48       1.361 -11.676  17.548  1.00  0.00
ATOM    759  HG3 GLN    48       0.742 -11.148  15.965  1.00  0.00
ATOM    760  CD  GLN    48      -0.740 -11.874  17.302  1.00  0.00
ATOM    761  OE1 GLN    48      -1.707 -12.162  16.598  1.00  0.00
ATOM    762  NE2 GLN    48      -0.863 -11.517  18.576  1.00  0.00
ATOM    763 HE21 GLN    48      -1.778 -11.479  19.001  1.00  0.00
ATOM    764 HE22 GLN    48      -0.039 -11.285  19.113  1.00  0.00
ATOM    765  C   GLN    48       1.015 -12.016  13.925  1.00  0.00
ATOM    766  O   GLN    48       0.036 -11.662  13.267  1.00  0.00
ATOM    767  N   ALA    49       2.112 -11.268  14.055  1.00  0.00
ATOM    768  H   ALA    49       2.903 -11.645  14.557  1.00  0.00
ATOM    769  CA  ALA    49       2.185  -9.884  13.581  1.00  0.00
ATOM    770  HA  ALA    49       1.262  -9.397  13.899  1.00  0.00
ATOM    771  CB  ALA    49       3.358  -9.169  14.227  1.00  0.00
ATOM    772  HB1 ALA    49       4.289  -9.639  13.911  1.00  0.00
ATOM    773  HB2 ALA    49       3.358  -8.122  13.923  1.00  0.00
ATOM    774  HB3 ALA    49       3.270  -9.232  15.312  1.00  0.00
ATOM    775  C   ALA    49       2.257  -9.770  12.060  1.00  0.00
ATOM    776  O   ALA    49       1.775  -8.793  11.478  1.00  0.00
ATOM    777  N   PHE    50       2.870 -10.761  11.421  1.00  0.00
ATOM    778  H   PHE    50       3.343 -11.488  11.940  1.00  0.00
ATOM    779  CA  PHE    50       2.945 -10.791   9.966  1.00  0.00
ATOM    780  HA  PHE    50       3.342  -9.846   9.598  1.00  0.00
ATOM    781  CB  PHE    50       3.865 -11.925   9.498  1.00  0.00
ATOM    782  HB2 PHE    50       4.894 -11.709   9.785  1.00  0.00
ATOM    783  HB3 PHE    50       3.555 -12.870   9.944  1.00  0.00
ATOM    784  CG  PHE    50       3.867 -12.131   8.009  1.00  0.00
ATOM    785  CD1 PHE    50       4.610 -11.298   7.179  1.00  0.00
ATOM    786  HD1 PHE    50       5.196 -10.492   7.620  1.00  0.00
ATOM    787  CE1 PHE    50       4.612 -11.485   5.801  1.00  0.00
ATOM    788  HE1 PHE    50       5.197 -10.825   5.161  1.00  0.00
ATOM    789  CZ  PHE    50       3.863 -12.520   5.238  1.00  0.00
ATOM    790  HZ  PHE    50       3.862 -12.672   4.159  1.00  0.00
ATOM    791  CE2 PHE    50       3.116 -13.358   6.060  1.00  0.00
ATOM    792  HE2 PHE    50       2.528 -14.168   5.628  1.00  0.00
ATOM    793  CD2 PHE    50       3.121 -13.159   7.437  1.00  0.00
ATOM    794  HD2 PHE    50       2.536 -13.813   8.084  1.00  0.00
ATOM    795  C   PHE    50       1.545 -10.930   9.358  1.00  0.00
ATOM    796  O   PHE    50       1.246 -10.329   8.324  1.00  0.00
ATOM    797  N   LEU    51       0.696 -11.719  10.016  1.00  0.00
ATOM    798  H   LEU    51       1.024 -12.194  10.845  1.00  0.00
ATOM    799  CA  LEU    51      -0.669 -11.988   9.554  1.00  0.00
ATOM    800  HA  LEU    51      -0.692 -11.995   8.465  1.00  0.00
ATOM    801  CB  LEU    51      -1.158 -13.348  10.063  1.00  0.00
ATOM    802  HB2 LEU    51      -0.910 -13.300  11.123  1.00  0.00
ATOM    803  HB3 LEU    51      -2.242 -13.368   9.945  1.00  0.00
ATOM    804  CG  LEU    51      -0.556 -14.615   9.456  1.00  0.00
ATOM    805  HG  LEU    51       0.531 -14.545   9.483  1.00  0.00
ATOM    806  CD1 LEU    51      -1.006 -15.836  10.248  1.00  0.00
ATOM    807 HD11 LEU    51      -2.094 -15.907  10.220  1.00  0.00
ATOM    808 HD12 LEU    51      -0.573 -16.735   9.808  1.00  0.00
ATOM    809 HD13 LEU    51      -0.675 -15.742  11.282  1.00  0.00
ATOM    810  CD2 LEU    51      -0.929 -14.746   7.984  1.00  0.00
ATOM    811 HD21 LEU    51      -0.552 -13.883   7.435  1.00  0.00
ATOM    812 HD22 LEU    51      -0.488 -15.656   7.576  1.00  0.00
ATOM    813 HD23 LEU    51      -2.013 -14.793   7.886  1.00  0.00
ATOM    814  C   LEU    51      -1.662 -10.903   9.960  1.00  0.00
ATOM    815  O   LEU    51      -2.756 -10.817   9.389  1.00  0.00
ATOM    816  N   GLU    52      -1.285 -10.089  10.946  1.00  0.00
ATOM    817  H   GLU    52      -0.444 -10.300  11.464  1.00  0.00
ATOM    818  CA  GLU    52      -2.098  -8.953  11.378  1.00  0.00
ATOM    819  HA  GLU    52      -3.028  -9.307  11.821  1.00  0.00
ATOM    820  CB  GLU    52      -1.337  -8.129  12.425  1.00  0.00
ATOM    821  HB2 GLU    52      -1.117  -8.811  13.246  1.00  0.00
ATOM    822  HB3 GLU    52      -0.406  -7.820  11.950  1.00  0.00
ATOM    823  CG  GLU    52      -2.068  -6.895  12.967  1.00  0.00
ATOM    824  HG2 GLU    52      -1.314  -6.280  13.458  1.00  0.00
ATOM    825  HG3 GLU    52      -2.488  -6.350  12.122  1.00  0.00
ATOM    826  CD  GLU    52      -3.179  -7.226  13.960  1.00  0.00
ATOM    827  OE1 GLU    52      -4.055  -8.066  13.644  1.00  0.00
ATOM    828  OE2 GLU    52      -3.182  -6.622  15.057  1.00  0.00
ATOM    829  C   GLU    52      -2.532  -8.099  10.171  1.00  0.00
ATOM    830  O   GLU    52      -3.672  -7.641  10.098  1.00  0.00
ATOM    831  N   GLU    53      -1.624  -7.920   9.215  1.00  0.00
ATOM    832  H   GLU    53      -0.681  -8.252   9.355  1.00  0.00
ATOM    833  CA  GLU    53      -1.930  -7.207   7.979  1.00  0.00
ATOM    834  HA  GLU    53      -2.246  -6.189   8.207  1.00  0.00
ATOM    835  CB  GLU    53      -0.697  -7.145   7.085  1.00  0.00
ATOM    836  HB2 GLU    53       0.076  -6.602   7.630  1.00  0.00
ATOM    837  HB3 GLU    53      -0.367  -8.169   6.912  1.00  0.00
ATOM    838  CG  GLU    53      -0.947  -6.466   5.757  1.00  0.00
ATOM    839  HG2 GLU    53      -1.625  -7.097   5.182  1.00  0.00
ATOM    840  HG3 GLU    53      -1.425  -5.506   5.956  1.00  0.00
ATOM    841  CD  GLU    53       0.322  -6.242   4.969  1.00  0.00
ATOM    842  OE1 GLU    53       1.277  -7.038   5.127  1.00  0.00
ATOM    843  OE2 GLU    53       0.364  -5.265   4.188  1.00  0.00
ATOM    844  C   GLU    53      -3.089  -7.847   7.215  1.00  0.00
ATOM    845  O   GLU    53      -4.041  -7.167   6.839  1.00  0.00
ATOM    846  N   ALA    54      -2.996  -9.157   6.993  1.00  0.00
ATOM    847  H   ALA    54      -2.165  -9.648   7.289  1.00  0.00
ATOM    848  CA  ALA    54      -4.016  -9.901   6.267  1.00  0.00
ATOM    849  HA  ALA    54      -4.151  -9.427   5.295  1.00  0.00
ATOM    850  CB  ALA    54      -3.565 -11.342   6.047  1.00  0.00
ATOM    851  HB1 ALA    54      -3.434 -11.833   7.011  1.00  0.00
ATOM    852  HB2 ALA    54      -4.319 -11.875   5.468  1.00  0.00
ATOM    853  HB3 ALA    54      -2.619 -11.349   5.505  1.00  0.00
ATOM    854  C   ALA    54      -5.363  -9.862   6.983  1.00  0.00
ATOM    855  O   ALA    54      -6.394  -9.604   6.356  1.00  0.00
ATOM    856  N   ASN    55      -5.349 -10.113   8.290  1.00  0.00
ATOM    857  H   ASN    55      -4.488 -10.395   8.736  1.00  0.00
ATOM    858  CA  ASN    55      -6.569 -10.084   9.094  1.00  0.00
ATOM    859  HA  ASN    55      -7.263 -10.842   8.730  1.00  0.00
ATOM    860  CB  ASN    55      -6.264 -10.367  10.571  1.00  0.00
ATOM    861  HB2 ASN    55      -5.493  -9.673  10.905  1.00  0.00
ATOM    862  HB3 ASN    55      -7.172 -10.208  11.154  1.00  0.00
ATOM    863  CG  ASN    55      -5.774 -11.793  10.811  1.00  0.00
ATOM    864  OD1 ASN    55      -6.097 -12.704  10.052  1.00  0.00
ATOM    865  ND2 ASN    55      -4.997 -11.992  11.868  1.00  0.00
ATOM    866 HD21 ASN    55      -4.648 -12.919  12.067  1.00  0.00
ATOM    867 HD22 ASN    55      -4.757 -11.216  12.468  1.00  0.00
ATOM    868  C   ASN    55      -7.316  -8.766   8.935  1.00  0.00
ATOM    869  O   ASN    55      -8.542  -8.747   8.825  1.00  0.00
ATOM    870  N   LEU    56      -6.561  -7.675   8.906  1.00  0.00
ATOM    871  H   LEU    56      -5.578  -7.757   9.123  1.00  0.00
ATOM    872  CA  LEU    56      -7.101  -6.349   8.641  1.00  0.00
ATOM    873  HA  LEU    56      -7.947  -6.150   9.299  1.00  0.00
ATOM    874  CB  LEU    56      -6.025  -5.294   8.896  1.00  0.00
ATOM    875  HB2 LEU    56      -5.579  -5.631   9.831  1.00  0.00
ATOM    876  HB3 LEU    56      -5.293  -5.379   8.093  1.00  0.00
ATOM    877  CG  LEU    56      -6.460  -3.834   9.035  1.00  0.00
ATOM    878  HG  LEU    56      -7.487  -3.791   9.399  1.00  0.00
ATOM    879  CD1 LEU    56      -5.551  -3.136  10.015  1.00  0.00
ATOM    880 HD11 LEU    56      -4.524  -3.178   9.652  1.00  0.00
ATOM    881 HD12 LEU    56      -5.857  -2.095  10.118  1.00  0.00
ATOM    882 HD13 LEU    56      -5.613  -3.630  10.985  1.00  0.00
ATOM    883  CD2 LEU    56      -6.466  -3.114   7.690  1.00  0.00
ATOM    884 HD21 LEU    56      -7.159  -3.614   7.013  1.00  0.00
ATOM    885 HD22 LEU    56      -6.780  -2.080   7.832  1.00  0.00
ATOM    886 HD23 LEU    56      -5.464  -3.133   7.262  1.00  0.00
ATOM    887  C   LEU    56      -7.654  -6.231   7.210  1.00  0.00
ATOM    888  O   LEU    56      -8.695  -5.603   6.997  1.00  0.00
ATOM    889  N   MET    57      -6.960  -6.831   6.242  1.00  0.00
ATOM    890  H   MET    57      -6.073  -7.262   6.459  1.00  0.00
ATOM    891  CA  MET    57      -7.391  -6.794   4.838  1.00  0.00
ATOM    892  HA  MET    57      -7.696  -5.779   4.584  1.00  0.00
ATOM    893  CB  MET    57      -6.265  -7.220   3.886  1.00  0.00
ATOM    894  HB2 MET    57      -6.001  -8.246   4.142  1.00  0.00
ATOM    895  HB3 MET    57      -6.672  -7.191   2.875  1.00  0.00
ATOM    896  CG  MET    57      -5.022  -6.342   3.958  1.00  0.00
ATOM    897  HG2 MET    57      -5.366  -5.309   3.914  1.00  0.00
ATOM    898  HG3 MET    57      -4.563  -6.530   4.929  1.00  0.00
ATOM    899  SD  MET    57      -3.795  -6.617   2.658  1.00  0.00
ATOM    900  CE  MET    57      -3.472  -8.367   2.820  1.00  0.00
ATOM    901  HE1 MET    57      -4.396  -8.924   2.662  1.00  0.00
ATOM    902  HE2 MET    57      -2.733  -8.671   2.079  1.00  0.00
ATOM    903  HE3 MET    57      -3.090  -8.576   3.820  1.00  0.00
ATOM    904  C   MET    57      -8.648  -7.629   4.595  1.00  0.00
ATOM    905  O   MET    57      -9.398  -7.360   3.661  1.00  0.00
ATOM    906  N   LYS    58      -8.871  -8.635   5.440  1.00  0.00
ATOM    907  H   LYS    58      -8.158  -8.874   6.114  1.00  0.00
ATOM    908  CA  LYS    58     -10.105  -9.428   5.423  1.00  0.00
ATOM    909  HA  LYS    58     -10.189  -9.953   4.471  1.00  0.00
ATOM    910  CB  LYS    58     -10.105 -10.463   6.554  1.00  0.00
ATOM    911  HB2 LYS    58      -9.933  -9.914   7.480  1.00  0.00
ATOM    912  HB3 LYS    58     -11.102 -10.904   6.574  1.00  0.00
ATOM    913  CG  LYS    58      -9.068 -11.563   6.418  1.00  0.00
ATOM    914  HG2 LYS    58      -9.299 -12.152   5.530  1.00  0.00
ATOM    915  HG3 LYS    58      -8.086 -11.104   6.302  1.00  0.00
ATOM    916  CD  LYS    58      -9.064 -12.466   7.638  1.00  0.00
ATOM    917  HD2 LYS    58      -8.823 -11.864   8.515  1.00  0.00
ATOM    918  HD3 LYS    58     -10.059 -12.896   7.755  1.00  0.00
ATOM    919  CE  LYS    58      -8.043 -13.584   7.495  1.00  0.00
ATOM    920  HE2 LYS    58      -8.200 -14.069   6.532  1.00  0.00
ATOM    921  HE3 LYS    58      -7.047 -13.142   7.520  1.00  0.00
ATOM    922  NZ  LYS    58      -8.165 -14.595   8.587  1.00  0.00
ATOM    923  HZ1 LYS    58      -9.088 -15.005   8.564  1.00  0.00
ATOM    924  HZ2 LYS    58      -7.472 -15.318   8.456  1.00  0.00
ATOM    925  HZ3 LYS    58      -8.019 -14.146   9.480  1.00  0.00
ATOM    926  C   LYS    58     -11.326  -8.528   5.576  1.00  0.00
ATOM    927  O   LYS    58     -12.347  -8.734   4.920  1.00  0.00
ATOM    928  N   THR    59     -11.208  -7.528   6.445  1.00  0.00
ATOM    929  H   THR    59     -10.375  -7.473   7.014  1.00  0.00
ATOM    930  CA  THR    59     -12.303  -6.599   6.726  1.00  0.00
ATOM    931  HA  THR    59     -13.246  -7.023   6.383  1.00  0.00
ATOM    932  CB  THR    59     -12.426  -6.277   8.261  1.00  0.00
ATOM    933  HB  THR    59     -13.248  -5.573   8.398  1.00  0.00
ATOM    934  CG2 THR    59     -12.691  -7.536   9.089  1.00  0.00
ATOM    935 HG21 THR    59     -11.869  -8.240   8.954  1.00  0.00
ATOM    936 HG22 THR    59     -12.769  -7.268  10.143  1.00  0.00
ATOM    937 HG23 THR    59     -13.622  -7.998   8.762  1.00  0.00
ATOM    938  OG1 THR    59     -11.222  -5.658   8.736  1.00  0.00
ATOM    939  HG1 THR    59     -11.309  -5.467   9.673  1.00  0.00
ATOM    940  C   THR    59     -12.250  -5.316   5.879  1.00  0.00
ATOM    941  O   THR    59     -13.201  -4.532   5.872  1.00  0.00
ATOM    942  N   LEU    60     -11.152  -5.113   5.157  1.00  0.00
ATOM    943  H   LEU    60     -10.384  -5.767   5.199  1.00  0.00
ATOM    944  CA  LEU    60     -10.979  -3.887   4.374  1.00  0.00
ATOM    945  HA  LEU    60     -11.848  -3.241   4.503  1.00  0.00
ATOM    946  CB  LEU    60      -9.731  -3.127   4.835  1.00  0.00
ATOM    947  HB2 LEU    60      -9.443  -3.638   5.754  1.00  0.00
ATOM    948  HB3 LEU    60      -8.958  -3.274   4.081  1.00  0.00
ATOM    949  CG  LEU    60      -9.893  -1.625   5.114  1.00  0.00
ATOM    950  HG  LEU    60     -10.365  -1.167   4.245  1.00  0.00
ATOM    951  CD1 LEU    60     -10.744  -1.360   6.354  1.00  0.00
ATOM    952 HD11 LEU    60     -10.273  -1.818   7.224  1.00  0.00
ATOM    953 HD12 LEU    60     -10.832  -0.285   6.512  1.00  0.00
ATOM    954 HD13 LEU    60     -11.737  -1.788   6.212  1.00  0.00
ATOM    955  CD2 LEU    60      -8.541  -0.966   5.277  1.00  0.00
ATOM    956 HD21 LEU    60      -7.961  -1.095   4.363  1.00  0.00
ATOM    957 HD22 LEU    60      -8.676   0.097   5.474  1.00  0.00
ATOM    958 HD23 LEU    60      -8.010  -1.426   6.111  1.00  0.00
ATOM    959  C   LEU    60     -10.947  -4.170   2.867  1.00  0.00
ATOM    960  O   LEU    60      -9.893  -4.468   2.298  1.00  0.00
ATOM    961  N   GLN    61     -12.113  -4.074   2.232  1.00  0.00
ATOM    962  H   GLN    61     -12.935  -3.764   2.729  1.00  0.00
ATOM    963  CA  GLN    61     -12.265  -4.511   0.845  1.00  0.00
ATOM    964  HA  GLN    61     -11.287  -4.604   0.374  1.00  0.00
ATOM    965  CB  GLN    61     -12.963  -5.875   0.797  1.00  0.00
ATOM    966  HB2 GLN    61     -13.926  -5.766   1.296  1.00  0.00
ATOM    967  HB3 GLN    61     -13.124  -6.121  -0.253  1.00  0.00
ATOM    968  CG  GLN    61     -12.167  -6.992   1.465  1.00  0.00
ATOM    969  HG2 GLN    61     -11.178  -7.039   1.010  1.00  0.00
ATOM    970  HG3 GLN    61     -12.067  -6.761   2.526  1.00  0.00
ATOM    971  CD  GLN    61     -12.827  -8.344   1.325  1.00  0.00
ATOM    972  OE1 GLN    61     -13.962  -8.541   1.760  1.00  0.00
ATOM    973  NE2 GLN    61     -12.118  -9.289   0.712  1.00  0.00
ATOM    974 HE21 GLN    61     -12.510 -10.211   0.591  1.00  0.00
ATOM    975 HE22 GLN    61     -11.191  -9.078   0.371  1.00  0.00
ATOM    976  C   GLN    61     -12.992  -3.495  -0.039  1.00  0.00
ATOM    977  O   GLN    61     -14.211  -3.315   0.051  1.00  0.00
ATOM    978  N   HIE    62     -12.219  -2.840  -0.900  1.00  0.00
ATOM    979  H   HIE    62     -11.228  -3.036  -0.919  1.00  0.00
ATOM    980  CA  HIE    62     -12.736  -1.818  -1.796  1.00  0.00
ATOM    981  HA  HIE    62     -13.782  -2.018  -2.027  1.00  0.00
ATOM    982  CB  HIE    62     -12.637  -0.439  -1.132  1.00  0.00
ATOM    983  HB2 HIE    62     -13.179  -0.436  -0.187  1.00  0.00
ATOM    984  HB3 HIE    62     -11.589  -0.198  -0.951  1.00  0.00
ATOM    985  CG  HIE    62     -13.199   0.682  -1.952  1.00  0.00
ATOM    986  ND1 HIE    62     -12.413   1.482  -2.753  1.00  0.00
ATOM    987  CE1 HIE    62     -13.171   2.385  -3.349  1.00  0.00
ATOM    988  HE1 HIE    62     -12.734   3.115  -4.030  1.00  0.00
ATOM    989  NE2 HIE    62     -14.419   2.201  -2.960  1.00  0.00
ATOM    990  HE2 HIE    62     -15.218   2.746  -3.251  1.00  0.00
ATOM    991  CD2 HIE    62     -14.463   1.142  -2.088  1.00  0.00
ATOM    992  HD2 HIE    62     -15.415   0.832  -1.655  1.00  0.00
ATOM    993  C   HIE    62     -11.948  -1.850  -3.101  1.00  0.00
ATOM    994  O   HIE    62     -10.813  -2.335  -3.136  1.00  0.00
ATOM    995  N   ASP    63     -12.562  -1.332  -4.161  1.00  0.00
ATOM    996  H   ASP    63     -13.510  -1.004  -4.045  1.00  0.00
ATOM    997  CA  ASP    63     -11.974  -1.289  -5.493  1.00  0.00
ATOM    998  HA  ASP    63     -11.806  -2.300  -5.864  1.00  0.00
ATOM    999  CB  ASP    63     -12.927  -0.567  -6.450  1.00  0.00
ATOM   1000  HB2 ASP    63     -13.946  -0.868  -6.207  1.00  0.00
ATOM   1001  HB3 ASP    63     -12.813   0.502  -6.276  1.00  0.00
ATOM   1002  CG  ASP    63     -12.644  -0.874  -7.909  1.00  0.00
ATOM   1003  OD1 ASP    63     -11.884  -1.827  -8.200  1.00  0.00
ATOM   1004  OD2 ASP    63     -13.199  -0.160  -8.772  1.00  0.00
ATOM   1005  C   ASP    63     -10.583  -0.640  -5.544  1.00  0.00
ATOM   1006  O   ASP    63      -9.710  -1.094  -6.287  1.00  0.00
ATOM   1007  N   LYS    64     -10.374   0.413  -4.758  1.00  0.00
ATOM   1008  H   LYS    64     -11.126   0.775  -4.190  1.00  0.00
ATOM   1009  CA  LYS    64      -9.117   1.161  -4.803  1.00  0.00
ATOM   1010  HA  LYS    64      -8.581   0.925  -5.723  1.00  0.00
ATOM   1011  CB  LYS    64      -9.384   2.670  -4.765  1.00  0.00
ATOM   1012  HB2 LYS    64      -9.989   2.869  -3.881  1.00  0.00
ATOM   1013  HB3 LYS    64      -8.419   3.167  -4.664  1.00  0.00
ATOM   1014  CG  LYS    64     -10.102   3.201  -6.004  1.00  0.00
ATOM   1015  HG2 LYS    64     -10.976   2.576  -6.189  1.00  0.00
ATOM   1016  HG3 LYS    64     -10.423   4.223  -5.804  1.00  0.00
ATOM   1017  CD  LYS    64      -9.198   3.183  -7.226  1.00  0.00
ATOM   1018  HD2 LYS    64      -8.320   3.793  -7.011  1.00  0.00
ATOM   1019  HD3 LYS    64      -8.889   2.154  -7.408  1.00  0.00
ATOM   1020  CE  LYS    64      -9.901   3.727  -8.460  1.00  0.00
ATOM   1021  HE2 LYS    64     -10.557   4.541  -8.151  1.00  0.00
ATOM   1022  HE3 LYS    64      -9.145   4.110  -9.145  1.00  0.00
ATOM   1023  NZ  LYS    64     -10.699   2.681  -9.140  1.00  0.00
ATOM   1024  HZ1 LYS    64     -11.399   2.326  -8.505  1.00  0.00
ATOM   1025  HZ2 LYS    64     -11.150   3.076  -9.952  1.00  0.00
ATOM   1026  HZ3 LYS    64     -10.091   1.927  -9.427  1.00  0.00
ATOM   1027  C   LYS    64      -8.107   0.731  -3.731  1.00  0.00
ATOM   1028  O   LYS    64      -7.132   1.436  -3.451  1.00  0.00
ATOM   1029  N   LEU    65      -8.349  -0.436  -3.145  1.00  0.00
ATOM   1030  H   LEU    65      -9.219  -0.908  -3.348  1.00  0.00
ATOM   1031  CA  LEU    65      -7.422  -1.066  -2.217  1.00  0.00
ATOM   1032  HA  LEU    65      -6.534  -0.445  -2.107  1.00  0.00
ATOM   1033  CB  LEU    65      -8.069  -1.243  -0.841  1.00  0.00
ATOM   1034  HB2 LEU    65      -9.104  -1.457  -1.109  1.00  0.00
ATOM   1035  HB3 LEU    65      -7.607  -2.141  -0.431  1.00  0.00
ATOM   1036  CG  LEU    65      -8.034  -0.125   0.207  1.00  0.00
ATOM   1037  HG  LEU    65      -6.990   0.132   0.384  1.00  0.00
ATOM   1038  CD1 LEU    65      -8.798   1.124  -0.232  1.00  0.00
ATOM   1039 HD11 LEU    65      -9.843   0.868  -0.410  1.00  0.00
ATOM   1040 HD12 LEU    65      -8.738   1.881   0.550  1.00  0.00
ATOM   1041 HD13 LEU    65      -8.360   1.515  -1.150  1.00  0.00
ATOM   1042  CD2 LEU    65      -8.612  -0.649   1.501  1.00  0.00
ATOM   1043 HD21 LEU    65      -8.021  -1.497   1.847  1.00  0.00
ATOM   1044 HD22 LEU    65      -8.592   0.139   2.254  1.00  0.00
ATOM   1045 HD23 LEU    65      -9.642  -0.967   1.337  1.00  0.00
ATOM   1046  C   LEU    65      -7.026  -2.427  -2.769  1.00  0.00
ATOM   1047  O   LEU    65      -7.865  -3.153  -3.292  1.00  0.00
ATOM   1048  N   VAL    66      -5.746  -2.768  -2.654  1.00  0.00
ATOM   1049  H   VAL    66      -5.075  -2.102  -2.299  1.00  0.00
ATOM   1050  CA  VAL    66      -5.259  -4.075  -3.095  1.00  0.00
ATOM   1051  HA  VAL    66      -5.509  -4.254  -4.141  1.00  0.00
ATOM   1052  CB  VAL    66      -3.727  -4.192  -2.927  1.00  0.00
ATOM   1053  HB  VAL    66      -3.473  -3.964  -1.891  1.00  0.00
ATOM   1054  CG1 VAL    66      -3.241  -5.588  -3.270  1.00  0.00
ATOM   1055 HG11 VAL    66      -3.494  -5.817  -4.305  1.00  0.00
ATOM   1056 HG12 VAL    66      -2.159  -5.638  -3.142  1.00  0.00
ATOM   1057 HG13 VAL    66      -3.719  -6.313  -2.611  1.00  0.00
ATOM   1058  CG2 VAL    66      -3.028  -3.167  -3.802  1.00  0.00
ATOM   1059 HG21 VAL    66      -3.345  -2.165  -3.513  1.00  0.00
ATOM   1060 HG22 VAL    66      -1.949  -3.257  -3.677  1.00  0.00
ATOM   1061 HG23 VAL    66      -3.288  -3.342  -4.846  1.00  0.00
ATOM   1062  C   VAL    66      -5.996  -5.154  -2.310  1.00  0.00
ATOM   1063  O   VAL    66      -6.000  -5.146  -1.078  1.00  0.00
ATOM   1064  N   ARG    67      -6.639  -6.058  -3.039  1.00  0.00
ATOM   1065  H   ARG    67      -6.534  -6.044  -4.043  1.00  0.00
ATOM   1066  CA  ARG    67      -7.518  -7.061  -2.449  1.00  0.00
ATOM   1067  HA  ARG    67      -8.037  -6.640  -1.588  1.00  0.00
ATOM   1068  CB  ARG    67      -8.561  -7.521  -3.472  1.00  0.00
ATOM   1069  HB2 ARG    67      -8.022  -7.761  -4.389  1.00  0.00
ATOM   1070  HB3 ARG    67      -9.019  -8.426  -3.073  1.00  0.00
ATOM   1071  CG  ARG    67      -9.648  -6.492  -3.776  1.00  0.00
ATOM   1072  HG2 ARG    67      -9.286  -5.511  -3.465  1.00  0.00
ATOM   1073  HG3 ARG    67      -9.824  -6.488  -4.852  1.00  0.00
ATOM   1074  CD  ARG    67     -10.952  -6.808  -3.049  1.00  0.00
ATOM   1075  HD2 ARG    67     -10.730  -7.118  -2.027  1.00  0.00
ATOM   1076  HD3 ARG    67     -11.580  -5.918  -3.029  1.00  0.00
ATOM   1077  NE  ARG    67     -11.683  -7.883  -3.718  1.00  0.00
ATOM   1078  HE  ARG    67     -12.254  -7.620  -4.508  1.00  0.00
ATOM   1079  CZ  ARG    67     -11.641  -9.168  -3.364  1.00  0.00
ATOM   1080  NH1 ARG    67     -10.908  -9.559  -2.322  1.00  0.00
ATOM   1081 HH11 ARG    67     -10.379  -8.877  -1.797  1.00  0.00
ATOM   1082 HH12 ARG    67     -10.884 -10.534  -2.063  1.00  0.00
ATOM   1083  NH2 ARG    67     -12.341 -10.063  -4.049  1.00  0.00
ATOM   1084 HH21 ARG    67     -12.902  -9.768  -4.835  1.00  0.00
ATOM   1085 HH22 ARG    67     -12.310 -11.037  -3.780  1.00  0.00
ATOM   1086  C   ARG    67      -6.738  -8.266  -1.966  1.00  0.00
ATOM   1087  O   ARG    67      -5.819  -8.721  -2.637  1.00  0.00
ATOM   1088  N   LEU    68      -7.117  -8.779  -0.801  1.00  0.00
ATOM   1089  H   LEU    68      -7.773  -8.275  -0.223  1.00  0.00
ATOM   1090  CA  LEU    68      -6.602 -10.047  -0.314  1.00  0.00
ATOM   1091  HA  LEU    68      -5.541 -10.132  -0.550  1.00  0.00
ATOM   1092  CB  LEU    68      -6.775 -10.144   1.208  1.00  0.00
ATOM   1093  HB2 LEU    68      -6.154  -9.325   1.569  1.00  0.00
ATOM   1094  HB3 LEU    68      -7.821  -9.932   1.429  1.00  0.00
ATOM   1095  CG  LEU    68      -6.359 -11.445   1.905  1.00  0.00
ATOM   1096  HG  LEU    68      -6.714 -12.284   1.307  1.00  0.00
ATOM   1097  CD1 LEU    68      -4.846 -11.539   2.064  1.00  0.00
ATOM   1098 HD11 LEU    68      -4.490 -10.700   2.662  1.00  0.00
ATOM   1099 HD12 LEU    68      -4.589 -12.474   2.562  1.00  0.00
ATOM   1100 HD13 LEU    68      -4.374 -11.509   1.081  1.00  0.00
ATOM   1101  CD2 LEU    68      -7.036 -11.569   3.249  1.00  0.00
ATOM   1102 HD21 LEU    68      -8.117 -11.572   3.114  1.00  0.00
ATOM   1103 HD22 LEU    68      -6.727 -12.499   3.728  1.00  0.00
ATOM   1104 HD23 LEU    68      -6.751 -10.726   3.879  1.00  0.00
ATOM   1105  C   LEU    68      -7.359 -11.180  -1.000  1.00  0.00
ATOM   1106  O   LEU    68      -8.583 -11.107  -1.153  1.00  0.00
ATOM   1107  N   TYR    69      -6.632 -12.217  -1.409  1.00  0.00
ATOM   1108  H   TYR    69      -5.624 -12.176  -1.368  1.00  0.00
ATOM   1109  CA  TYR    69      -7.254 -13.396  -2.016  1.00  0.00
ATOM   1110  HA  TYR    69      -8.309 -13.192  -2.201  1.00  0.00
ATOM   1111  CB  TYR    69      -6.585 -13.763  -3.347  1.00  0.00
ATOM   1112  HB2 TYR    69      -5.514 -13.742  -3.149  1.00  0.00
ATOM   1113  HB3 TYR    69      -6.886 -14.779  -3.604  1.00  0.00
ATOM   1114  CG  TYR    69      -6.904 -12.835  -4.503  1.00  0.00
ATOM   1115  CD1 TYR    69      -8.013 -11.982  -4.465  1.00  0.00
ATOM   1116  HD1 TYR    69      -8.651 -11.990  -3.581  1.00  0.00
ATOM   1117  CE1 TYR    69      -8.309 -11.134  -5.530  1.00  0.00
ATOM   1118  HE1 TYR    69      -9.167 -10.463  -5.483  1.00  0.00
ATOM   1119  CZ  TYR    69      -7.503 -11.149  -6.655  1.00  0.00
ATOM   1120  OH  TYR    69      -7.796 -10.313  -7.708  1.00  0.00
ATOM   1121  HH  TYR    69      -8.574  -9.772  -7.552  1.00  0.00
ATOM   1122  CE2 TYR    69      -6.405 -11.997  -6.726  1.00  0.00
ATOM   1123  HE2 TYR    69      -5.774 -12.011  -7.615  1.00  0.00
ATOM   1124  CD2 TYR    69      -6.112 -12.832  -5.653  1.00  0.00
ATOM   1125  HD2 TYR    69      -5.252 -13.500  -5.701  1.00  0.00
ATOM   1126  C   TYR    69      -7.266 -14.603  -1.085  1.00  0.00
ATOM   1127  O   TYR    69      -8.253 -15.352  -1.048  1.00  0.00
ATOM   1128  N   ALA    70      -6.173 -14.788  -0.342  1.00  0.00
ATOM   1129  H   ALA    70      -5.403 -14.140  -0.427  1.00  0.00
ATOM   1130  CA  ALA    70      -6.009 -15.951   0.544  1.00  0.00
ATOM   1131  HA  ALA    70      -6.843 -15.941   1.246  1.00  0.00
ATOM   1132  CB  ALA    70      -6.067 -17.254  -0.269  1.00  0.00
ATOM   1133  HB1 ALA    70      -5.233 -17.282  -0.970  1.00  0.00
ATOM   1134  HB2 ALA    70      -6.002 -18.107   0.406  1.00  0.00
ATOM   1135  HB3 ALA    70      -7.006 -17.298  -0.820  1.00  0.00
ATOM   1136  C   ALA    70      -4.718 -15.897   1.361  1.00  0.00
ATOM   1137  O   ALA    70      -3.883 -15.010   1.156  1.00  0.00
ATOM   1138  N   VAL    71      -4.571 -16.845   2.292  1.00  0.00
ATOM   1139  H   VAL    71      -5.371 -17.412   2.531  1.00  0.00
ATOM   1140  CA  VAL    71      -3.321 -17.054   3.035  1.00  0.00
ATOM   1141  HA  VAL    71      -2.467 -16.595   2.537  1.00  0.00
ATOM   1142  CB  VAL    71      -3.395 -16.514   4.493  1.00  0.00
ATOM   1143  HB  VAL    71      -2.508 -16.843   5.034  1.00  0.00
ATOM   1144  CG1 VAL    71      -3.463 -14.995   4.510  1.00  0.00
ATOM   1145 HG11 VAL    71      -4.351 -14.665   3.970  1.00  0.00
ATOM   1146 HG12 VAL    71      -3.515 -14.645   5.540  1.00  0.00
ATOM   1147 HG13 VAL    71      -2.574 -14.586   4.031  1.00  0.00
ATOM   1148  CG2 VAL    71      -4.572 -17.125   5.249  1.00  0.00
ATOM   1149 HG21 VAL    71      -4.458 -18.208   5.285  1.00  0.00
ATOM   1150 HG22 VAL    71      -4.598 -16.729   6.264  1.00  0.00
ATOM   1151 HG23 VAL    71      -5.502 -16.875   4.738  1.00  0.00
ATOM   1152  C   VAL    71      -2.908 -18.536   3.068  1.00  0.00
ATOM   1153  O   VAL    71      -3.740 -19.427   2.864  1.00  0.00
ATOM   1154  N   VAL    72      -1.621 -18.786   3.314  1.00  0.00
ATOM   1155  H   VAL    72      -0.963 -18.020   3.280  1.00  0.00
ATOM   1156  CA  VAL    72      -1.110 -20.132   3.608  1.00  0.00
ATOM   1157  HA  VAL    72      -1.917 -20.859   3.694  1.00  0.00
ATOM   1158  CB  VAL    72      -0.102 -20.631   2.525  1.00  0.00
ATOM   1159  HB  VAL    72       0.659 -19.864   2.382  1.00  0.00
ATOM   1160  CG1 VAL    72       0.571 -21.947   2.947  1.00  0.00
ATOM   1161 HG11 VAL    72      -0.190 -22.714   3.090  1.00  0.00
ATOM   1162 HG12 VAL    72       1.266 -22.265   2.170  1.00  0.00
ATOM   1163 HG13 VAL    72       1.114 -21.795   3.880  1.00  0.00
ATOM   1164  CG2 VAL    72      -0.795 -20.793   1.180  1.00  0.00
ATOM   1165 HG21 VAL    72      -1.205 -19.834   0.864  1.00  0.00
ATOM   1166 HG22 VAL    72      -0.075 -21.142   0.440  1.00  0.00
ATOM   1167 HG23 VAL    72      -1.602 -21.520   1.272  1.00  0.00
ATOM   1168  C   VAL    72      -0.434 -20.063   4.970  1.00  0.00
ATOM   1169  O   VAL    72       0.644 -19.481   5.098  1.00  0.00
ATOM   1170  N   THR    73      -1.072 -20.638   5.989  1.00  0.00
ATOM   1171  H   THR    73      -1.911 -21.173   5.816  1.00  0.00
ATOM   1172  CA  THR    73      -0.613 -20.487   7.384  1.00  0.00
ATOM   1173  HA  THR    73       0.420 -20.140   7.401  1.00  0.00
ATOM   1174  CB  THR    73      -1.491 -19.472   8.165  1.00  0.00
ATOM   1175  HB  THR    73      -1.056 -19.326   9.154  1.00  0.00
ATOM   1176  CG2 THR    73      -1.570 -18.141   7.448  1.00  0.00
ATOM   1177 HG21 THR    73      -2.007 -18.286   6.460  1.00  0.00
ATOM   1178 HG22 THR    73      -2.193 -17.455   8.022  1.00  0.00
ATOM   1179 HG23 THR    73      -0.569 -17.723   7.345  1.00  0.00
ATOM   1180  OG1 THR    73      -2.815 -19.999   8.320  1.00  0.00
ATOM   1181  HG1 THR    73      -3.355 -19.370   8.803  1.00  0.00
ATOM   1182  C   THR    73      -0.611 -21.804   8.168  1.00  0.00
ATOM   1183  O   THR    73      -0.910 -21.825   9.363  1.00  0.00
ATOM   1184  N   LYS    74      -0.273 -22.898   7.495  1.00  0.00
ATOM   1185  H   LYS    74       0.026 -22.831   6.533  1.00  0.00
ATOM   1186  CA  LYS    74      -0.393 -24.224   8.091  1.00  0.00
ATOM   1187  HA  LYS    74      -0.946 -24.168   9.028  1.00  0.00
ATOM   1188  CB  LYS    74      -1.149 -25.151   7.131  1.00  0.00
ATOM   1189  HB2 LYS    74      -1.773 -24.513   6.506  1.00  0.00
ATOM   1190  HB3 LYS    74      -0.397 -25.641   6.513  1.00  0.00
ATOM   1191  CG  LYS    74      -2.015 -26.203   7.804  1.00  0.00
ATOM   1192  HG2 LYS    74      -2.082 -25.962   8.865  1.00  0.00
ATOM   1193  HG3 LYS    74      -3.010 -26.161   7.360  1.00  0.00
ATOM   1194  CD  LYS    74      -1.445 -27.601   7.638  1.00  0.00
ATOM   1195  HD2 LYS    74      -1.074 -27.712   6.619  1.00  0.00
ATOM   1196  HD3 LYS    74      -0.622 -27.733   8.340  1.00  0.00
ATOM   1197  CE  LYS    74      -2.515 -28.653   7.906  1.00  0.00
ATOM   1198  HE2 LYS    74      -2.676 -28.699   8.983  1.00  0.00
ATOM   1199  HE3 LYS    74      -3.433 -28.329   7.415  1.00  0.00
ATOM   1200  NZ  LYS    74      -2.133 -30.001   7.403  1.00  0.00
ATOM   1201  HZ1 LYS    74      -1.283 -30.302   7.858  1.00  0.00
ATOM   1202  HZ2 LYS    74      -2.874 -30.658   7.606  1.00  0.00
ATOM   1203  HZ3 LYS    74      -1.985 -29.959   6.405  1.00  0.00
ATOM   1204  C   LYS    74       0.973 -24.799   8.450  1.00  0.00
ATOM   1205  O   LYS    74       1.096 -25.568   9.401  1.00  0.00
ATOM   1206  N   GLU    75       1.992 -24.423   7.685  1.00  0.00
ATOM   1207  H   GLU    75       1.824 -23.861   6.862  1.00  0.00
ATOM   1208  CA  GLU    75       3.359 -24.844   7.967  1.00  0.00
ATOM   1209  HA  GLU    75       3.470 -25.048   9.032  1.00  0.00
ATOM   1210  CB  GLU    75       3.700 -26.117   7.187  1.00  0.00
ATOM   1211  HB2 GLU    75       4.738 -26.362   7.411  1.00  0.00
ATOM   1212  HB3 GLU    75       3.050 -26.907   7.563  1.00  0.00
ATOM   1213  CG  GLU    75       3.523 -25.989   5.683  1.00  0.00
ATOM   1214  HG2 GLU    75       3.853 -24.992   5.391  1.00  0.00
ATOM   1215  HG3 GLU    75       4.157 -26.736   5.206  1.00  0.00
ATOM   1216  CD  GLU    75       2.085 -26.193   5.245  1.00  0.00
ATOM   1217  OE1 GLU    75       1.409 -27.075   5.814  1.00  0.00
ATOM   1218  OE2 GLU    75       1.633 -25.472   4.332  1.00  0.00
ATOM   1219  C   GLU    75       4.356 -23.740   7.628  1.00  0.00
ATOM   1220  O   GLU    75       3.976 -22.673   7.149  1.00  0.00
ATOM   1221  N   GLU    76       5.634 -24.007   7.882  1.00  0.00
ATOM   1222  H   GLU    76       5.978 -24.953   7.800  1.00  0.00
ATOM   1223  CA  GLU    76       6.556 -22.973   8.339  1.00  0.00
ATOM   1224  HA  GLU    76       6.325 -22.701   9.369  1.00  0.00
ATOM   1225  CB  GLU    76       7.998 -23.477   8.277  1.00  0.00
ATOM   1226  HB2 GLU    76       8.104 -24.242   9.046  1.00  0.00
ATOM   1227  HB3 GLU    76       8.139 -23.927   7.294  1.00  0.00
ATOM   1228  CG  GLU    76       9.043 -22.395   8.492  1.00  0.00
ATOM   1229  HG2 GLU    76      10.026 -22.847   8.355  1.00  0.00
ATOM   1230  HG3 GLU    76       8.889 -21.625   7.736  1.00  0.00
ATOM   1231  CD  GLU    76       8.963 -21.771   9.871  1.00  0.00
ATOM   1232  OE1 GLU    76       7.942 -21.117  10.170  1.00  0.00
ATOM   1233  OE2 GLU    76       9.920 -21.934  10.655  1.00  0.00
ATOM   1234  C   GLU    76       6.409 -21.700   7.512  1.00  0.00
ATOM   1235  O   GLU    76       6.129 -20.628   8.049  1.00  0.00
ATOM   1236  N   PRO    77       6.601 -21.825   6.202  1.00  0.00
ATOM   1237  CD  PRO    77       7.280 -23.010   5.649  1.00  0.00
ATOM   1238  HD2 PRO    77       6.537 -23.747   5.347  1.00  0.00
ATOM   1239  HD3 PRO    77       7.933 -23.442   6.408  1.00  0.00
ATOM   1240  CG  PRO    77       8.048 -22.453   4.483  1.00  0.00
ATOM   1241  HG2 PRO    77       8.106 -23.203   3.694  1.00  0.00
ATOM   1242  HG3 PRO    77       9.055 -22.185   4.805  1.00  0.00
ATOM   1243  CB  PRO    77       7.297 -21.251   4.036  1.00  0.00
ATOM   1244  HB2 PRO    77       6.482 -21.579   3.390  1.00  0.00
ATOM   1245  HB3 PRO    77       7.896 -20.505   3.514  1.00  0.00
ATOM   1246  CA  PRO    77       6.729 -20.655   5.328  1.00  0.00
ATOM   1247  HA  PRO    77       7.389 -19.935   5.812  1.00  0.00
ATOM   1248  C   PRO    77       5.379 -20.003   5.053  1.00  0.00
ATOM   1249  O   PRO    77       4.583 -20.533   4.278  1.00  0.00
ATOM   1250  N   ILE    78       5.128 -18.862   5.688  1.00  0.00
ATOM   1251  H   ILE    78       5.858 -18.410   6.220  1.00  0.00
ATOM   1252  CA  ILE    78       3.804 -18.255   5.679  1.00  0.00
ATOM   1253  HA  ILE    78       3.031 -19.017   5.582  1.00  0.00
ATOM   1254  CB  ILE    78       3.552 -17.427   6.954  1.00  0.00
ATOM   1255  HB  ILE    78       4.111 -16.494   6.886  1.00  0.00
ATOM   1256  CG2 ILE    78       2.071 -17.120   7.107  1.00  0.00
ATOM   1257 HG21 ILE    78       1.511 -18.053   7.175  1.00  0.00
ATOM   1258 HG22 ILE    78       1.912 -16.535   8.013  1.00  0.00
ATOM   1259 HG23 ILE    78       1.726 -16.552   6.243  1.00  0.00
ATOM   1260  CG1 ILE    78       4.081 -18.170   8.183  1.00  0.00
ATOM   1261 HG12 ILE    78       5.078 -18.534   7.937  1.00  0.00
ATOM   1262 HG13 ILE    78       4.149 -17.445   8.995  1.00  0.00
ATOM   1263  CD1 ILE    78       3.213 -19.331   8.616  1.00  0.00
ATOM   1264 HD11 ILE    78       3.145 -20.056   7.805  1.00  0.00
ATOM   1265 HD12 ILE    78       3.652 -19.807   9.493  1.00  0.00
ATOM   1266 HD13 ILE    78       2.215 -18.967   8.862  1.00  0.00
ATOM   1267  C   ILE    78       3.615 -17.359   4.458  1.00  0.00
ATOM   1268  O   ILE    78       4.468 -16.529   4.148  1.00  0.00
ATOM   1269  N   TYR    79       2.492 -17.536   3.771  1.00  0.00
ATOM   1270  H   TYR    79       1.830 -18.243   4.056  1.00  0.00
ATOM   1271  CA  TYR    79       2.176 -16.720   2.580  1.00  0.00
ATOM   1272  HA  TYR    79       3.029 -16.087   2.338  1.00  0.00
ATOM   1273  CB  TYR    79       1.862 -17.603   1.367  1.00  0.00
ATOM   1274  HB2 TYR    79       1.080 -18.272   1.728  1.00  0.00
ATOM   1275  HB3 TYR    79       1.453 -16.952   0.594  1.00  0.00
ATOM   1276  CG  TYR    79       2.997 -18.420   0.789  1.00  0.00
ATOM   1277  CD1 TYR    79       4.331 -18.106   1.052  1.00  0.00
ATOM   1278  HD1 TYR    79       4.557 -17.258   1.698  1.00  0.00
ATOM   1279  CE1 TYR    79       5.366 -18.859   0.502  1.00  0.00
ATOM   1280  HE1 TYR    79       6.404 -18.612   0.725  1.00  0.00
ATOM   1281  CZ  TYR    79       5.070 -19.924  -0.335  1.00  0.00
ATOM   1282  OH  TYR    79       6.093 -20.667  -0.882  1.00  0.00
ATOM   1283  HH  TYR    79       6.963 -20.360  -0.616  1.00  0.00
ATOM   1284  CE2 TYR    79       3.755 -20.244  -0.621  1.00  0.00
ATOM   1285  HE2 TYR    79       3.521 -21.082  -1.277  1.00  0.00
ATOM   1286  CD2 TYR    79       2.731 -19.490  -0.065  1.00  0.00
ATOM   1287  HD2 TYR    79       1.692 -19.729  -0.294  1.00  0.00
ATOM   1288  C   TYR    79       0.965 -15.799   2.777  1.00  0.00
ATOM   1289  O   TYR    79      -0.036 -16.197   3.388  1.00  0.00
ATOM   1290  N   ILE    80       1.056 -14.581   2.241  1.00  0.00
ATOM   1291  H   ILE    80       1.963 -14.213   1.993  1.00  0.00
ATOM   1292  CA  ILE    80      -0.121 -13.726   2.041  1.00  0.00
ATOM   1293  HA  ILE    80      -1.001 -14.257   2.402  1.00  0.00
ATOM   1294  CB  ILE    80      -0.012 -12.358   2.760  1.00  0.00
ATOM   1295  HB  ILE    80       0.910 -11.867   2.447  1.00  0.00
ATOM   1296  CG2 ILE    80      -1.203 -11.472   2.413  1.00  0.00
ATOM   1297 HG21 ILE    80      -2.124 -11.962   2.726  1.00  0.00
ATOM   1298 HG22 ILE    80      -1.107 -10.516   2.928  1.00  0.00
ATOM   1299 HG23 ILE    80      -1.229 -11.303   1.337  1.00  0.00
ATOM   1300  CG1 ILE    80       0.052 -12.537   4.277  1.00  0.00
ATOM   1301 HG12 ILE    80      -0.927 -12.885   4.607  1.00  0.00
ATOM   1302 HG13 ILE    80       0.798 -13.303   4.485  1.00  0.00
ATOM   1303  CD1 ILE    80       0.415 -11.255   5.027  1.00  0.00
ATOM   1304 HD11 ILE    80      -0.331 -10.489   4.820  1.00  0.00
ATOM   1305 HD12 ILE    80       0.442 -11.456   6.098  1.00  0.00
ATOM   1306 HD13 ILE    80       1.394 -10.907   4.699  1.00  0.00
ATOM   1307  C   ILE    80      -0.326 -13.505   0.535  1.00  0.00
ATOM   1308  O   ILE    80       0.544 -12.953  -0.145  1.00  0.00
ATOM   1309  N   ILE    81      -1.483 -13.930   0.035  1.00  0.00
ATOM   1310  H   ILE    81      -2.167 -14.339   0.656  1.00  0.00
ATOM   1311  CA  ILE    81      -1.781 -13.892  -1.397  1.00  0.00
ATOM   1312  HA  ILE    81      -0.897 -13.603  -1.966  1.00  0.00
ATOM   1313  CB  ILE    81      -2.295 -15.267  -1.903  1.00  0.00
ATOM   1314  HB  ILE    81      -3.219 -15.510  -1.378  1.00  0.00
ATOM   1315  CG2 ILE    81      -2.557 -15.233  -3.395  1.00  0.00
ATOM   1316 HG21 ILE    81      -1.633 -14.991  -3.921  1.00  0.00
ATOM   1317 HG22 ILE    81      -2.916 -16.208  -3.724  1.00  0.00
ATOM   1318 HG23 ILE    81      -3.309 -14.476  -3.616  1.00  0.00
ATOM   1319  CG1 ILE    81      -1.299 -16.387  -1.573  1.00  0.00
ATOM   1320 HG12 ILE    81      -1.363 -17.116  -2.381  1.00  0.00
ATOM   1321 HG13 ILE    81      -0.306 -15.937  -1.569  1.00  0.00
ATOM   1322  CD1 ILE    81      -1.546 -17.084  -0.239  1.00  0.00
ATOM   1323 HD11 ILE    81      -2.538 -17.535  -0.242  1.00  0.00
ATOM   1324 HD12 ILE    81      -0.795 -17.860  -0.089  1.00  0.00
ATOM   1325 HD13 ILE    81      -1.481 -16.356   0.569  1.00  0.00
ATOM   1326  C   ILE    81      -2.798 -12.794  -1.724  1.00  0.00
ATOM   1327  O   ILE    81      -3.889 -12.751  -1.147  1.00  0.00
ATOM   1328  N   THR    82      -2.431 -11.906  -2.644  1.00  0.00
ATOM   1329  H   THR    82      -1.522 -11.965  -3.081  1.00  0.00
ATOM   1330  CA  THR    82      -3.309 -10.806  -3.022  1.00  0.00
ATOM   1331  HA  THR    82      -4.333 -10.993  -2.698  1.00  0.00
ATOM   1332  CB  THR    82      -2.843  -9.441  -2.434  1.00  0.00
ATOM   1333  HB  THR    82      -3.595  -8.691  -2.680  1.00  0.00
ATOM   1334  CG2 THR    82      -2.661  -9.501  -0.921  1.00  0.00
ATOM   1335 HG21 THR    82      -1.910 -10.251  -0.675  1.00  0.00
ATOM   1336 HG22 THR    82      -2.336  -8.528  -0.555  1.00  0.00
ATOM   1337 HG23 THR    82      -3.608  -9.768  -0.451  1.00  0.00
ATOM   1338  OG1 THR    82      -1.625  -9.035  -3.067  1.00  0.00
ATOM   1339  HG1 THR    82      -1.341  -8.193  -2.703  1.00  0.00
ATOM   1340  C   THR    82      -3.441 -10.616  -4.528  1.00  0.00
ATOM   1341  O   THR    82      -2.699 -11.203  -5.327  1.00  0.00
ATOM   1342  N   GLU    83      -4.414  -9.780  -4.884  1.00  0.00
ATOM   1343  H   GLU    83      -5.106  -9.560  -4.181  1.00  0.00
ATOM   1344  CA  GLU    83      -4.558  -9.184  -6.206  1.00  0.00
ATOM   1345  HA  GLU    83      -4.938  -9.908  -6.926  1.00  0.00
ATOM   1346  CB  GLU    83      -5.561  -8.039  -6.089  1.00  0.00
ATOM   1347  HB2 GLU    83      -6.510  -8.506  -5.826  1.00  0.00
ATOM   1348  HB3 GLU    83      -5.214  -7.429  -5.255  1.00  0.00
ATOM   1349  CG  GLU    83      -5.751  -7.166  -7.305  1.00  0.00
ATOM   1350  HG2 GLU    83      -4.766  -6.914  -7.699  1.00  0.00
ATOM   1351  HG3 GLU    83      -6.308  -7.729  -8.054  1.00  0.00
ATOM   1352  CD  GLU    83      -6.503  -5.889  -6.969  1.00  0.00
ATOM   1353  OE1 GLU    83      -6.964  -5.732  -5.814  1.00  0.00
ATOM   1354  OE2 GLU    83      -6.636  -5.044  -7.871  1.00  0.00
ATOM   1355  C   GLU    83      -3.212  -8.671  -6.714  1.00  0.00
ATOM   1356  O   GLU    83      -2.473  -8.022  -5.973  1.00  0.00
ATOM   1357  N   PHE    84      -2.895  -8.983  -7.973  1.00  0.00
ATOM   1358  H   PHE    84      -3.516  -9.565  -8.516  1.00  0.00
ATOM   1359  CA  PHE    84      -1.616  -8.590  -8.565  1.00  0.00
ATOM   1360  HA  PHE    84      -0.896  -8.391  -7.771  1.00  0.00
ATOM   1361  CB  PHE    84      -1.055  -9.696  -9.469  1.00  0.00
ATOM   1362  HB2 PHE    84      -0.907 -10.609  -8.893  1.00  0.00
ATOM   1363  HB3 PHE    84      -1.741  -9.894 -10.293  1.00  0.00
ATOM   1364  CG  PHE    84       0.276  -9.356 -10.089  1.00  0.00
ATOM   1365  CD1 PHE    84       1.424  -9.264  -9.308  1.00  0.00
ATOM   1366  HD1 PHE    84       1.353  -9.447  -8.236  1.00  0.00
ATOM   1367  CE1 PHE    84       2.657  -8.940  -9.880  1.00  0.00
ATOM   1368  HE1 PHE    84       3.547  -8.869  -9.256  1.00  0.00
ATOM   1369  CZ  PHE    84       2.747  -8.710 -11.249  1.00  0.00
ATOM   1370  HZ  PHE    84       3.705  -8.456 -11.703  1.00  0.00
ATOM   1371  CE2 PHE    84       1.609  -8.803 -12.037  1.00  0.00
ATOM   1372  HE2 PHE    84       1.673  -8.628 -13.111  1.00  0.00
ATOM   1373  CD2 PHE    84       0.382  -9.123 -11.454  1.00  0.00
ATOM   1374  HD2 PHE    84      -0.513  -9.193 -12.072  1.00  0.00
ATOM   1375  C   PHE    84      -1.707  -7.270  -9.325  1.00  0.00
ATOM   1376  O   PHE    84      -2.617  -7.060 -10.134  1.00  0.00
ATOM   1377  N   MET    85      -0.745  -6.394  -9.053  1.00  0.00
ATOM   1378  H   MET    85      -0.049  -6.637  -8.363  1.00  0.00
ATOM   1379  CA  MET    85      -0.662  -5.086  -9.685  1.00  0.00
ATOM   1380  HA  MET    85      -1.549  -4.906 -10.292  1.00  0.00
ATOM   1381  CB  MET    85      -0.575  -4.002  -8.617  1.00  0.00
ATOM   1382  HB2 MET    85       0.382  -4.125  -8.109  1.00  0.00
ATOM   1383  HB3 MET    85      -0.593  -3.041  -9.130  1.00  0.00
ATOM   1384  CG  MET    85      -1.706  -4.052  -7.590  1.00  0.00
ATOM   1385  HG2 MET    85      -1.738  -5.058  -7.172  1.00  0.00
ATOM   1386  HG3 MET    85      -1.476  -3.337  -6.800  1.00  0.00
ATOM   1387  SD  MET    85      -3.317  -3.654  -8.300  1.00  0.00
ATOM   1388  CE  MET    85      -3.106  -1.933  -8.731  1.00  0.00
ATOM   1389  HE1 MET    85      -2.286  -1.834  -9.443  1.00  0.00
ATOM   1390  HE2 MET    85      -4.024  -1.555  -9.181  1.00  0.00
ATOM   1391  HE3 MET    85      -2.878  -1.358  -7.834  1.00  0.00
ATOM   1392  C   MET    85       0.563  -5.060 -10.584  1.00  0.00
ATOM   1393  O   MET    85       1.697  -5.109 -10.101  1.00  0.00
ATOM   1394  N   ALA    86       0.325  -4.981 -11.891  1.00  0.00
ATOM   1395  H   ALA    86      -0.625  -4.853 -12.210  1.00  0.00
ATOM   1396  CA  ALA    86       1.369  -5.215 -12.895  1.00  0.00
ATOM   1397  HA  ALA    86       1.784  -6.184 -12.619  1.00  0.00
ATOM   1398  CB  ALA    86       0.757  -5.323 -14.294  1.00  0.00
ATOM   1399  HB1 ALA    86       0.346  -4.357 -14.587  1.00  0.00
ATOM   1400  HB2 ALA    86       1.526  -5.621 -15.006  1.00  0.00
ATOM   1401  HB3 ALA    86      -0.038  -6.069 -14.286  1.00  0.00
ATOM   1402  C   ALA    86       2.523  -4.208 -12.885  1.00  0.00
ATOM   1403  O   ALA    86       3.675  -4.598 -13.037  1.00  0.00
ATOM   1404  N   LYS    87       2.217  -2.929 -12.693  1.00  0.00
ATOM   1405  H   LYS    87       1.257  -2.663 -12.523  1.00  0.00
ATOM   1406  CA  LYS    87       3.217  -1.867 -12.844  1.00  0.00
ATOM   1407  HA  LYS    87       3.961  -2.166 -13.582  1.00  0.00
ATOM   1408  CB  LYS    87       2.559  -0.557 -13.313  1.00  0.00
ATOM   1409  HB2 LYS    87       1.916  -0.227 -12.496  1.00  0.00
ATOM   1410  HB3 LYS    87       3.367   0.161 -13.451  1.00  0.00
ATOM   1411  CG  LYS    87       1.740  -0.655 -14.597  1.00  0.00
ATOM   1412  HG2 LYS    87       1.173  -1.586 -14.570  1.00  0.00
ATOM   1413  HG3 LYS    87       1.051   0.189 -14.627  1.00  0.00
ATOM   1414  CD  LYS    87       2.614  -0.634 -15.828  1.00  0.00
ATOM   1415  HD2 LYS    87       3.416   0.089 -15.678  1.00  0.00
ATOM   1416  HD3 LYS    87       3.042  -1.626 -15.973  1.00  0.00
ATOM   1417  CE  LYS    87       1.809  -0.247 -17.053  1.00  0.00
ATOM   1418  HE2 LYS    87       1.000  -0.966 -17.180  1.00  0.00
ATOM   1419  HE3 LYS    87       1.389   0.747 -16.895  1.00  0.00
ATOM   1420  NZ  LYS    87       2.659  -0.237 -18.272  1.00  0.00
ATOM   1421  HZ1 LYS    87       3.047  -1.158 -18.419  1.00  0.00
ATOM   1422  HZ2 LYS    87       2.099   0.023 -19.071  1.00  0.00
ATOM   1423  HZ3 LYS    87       3.409   0.430 -18.155  1.00  0.00
ATOM   1424  C   LYS    87       4.085  -1.603 -11.602  1.00  0.00
ATOM   1425  O   LYS    87       4.937  -0.713 -11.619  1.00  0.00
ATOM   1426  N   GLY    88       3.877  -2.369 -10.533  1.00  0.00
ATOM   1427  H   GLY    88       3.189  -3.108 -10.560  1.00  0.00
ATOM   1428  CA  GLY    88       4.634  -2.168  -9.294  1.00  0.00
ATOM   1429  HA2 GLY    88       4.497  -3.041  -8.656  1.00  0.00
ATOM   1430  HA3 GLY    88       5.690  -2.062  -9.542  1.00  0.00
ATOM   1431  C   GLY    88       4.176  -0.933  -8.545  1.00  0.00
ATOM   1432  O   GLY    88       3.051  -0.461  -8.746  1.00  0.00
ATOM   1433  N   SER    89       5.038  -0.405  -7.677  1.00  0.00
ATOM   1434  H   SER    89       5.939  -0.837  -7.529  1.00  0.00
ATOM   1435  CA  SER    89       4.676   0.750  -6.847  1.00  0.00
ATOM   1436  HA  SER    89       3.683   0.597  -6.425  1.00  0.00
ATOM   1437  CB  SER    89       5.672   0.943  -5.696  1.00  0.00
ATOM   1438  HB2 SER    89       5.208   1.574  -4.937  1.00  0.00
ATOM   1439  HB3 SER    89       5.900  -0.033  -5.267  1.00  0.00
ATOM   1440  OG  SER    89       6.871   1.552  -6.147  1.00  0.00
ATOM   1441  HG  SER    89       7.473   1.660  -5.407  1.00  0.00
ATOM   1442  C   SER    89       4.555   2.024  -7.677  1.00  0.00
ATOM   1443  O   SER    89       5.202   2.151  -8.722  1.00  0.00
ATOM   1444  N   LEU    90       3.716   2.952  -7.211  1.00  0.00
ATOM   1445  H   LEU    90       3.154   2.738  -6.400  1.00  0.00
ATOM   1446  CA  LEU    90       3.512   4.242  -7.877  1.00  0.00
ATOM   1447  HA  LEU    90       3.269   4.076  -8.926  1.00  0.00
ATOM   1448  CB  LEU    90       2.361   5.025  -7.224  1.00  0.00
ATOM   1449  HB2 LEU    90       1.498   4.424  -7.510  1.00  0.00
ATOM   1450  HB3 LEU    90       2.485   4.991  -6.142  1.00  0.00
ATOM   1451  CG  LEU    90       2.142   6.484  -7.670  1.00  0.00
ATOM   1452  HG  LEU    90       3.085   7.019  -7.555  1.00  0.00
ATOM   1453  CD1 LEU    90       1.675   6.580  -9.127  1.00  0.00
ATOM   1454 HD11 LEU    90       0.732   6.045  -9.242  1.00  0.00
ATOM   1455 HD12 LEU    90       1.533   7.626  -9.396  1.00  0.00
ATOM   1456 HD13 LEU    90       2.426   6.135  -9.780  1.00  0.00
ATOM   1457  CD2 LEU    90       1.177   7.202  -6.747  1.00  0.00
ATOM   1458 HD21 LEU    90       1.577   7.205  -5.733  1.00  0.00
ATOM   1459 HD22 LEU    90       1.043   8.228  -7.088  1.00  0.00
ATOM   1460 HD23 LEU    90       0.215   6.688  -6.756  1.00  0.00
ATOM   1461  C   LEU    90       4.796   5.076  -7.891  1.00  0.00
ATOM   1462  O   LEU    90       5.126   5.699  -8.903  1.00  0.00
ATOM   1463  N   LEU    91       5.509   5.077  -6.768  1.00  0.00
ATOM   1464  H   LEU    91       5.125   4.647  -5.938  1.00  0.00
ATOM   1465  CA  LEU    91       6.803   5.747  -6.665  1.00  0.00
ATOM   1466  HA  LEU    91       6.672   6.821  -6.796  1.00  0.00
ATOM   1467  CB  LEU    91       7.442   5.493  -5.282  1.00  0.00
ATOM   1468  HB2 LEU    91       6.743   5.999  -4.616  1.00  0.00
ATOM   1469  HB3 LEU    91       7.399   4.418  -5.104  1.00  0.00
ATOM   1470  CG  LEU    91       8.869   6.000  -5.011  1.00  0.00
ATOM   1471  HG  LEU    91       9.509   5.683  -5.834  1.00  0.00
ATOM   1472  CD1 LEU    91       8.912   7.520  -4.890  1.00  0.00
ATOM   1473 HD11 LEU    91       8.272   7.838  -4.067  1.00  0.00
ATOM   1474 HD12 LEU    91       9.936   7.841  -4.699  1.00  0.00
ATOM   1475 HD13 LEU    91       8.558   7.969  -5.818  1.00  0.00
ATOM   1476  CD2 LEU    91       9.449   5.357  -3.764  1.00  0.00
ATOM   1477 HD21 LEU    91       9.482   4.275  -3.894  1.00  0.00
ATOM   1478 HD22 LEU    91      10.458   5.733  -3.596  1.00  0.00
ATOM   1479 HD23 LEU    91       8.823   5.599  -2.905  1.00  0.00
ATOM   1480  C   LEU    91       7.745   5.300  -7.790  1.00  0.00
ATOM   1481  O   LEU    91       8.208   6.123  -8.575  1.00  0.00
ATOM   1482  N   ASP    92       8.010   3.998  -7.869  1.00  0.00
ATOM   1483  H   ASP    92       7.581   3.356  -7.218  1.00  0.00
ATOM   1484  CA  ASP    92       8.955   3.465  -8.845  1.00  0.00
ATOM   1485  HA  ASP    92       9.920   3.956  -8.726  1.00  0.00
ATOM   1486  CB  ASP    92       9.145   1.955  -8.652  1.00  0.00
ATOM   1487  HB2 ASP    92       8.155   1.508  -8.567  1.00  0.00
ATOM   1488  HB3 ASP    92       9.647   1.561  -9.536  1.00  0.00
ATOM   1489  CG  ASP    92       9.962   1.616  -7.413  1.00  0.00
ATOM   1490  OD1 ASP    92      10.690   2.492  -6.900  1.00  0.00
ATOM   1491  OD2 ASP    92       9.879   0.460  -6.952  1.00  0.00
ATOM   1492  C   ASP    92       8.480   3.758 -10.258  1.00  0.00
ATOM   1493  O   ASP    92       9.283   4.062 -11.147  1.00  0.00
ATOM   1494  N   PHE    93       7.165   3.669 -10.449  1.00  0.00
ATOM   1495  H   PHE    93       6.578   3.379  -9.679  1.00  0.00
ATOM   1496  CA  PHE    93       6.540   3.906 -11.739  1.00  0.00
ATOM   1497  HA  PHE    93       6.986   3.255 -12.492  1.00  0.00
ATOM   1498  CB  PHE    93       5.040   3.612 -11.667  1.00  0.00
ATOM   1499  HB2 PHE    93       4.885   2.580 -11.352  1.00  0.00
ATOM   1500  HB3 PHE    93       4.546   4.284 -10.965  1.00  0.00
ATOM   1501  CG  PHE    93       4.336   3.769 -12.977  1.00  0.00
ATOM   1502  CD1 PHE    93       4.381   2.756 -13.930  1.00  0.00
ATOM   1503  HD1 PHE    93       4.929   1.840 -13.708  1.00  0.00
ATOM   1504  CE1 PHE    93       3.734   2.902 -15.160  1.00  0.00
ATOM   1505  HE1 PHE    93       3.775   2.101 -15.898  1.00  0.00
ATOM   1506  CZ  PHE    93       3.036   4.074 -15.442  1.00  0.00
ATOM   1507  HZ  PHE    93       2.528   4.195 -16.398  1.00  0.00
ATOM   1508  CE2 PHE    93       2.989   5.096 -14.492  1.00  0.00
ATOM   1509  HE2 PHE    93       2.444   6.015 -14.706  1.00  0.00
ATOM   1510  CD2 PHE    93       3.638   4.940 -13.270  1.00  0.00
ATOM   1511  HD2 PHE    93       3.605   5.739 -12.529  1.00  0.00
ATOM   1512  C   PHE    93       6.784   5.334 -12.220  1.00  0.00
ATOM   1513  O   PHE    93       7.139   5.550 -13.385  1.00  0.00
ATOM   1514  N   LEU    94       6.600   6.297 -11.319  1.00  0.00
ATOM   1515  H   LEU    94       6.249   6.054 -10.404  1.00  0.00
ATOM   1516  CA  LEU    94       6.799   7.711 -11.632  1.00  0.00
ATOM   1517  HA  LEU    94       6.197   7.985 -12.499  1.00  0.00
ATOM   1518  CB  LEU    94       6.379   8.587 -10.446  1.00  0.00
ATOM   1519  HB2 LEU    94       6.868   8.105  -9.600  1.00  0.00
ATOM   1520  HB3 LEU    94       6.796   9.584 -10.588  1.00  0.00
ATOM   1521  CG  LEU    94       4.873   8.697 -10.171  1.00  0.00
ATOM   1522  HG  LEU    94       4.429   7.708 -10.280  1.00  0.00
ATOM   1523  CD1 LEU    94       4.600   9.222  -8.776  1.00  0.00
ATOM   1524 HD11 LEU    94       5.044  10.211  -8.666  1.00  0.00
ATOM   1525 HD12 LEU    94       3.524   9.287  -8.615  1.00  0.00
ATOM   1526 HD13 LEU    94       5.036   8.545  -8.041  1.00  0.00
ATOM   1527  CD2 LEU    94       4.192   9.567 -11.204  1.00  0.00
ATOM   1528 HD21 LEU    94       4.334   9.135 -12.195  1.00  0.00
ATOM   1529 HD22 LEU    94       3.126   9.627 -10.984  1.00  0.00
ATOM   1530 HD23 LEU    94       4.624  10.568 -11.179  1.00  0.00
ATOM   1531  C   LEU    94       8.235   8.028 -12.056  1.00  0.00
ATOM   1532  O   LEU    94       8.466   8.884 -12.922  1.00  0.00
ATOM   1533  N   LYS    95       9.186   7.323 -11.453  1.00  0.00
ATOM   1534  H   LYS    95       8.927   6.678 -10.720  1.00  0.00
ATOM   1535  CA  LYS    95      10.610   7.517 -11.734  1.00  0.00
ATOM   1536  HA  LYS    95      10.810   8.572 -11.921  1.00  0.00
ATOM   1537  CB  LYS    95      11.457   7.062 -10.544  1.00  0.00
ATOM   1538  HB2 LYS    95      11.360   5.979 -10.470  1.00  0.00
ATOM   1539  HB3 LYS    95      12.493   7.319 -10.764  1.00  0.00
ATOM   1540  CG  LYS    95      11.042   7.704  -9.215  1.00  0.00
ATOM   1541  HG2 LYS    95      10.713   8.723  -9.423  1.00  0.00
ATOM   1542  HG3 LYS    95      10.208   7.129  -8.810  1.00  0.00
ATOM   1543  CD  LYS    95      12.179   7.735  -8.197  1.00  0.00
ATOM   1544  HD2 LYS    95      13.100   7.970  -8.731  1.00  0.00
ATOM   1545  HD3 LYS    95      11.965   8.526  -7.478  1.00  0.00
ATOM   1546  CE  LYS    95      12.341   6.415  -7.463  1.00  0.00
ATOM   1547  HE2 LYS    95      11.466   6.251  -6.835  1.00  0.00
ATOM   1548  HE3 LYS    95      12.419   5.611  -8.195  1.00  0.00
ATOM   1549  NZ  LYS    95      13.564   6.433  -6.616  1.00  0.00
ATOM   1550  HZ1 LYS    95      13.493   7.178  -5.937  1.00  0.00
ATOM   1551  HZ2 LYS    95      13.655   5.548  -6.137  1.00  0.00
ATOM   1552  HZ3 LYS    95      14.375   6.585  -7.198  1.00  0.00
ATOM   1553  C   LYS    95      11.075   6.828 -13.023  1.00  0.00
ATOM   1554  O   LYS    95      12.127   7.167 -13.556  1.00  0.00
ATOM   1555  N   SER    96      10.292   5.869 -13.515  1.00  0.00
ATOM   1556  H   SER    96       9.475   5.580 -12.996  1.00  0.00
ATOM   1557  CA  SER    96      10.606   5.168 -14.760  1.00  0.00
ATOM   1558  HA  SER    96      11.665   4.910 -14.779  1.00  0.00
ATOM   1559  CB  SER    96       9.785   3.878 -14.878  1.00  0.00
ATOM   1560  HB2 SER    96      10.217   3.270 -15.673  1.00  0.00
ATOM   1561  HB3 SER    96       9.856   3.341 -13.932  1.00  0.00
ATOM   1562  OG  SER    96       8.420   4.141 -15.172  1.00  0.00
ATOM   1563  HG  SER    96       7.942   3.311 -15.238  1.00  0.00
ATOM   1564  C   SER    96      10.366   6.061 -15.977  1.00  0.00
ATOM   1565  O   SER    96       9.669   7.076 -15.883  1.00  0.00
ATOM   1566  N   ASP    97      10.938   5.673 -17.116  1.00  0.00
ATOM   1567  H   ASP    97      11.533   4.858 -17.119  1.00  0.00
ATOM   1568  CA  ASP    97      10.802   6.438 -18.359  1.00  0.00
ATOM   1569  HA  ASP    97      11.094   7.473 -18.185  1.00  0.00
ATOM   1570  CB  ASP    97      11.695   5.854 -19.461  1.00  0.00
ATOM   1571  HB2 ASP    97      11.568   4.772 -19.452  1.00  0.00
ATOM   1572  HB3 ASP    97      11.353   6.252 -20.416  1.00  0.00
ATOM   1573  CG  ASP    97      13.167   6.195 -19.267  1.00  0.00
ATOM   1574  OD1 ASP    97      13.478   7.088 -18.446  1.00  0.00
ATOM   1575  OD2 ASP    97      14.016   5.570 -19.939  1.00  0.00
ATOM   1576  C   ASP    97       9.362   6.517 -18.841  1.00  0.00
ATOM   1577  O   ASP    97       8.986   7.476 -19.513  1.00  0.00
ATOM   1578  N   GLU    98       8.569   5.506 -18.487  1.00  0.00
ATOM   1579  H   GLU    98       8.971   4.721 -17.996  1.00  0.00
ATOM   1580  CA  GLU    98       7.148   5.457 -18.826  1.00  0.00
ATOM   1581  HA  GLU    98       7.010   5.719 -19.875  1.00  0.00
ATOM   1582  CB  GLU    98       6.589   4.054 -18.595  1.00  0.00
ATOM   1583  HB2 GLU    98       7.078   3.387 -19.306  1.00  0.00
ATOM   1584  HB3 GLU    98       6.856   3.760 -17.580  1.00  0.00
ATOM   1585  CG  GLU    98       5.081   3.962 -18.769  1.00  0.00
ATOM   1586  HG2 GLU    98       4.620   4.509 -17.946  1.00  0.00
ATOM   1587  HG3 GLU    98       4.825   4.444 -19.713  1.00  0.00
ATOM   1588  CD  GLU    98       4.572   2.538 -18.776  1.00  0.00
ATOM   1589  OE1 GLU    98       5.394   1.600 -18.678  1.00  0.00
ATOM   1590  OE2 GLU    98       3.341   2.356 -18.881  1.00  0.00
ATOM   1591  C   GLU    98       6.342   6.471 -18.021  1.00  0.00
ATOM   1592  O   GLU    98       5.583   7.260 -18.590  1.00  0.00
ATOM   1593  N   GLY    99       6.505   6.427 -16.698  1.00  0.00
ATOM   1594  H   GLY    99       7.123   5.732 -16.305  1.00  0.00
ATOM   1595  CA  GLY    99       5.825   7.344 -15.788  1.00  0.00
ATOM   1596  HA2 GLY    99       4.751   7.245 -15.940  1.00  0.00
ATOM   1597  HA3 GLY    99       6.075   7.060 -14.766  1.00  0.00
ATOM   1598  C   GLY    99       6.224   8.788 -16.009  1.00  0.00
ATOM   1599  O   GLY    99       5.399   9.691 -15.873  1.00  0.00
ATOM   1600  N   GLY   100       7.491   9.001 -16.358  1.00  0.00
ATOM   1601  H   GLY   100       8.130   8.219 -16.385  1.00  0.00
ATOM   1602  CA  GLY   100       8.001  10.326 -16.707  1.00  0.00
ATOM   1603  HA2 GLY   100       7.804  10.992 -15.867  1.00  0.00
ATOM   1604  HA3 GLY   100       9.077  10.240 -16.859  1.00  0.00
ATOM   1605  C   GLY   100       7.371  10.909 -17.959  1.00  0.00
ATOM   1606  O   GLY   100       7.575  12.082 -18.265  1.00  0.00
ATOM   1607  N   LYS   101       6.608  10.088 -18.679  1.00  0.00
ATOM   1608  H   LYS   101       6.584   9.108 -18.434  1.00  0.00
ATOM   1609  CA  LYS   101       5.860  10.527 -19.859  1.00  0.00
ATOM   1610  HA  LYS   101       6.224  11.503 -20.182  1.00  0.00
ATOM   1611  CB  LYS   101       6.031   9.534 -21.015  1.00  0.00
ATOM   1612  HB2 LYS   101       5.793   8.547 -20.619  1.00  0.00
ATOM   1613  HB3 LYS   101       5.300   9.806 -21.775  1.00  0.00
ATOM   1614  CG  LYS   101       7.425   9.511 -21.635  1.00  0.00
ATOM   1615  HG2 LYS   101       7.662  10.508 -22.004  1.00  0.00
ATOM   1616  HG3 LYS   101       8.146   9.226 -20.869  1.00  0.00
ATOM   1617  CD  LYS   101       7.488   8.514 -22.789  1.00  0.00
ATOM   1618  HD2 LYS   101       7.221   7.531 -22.401  1.00  0.00
ATOM   1619  HD3 LYS   101       6.758   8.819 -23.539  1.00  0.00
ATOM   1620  CE  LYS   101       8.875   8.449 -23.427  1.00  0.00
ATOM   1621  HE2 LYS   101       8.766   8.025 -24.425  1.00  0.00
ATOM   1622  HE3 LYS   101       9.258   9.466 -23.503  1.00  0.00
ATOM   1623  NZ  LYS   101       9.827   7.618 -22.636  1.00  0.00
ATOM   1624  HZ1 LYS   101       9.473   6.675 -22.565  1.00  0.00
ATOM   1625  HZ2 LYS   101      10.726   7.606 -23.096  1.00  0.00
ATOM   1626  HZ3 LYS   101       9.928   8.010 -21.711  1.00  0.00
ATOM   1627  C   LYS   101       4.370  10.732 -19.553  1.00  0.00
ATOM   1628  O   LYS   101       3.619  11.243 -20.389  1.00  0.00
ATOM   1629  N   VAL   102       3.952  10.330 -18.354  1.00  0.00
ATOM   1630  H   VAL   102       4.602   9.856 -17.743  1.00  0.00
ATOM   1631  CA  VAL   102       2.568  10.492 -17.904  1.00  0.00
ATOM   1632  HA  VAL   102       1.857  10.321 -18.712  1.00  0.00
ATOM   1633  CB  VAL   102       2.233   9.530 -16.738  1.00  0.00
ATOM   1634  HB  VAL   102       3.022   9.601 -15.989  1.00  0.00
ATOM   1635  CG1 VAL   102       0.899   9.885 -16.103  1.00  0.00
ATOM   1636 HG11 VAL   102       0.109   9.814 -16.851  1.00  0.00
ATOM   1637 HG12 VAL   102       0.689   9.193 -15.287  1.00  0.00
ATOM   1638 HG13 VAL   102       0.940  10.903 -15.714  1.00  0.00
ATOM   1639  CG2 VAL   102       2.229   8.085 -17.219  1.00  0.00
ATOM   1640 HG21 VAL   102       3.212   7.830 -17.615  1.00  0.00
ATOM   1641 HG22 VAL   102       1.991   7.425 -16.385  1.00  0.00
ATOM   1642 HG23 VAL   102       1.480   7.965 -18.002  1.00  0.00
ATOM   1643  C   VAL   102       2.319  11.940 -17.487  1.00  0.00
ATOM   1644  O   VAL   102       2.945  12.434 -16.545  1.00  0.00
ATOM   1645  N   LEU   103       1.405  12.606 -18.192  1.00  0.00
ATOM   1646  H   LEU   103       0.928  12.135 -18.947  1.00  0.00
ATOM   1647  CA  LEU   103       1.153  14.040 -17.996  1.00  0.00
ATOM   1648  HA  LEU   103       2.079  14.540 -17.714  1.00  0.00
ATOM   1649  CB  LEU   103       0.623  14.681 -19.284  1.00  0.00
ATOM   1650  HB2 LEU   103      -0.097  13.945 -19.643  1.00  0.00
ATOM   1651  HB3 LEU   103       0.102  15.604 -19.031  1.00  0.00
ATOM   1652  CG  LEU   103       1.655  14.961 -20.381  1.00  0.00
ATOM   1653  HG  LEU   103       2.272  14.074 -20.525  1.00  0.00
ATOM   1654  CD1 LEU   103       0.957  15.311 -21.690  1.00  0.00
ATOM   1655 HD11 LEU   103       0.340  16.198 -21.548  1.00  0.00
ATOM   1656 HD12 LEU   103       1.704  15.507 -22.459  1.00  0.00
ATOM   1657 HD13 LEU   103       0.327  14.477 -22.000  1.00  0.00
ATOM   1658  CD2 LEU   103       2.633  16.064 -19.971  1.00  0.00
ATOM   1659 HD21 LEU   103       3.165  15.761 -19.069  1.00  0.00
ATOM   1660 HD22 LEU   103       3.349  16.233 -20.775  1.00  0.00
ATOM   1661 HD23 LEU   103       2.082  16.984 -19.775  1.00  0.00
ATOM   1662  C   LEU   103       0.236  14.365 -16.815  1.00  0.00
ATOM   1663  O   LEU   103      -0.315  13.468 -16.171  1.00  0.00
ATOM   1664  N   LEU   104       0.077  15.663 -16.558  1.00  0.00
ATOM   1665  H   LEU   104       0.582  16.323 -17.132  1.00  0.00
ATOM   1666  CA  LEU   104      -0.655  16.173 -15.395  1.00  0.00
ATOM   1667  HA  LEU   104      -0.245  15.737 -14.483  1.00  0.00
ATOM   1668  CB  LEU   104      -0.538  17.704 -15.304  1.00  0.00
ATOM   1669  HB2 LEU   104       0.518  17.868 -15.519  1.00  0.00
ATOM   1670  HB3 LEU   104      -1.142  18.139 -16.100  1.00  0.00
ATOM   1671  CG  LEU   104      -0.898  18.370 -13.967  1.00  0.00
ATOM   1672  HG  LEU   104      -1.961  18.214 -13.784  1.00  0.00
ATOM   1673  CD1 LEU   104      -0.092  17.794 -12.802  1.00  0.00
ATOM   1674 HD11 LEU   104       0.972  17.950 -12.983  1.00  0.00
ATOM   1675 HD12 LEU   104      -0.379  18.295 -11.878  1.00  0.00
ATOM   1676 HD13 LEU   104      -0.292  16.726 -12.714  1.00  0.00
ATOM   1677  CD2 LEU   104      -0.716  19.876 -14.043  1.00  0.00
ATOM   1678 HD21 LEU   104      -1.363  20.282 -14.820  1.00  0.00
ATOM   1679 HD22 LEU   104      -0.977  20.324 -13.084  1.00  0.00
ATOM   1680 HD23 LEU   104       0.323  20.106 -14.279  1.00  0.00
ATOM   1681  C   LEU   104      -2.124  15.725 -15.268  1.00  0.00
ATOM   1682  O   LEU   104      -2.565  15.413 -14.155  1.00  0.00
ATOM   1683  N   PRO   105      -2.885  15.694 -16.386  1.00  0.00
ATOM   1684  CD  PRO   105      -2.584  16.108 -17.769  1.00  0.00
ATOM   1685  HD2 PRO   105      -1.538  15.903 -17.995  1.00  0.00
ATOM   1686  HD3 PRO   105      -2.779  17.174 -17.885  1.00  0.00
ATOM   1687  CG  PRO   105      -3.518  15.269 -18.574  1.00  0.00
ATOM   1688  HG2 PRO   105      -3.066  14.299 -18.778  1.00  0.00
ATOM   1689  HG3 PRO   105      -3.748  15.767 -19.516  1.00  0.00
ATOM   1690  CB  PRO   105      -4.750  15.133 -17.723  1.00  0.00
ATOM   1691  HB2 PRO   105      -5.212  14.165 -17.919  1.00  0.00
ATOM   1692  HB3 PRO   105      -5.477  15.925 -17.904  1.00  0.00
ATOM   1693  CA  PRO   105      -4.259  15.194 -16.266  1.00  0.00
ATOM   1694  HA  PRO   105      -4.823  15.907 -15.664  1.00  0.00
ATOM   1695  C   PRO   105      -4.330  13.812 -15.618  1.00  0.00
ATOM   1696  O   PRO   105      -5.167  13.582 -14.740  1.00  0.00
ATOM   1697  N   LYS   106      -3.440  12.914 -16.038  1.00  0.00
ATOM   1698  H   LYS   106      -2.792  13.169 -16.769  1.00  0.00
ATOM   1699  CA  LYS   106      -3.420  11.544 -15.543  1.00  0.00
ATOM   1700  HA  LYS   106      -4.439  11.173 -15.440  1.00  0.00
ATOM   1701  CB  LYS   106      -2.663  10.635 -16.521  1.00  0.00
ATOM   1702  HB2 LYS   106      -3.077  10.834 -17.510  1.00  0.00
ATOM   1703  HB3 LYS   106      -1.621  10.954 -16.493  1.00  0.00
ATOM   1704  CG  LYS   106      -2.745   9.137 -16.228  1.00  0.00
ATOM   1705  HG2 LYS   106      -2.049   8.625 -16.892  1.00  0.00
ATOM   1706  HG3 LYS   106      -2.440   8.980 -15.193  1.00  0.00
ATOM   1707  CD  LYS   106      -4.148   8.579 -16.435  1.00  0.00
ATOM   1708  HD2 LYS   106      -4.872   9.279 -16.019  1.00  0.00
ATOM   1709  HD3 LYS   106      -4.328   8.462 -17.504  1.00  0.00
ATOM   1710  CE  LYS   106      -4.295   7.229 -15.746  1.00  0.00
ATOM   1711  HE2 LYS   106      -3.782   6.485 -16.356  1.00  0.00
ATOM   1712  HE3 LYS   106      -3.811   7.296 -14.772  1.00  0.00
ATOM   1713  NZ  LYS   106      -5.717   6.827 -15.566  1.00  0.00
ATOM   1714  HZ1 LYS   106      -6.166   6.763 -16.468  1.00  0.00
ATOM   1715  HZ2 LYS   106      -5.757   5.928 -15.106  1.00  0.00
ATOM   1716  HZ3 LYS   106      -6.192   7.515 -15.001  1.00  0.00
ATOM   1717  C   LYS   106      -2.823  11.459 -14.137  1.00  0.00
ATOM   1718  O   LYS   106      -3.222  10.599 -13.343  1.00  0.00
ATOM   1719  N   LEU   107      -1.878  12.346 -13.830  1.00  0.00
ATOM   1720  H   LEU   107      -1.517  12.969 -14.539  1.00  0.00
ATOM   1721  CA  LEU   107      -1.291  12.405 -12.489  1.00  0.00
ATOM   1722  HA  LEU   107      -0.937  11.413 -12.208  1.00  0.00
ATOM   1723  CB  LEU   107      -0.109  13.382 -12.431  1.00  0.00
ATOM   1724  HB2 LEU   107      -0.568  14.290 -12.823  1.00  0.00
ATOM   1725  HB3 LEU   107       0.115  13.517 -11.373  1.00  0.00
ATOM   1726  CG  LEU   107       1.189  13.093 -13.197  1.00  0.00
ATOM   1727  HG  LEU   107       0.953  12.918 -14.246  1.00  0.00
ATOM   1728  CD1 LEU   107       2.139  14.274 -13.081  1.00  0.00
ATOM   1729 HD11 LEU   107       2.376  14.450 -12.032  1.00  0.00
ATOM   1730 HD12 LEU   107       3.057  14.058 -13.628  1.00  0.00
ATOM   1731 HD13 LEU   107       1.668  15.163 -13.501  1.00  0.00
ATOM   1732  CD2 LEU   107       1.865  11.824 -12.717  1.00  0.00
ATOM   1733 HD21 LEU   107       1.193  10.978 -12.859  1.00  0.00
ATOM   1734 HD22 LEU   107       2.779  11.661 -13.288  1.00  0.00
ATOM   1735 HD23 LEU   107       2.110  11.920 -11.659  1.00  0.00
ATOM   1736  C   LEU   107      -2.353  12.797 -11.463  1.00  0.00
ATOM   1737  O   LEU   107      -2.416  12.225 -10.375  1.00  0.00
ATOM   1738  N   ILE   108      -3.190  13.769 -11.821  1.00  0.00
ATOM   1739  H   ILE   108      -3.004  14.287 -12.668  1.00  0.00
ATOM   1740  CA  ILE   108      -4.296  14.206 -10.970  1.00  0.00
ATOM   1741  HA  ILE   108      -3.974  14.310  -9.934  1.00  0.00
ATOM   1742  CB  ILE   108      -4.884  15.557 -11.468  1.00  0.00
ATOM   1743  HB  ILE   108      -4.788  15.590 -12.553  1.00  0.00
ATOM   1744  CG2 ILE   108      -6.367  15.722 -11.079  1.00  0.00
ATOM   1745 HG21 ILE   108      -6.465  15.689  -9.994  1.00  0.00
ATOM   1746 HG22 ILE   108      -6.735  16.680 -11.447  1.00  0.00
ATOM   1747 HG23 ILE   108      -6.952  14.915 -11.520  1.00  0.00
ATOM   1748  CG1 ILE   108      -4.046  16.709 -10.901  1.00  0.00
ATOM   1749 HG12 ILE   108      -4.373  16.865  -9.873  1.00  0.00
ATOM   1750 HG13 ILE   108      -3.007  16.379 -10.906  1.00  0.00
ATOM   1751  CD1 ILE   108      -4.166  18.003 -11.667  1.00  0.00
ATOM   1752 HD11 ILE   108      -5.205  18.334 -11.663  1.00  0.00
ATOM   1753 HD12 ILE   108      -3.541  18.763 -11.198  1.00  0.00
ATOM   1754 HD13 ILE   108      -3.839  17.849 -12.696  1.00  0.00
ATOM   1755  C   ILE   108      -5.356  13.107 -10.845  1.00  0.00
ATOM   1756  O   ILE   108      -5.996  12.965  -9.799  1.00  0.00
ATOM   1757  N   ASP   109      -5.515  12.327 -11.911  1.00  0.00
ATOM   1758  H   ASP   109      -5.077  12.590 -12.782  1.00  0.00
ATOM   1759  CA  ASP   109      -6.360  11.137 -11.891  1.00  0.00
ATOM   1760  HA  ASP   109      -7.367  11.400 -11.568  1.00  0.00
ATOM   1761  CB  ASP   109      -6.440  10.526 -13.291  1.00  0.00
ATOM   1762  HB2 ASP   109      -6.811  11.287 -13.977  1.00  0.00
ATOM   1763  HB3 ASP   109      -5.429  10.239 -13.579  1.00  0.00
ATOM   1764  CG  ASP   109      -7.346   9.309 -13.348  1.00  0.00
ATOM   1765  OD1 ASP   109      -8.584   9.481 -13.364  1.00  0.00
ATOM   1766  OD2 ASP   109      -6.813   8.179 -13.390  1.00  0.00
ATOM   1767  C   ASP   109      -5.840  10.113 -10.871  1.00  0.00
ATOM   1768  O   ASP   109      -6.617   9.574 -10.077  1.00  0.00
ATOM   1769  N   PHE   110      -4.530   9.864 -10.884  1.00  0.00
ATOM   1770  H   PHE   110      -3.954  10.285 -11.598  1.00  0.00
ATOM   1771  CA  PHE   110      -3.889   8.974  -9.907  1.00  0.00
ATOM   1772  HA  PHE   110      -4.216   7.949 -10.082  1.00  0.00
ATOM   1773  CB  PHE   110      -2.358   9.028 -10.022  1.00  0.00
ATOM   1774  HB2 PHE   110      -2.067  10.075 -10.105  1.00  0.00
ATOM   1775  HB3 PHE   110      -1.878   8.585  -9.150  1.00  0.00
ATOM   1776  CG  PHE   110      -1.790   8.325 -11.233  1.00  0.00
ATOM   1777  CD1 PHE   110      -2.474   7.281 -11.855  1.00  0.00
ATOM   1778  HD1 PHE   110      -3.445   6.977 -11.464  1.00  0.00
ATOM   1779  CE1 PHE   110      -1.933   6.630 -12.962  1.00  0.00
ATOM   1780  HE1 PHE   110      -2.486   5.827 -13.449  1.00  0.00
ATOM   1781  CZ  PHE   110      -0.684   7.005 -13.444  1.00  0.00
ATOM   1782  HZ  PHE   110      -0.256   6.494 -14.306  1.00  0.00
ATOM   1783  CE2 PHE   110       0.020   8.033 -12.823  1.00  0.00
ATOM   1784  HE2 PHE   110       1.000   8.330 -13.196  1.00  0.00
ATOM   1785  CD2 PHE   110      -0.534   8.684 -11.722  1.00  0.00
ATOM   1786  HD2 PHE   110       0.015   9.487 -11.231  1.00  0.00
ATOM   1787  C   PHE   110      -4.282   9.346  -8.479  1.00  0.00
ATOM   1788  O   PHE   110      -4.764   8.509  -7.712  1.00  0.00
ATOM   1789  N   SER   111      -4.071  10.615  -8.143  1.00  0.00
ATOM   1790  H   SER   111      -3.705  11.249  -8.839  1.00  0.00
ATOM   1791  CA  SER   111      -4.281  11.119  -6.794  1.00  0.00
ATOM   1792  HA  SER   111      -3.741  10.502  -6.076  1.00  0.00
ATOM   1793  CB  SER   111      -3.769  12.551  -6.689  1.00  0.00
ATOM   1794  HB2 SER   111      -3.967  12.925  -5.684  1.00  0.00
ATOM   1795  HB3 SER   111      -2.695  12.558  -6.873  1.00  0.00
ATOM   1796  OG  SER   111      -4.412  13.375  -7.631  1.00  0.00
ATOM   1797  HG  SER   111      -4.079  14.272  -7.551  1.00  0.00
ATOM   1798  C   SER   111      -5.742  11.050  -6.369  1.00  0.00
ATOM   1799  O   SER   111      -6.038  10.818  -5.194  1.00  0.00
ATOM   1800  N   ALA   112      -6.644  11.254  -7.328  1.00  0.00
ATOM   1801  H   ALA   112      -6.339  11.559  -8.241  1.00  0.00
ATOM   1802  CA  ALA   112      -8.078  11.129  -7.083  1.00  0.00
ATOM   1803  HA  ALA   112      -8.325  11.740  -6.215  1.00  0.00
ATOM   1804  CB  ALA   112      -8.867  11.635  -8.271  1.00  0.00
ATOM   1805  HB1 ALA   112      -8.637  11.028  -9.146  1.00  0.00
ATOM   1806  HB2 ALA   112      -9.933  11.570  -8.054  1.00  0.00
ATOM   1807  HB3 ALA   112      -8.600  12.673  -8.469  1.00  0.00
ATOM   1808  C   ALA   112      -8.465   9.688  -6.747  1.00  0.00
ATOM   1809  O   ALA   112      -9.239   9.454  -5.821  1.00  0.00
ATOM   1810  N   GLN   113      -7.909   8.730  -7.488  1.00  0.00
ATOM   1811  H   GLN   113      -7.332   8.990  -8.275  1.00  0.00
ATOM   1812  CA  GLN   113      -8.127   7.302  -7.225  1.00  0.00
ATOM   1813  HA  GLN   113      -9.188   7.068  -7.322  1.00  0.00
ATOM   1814  CB  GLN   113      -7.346   6.444  -8.219  1.00  0.00
ATOM   1815  HB2 GLN   113      -6.308   6.771  -8.157  1.00  0.00
ATOM   1816  HB3 GLN   113      -7.425   5.416  -7.866  1.00  0.00
ATOM   1817  CG  GLN   113      -7.816   6.522  -9.661  1.00  0.00
ATOM   1818  HG2 GLN   113      -8.847   6.171  -9.714  1.00  0.00
ATOM   1819  HG3 GLN   113      -7.766   7.553 -10.011  1.00  0.00
ATOM   1820  CD  GLN   113      -6.963   5.660 -10.572  1.00  0.00
ATOM   1821  OE1 GLN   113      -6.786   4.468 -10.324  1.00  0.00
ATOM   1822  NE2 GLN   113      -6.420   6.260 -11.622  1.00  0.00
ATOM   1823 HE21 GLN   113      -5.843   5.731 -12.259  1.00  0.00
ATOM   1824 HE22 GLN   113      -6.586   7.244 -11.779  1.00  0.00
ATOM   1825  C   GLN   113      -7.710   6.915  -5.809  1.00  0.00
ATOM   1826  O   GLN   113      -8.339   6.071  -5.173  1.00  0.00
ATOM   1827  N   ILE   114      -6.639   7.539  -5.334  1.00  0.00
ATOM   1828  H   ILE   114      -6.150   8.182  -5.941  1.00  0.00
ATOM   1829  CA  ILE   114      -6.095   7.296  -4.001  1.00  0.00
ATOM   1830  HA  ILE   114      -6.120   6.234  -3.754  1.00  0.00
ATOM   1831  CB  ILE   114      -4.651   7.808  -3.911  1.00  0.00
ATOM   1832  HB  ILE   114      -4.619   8.834  -4.279  1.00  0.00
ATOM   1833  CG2 ILE   114      -4.147   7.768  -2.464  1.00  0.00
ATOM   1834 HG21 ILE   114      -4.179   6.742  -2.096  1.00  0.00
ATOM   1835 HG22 ILE   114      -3.122   8.136  -2.426  1.00  0.00
ATOM   1836 HG23 ILE   114      -4.782   8.397  -1.840  1.00  0.00
ATOM   1837  CG1 ILE   114      -3.751   6.971  -4.823  1.00  0.00
ATOM   1838 HG12 ILE   114      -3.495   6.067  -4.270  1.00  0.00
ATOM   1839 HG13 ILE   114      -4.346   6.705  -5.697  1.00  0.00
ATOM   1840  CD1 ILE   114      -2.478   7.669  -5.270  1.00  0.00
ATOM   1841 HD11 ILE   114      -1.883   7.934  -4.396  1.00  0.00
ATOM   1842 HD12 ILE   114      -1.903   7.001  -5.912  1.00  0.00
ATOM   1843 HD13 ILE   114      -2.734   8.573  -5.823  1.00  0.00
ATOM   1844  C   ILE   114      -6.977   7.956  -2.945  1.00  0.00
ATOM   1845  O   ILE   114      -7.251   7.373  -1.889  1.00  0.00
ATOM   1846  N   ALA   115      -7.423   9.174  -3.250  1.00  0.00
ATOM   1847  H   ALA   115      -7.058   9.636  -4.071  1.00  0.00
ATOM   1848  CA  ALA   115      -8.371   9.896  -2.416  1.00  0.00
ATOM   1849  HA  ALA   115      -7.957   9.986  -1.412  1.00  0.00
ATOM   1850  CB  ALA   115      -8.601  11.289  -2.972  1.00  0.00
ATOM   1851  HB1 ALA   115      -9.025  11.215  -3.974  1.00  0.00
ATOM   1852  HB2 ALA   115      -9.292  11.829  -2.325  1.00  0.00
ATOM   1853  HB3 ALA   115      -7.653  11.824  -3.018  1.00  0.00
ATOM   1854  C   ALA   115      -9.694   9.143  -2.298  1.00  0.00
ATOM   1855  O   ALA   115     -10.402   9.285  -1.298  1.00  0.00
ATOM   1856  N   GLU   116     -10.026   8.350  -3.317  1.00  0.00
ATOM   1857  H   GLU   116      -9.471   8.359  -4.161  1.00  0.00
ATOM   1858  CA  GLU   116     -11.222   7.511  -3.282  1.00  0.00
ATOM   1859  HA  GLU   116     -12.061   8.088  -2.893  1.00  0.00
ATOM   1860  CB  GLU   116     -11.582   7.007  -4.684  1.00  0.00
ATOM   1861  HB2 GLU   116     -11.546   7.865  -5.355  1.00  0.00
ATOM   1862  HB3 GLU   116     -10.819   6.286  -4.975  1.00  0.00
ATOM   1863  CG  GLU   116     -12.960   6.352  -4.770  1.00  0.00
ATOM   1864  HG2 GLU   116     -12.998   5.579  -4.003  1.00  0.00
ATOM   1865  HG3 GLU   116     -13.705   7.117  -4.550  1.00  0.00
ATOM   1866  CD  GLU   116     -13.255   5.734  -6.127  1.00  0.00
ATOM   1867  OE1 GLU   116     -12.564   6.069  -7.113  1.00  0.00
ATOM   1868  OE2 GLU   116     -14.191   4.909  -6.205  1.00  0.00
ATOM   1869  C   GLU   116     -11.029   6.338  -2.319  1.00  0.00
ATOM   1870  O   GLU   116     -11.896   6.062  -1.488  1.00  0.00
ATOM   1871  N   GLY   117      -9.891   5.660  -2.434  1.00  0.00
ATOM   1872  H   GLY   117      -9.238   5.902  -3.165  1.00  0.00
ATOM   1873  CA  GLY   117      -9.544   4.561  -1.529  1.00  0.00
ATOM   1874  HA2 GLY   117     -10.295   3.777  -1.626  1.00  0.00
ATOM   1875  HA3 GLY   117      -8.569   4.167  -1.815  1.00  0.00
ATOM   1876  C   GLY   117      -9.489   5.015  -0.082  1.00  0.00
ATOM   1877  O   GLY   117      -9.930   4.296   0.823  1.00  0.00
ATOM   1878  N   MET   118      -8.955   6.220   0.124  1.00  0.00
ATOM   1879  H   MET   118      -8.541   6.709  -0.656  1.00  0.00
ATOM   1880  CA  MET   118      -8.877   6.835   1.449  1.00  0.00
ATOM   1881  HA  MET   118      -8.537   6.097   2.175  1.00  0.00
ATOM   1882  CB  MET   118      -7.896   8.010   1.448  1.00  0.00
ATOM   1883  HB2 MET   118      -8.185   8.651   0.615  1.00  0.00
ATOM   1884  HB3 MET   118      -8.055   8.542   2.386  1.00  0.00
ATOM   1885  CG  MET   118      -6.417   7.639   1.317  1.00  0.00
ATOM   1886  HG2 MET   118      -6.265   7.281   0.298  1.00  0.00
ATOM   1887  HG3 MET   118      -5.842   8.552   1.470  1.00  0.00
ATOM   1888  SD  MET   118      -5.851   6.380   2.477  1.00  0.00
ATOM   1889  CE  MET   118      -6.186   7.127   4.070  1.00  0.00
ATOM   1890  HE1 MET   118      -7.253   7.331   4.159  1.00  0.00
ATOM   1891  HE2 MET   118      -5.880   6.446   4.864  1.00  0.00
ATOM   1892  HE3 MET   118      -5.630   8.060   4.159  1.00  0.00
ATOM   1893  C   MET   118     -10.244   7.297   1.955  1.00  0.00
ATOM   1894  O   MET   118     -10.471   7.360   3.164  1.00  0.00
ATOM   1895  N   ALA   119     -11.149   7.616   1.032  1.00  0.00
ATOM   1896  H   ALA   119     -10.881   7.659   0.059  1.00  0.00
ATOM   1897  CA  ALA   119     -12.518   7.970   1.389  1.00  0.00
ATOM   1898  HA  ALA   119     -12.498   8.732   2.168  1.00  0.00
ATOM   1899  CB  ALA   119     -13.263   8.525   0.189  1.00  0.00
ATOM   1900  HB1 ALA   119     -13.299   7.770  -0.597  1.00  0.00
ATOM   1901  HB2 ALA   119     -14.278   8.792   0.483  1.00  0.00
ATOM   1902  HB3 ALA   119     -12.747   9.411  -0.181  1.00  0.00
ATOM   1903  C   ALA   119     -13.242   6.760   1.957  1.00  0.00
ATOM   1904  O   ALA   119     -14.120   6.906   2.813  1.00  0.00
ATOM   1905  N   TYR   120     -12.868   5.570   1.484  1.00  0.00
ATOM   1906  H   TYR   120     -12.198   5.518   0.730  1.00  0.00
ATOM   1907  CA  TYR   120     -13.448   4.324   1.983  1.00  0.00
ATOM   1908  HA  TYR   120     -14.531   4.429   2.054  1.00  0.00
ATOM   1909  CB  TYR   120     -13.129   3.153   1.045  1.00  0.00
ATOM   1910  HB2 TYR   120     -13.778   3.261   0.176  1.00  0.00
ATOM   1911  HB3 TYR   120     -12.089   3.248   0.734  1.00  0.00
ATOM   1912  CG  TYR   120     -13.346   1.789   1.671  1.00  0.00
ATOM   1913  CD1 TYR   120     -14.623   1.249   1.792  1.00  0.00
ATOM   1914  HD1 TYR   120     -15.474   1.821   1.422  1.00  0.00
ATOM   1915  CE1 TYR   120     -14.823   0.000   2.373  1.00  0.00
ATOM   1916  HE1 TYR   120     -15.829  -0.413   2.455  1.00  0.00
ATOM   1917  CZ  TYR   120     -13.740  -0.719   2.840  1.00  0.00
ATOM   1918  OH  TYR   120     -13.932  -1.952   3.416  1.00  0.00
ATOM   1919  HH  TYR   120     -14.855  -2.214   3.443  1.00  0.00
ATOM   1920  CE2 TYR   120     -12.461  -0.203   2.739  1.00  0.00
ATOM   1921  HE2 TYR   120     -11.608  -0.768   3.113  1.00  0.00
ATOM   1922  CD2 TYR   120     -12.267   1.045   2.156  1.00  0.00
ATOM   1923  HD2 TYR   120     -11.261   1.456   2.071  1.00  0.00
ATOM   1924  C   TYR   120     -12.949   4.029   3.393  1.00  0.00
ATOM   1925  O   TYR   120     -13.731   3.686   4.284  1.00  0.00
ATOM   1926  N   ILE   121     -11.636   4.162   3.568  1.00  0.00
ATOM   1927  H   ILE   121     -11.073   4.388   2.760  1.00  0.00
ATOM   1928  CA  ILE   121     -10.960   3.927   4.839  1.00  0.00
ATOM   1929  HA  ILE   121     -11.171   2.930   5.225  1.00  0.00
ATOM   1930  CB  ILE   121      -9.426   4.105   4.680  1.00  0.00
ATOM   1931  HB  ILE   121      -9.237   5.013   4.108  1.00  0.00
ATOM   1932  CG2 ILE   121      -8.742   4.211   6.043  1.00  0.00
ATOM   1933 HG21 ILE   121      -8.931   3.303   6.616  1.00  0.00
ATOM   1934 HG22 ILE   121      -7.669   4.335   5.903  1.00  0.00
ATOM   1935 HG23 ILE   121      -9.139   5.070   6.584  1.00  0.00
ATOM   1936  CG1 ILE   121      -8.854   2.940   3.866  1.00  0.00
ATOM   1937 HG12 ILE   121      -9.125   2.025   4.393  1.00  0.00
ATOM   1938 HG13 ILE   121      -9.350   2.961   2.896  1.00  0.00
ATOM   1939  CD1 ILE   121      -7.367   2.981   3.668  1.00  0.00
ATOM   1940 HD11 ILE   121      -6.870   2.960   4.638  1.00  0.00
ATOM   1941 HD12 ILE   121      -7.054   2.117   3.081  1.00  0.00
ATOM   1942 HD13 ILE   121      -7.096   3.896   3.140  1.00  0.00
ATOM   1943  C   ILE   121     -11.520   4.857   5.909  1.00  0.00
ATOM   1944  O   ILE   121     -11.779   4.439   7.042  1.00  0.00
ATOM   1945  N   GLU   122     -11.718   6.114   5.522  1.00  0.00
ATOM   1946  H   GLU   122     -11.395   6.385   4.604  1.00  0.00
ATOM   1947  CA  GLU   122     -12.346   7.126   6.358  1.00  0.00
ATOM   1948  HA  GLU   122     -11.773   7.281   7.272  1.00  0.00
ATOM   1949  CB  GLU   122     -12.390   8.439   5.580  1.00  0.00
ATOM   1950  HB2 GLU   122     -11.361   8.650   5.288  1.00  0.00
ATOM   1951  HB3 GLU   122     -12.986   8.241   4.689  1.00  0.00
ATOM   1952  CG  GLU   122     -12.961   9.633   6.312  1.00  0.00
ATOM   1953  HG2 GLU   122     -13.967   9.376   6.642  1.00  0.00
ATOM   1954  HG3 GLU   122     -12.341   9.857   7.180  1.00  0.00
ATOM   1955  CD  GLU   122     -13.021  10.850   5.408  1.00  0.00
ATOM   1956  OE1 GLU   122     -13.896  10.890   4.503  1.00  0.00
ATOM   1957  OE2 GLU   122     -12.184  11.759   5.591  1.00  0.00
ATOM   1958  C   GLU   122     -13.753   6.697   6.763  1.00  0.00
ATOM   1959  O   GLU   122     -14.120   6.769   7.935  1.00  0.00
ATOM   1960  N   ARG   123     -14.521   6.236   5.780  1.00  0.00
ATOM   1961  H   ARG   123     -14.117   6.160   4.857  1.00  0.00
ATOM   1962  CA  ARG   123     -15.918   5.845   5.958  1.00  0.00
ATOM   1963  HA  ARG   123     -16.476   6.633   6.464  1.00  0.00
ATOM   1964  CB  ARG   123     -16.540   5.611   4.586  1.00  0.00
ATOM   1965  HB2 ARG   123     -15.949   6.187   3.874  1.00  0.00
ATOM   1966  HB3 ARG   123     -16.431   4.548   4.372  1.00  0.00
ATOM   1967  CG  ARG   123     -17.992   6.002   4.468  1.00  0.00
ATOM   1968  HG2 ARG   123     -18.573   5.408   5.173  1.00  0.00
ATOM   1969  HG3 ARG   123     -18.092   7.059   4.715  1.00  0.00
ATOM   1970  CD  ARG   123     -18.506   5.761   3.062  1.00  0.00
ATOM   1971  HD2 ARG   123     -18.489   4.690   2.859  1.00  0.00
ATOM   1972  HD3 ARG   123     -19.531   6.126   2.995  1.00  0.00
ATOM   1973  NE  ARG   123     -17.698   6.443   2.050  1.00  0.00
ATOM   1974  HE  ARG   123     -17.740   7.452   2.037  1.00  0.00
ATOM   1975  CZ  ARG   123     -16.919   5.828   1.161  1.00  0.00
ATOM   1976  NH1 ARG   123     -16.835   4.503   1.140  1.00  0.00
ATOM   1977 HH11 ARG   123     -17.366   3.957   1.803  1.00  0.00
ATOM   1978 HH12 ARG   123     -16.241   4.048   0.462  1.00  0.00
ATOM   1979  NH2 ARG   123     -16.225   6.542   0.285  1.00  0.00
ATOM   1980 HH21 ARG   123     -16.290   7.550   0.296  1.00  0.00
ATOM   1981 HH22 ARG   123     -15.634   6.075  -0.388  1.00  0.00
ATOM   1982  C   ARG   123     -16.048   4.572   6.792  1.00  0.00
ATOM   1983  O   ARG   123     -17.069   4.340   7.442  1.00  0.00
ATOM   1984  N   LYS   124     -15.001   3.754   6.755  1.00  0.00
ATOM   1985  H   LYS   124     -14.222   4.009   6.166  1.00  0.00
ATOM   1986  CA  LYS   124     -14.950   2.474   7.456  1.00  0.00
ATOM   1987  HA  LYS   124     -15.949   2.049   7.552  1.00  0.00
ATOM   1988  CB  LYS   124     -14.076   1.500   6.646  1.00  0.00
ATOM   1989  HB2 LYS   124     -14.363   1.634   5.603  1.00  0.00
ATOM   1990  HB3 LYS   124     -13.047   1.832   6.784  1.00  0.00
ATOM   1991  CG  LYS   124     -14.189   0.028   7.017  1.00  0.00
ATOM   1992  HG2 LYS   124     -13.342  -0.489   6.566  1.00  0.00
ATOM   1993  HG3 LYS   124     -14.119  -0.041   8.103  1.00  0.00
ATOM   1994  CD  LYS   124     -15.477  -0.614   6.553  1.00  0.00
ATOM   1995  HD2 LYS   124     -16.321   0.011   6.846  1.00  0.00
ATOM   1996  HD3 LYS   124     -15.461  -0.717   5.468  1.00  0.00
ATOM   1997  CE  LYS   124     -15.621  -1.991   7.190  1.00  0.00
ATOM   1998  HE2 LYS   124     -14.705  -2.550   6.999  1.00  0.00
ATOM   1999  HE3 LYS   124     -15.746  -1.855   8.265  1.00  0.00
ATOM   2000  NZ  LYS   124     -16.783  -2.742   6.648  1.00  0.00
ATOM   2001  HZ1 LYS   124     -16.667  -2.868   5.653  1.00  0.00
ATOM   2002  HZ2 LYS   124     -16.839  -3.645   7.097  1.00  0.00
ATOM   2003  HZ3 LYS   124     -17.632  -2.224   6.825  1.00  0.00
ATOM   2004  C   LYS   124     -14.434   2.640   8.903  1.00  0.00
ATOM   2005  O   LYS   124     -14.382   1.671   9.667  1.00  0.00
ATOM   2006  N   ASN   125     -14.080   3.878   9.266  1.00  0.00
ATOM   2007  H   ASN   125     -14.089   4.585   8.544  1.00  0.00
ATOM   2008  CA  ASN   125     -13.530   4.236  10.590  1.00  0.00
ATOM   2009  HA  ASN   125     -13.324   5.306  10.611  1.00  0.00
ATOM   2010  CB  ASN   125     -14.503   3.902  11.727  1.00  0.00
ATOM   2011  HB2 ASN   125     -15.176   3.115  11.388  1.00  0.00
ATOM   2012  HB3 ASN   125     -13.934   3.548  12.587  1.00  0.00
ATOM   2013  CG  ASN   125     -15.328   5.094  12.151  1.00  0.00
ATOM   2014  OD1 ASN   125     -16.544   5.118  11.957  1.00  0.00
ATOM   2015  ND2 ASN   125     -14.670   6.099  12.731  1.00  0.00
ATOM   2016 HD21 ASN   125     -15.174   6.920  13.034  1.00  0.00
ATOM   2017 HD22 ASN   125     -13.671   6.034  12.865  1.00  0.00
ATOM   2018  C   ASN   125     -12.138   3.681  10.888  1.00  0.00
ATOM   2019  O   ASN   125     -11.801   3.396  12.042  1.00  0.00
ATOM   2020  N   TYR   126     -11.337   3.547   9.838  1.00  0.00
ATOM   2021  H   TYR   126     -11.696   3.752   8.916  1.00  0.00
ATOM   2022  CA  TYR   126      -9.974   3.051   9.952  1.00  0.00
ATOM   2023  HA  TYR   126      -9.790   2.706  10.970  1.00  0.00
ATOM   2024  CB  TYR   126      -9.747   1.875   8.986  1.00  0.00
ATOM   2025  HB2 TYR   126     -10.265   2.126   8.060  1.00  0.00
ATOM   2026  HB3 TYR   126      -8.676   1.809   8.796  1.00  0.00
ATOM   2027  CG  TYR   126     -10.252   0.539   9.502  1.00  0.00
ATOM   2028  CD1 TYR   126     -11.614   0.229   9.485  1.00  0.00
ATOM   2029  HD1 TYR   126     -12.312   0.965   9.087  1.00  0.00
ATOM   2030  CE1 TYR   126     -12.084  -0.990   9.962  1.00  0.00
ATOM   2031  HE1 TYR   126     -13.150  -1.215   9.938  1.00  0.00
ATOM   2032  CZ  TYR   126     -11.189  -1.921  10.470  1.00  0.00
ATOM   2033  OH  TYR   126     -11.655  -3.132  10.944  1.00  0.00
ATOM   2034  HH  TYR   126     -12.608  -3.220  10.874  1.00  0.00
ATOM   2035  CE2 TYR   126      -9.829  -1.640  10.502  1.00  0.00
ATOM   2036  HE2 TYR   126      -9.122  -2.368  10.901  1.00  0.00
ATOM   2037  CD2 TYR   126      -9.369  -0.410  10.017  1.00  0.00
ATOM   2038  HD2 TYR   126      -8.304  -0.180  10.038  1.00  0.00
ATOM   2039  C   TYR   126      -8.968   4.173   9.689  1.00  0.00
ATOM   2040  O   TYR   126      -9.341   5.256   9.235  1.00  0.00
ATOM   2041  N   ILE   127      -7.703   3.913  10.002  1.00  0.00
ATOM   2042  H   ILE   127      -7.499   3.097  10.560  1.00  0.00
ATOM   2043  CA  ILE   127      -6.599   4.804   9.645  1.00  0.00
ATOM   2044  HA  ILE   127      -6.887   5.490   8.848  1.00  0.00
ATOM   2045  CB  ILE   127      -6.059   5.621  10.867  1.00  0.00
ATOM   2046  HB  ILE   127      -5.107   6.077  10.596  1.00  0.00
ATOM   2047  CG2 ILE   127      -7.055   6.716  11.260  1.00  0.00
ATOM   2048 HG21 ILE   127      -8.008   6.261  11.531  1.00  0.00
ATOM   2049 HG22 ILE   127      -6.664   7.275  12.111  1.00  0.00
ATOM   2050 HG23 ILE   127      -7.203   7.393  10.419  1.00  0.00
ATOM   2051  CG1 ILE   127      -5.733   4.708  12.064  1.00  0.00
ATOM   2052 HG12 ILE   127      -6.662   4.215  12.351  1.00  0.00
ATOM   2053 HG13 ILE   127      -5.021   3.962  11.711  1.00  0.00
ATOM   2054  CD1 ILE   127      -5.148   5.439  13.275  1.00  0.00
ATOM   2055 HD11 ILE   127      -5.860   6.184  13.629  1.00  0.00
ATOM   2056 HD12 ILE   127      -4.949   4.721  14.071  1.00  0.00
ATOM   2057 HD13 ILE   127      -4.219   5.931  12.989  1.00  0.00
ATOM   2058  C   ILE   127      -5.489   3.976   8.997  1.00  0.00
ATOM   2059  O   ILE   127      -5.317   2.810   9.341  1.00  0.00
ATOM   2060  N   HIE   128      -4.758   4.569   8.053  1.00  0.00
ATOM   2061  H   HIE   128      -4.995   5.505   7.756  1.00  0.00
ATOM   2062  CA  HIE   128      -3.672   3.869   7.352  1.00  0.00
ATOM   2063  HA  HIE   128      -3.828   2.793   7.419  1.00  0.00
ATOM   2064  CB  HIE   128      -3.627   4.267   5.871  1.00  0.00
ATOM   2065  HB2 HIE   128      -4.625   4.225   5.435  1.00  0.00
ATOM   2066  HB3 HIE   128      -3.232   5.279   5.777  1.00  0.00
ATOM   2067  CG  HIE   128      -2.753   3.385   5.028  1.00  0.00
ATOM   2068  ND1 HIE   128      -1.406   3.617   4.854  1.00  0.00
ATOM   2069  CE1 HIE   128      -0.898   2.690   4.062  1.00  0.00
ATOM   2070  HE1 HIE   128       0.160   2.700   3.802  1.00  0.00
ATOM   2071  NE2 HIE   128      -1.870   1.863   3.714  1.00  0.00
ATOM   2072  HE2 HIE   128      -1.777   1.056   3.113  1.00  0.00
ATOM   2073  CD2 HIE   128      -3.039   2.276   4.304  1.00  0.00
ATOM   2074  HD2 HIE   128      -3.961   1.719   4.136  1.00  0.00
ATOM   2075  C   HIE   128      -2.308   4.096   8.017  1.00  0.00
ATOM   2076  O   HIE   128      -1.582   3.132   8.286  1.00  0.00
ATOM   2077  N   ARG   129      -1.974   5.366   8.269  1.00  0.00
ATOM   2078  H   ARG   129      -2.552   6.085   7.857  1.00  0.00
ATOM   2079  CA  ARG   129      -0.743   5.777   8.979  1.00  0.00
ATOM   2080  HA  ARG   129      -0.770   6.854   9.143  1.00  0.00
ATOM   2081  CB  ARG   129      -0.597   5.075  10.340  1.00  0.00
ATOM   2082  HB2 ARG   129      -0.517   4.008  10.134  1.00  0.00
ATOM   2083  HB3 ARG   129       0.336   5.431  10.777  1.00  0.00
ATOM   2084  CG  ARG   129      -1.738   5.318  11.316  1.00  0.00
ATOM   2085  HG2 ARG   129      -1.994   6.377  11.294  1.00  0.00
ATOM   2086  HG3 ARG   129      -2.599   4.730  10.996  1.00  0.00
ATOM   2087  CD  ARG   129      -1.349   4.918  12.736  1.00  0.00
ATOM   2088  HD2 ARG   129      -0.463   5.482  13.025  1.00  0.00
ATOM   2089  HD3 ARG   129      -2.173   5.168  13.405  1.00  0.00
ATOM   2090  NE  ARG   129      -1.060   3.494  12.864  1.00  0.00
ATOM   2091  HE  ARG   129      -1.223   2.923  12.047  1.00  0.00
ATOM   2092  CZ  ARG   129      -0.606   2.909  13.967  1.00  0.00
ATOM   2093  NH1 ARG   129      -0.370   3.621  15.065  1.00  0.00
ATOM   2094 HH11 ARG   129      -0.537   4.617  15.063  1.00  0.00
ATOM   2095 HH12 ARG   129      -0.025   3.162  15.896  1.00  0.00
ATOM   2096  NH2 ARG   129      -0.385   1.603  13.969  1.00  0.00
ATOM   2097 HH21 ARG   129      -0.562   1.062  13.135  1.00  0.00
ATOM   2098 HH22 ARG   129      -0.040   1.154  14.806  1.00  0.00
ATOM   2099  C   ARG   129       0.560   5.644   8.181  1.00  0.00
ATOM   2100  O   ARG   129       1.603   6.130   8.619  1.00  0.00
ATOM   2101  N   ASP   130       0.495   5.016   7.011  1.00  0.00
ATOM   2102  H   ASP   130      -0.391   4.648   6.696  1.00  0.00
ATOM   2103  CA  ASP   130       1.679   4.782   6.179  1.00  0.00
ATOM   2104  HA  ASP   130       2.493   5.437   6.489  1.00  0.00
ATOM   2105  CB  ASP   130       2.138   3.321   6.331  1.00  0.00
ATOM   2106  HB2 ASP   130       1.948   3.028   7.364  1.00  0.00
ATOM   2107  HB3 ASP   130       1.529   2.712   5.663  1.00  0.00
ATOM   2108  CG  ASP   130       3.622   3.110   6.005  1.00  0.00
ATOM   2109  OD1 ASP   130       4.332   4.066   5.612  1.00  0.00
ATOM   2110  OD2 ASP   130       4.082   1.958   6.142  1.00  0.00
ATOM   2111  C   ASP   130       1.371   5.117   4.710  1.00  0.00
ATOM   2112  O   ASP   130       1.711   4.351   3.801  1.00  0.00
ATOM   2113  N   LEU   131       0.721   6.263   4.486  1.00  0.00
ATOM   2114  H   LEU   131       0.459   6.851   5.264  1.00  0.00
ATOM   2115  CA  LEU   131       0.268   6.643   3.143  1.00  0.00
ATOM   2116  HA  LEU   131       0.098   5.743   2.553  1.00  0.00
ATOM   2117  CB  LEU   131      -1.041   7.453   3.194  1.00  0.00
ATOM   2118  HB2 LEU   131      -1.725   6.752   3.673  1.00  0.00
ATOM   2119  HB3 LEU   131      -0.901   8.321   3.838  1.00  0.00
ATOM   2120  CG  LEU   131      -1.632   7.905   1.845  1.00  0.00
ATOM   2121  HG  LEU   131      -0.853   8.442   1.304  1.00  0.00
ATOM   2122  CD1 LEU   131      -2.136   6.732   0.988  1.00  0.00
ATOM   2123 HD11 LEU   131      -2.915   6.195   1.529  1.00  0.00
ATOM   2124 HD12 LEU   131      -2.541   7.113   0.051  1.00  0.00
ATOM   2125 HD13 LEU   131      -1.308   6.054   0.777  1.00  0.00
ATOM   2126  CD2 LEU   131      -2.732   8.921   2.053  1.00  0.00
ATOM   2127 HD21 LEU   131      -2.330   9.793   2.569  1.00  0.00
ATOM   2128 HD22 LEU   131      -3.134   9.225   1.086  1.00  0.00
ATOM   2129 HD23 LEU   131      -3.528   8.479   2.653  1.00  0.00
ATOM   2130  C   LEU   131       1.340   7.390   2.361  1.00  0.00
ATOM   2131  O   LEU   131       1.616   8.557   2.626  1.00  0.00
ATOM   2132  N   ARG   132       1.941   6.703   1.399  1.00  0.00
ATOM   2133  H   ARG   132       1.716   5.726   1.271  1.00  0.00
ATOM   2134  CA  ARG   132       2.990   7.287   0.569  1.00  0.00
ATOM   2135  HA  ARG   132       2.743   8.325   0.344  1.00  0.00
ATOM   2136  CB  ARG   132       4.344   7.250   1.289  1.00  0.00
ATOM   2137  HB2 ARG   132       5.046   7.767   0.635  1.00  0.00
ATOM   2138  HB3 ARG   132       4.211   7.825   2.206  1.00  0.00
ATOM   2139  CG  ARG   132       4.894   5.864   1.632  1.00  0.00
ATOM   2140  HG2 ARG   132       4.071   5.201   1.898  1.00  0.00
ATOM   2141  HG3 ARG   132       5.422   5.458   0.769  1.00  0.00
ATOM   2142  CD  ARG   132       5.853   5.977   2.806  1.00  0.00
ATOM   2143  HD2 ARG   132       6.390   6.921   2.721  1.00  0.00
ATOM   2144  HD3 ARG   132       5.271   5.972   3.727  1.00  0.00
ATOM   2145  NE  ARG   132       6.824   4.891   2.861  1.00  0.00
ATOM   2146  HE  ARG   132       6.481   3.988   3.156  1.00  0.00
ATOM   2147  CZ  ARG   132       8.114   5.012   2.557  1.00  0.00
ATOM   2148  NH1 ARG   132       8.616   6.178   2.167  1.00  0.00
ATOM   2149 HH11 ARG   132       8.014   6.986   2.100  1.00  0.00
ATOM   2150 HH12 ARG   132       9.597   6.251   1.941  1.00  0.00
ATOM   2151  NH2 ARG   132       8.908   3.951   2.639  1.00  0.00
ATOM   2152 HH21 ARG   132       8.529   3.062   2.931  1.00  0.00
ATOM   2153 HH22 ARG   132       9.888   4.039   2.409  1.00  0.00
ATOM   2154  C   ARG   132       3.049   6.579  -0.780  1.00  0.00
ATOM   2155  O   ARG   132       2.510   5.476  -0.922  1.00  0.00
ATOM   2156  N   ALA   133       3.703   7.215  -1.756  1.00  0.00
ATOM   2157  H   ALA   133       4.109   8.118  -1.557  1.00  0.00
ATOM   2158  CA  ALA   133       3.775   6.707  -3.130  1.00  0.00
ATOM   2159  HA  ALA   133       2.746   6.643  -3.485  1.00  0.00
ATOM   2160  CB  ALA   133       4.539   7.671  -4.028  1.00  0.00
ATOM   2161  HB1 ALA   133       5.574   7.739  -3.691  1.00  0.00
ATOM   2162  HB2 ALA   133       4.515   7.308  -5.055  1.00  0.00
ATOM   2163  HB3 ALA   133       4.076   8.657  -3.981  1.00  0.00
ATOM   2164  C   ALA   133       4.374   5.316  -3.218  1.00  0.00
ATOM   2165  O   ALA   133       4.029   4.550  -4.121  1.00  0.00
ATOM   2166  N   ALA   134       5.263   4.988  -2.281  1.00  0.00
ATOM   2167  H   ALA   134       5.572   5.685  -1.619  1.00  0.00
ATOM   2168  CA  ALA   134       5.876   3.661  -2.229  1.00  0.00
ATOM   2169  HA  ALA   134       6.254   3.434  -3.225  1.00  0.00
ATOM   2170  CB  ALA   134       7.048   3.642  -1.244  1.00  0.00
ATOM   2171  HB1 ALA   134       6.683   3.859  -0.240  1.00  0.00
ATOM   2172  HB2 ALA   134       7.516   2.657  -1.255  1.00  0.00
ATOM   2173  HB3 ALA   134       7.780   4.395  -1.535  1.00  0.00
ATOM   2174  C   ALA   134       4.857   2.581  -1.871  1.00  0.00
ATOM   2175  O   ALA   134       5.067   1.407  -2.175  1.00  0.00
ATOM   2176  N   ASN   135       3.758   2.989  -1.238  1.00  0.00
ATOM   2177  H   ASN   135       3.653   3.973  -1.036  1.00  0.00
ATOM   2178  CA  ASN   135       2.736   2.065  -0.743  1.00  0.00
ATOM   2179  HA  ASN   135       3.071   1.037  -0.881  1.00  0.00
ATOM   2180  CB  ASN   135       2.475   2.299   0.750  1.00  0.00
ATOM   2181  HB2 ASN   135       2.224   3.349   0.898  1.00  0.00
ATOM   2182  HB3 ASN   135       1.638   1.677   1.067  1.00  0.00
ATOM   2183  CG  ASN   135       3.679   1.963   1.607  1.00  0.00
ATOM   2184  OD1 ASN   135       4.532   1.169   1.211  1.00  0.00
ATOM   2185  ND2 ASN   135       3.750   2.561   2.790  1.00  0.00
ATOM   2186 HD21 ASN   135       4.531   2.373   3.402  1.00  0.00
ATOM   2187 HD22 ASN   135       3.022   3.202   3.073  1.00  0.00
ATOM   2188  C   ASN   135       1.437   2.147  -1.523  1.00  0.00
ATOM   2189  O   ASN   135       0.367   1.815  -1.013  1.00  0.00
ATOM   2190  N   VAL   136       1.545   2.606  -2.763  1.00  0.00
ATOM   2191  H   VAL   136       2.431   2.990  -3.061  1.00  0.00
ATOM   2192  CA  VAL   136       0.443   2.600  -3.713  1.00  0.00
ATOM   2193  HA  VAL   136      -0.447   2.115  -3.311  1.00  0.00
ATOM   2194  CB  VAL   136       0.067   4.045  -4.150  1.00  0.00
ATOM   2195  HB  VAL   136       0.983   4.568  -4.425  1.00  0.00
ATOM   2196  CG1 VAL   136      -0.898   4.050  -5.336  1.00  0.00
ATOM   2197 HG11 VAL   136      -1.814   3.528  -5.061  1.00  0.00
ATOM   2198 HG12 VAL   136      -1.134   5.079  -5.608  1.00  0.00
ATOM   2199 HG13 VAL   136      -0.434   3.548  -6.185  1.00  0.00
ATOM   2200  CG2 VAL   136      -0.526   4.823  -2.975  1.00  0.00
ATOM   2201 HG21 VAL   136       0.205   4.877  -2.168  1.00  0.00
ATOM   2202 HG22 VAL   136      -0.783   5.832  -3.299  1.00  0.00
ATOM   2203 HG23 VAL   136      -1.423   4.317  -2.619  1.00  0.00
ATOM   2204  C   VAL   136       0.938   1.774  -4.893  1.00  0.00
ATOM   2205  O   VAL   136       2.105   1.865  -5.266  1.00  0.00
ATOM   2206  N   LEU   137       0.071   0.948  -5.460  1.00  0.00
ATOM   2207  H   LEU   137      -0.868   0.848  -5.103  1.00  0.00
ATOM   2208  CA  LEU   137       0.486   0.092  -6.566  1.00  0.00
ATOM   2209  HA  LEU   137       1.522   0.306  -6.827  1.00  0.00
ATOM   2210  CB  LEU   137       0.374  -1.383  -6.178  1.00  0.00
ATOM   2211  HB2 LEU   137      -0.667  -1.488  -5.872  1.00  0.00
ATOM   2212  HB3 LEU   137       0.547  -1.967  -7.083  1.00  0.00
ATOM   2213  CG  LEU   137       1.288  -1.891  -5.061  1.00  0.00
ATOM   2214  HG  LEU   137       1.320  -1.159  -4.254  1.00  0.00
ATOM   2215  CD1 LEU   137       0.753  -3.196  -4.534  1.00  0.00
ATOM   2216 HD11 LEU   137       0.722  -3.929  -5.340  1.00  0.00
ATOM   2217 HD12 LEU   137       1.402  -3.561  -3.738  1.00  0.00
ATOM   2218 HD13 LEU   137      -0.253  -3.046  -4.142  1.00  0.00
ATOM   2219  CD2 LEU   137       2.721  -2.066  -5.529  1.00  0.00
ATOM   2220 HD21 LEU   137       3.110  -1.108  -5.875  1.00  0.00
ATOM   2221 HD22 LEU   137       3.332  -2.428  -4.702  1.00  0.00
ATOM   2222 HD23 LEU   137       2.752  -2.787  -6.346  1.00  0.00
ATOM   2223  C   LEU   137      -0.315   0.388  -7.825  1.00  0.00
ATOM   2224  O   LEU   137      -1.474   0.795  -7.748  1.00  0.00
ATOM   2225  N   VAL   138       0.318   0.189  -8.980  1.00  0.00
ATOM   2226  H   VAL   138       1.274  -0.138  -8.969  1.00  0.00
ATOM   2227  CA  VAL   138      -0.291   0.510 -10.271  1.00  0.00
ATOM   2228  HA  VAL   138      -1.284   0.943 -10.151  1.00  0.00
ATOM   2229  CB  VAL   138       0.589   1.503 -11.074  1.00  0.00
ATOM   2230  HB  VAL   138       1.536   1.018 -11.313  1.00  0.00
ATOM   2231  CG1 VAL   138      -0.102   1.925 -12.362  1.00  0.00
ATOM   2232 HG11 VAL   138      -1.049   2.411 -12.124  1.00  0.00
ATOM   2233 HG12 VAL   138       0.536   2.621 -12.906  1.00  0.00
ATOM   2234 HG13 VAL   138      -0.290   1.047 -12.979  1.00  0.00
ATOM   2235  CG2 VAL   138       0.927   2.730 -10.229  1.00  0.00
ATOM   2236 HG21 VAL   138       1.471   2.419  -9.337  1.00  0.00
ATOM   2237 HG22 VAL   138       1.545   3.414 -10.811  1.00  0.00
ATOM   2238 HG23 VAL   138       0.006   3.234  -9.935  1.00  0.00
ATOM   2239  C   VAL   138      -0.567  -0.759 -11.090  1.00  0.00
ATOM   2240  O   VAL   138       0.305  -1.621 -11.228  1.00  0.00
ATOM   2241  N   SER   139      -1.786  -0.874 -11.612  1.00  0.00
ATOM   2242  H   SER   139      -2.494  -0.186 -11.395  1.00  0.00
ATOM   2243  CA  SER   139      -2.159  -2.011 -12.454  1.00  0.00
ATOM   2244  HA  SER   139      -1.602  -2.894 -12.144  1.00  0.00
ATOM   2245  CB  SER   139      -3.658  -2.311 -12.336  1.00  0.00
ATOM   2246  HB2 SER   139      -3.860  -3.263 -12.828  1.00  0.00
ATOM   2247  HB3 SER   139      -3.913  -2.388 -11.279  1.00  0.00
ATOM   2248  OG  SER   139      -4.439  -1.294 -12.937  1.00  0.00
ATOM   2249  HG  SER   139      -5.370  -1.511 -12.847  1.00  0.00
ATOM   2250  C   SER   139      -1.784  -1.742 -13.907  1.00  0.00
ATOM   2251  O   SER   139      -1.379  -0.630 -14.251  1.00  0.00
ATOM   2252  N   GLU   140      -1.918  -2.764 -14.752  1.00  0.00
ATOM   2253  H   GLU   140      -2.144  -3.679 -14.390  1.00  0.00
ATOM   2254  CA  GLU   140      -1.673  -2.628 -16.185  1.00  0.00
ATOM   2255  HA  GLU   140      -0.633  -2.350 -16.357  1.00  0.00
ATOM   2256  CB  GLU   140      -1.952  -3.953 -16.907  1.00  0.00
ATOM   2257  HB2 GLU   140      -1.269  -4.689 -16.483  1.00  0.00
ATOM   2258  HB3 GLU   140      -2.978  -4.229 -16.666  1.00  0.00
ATOM   2259  CG  GLU   140      -1.777  -3.914 -18.432  1.00  0.00
ATOM   2260  HG2 GLU   140      -2.274  -4.797 -18.834  1.00  0.00
ATOM   2261  HG3 GLU   140      -2.286  -3.018 -18.788  1.00  0.00
ATOM   2262  CD  GLU   140      -0.320  -3.892 -18.899  1.00  0.00
ATOM   2263  OE1 GLU   140       0.602  -3.667 -18.078  1.00  0.00
ATOM   2264  OE2 GLU   140      -0.098  -4.104 -20.111  1.00  0.00
ATOM   2265  C   GLU   140      -2.510  -1.493 -16.778  1.00  0.00
ATOM   2266  O   GLU   140      -1.987  -0.635 -17.489  1.00  0.00
ATOM   2267  N   SER   141      -3.801  -1.486 -16.452  1.00  0.00
ATOM   2268  H   SER   141      -4.165  -2.252 -15.904  1.00  0.00
ATOM   2269  CA  SER   141      -4.734  -0.458 -16.912  1.00  0.00
ATOM   2270  HA  SER   141      -4.560  -0.239 -17.966  1.00  0.00
ATOM   2271  CB  SER   141      -6.176  -0.952 -16.746  1.00  0.00
ATOM   2272  HB2 SER   141      -6.855  -0.159 -17.060  1.00  0.00
ATOM   2273  HB3 SER   141      -6.321  -1.826 -17.382  1.00  0.00
ATOM   2274  OG  SER   141      -6.448  -1.300 -15.395  1.00  0.00
ATOM   2275  HG  SER   141      -7.355  -1.606 -15.320  1.00  0.00
ATOM   2276  C   SER   141      -4.544   0.885 -16.192  1.00  0.00
ATOM   2277  O   SER   141      -5.406   1.763 -16.269  1.00  0.00
ATOM   2278  N   LEU   142      -3.412   1.034 -15.504  1.00  0.00
ATOM   2279  H   LEU   142      -2.834   0.212 -15.399  1.00  0.00
ATOM   2280  CA  LEU   142      -3.044   2.251 -14.747  1.00  0.00
ATOM   2281  HA  LEU   142      -2.168   2.040 -14.134  1.00  0.00
ATOM   2282  CB  LEU   142      -2.718   3.431 -15.680  1.00  0.00
ATOM   2283  HB2 LEU   142      -3.689   3.610 -16.141  1.00  0.00
ATOM   2284  HB3 LEU   142      -2.451   4.282 -15.054  1.00  0.00
ATOM   2285  CG  LEU   142      -1.656   3.248 -16.777  1.00  0.00
ATOM   2286  HG  LEU   142      -1.961   2.431 -17.430  1.00  0.00
ATOM   2287  CD1 LEU   142      -1.504   4.530 -17.601  1.00  0.00
ATOM   2288 HD11 LEU   142      -1.199   5.348 -16.949  1.00  0.00
ATOM   2289 HD12 LEU   142      -0.748   4.380 -18.372  1.00  0.00
ATOM   2290 HD13 LEU   142      -2.456   4.777 -18.071  1.00  0.00
ATOM   2291  CD2 LEU   142      -0.307   2.805 -16.215  1.00  0.00
ATOM   2292 HD21 LEU   142      -0.423   1.852 -15.698  1.00  0.00
ATOM   2293 HD22 LEU   142       0.407   2.691 -17.030  1.00  0.00
ATOM   2294 HD23 LEU   142       0.060   3.555 -15.514  1.00  0.00
ATOM   2295  C   LEU   142      -4.033   2.670 -13.643  1.00  0.00
ATOM   2296  O   LEU   142      -4.274   3.863 -13.432  1.00  0.00
ATOM   2297  N   MET   143      -4.597   1.684 -12.949  1.00  0.00
ATOM   2298  H   MET   143      -4.488   0.729 -13.260  1.00  0.00
ATOM   2299  CA  MET   143      -5.390   1.935 -11.749  1.00  0.00
ATOM   2300  HA  MET   143      -5.894   2.896 -11.845  1.00  0.00
ATOM   2301  CB  MET   143      -6.449   0.845 -11.537  1.00  0.00
ATOM   2302  HB2 MET   143      -5.903  -0.079 -11.344  1.00  0.00
ATOM   2303  HB3 MET   143      -7.006   1.129 -10.644  1.00  0.00
ATOM   2304  CG  MET   143      -7.416   0.630 -12.691  1.00  0.00
ATOM   2305  HG2 MET   143      -6.825   0.493 -13.596  1.00  0.00
ATOM   2306  HG3 MET   143      -7.981  -0.278 -12.485  1.00  0.00
ATOM   2307  SD  MET   143      -8.563   2.000 -12.933  1.00  0.00
ATOM   2308  CE  MET   143      -9.695   1.280 -14.123  1.00  0.00
ATOM   2309  HE1 MET   143     -10.159   0.392 -13.693  1.00  0.00
ATOM   2310  HE2 MET   143     -10.468   2.007 -14.375  1.00  0.00
ATOM   2311  HE3 MET   143      -9.149   1.004 -15.024  1.00  0.00
ATOM   2312  C   MET   143      -4.455   1.977 -10.541  1.00  0.00
ATOM   2313  O   MET   143      -3.614   1.091 -10.371  1.00  0.00
ATOM   2314  N   CYS   144      -4.601   3.006  -9.711  1.00  0.00
ATOM   2315  H   CYS   144      -5.242   3.752  -9.942  1.00  0.00
ATOM   2316  CA  CYS   144      -3.839   3.108  -8.470  1.00  0.00
ATOM   2317  HA  CYS   144      -2.884   2.594  -8.582  1.00  0.00
ATOM   2318  CB  CYS   144      -3.570   4.565  -8.123  1.00  0.00
ATOM   2319  HB2 CYS   144      -4.437   5.181  -8.365  1.00  0.00
ATOM   2320  HB3 CYS   144      -3.337   4.667  -7.063  1.00  0.00
ATOM   2321  SG  CYS   144      -2.195   5.279  -9.003  1.00  0.00
ATOM   2322  HG  CYS   144      -2.287   6.485  -8.450  1.00  0.00
ATOM   2323  C   CYS   144      -4.594   2.456  -7.326  1.00  0.00
ATOM   2324  O   CYS   144      -5.790   2.682  -7.150  1.00  0.00
ATOM   2325  N   LYS   145      -3.892   1.650  -6.543  1.00  0.00
ATOM   2326  H   LYS   145      -2.932   1.428  -6.764  1.00  0.00
ATOM   2327  CA  LYS   145      -4.506   0.994  -5.400  1.00  0.00
ATOM   2328  HA  LYS   145      -5.419   1.520  -5.120  1.00  0.00
ATOM   2329  CB  LYS   145      -4.861  -0.455  -5.735  1.00  0.00
ATOM   2330  HB2 LYS   145      -3.938  -0.962  -6.016  1.00  0.00
ATOM   2331  HB3 LYS   145      -5.266  -0.911  -4.832  1.00  0.00
ATOM   2332  CG  LYS   145      -5.866  -0.583  -6.858  1.00  0.00
ATOM   2333  HG2 LYS   145      -6.662   0.143  -6.687  1.00  0.00
ATOM   2334  HG3 LYS   145      -5.361  -0.353  -7.795  1.00  0.00
ATOM   2335  CD  LYS   145      -6.456  -1.966  -6.932  1.00  0.00
ATOM   2336  HD2 LYS   145      -5.651  -2.694  -7.032  1.00  0.00
ATOM   2337  HD3 LYS   145      -7.015  -2.167  -6.018  1.00  0.00
ATOM   2338  CE  LYS   145      -7.386  -2.074  -8.127  1.00  0.00
ATOM   2339  HE2 LYS   145      -7.822  -1.095  -8.326  1.00  0.00
ATOM   2340  HE3 LYS   145      -6.811  -2.398  -8.995  1.00  0.00
ATOM   2341  NZ  LYS   145      -8.466  -3.049  -7.858  1.00  0.00
ATOM   2342  HZ1 LYS   145      -8.998  -2.749  -7.055  1.00  0.00
ATOM   2343  HZ2 LYS   145      -9.074  -3.108  -8.663  1.00  0.00
ATOM   2344  HZ3 LYS   145      -8.062  -3.957  -7.675  1.00  0.00
ATOM   2345  C   LYS   145      -3.616   1.061  -4.164  1.00  0.00
ATOM   2346  O   LYS   145      -2.409   0.815  -4.240  1.00  0.00
ATOM   2347  N   ILE   146      -4.234   1.403  -3.035  1.00  0.00
ATOM   2348  H   ILE   146      -5.208   1.667  -3.080  1.00  0.00
ATOM   2349  CA  ILE   146      -3.549   1.497  -1.744  1.00  0.00
ATOM   2350  HA  ILE   146      -2.620   2.059  -1.835  1.00  0.00
ATOM   2351  CB  ILE   146      -4.454   2.163  -0.675  1.00  0.00
ATOM   2352  HB  ILE   146      -5.423   1.665  -0.684  1.00  0.00
ATOM   2353  CG2 ILE   146      -3.842   2.062   0.723  1.00  0.00
ATOM   2354 HG21 ILE   146      -2.873   2.561   0.733  1.00  0.00
ATOM   2355 HG22 ILE   146      -4.503   2.539   1.446  1.00  0.00
ATOM   2356 HG23 ILE   146      -3.712   1.012   0.988  1.00  0.00
ATOM   2357  CG1 ILE   146      -4.709   3.628  -1.041  1.00  0.00
ATOM   2358 HG12 ILE   146      -3.904   4.217  -0.600  1.00  0.00
ATOM   2359 HG13 ILE   146      -4.660   3.703  -2.127  1.00  0.00
ATOM   2360  CD1 ILE   146      -6.038   4.154  -0.560  1.00  0.00
ATOM   2361 HD11 ILE   146      -6.087   4.080   0.526  1.00  0.00
ATOM   2362 HD12 ILE   146      -6.145   5.198  -0.857  1.00  0.00
ATOM   2363 HD13 ILE   146      -6.843   3.567  -1.001  1.00  0.00
ATOM   2364  C   ILE   146      -3.077   0.120  -1.278  1.00  0.00
ATOM   2365  O   ILE   146      -3.833  -0.856  -1.300  1.00  0.00
ATOM   2366  N   ALA   147      -1.811   0.064  -0.876  1.00  0.00
ATOM   2367  H   ALA   147      -1.259   0.910  -0.889  1.00  0.00
ATOM   2368  CA  ALA   147      -1.169  -1.171  -0.456  1.00  0.00
ATOM   2369  HA  ALA   147      -1.879  -1.998  -0.488  1.00  0.00
ATOM   2370  CB  ALA   147      -0.012  -1.487  -1.390  1.00  0.00
ATOM   2371  HB1 ALA   147       0.712  -0.673  -1.361  1.00  0.00
ATOM   2372  HB2 ALA   147       0.470  -2.412  -1.072  1.00  0.00
ATOM   2373  HB3 ALA   147      -0.387  -1.604  -2.407  1.00  0.00
ATOM   2374  C   ALA   147      -0.677  -1.050   0.987  1.00  0.00
ATOM   2375  O   ALA   147      -1.001  -0.084   1.686  1.00  0.00
ATOM   2376  N   ASP   148       0.086  -2.048   1.426  1.00  0.00
ATOM   2377  H   ASP   148       0.095  -2.906   0.894  1.00  0.00
ATOM   2378  CA  ASP   148       0.808  -2.014   2.698  1.00  0.00
ATOM   2379  HA  ASP   148       1.070  -3.025   3.009  1.00  0.00
ATOM   2380  CB  ASP   148       2.095  -1.201   2.540  1.00  0.00
ATOM   2381  HB2 ASP   148       2.453  -1.314   1.516  1.00  0.00
ATOM   2382  HB3 ASP   148       1.850  -0.155   2.725  1.00  0.00
ATOM   2383  CG  ASP   148       3.171  -1.641   3.497  1.00  0.00
ATOM   2384  OD1 ASP   148       2.864  -1.824   4.699  1.00  0.00
ATOM   2385  OD2 ASP   148       4.319  -1.815   3.044  1.00  0.00
ATOM   2386  C   ASP   148      -0.009  -1.519   3.902  1.00  0.00
ATOM   2387  O   ASP   148       0.071  -0.351   4.290  1.00  0.00
ATOM   2388  N   PHE   149      -0.769  -2.427   4.502  1.00  0.00
ATOM   2389  H   PHE   149      -0.783  -3.373   4.148  1.00  0.00
ATOM   2390  CA  PHE   149      -1.652  -2.093   5.614  1.00  0.00
ATOM   2391  HA  PHE   149      -1.803  -1.014   5.663  1.00  0.00
ATOM   2392  CB  PHE   149      -3.013  -2.770   5.414  1.00  0.00
ATOM   2393  HB2 PHE   149      -2.890  -3.853   5.426  1.00  0.00
ATOM   2394  HB3 PHE   149      -3.709  -2.475   6.199  1.00  0.00
ATOM   2395  CG  PHE   149      -3.671  -2.427   4.105  1.00  0.00
ATOM   2396  CD1 PHE   149      -3.426  -3.191   2.964  1.00  0.00
ATOM   2397  HD1 PHE   149      -2.760  -4.051   3.036  1.00  0.00
ATOM   2398  CE1 PHE   149      -4.016  -2.870   1.751  1.00  0.00
ATOM   2399  HE1 PHE   149      -3.810  -3.470   0.865  1.00  0.00
ATOM   2400  CZ  PHE   149      -4.872  -1.778   1.668  1.00  0.00
ATOM   2401  HZ  PHE   149      -5.344  -1.525   0.719  1.00  0.00
ATOM   2402  CE2 PHE   149      -5.128  -1.008   2.800  1.00  0.00
ATOM   2403  HE2 PHE   149      -5.800  -0.152   2.737  1.00  0.00
ATOM   2404  CD2 PHE   149      -4.525  -1.331   4.010  1.00  0.00
ATOM   2405  HD2 PHE   149      -4.720  -0.725   4.895  1.00  0.00
ATOM   2406  C   PHE   149      -1.047  -2.475   6.972  1.00  0.00
ATOM   2407  O   PHE   149      -1.776  -2.687   7.951  1.00  0.00
ATOM   2408  N   GLY   150       0.282  -2.556   7.023  1.00  0.00
ATOM   2409  H   GLY   150       0.822  -2.348   6.195  1.00  0.00
ATOM   2410  CA  GLY   150       0.997  -2.937   8.238  1.00  0.00
ATOM   2411  HA2 GLY   150       0.689  -3.948   8.505  1.00  0.00
ATOM   2412  HA3 GLY   150       2.064  -2.929   8.016  1.00  0.00
ATOM   2413  C   GLY   150       0.730  -2.012   9.412  1.00  0.00
ATOM   2414  O   GLY   150       0.572  -2.468  10.546  1.00  0.00
ATOM   2415  N   LEU   151       0.663  -0.711   9.134  1.00  0.00
ATOM   2416  H   LEU   151       0.845  -0.404   8.189  1.00  0.00
ATOM   2417  CA  LEU   151       0.449   0.304  10.163  1.00  0.00
ATOM   2418  HA  LEU   151       0.717  -0.099  11.140  1.00  0.00
ATOM   2419  CB  LEU   151       1.319   1.542   9.887  1.00  0.00
ATOM   2420  HB2 LEU   151       1.058   1.798   8.860  1.00  0.00
ATOM   2421  HB3 LEU   151       0.988   2.336  10.555  1.00  0.00
ATOM   2422  CG  LEU   151       2.844   1.379  10.001  1.00  0.00
ATOM   2423  HG  LEU   151       3.171   0.682   9.230  1.00  0.00
ATOM   2424  CD1 LEU   151       3.572   2.704   9.829  1.00  0.00
ATOM   2425 HD11 LEU   151       3.245   3.402  10.601  1.00  0.00
ATOM   2426 HD12 LEU   151       4.647   2.543   9.918  1.00  0.00
ATOM   2427 HD13 LEU   151       3.347   3.119   8.847  1.00  0.00
ATOM   2428  CD2 LEU   151       3.230   0.748  11.326  1.00  0.00
ATOM   2429 HD21 LEU   151       2.768  -0.236  11.409  1.00  0.00
ATOM   2430 HD22 LEU   151       4.314   0.646  11.379  1.00  0.00
ATOM   2431 HD23 LEU   151       2.885   1.380  12.145  1.00  0.00
ATOM   2432  C   LEU   151      -1.023   0.702  10.343  1.00  0.00
ATOM   2433  O   LEU   151      -1.344   1.503  11.219  1.00  0.00
ATOM   2434  N   ALA   152      -1.905   0.133   9.525  1.00  0.00
ATOM   2435  H   ALA   152      -1.573  -0.502   8.813  1.00  0.00
ATOM   2436  CA  ALA   152      -3.334   0.457   9.556  1.00  0.00
ATOM   2437  HA  ALA   152      -3.421   1.543   9.525  1.00  0.00
ATOM   2438  CB  ALA   152      -4.029  -0.125   8.324  1.00  0.00
ATOM   2439  HB1 ALA   152      -3.958  -1.213   8.346  1.00  0.00
ATOM   2440  HB2 ALA   152      -5.078   0.170   8.325  1.00  0.00
ATOM   2441  HB3 ALA   152      -3.547   0.251   7.422  1.00  0.00
ATOM   2442  C   ALA   152      -4.022  -0.018  10.841  1.00  0.00
ATOM   2443  O   ALA   152      -3.709  -1.090  11.347  1.00  0.00
ATOM   2444  N   ARG   153      -4.948   0.785  11.364  1.00  0.00
ATOM   2445  H   ARG   153      -5.158   1.654  10.894  1.00  0.00
ATOM   2446  CA  ARG   153      -5.689   0.462  12.596  1.00  0.00
ATOM   2447  HA  ARG   153      -5.661  -0.614  12.763  1.00  0.00
ATOM   2448  CB  ARG   153      -5.071   1.166  13.820  1.00  0.00
ATOM   2449  HB2 ARG   153      -5.136   2.234  13.610  1.00  0.00
ATOM   2450  HB3 ARG   153      -5.721   0.922  14.660  1.00  0.00
ATOM   2451  CG  ARG   153      -3.637   0.804  14.166  1.00  0.00
ATOM   2452  HG2 ARG   153      -3.081   0.714  13.234  1.00  0.00
ATOM   2453  HG3 ARG   153      -3.221   1.618  14.760  1.00  0.00
ATOM   2454  CD  ARG   153      -3.532  -0.501  14.949  1.00  0.00
ATOM   2455  HD2 ARG   153      -3.999  -0.376  15.926  1.00  0.00
ATOM   2456  HD3 ARG   153      -4.043  -1.293  14.401  1.00  0.00
ATOM   2457  NE  ARG   153      -2.133  -0.892  15.144  1.00  0.00
ATOM   2458  HE  ARG   153      -1.675  -0.548  15.976  1.00  0.00
ATOM   2459  CZ  ARG   153      -1.434  -1.657  14.305  1.00  0.00
ATOM   2460  NH1 ARG   153      -1.992  -2.139  13.202  1.00  0.00
ATOM   2461 HH11 ARG   153      -2.957  -1.926  12.992  1.00  0.00
ATOM   2462 HH12 ARG   153      -1.449  -2.718  12.576  1.00  0.00
ATOM   2463  NH2 ARG   153      -0.170  -1.949  14.572  1.00  0.00
ATOM   2464 HH21 ARG   153       0.261  -1.590  15.412  1.00  0.00
ATOM   2465 HH22 ARG   153       0.357  -2.528  13.934  1.00  0.00
ATOM   2466  C   ARG   153      -7.141   0.910  12.498  1.00  0.00
ATOM   2467  O   ARG   153      -7.455   1.849  11.770  1.00  0.00
ATOM   2468  N   VAL   154      -8.020   0.242  13.241  1.00  0.00
ATOM   2469  H   VAL   154      -7.780  -0.673  13.595  1.00  0.00
ATOM   2470  CA  VAL   154      -9.372   0.751  13.488  1.00  0.00
ATOM   2471  HA  VAL   154      -9.771   1.328  12.654  1.00  0.00
ATOM   2472  CB  VAL   154     -10.378  -0.403  13.826  1.00  0.00
ATOM   2473  HB  VAL   154     -10.348  -1.131  13.015  1.00  0.00
ATOM   2474  CG1 VAL   154     -10.032  -1.096  15.147  1.00  0.00
ATOM   2475 HG11 VAL   154     -10.063  -0.369  15.959  1.00  0.00
ATOM   2476 HG12 VAL   154     -10.754  -1.889  15.343  1.00  0.00
ATOM   2477 HG13 VAL   154      -9.032  -1.525  15.082  1.00  0.00
ATOM   2478  CG2 VAL   154     -11.819   0.096  13.832  1.00  0.00
ATOM   2479 HG21 VAL   154     -12.070   0.495  12.849  1.00  0.00
ATOM   2480 HG22 VAL   154     -12.490  -0.730  14.070  1.00  0.00
ATOM   2481 HG23 VAL   154     -11.930   0.880  14.581  1.00  0.00
ATOM   2482  C   VAL   154      -9.285   1.803  14.607  1.00  0.00
ATOM   2483  O   VAL   154      -8.484   1.655  15.535  1.00  0.00
ATOM   2484  N   ILE   155     -10.078   2.869  14.509  1.00  0.00
ATOM   2485  H   ILE   155     -10.646   3.008  13.686  1.00  0.00
ATOM   2486  CA  ILE   155     -10.030   3.940  15.511  1.00  0.00
ATOM   2487  HA  ILE   155      -9.022   4.105  15.890  1.00  0.00
ATOM   2488  CB  ILE   155     -10.609   5.289  14.964  1.00  0.00
ATOM   2489  HB  ILE   155     -10.254   5.425  13.942  1.00  0.00
ATOM   2490  CG2 ILE   155     -12.139   5.298  14.976  1.00  0.00
ATOM   2491 HG21 ILE   155     -12.495   5.162  15.997  1.00  0.00
ATOM   2492 HG22 ILE   155     -12.500   6.251  14.589  1.00  0.00
ATOM   2493 HG23 ILE   155     -12.512   4.487  14.351  1.00  0.00
ATOM   2494  CG1 ILE   155     -10.038   6.495  15.727  1.00  0.00
ATOM   2495 HG12 ILE   155     -10.706   7.334  15.533  1.00  0.00
ATOM   2496 HG13 ILE   155     -10.073   6.241  16.786  1.00  0.00
ATOM   2497  CD1 ILE   155      -8.606   6.883  15.341  1.00  0.00
ATOM   2498 HD11 ILE   155      -8.571   7.137  14.282  1.00  0.00
ATOM   2499 HD12 ILE   155      -8.290   7.742  15.932  1.00  0.00
ATOM   2500 HD13 ILE   155      -7.937   6.044  15.535  1.00  0.00
ATOM   2501  C   ILE   155     -10.695   3.512  16.832  1.00  0.00
ATOM   2502  O   ILE   155     -11.620   2.695  16.831  1.00  0.00
ATOM   2503  N   GLU   156      -9.817   3.780  17.809  1.00  0.00
ATOM   2504  H   GLU   156      -9.168   4.445  17.414  1.00  0.00
ATOM   2505  CA  GLU   156      -9.631   3.377  19.166  1.00  0.00
ATOM   2506  HA  GLU   156      -9.342   4.266  19.727  1.00  0.00
ATOM   2507  CB  GLU   156     -10.840   2.746  19.845  1.00  0.00
ATOM   2508  HB2 GLU   156     -11.747   3.182  19.425  1.00  0.00
ATOM   2509  HB3 GLU   156     -10.831   1.673  19.652  1.00  0.00
ATOM   2510  CG  GLU   156     -10.808   2.993  21.356  1.00  0.00
ATOM   2511  HG2 GLU   156      -9.857   2.631  21.748  1.00  0.00
ATOM   2512  HG3 GLU   156     -10.893   4.064  21.541  1.00  0.00
ATOM   2513  CD  GLU   156     -11.951   2.266  22.049  1.00  0.00
ATOM   2514  OE1 GLU   156     -11.803   1.039  22.273  1.00  0.00
ATOM   2515  OE2 GLU   156     -12.980   2.920  22.358  1.00  0.00
ATOM   2516  C   GLU   156      -8.509   2.338  19.058  1.00  0.00
ATOM   2517  O   GLU   156      -8.703   1.142  19.293  1.00  0.00
ATOM   2518  N   ASP   157      -7.285   2.783  18.679  1.00  0.00
ATOM   2519  H   ASP   157      -7.112   3.746  18.428  1.00  0.00
ATOM   2520  CA  ASP   157      -6.260   1.823  18.426  1.00  0.00
ATOM   2521  HA  ASP   157      -6.734   0.848  18.316  1.00  0.00
ATOM   2522  CB  ASP   157      -5.426   2.108  17.168  1.00  0.00
ATOM   2523  HB2 ASP   157      -4.777   1.262  16.939  1.00  0.00
ATOM   2524  HB3 ASP   157      -6.172   2.216  16.380  1.00  0.00
ATOM   2525  CG  ASP   157      -4.594   3.374  17.253  1.00  0.00
ATOM   2526  OD1 ASP   157      -5.082   4.382  17.808  1.00  0.00
ATOM   2527  OD2 ASP   157      -3.413   3.305  16.827  1.00  0.00
ATOM   2528  C   ASP   157      -5.383   1.529  19.584  1.00  0.00
ATOM   2529  O   ASP   157      -4.186   1.277  19.446  1.00  0.00
ATOM   2530  N   ASN   158      -5.985   1.381  20.761  1.00  0.00
ATOM   2531  H   ASN   158      -6.953   1.633  20.894  1.00  0.00
ATOM   2532  CA  ASN   158      -5.225   1.005  21.898  1.00  0.00
ATOM   2533  HA  ASN   158      -4.315   1.605  21.918  1.00  0.00
ATOM   2534  CB  ASN   158      -5.988   1.213  23.237  1.00  0.00
ATOM   2535  HB2 ASN   158      -5.323   1.029  24.081  1.00  0.00
ATOM   2536  HB3 ASN   158      -6.305   2.256  23.246  1.00  0.00
ATOM   2537  CG  ASN   158      -7.217   0.332  23.386  1.00  0.00
ATOM   2538  OD1 ASN   158      -7.094  -0.852  23.694  1.00  0.00
ATOM   2539  ND2 ASN   158      -8.429   0.926  23.220  1.00  0.00
ATOM   2540 HD21 ASN   158      -9.273   0.378  23.310  1.00  0.00
ATOM   2541 HD22 ASN   158      -8.480   1.911  23.006  1.00  0.00
ATOM   2542  C   ASN   158      -4.677  -0.415  21.783  1.00  0.00
ATOM   2543  O   ASN   158      -3.530  -0.705  22.129  1.00  0.00
ATOM   2544  N   GLU   159      -5.449  -1.350  21.215  1.00  0.00
ATOM   2545  H   GLU   159      -6.333  -1.079  20.809  1.00  0.00
ATOM   2546  CA  GLU   159      -5.028  -2.711  21.079  1.00  0.00
ATOM   2547  HA  GLU   159      -4.765  -3.112  22.058  1.00  0.00
ATOM   2548  CB  GLU   159      -6.147  -3.573  20.482  1.00  0.00
ATOM   2549  HB2 GLU   159      -6.333  -3.201  19.474  1.00  0.00
ATOM   2550  HB3 GLU   159      -5.769  -4.594  20.428  1.00  0.00
ATOM   2551  CG  GLU   159      -7.455  -3.554  21.284  1.00  0.00
ATOM   2552  HG2 GLU   159      -7.322  -3.126  22.278  1.00  0.00
ATOM   2553  HG3 GLU   159      -8.207  -2.982  20.740  1.00  0.00
ATOM   2554  CD  GLU   159      -7.915  -5.005  21.413  1.00  0.00
ATOM   2555  OE1 GLU   159      -7.129  -5.919  21.037  1.00  0.00
ATOM   2556  OE2 GLU   159      -9.054  -5.218  21.920  1.00  0.00
ATOM   2557  C   GLU   159      -3.910  -2.689  20.082  1.00  0.00
ATOM   2558  O   GLU   159      -4.141  -2.126  19.015  1.00  0.00
ATOM   2559  N   TYR   160      -2.723  -3.278  20.425  1.00  0.00
ATOM   2560  H   TYR   160      -2.761  -3.795  21.292  1.00  0.00
ATOM   2561  CA  TYR   160      -1.491  -3.306  19.665  1.00  0.00
ATOM   2562  HA  TYR   160      -0.656  -3.476  20.344  1.00  0.00
ATOM   2563  CB  TYR   160      -1.496  -4.410  18.613  1.00  0.00
ATOM   2564  HB2 TYR   160      -2.432  -4.293  18.067  1.00  0.00
ATOM   2565  HB3 TYR   160      -0.658  -4.275  17.929  1.00  0.00
ATOM   2566  CG  TYR   160      -1.436  -5.772  19.208  1.00  0.00
ATOM   2567  CD1 TYR   160      -0.359  -6.145  19.978  1.00  0.00
ATOM   2568  HD1 TYR   160       0.426  -5.413  20.168  1.00  0.00
ATOM   2569  CE1 TYR   160      -0.261  -7.413  20.506  1.00  0.00
ATOM   2570  HE1 TYR   160       0.605  -7.676  21.114  1.00  0.00
ATOM   2571  CZ  TYR   160      -1.240  -8.347  20.264  1.00  0.00
ATOM   2572  OH  TYR   160      -1.137  -9.643  20.807  1.00  0.00
ATOM   2573  HH  TYR   160      -0.343  -9.768  21.332  1.00  0.00
ATOM   2574  CE2 TYR   160      -2.322  -7.991  19.493  1.00  0.00
ATOM   2575  HE2 TYR   160      -3.111  -8.717  19.293  1.00  0.00
ATOM   2576  CD2 TYR   160      -2.410  -6.713  18.971  1.00  0.00
ATOM   2577  HD2 TYR   160      -3.265  -6.433  18.356  1.00  0.00
ATOM   2578  C   TYR   160      -1.287  -2.071  18.860  1.00  0.00
ATOM   2579  O   TYR   160      -1.607  -2.094  17.682  1.00  0.00
ATOM   2580  N   THR   161      -0.736  -1.008  19.464  1.00  0.00
ATOM   2581  H   THR   161      -0.471  -1.089  20.435  1.00  0.00
ATOM   2582  CA  THR   161      -0.603   0.281  18.821  1.00  0.00
ATOM   2583  HA  THR   161      -1.564   0.588  18.408  1.00  0.00
ATOM   2584  CB  THR   161      -0.162   1.303  19.812  1.00  0.00
ATOM   2585  HB  THR   161      -0.024   2.272  19.331  1.00  0.00
ATOM   2586  CG2 THR   161      -1.273   1.412  20.872  1.00  0.00
ATOM   2587 HG21 THR   161      -1.412   0.444  21.354  1.00  0.00
ATOM   2588 HG22 THR   161      -0.990   2.152  21.621  1.00  0.00
ATOM   2589 HG23 THR   161      -2.204   1.716  20.394  1.00  0.00
ATOM   2590  OG1 THR   161       1.058   0.909  20.426  1.00  0.00
ATOM   2591  HG1 THR   161       1.327   1.577  21.061  1.00  0.00
ATOM   2592  C   THR   161       0.335   0.266  17.583  1.00  0.00
ATOM   2593  O   THR   161       0.152   1.017  16.618  1.00  0.00
ATOM   2594  N   ALA   162       1.358  -0.623  17.542  1.00  0.00
ATOM   2595  H   ALA   162       1.553  -1.161  18.374  1.00  0.00
ATOM   2596  CA  ALA   162       2.251  -0.781  16.382  1.00  0.00
ATOM   2597  HA  ALA   162       1.662  -0.558  15.493  1.00  0.00
ATOM   2598  CB  ALA   162       3.419   0.200  16.454  1.00  0.00
ATOM   2599  HB1 ALA   162       4.023  -0.017  17.335  1.00  0.00
ATOM   2600  HB2 ALA   162       4.033   0.099  15.559  1.00  0.00
ATOM   2601  HB3 ALA   162       3.035   1.218  16.518  1.00  0.00
ATOM   2602  C   ALA   162       2.761  -2.220  16.242  1.00  0.00
ATOM   2603  O   ALA   162       3.119  -2.863  17.235  1.00  0.00
ATOM   2604  N   ARG   163       2.791  -2.711  15.004  1.00  0.00
ATOM   2605  H   ARG   163       2.444  -2.142  14.245  1.00  0.00
ATOM   2606  CA  ARG   163       3.238  -4.075  14.703  1.00  0.00
ATOM   2607  HA  ARG   163       2.913  -4.754  15.492  1.00  0.00
ATOM   2608  CB  ARG   163       2.643  -4.550  13.373  1.00  0.00
ATOM   2609  HB2 ARG   163       1.561  -4.487  13.485  1.00  0.00
ATOM   2610  HB3 ARG   163       2.972  -3.834  12.620  1.00  0.00
ATOM   2611  CG  ARG   163       3.033  -5.981  12.929  1.00  0.00
ATOM   2612  HG2 ARG   163       4.119  -6.009  12.850  1.00  0.00
ATOM   2613  HG3 ARG   163       2.708  -6.662  13.716  1.00  0.00
ATOM   2614  CD  ARG   163       2.410  -6.411  11.589  1.00  0.00
ATOM   2615  HD2 ARG   163       1.321  -6.417  11.640  1.00  0.00
ATOM   2616  HD3 ARG   163       2.732  -5.763  10.774  1.00  0.00
ATOM   2617  NE  ARG   163       2.887  -7.810  11.310  1.00  0.00
ATOM   2618  HE  ARG   163       3.517  -8.243  11.970  1.00  0.00
ATOM   2619  CZ  ARG   163       2.535  -8.498  10.216  1.00  0.00
ATOM   2620  NH1 ARG   163       1.710  -7.996   9.301  1.00  0.00
ATOM   2621 HH11 ARG   163       1.330  -7.068   9.423  1.00  0.00
ATOM   2622 HH12 ARG   163       1.467  -8.545   8.489  1.00  0.00
ATOM   2623  NH2 ARG   163       3.016  -9.730  10.069  1.00  0.00
ATOM   2624 HH21 ARG   163       3.627 -10.118  10.773  1.00  0.00
ATOM   2625 HH22 ARG   163       2.767 -10.272   9.253  1.00  0.00
ATOM   2626  C   ARG   163       4.764  -4.172  14.678  1.00  0.00
ATOM   2627  O   ARG   163       5.449  -3.174  14.465  1.00  0.00
ATOM   2628  N   GLU   164       5.283  -5.381  14.892  1.00  0.00
ATOM   2629  H   GLU   164       4.654  -6.143  15.101  1.00  0.00
ATOM   2630  CA  GLU   164       6.730  -5.634  14.948  1.00  0.00
ATOM   2631  HA  GLU   164       7.167  -5.111  15.798  1.00  0.00
ATOM   2632  CB  GLU   164       6.995  -7.134  15.108  1.00  0.00
ATOM   2633  HB2 GLU   164       6.436  -7.652  14.328  1.00  0.00
ATOM   2634  HB3 GLU   164       8.062  -7.297  14.959  1.00  0.00
ATOM   2635  CG  GLU   164       6.584  -7.673  16.470  1.00  0.00
ATOM   2636  HG2 GLU   164       7.356  -7.390  17.185  1.00  0.00
ATOM   2637  HG3 GLU   164       5.644  -7.192  16.741  1.00  0.00
ATOM   2638  CD  GLU   164       6.405  -9.177  16.490  1.00  0.00
ATOM   2639  OE1 GLU   164       7.299  -9.903  16.005  1.00  0.00
ATOM   2640  OE2 GLU   164       5.361  -9.634  16.999  1.00  0.00
ATOM   2641  C   GLU   164       7.512  -5.069  13.754  1.00  0.00
ATOM   2642  O   GLU   164       7.126  -5.256  12.597  1.00  0.00
ATOM   2643  N   GLY   165       8.610  -4.380  14.048  1.00  0.00
ATOM   2644  H   GLY   165       8.814  -4.138  15.007  1.00  0.00
ATOM   2645  CA  GLY   165       9.542  -3.956  13.020  1.00  0.00
ATOM   2646  HA2 GLY   165      10.468  -3.642  13.502  1.00  0.00
ATOM   2647  HA3 GLY   165       9.743  -4.805  12.367  1.00  0.00
ATOM   2648  C   GLY   165       9.006  -2.808  12.187  1.00  0.00
ATOM   2649  O   GLY   165       9.358  -2.661  11.017  1.00  0.00
ATOM   2650  N   ALA   166       8.148  -1.994  12.794  1.00  0.00
ATOM   2651  H   ALA   166       8.154  -1.915  13.801  1.00  0.00
ATOM   2652  CA  ALA   166       7.142  -1.247  12.048  1.00  0.00
ATOM   2653  HA  ALA   166       6.762  -1.878  11.245  1.00  0.00
ATOM   2654  CB  ALA   166       5.984  -0.865  12.957  1.00  0.00
ATOM   2655  HB1 ALA   166       6.348  -0.226  13.760  1.00  0.00
ATOM   2656  HB2 ALA   166       5.230  -0.330  12.380  1.00  0.00
ATOM   2657  HB3 ALA   166       5.543  -1.767  13.382  1.00  0.00
ATOM   2658  C   ALA   166       7.746  -0.004  11.403  1.00  0.00
ATOM   2659  O   ALA   166       8.170  -0.037  10.247  1.00  0.00
ATOM   2660  N   LYS   167       7.779   1.090  12.155  1.00  0.00
ATOM   2661  H   LYS   167       7.282   1.113  13.034  1.00  0.00
ATOM   2662  CA  LYS   167       8.474   2.297  11.722  1.00  0.00
ATOM   2663  HA  LYS   167       8.774   2.883  12.591  1.00  0.00
ATOM   2664  CB  LYS   167       9.727   1.936  10.919  1.00  0.00
ATOM   2665  HB2 LYS   167      10.275   1.192  11.497  1.00  0.00
ATOM   2666  HB3 LYS   167       9.391   1.491   9.982  1.00  0.00
ATOM   2667  CG  LYS   167      10.635   3.118  10.622  1.00  0.00
ATOM   2668  HG2 LYS   167      10.110   3.800   9.954  1.00  0.00
ATOM   2669  HG3 LYS   167      10.860   3.627  11.559  1.00  0.00
ATOM   2670  CD  LYS   167      11.931   2.667   9.968  1.00  0.00
ATOM   2671  HD2 LYS   167      12.758   3.209  10.426  1.00  0.00
ATOM   2672  HD3 LYS   167      12.056   1.599  10.144  1.00  0.00
ATOM   2673  CE  LYS   167      11.918   2.934   8.472  1.00  0.00
ATOM   2674  HE2 LYS   167      11.235   2.225   8.004  1.00  0.00
ATOM   2675  HE3 LYS   167      11.554   3.949   8.310  1.00  0.00
ATOM   2676  NZ  LYS   167      13.273   2.790   7.871  1.00  0.00
ATOM   2677  HZ1 LYS   167      13.609   1.850   8.021  1.00  0.00
ATOM   2678  HZ2 LYS   167      13.222   2.975   6.879  1.00  0.00
ATOM   2679  HZ3 LYS   167      13.905   3.447   8.304  1.00  0.00
ATOM   2680  C   LYS   167       7.560   3.191  10.891  1.00  0.00
ATOM   2681  O   LYS   167       7.121   2.809   9.806  1.00  0.00
ATOM   2682  N   PHE   168       7.278   4.383  11.406  1.00  0.00
ATOM   2683  H   PHE   168       7.586   4.614  12.340  1.00  0.00
ATOM   2684  CA  PHE   168       6.480   5.363  10.679  1.00  0.00
ATOM   2685  HA  PHE   168       5.707   4.856  10.103  1.00  0.00
ATOM   2686  CB  PHE   168       5.807   6.334  11.652  1.00  0.00
ATOM   2687  HB2 PHE   168       6.553   6.978  12.116  1.00  0.00
ATOM   2688  HB3 PHE   168       5.076   6.947  11.124  1.00  0.00
ATOM   2689  CG  PHE   168       5.070   5.655  12.770  1.00  0.00
ATOM   2690  CD1 PHE   168       3.832   5.074  12.551  1.00  0.00
ATOM   2691  HD1 PHE   168       3.395   5.114  11.554  1.00  0.00
ATOM   2692  CE1 PHE   168       3.151   4.450  13.580  1.00  0.00
ATOM   2693  HE1 PHE   168       2.177   3.998  13.395  1.00  0.00
ATOM   2694  CZ  PHE   168       3.706   4.399  14.842  1.00  0.00
ATOM   2695  HZ  PHE   168       3.172   3.907  15.654  1.00  0.00
ATOM   2696  CE2 PHE   168       4.939   4.974  15.074  1.00  0.00
ATOM   2697  HE2 PHE   168       5.381   4.937  16.070  1.00  0.00
ATOM   2698  CD2 PHE   168       5.615   5.597  14.042  1.00  0.00
ATOM   2699  HD2 PHE   168       6.589   6.051  14.224  1.00  0.00
ATOM   2700  C   PHE   168       7.335   6.134   9.678  1.00  0.00
ATOM   2701  O   PHE   168       8.539   6.298   9.871  1.00  0.00
ATOM   2702  N   PRO   169       6.702   6.606   8.608  1.00  0.00
ATOM   2703  CD  PRO   169       5.295   6.333   8.240  1.00  0.00
ATOM   2704  HD2 PRO   169       4.639   6.733   9.012  1.00  0.00
ATOM   2705  HD3 PRO   169       5.148   5.255   8.162  1.00  0.00
ATOM   2706  CG  PRO   169       5.125   7.030   6.920  1.00  0.00
ATOM   2707  HG2 PRO   169       4.606   7.975   7.081  1.00  0.00
ATOM   2708  HG3 PRO   169       4.533   6.399   6.257  1.00  0.00
ATOM   2709  CB  PRO   169       6.493   7.248   6.367  1.00  0.00
ATOM   2710  HB2 PRO   169       6.456   8.188   5.816  1.00  0.00
ATOM   2711  HB3 PRO   169       6.883   6.463   5.718  1.00  0.00
ATOM   2712  CA  PRO   169       7.390   7.401   7.600  1.00  0.00
ATOM   2713  HA  PRO   169       8.400   7.017   7.462  1.00  0.00
ATOM   2714  C   PRO   169       7.458   8.862   8.056  1.00  0.00
ATOM   2715  O   PRO   169       6.559   9.656   7.748  1.00  0.00
ATOM   2716  N   ILE   170       8.513   9.199   8.796  1.00  0.00
ATOM   2717  H   ILE   170       9.228   8.510   8.982  1.00  0.00
ATOM   2718  CA  ILE   170       8.619  10.504   9.453  1.00  0.00
ATOM   2719  HA  ILE   170       7.889  10.623  10.254  1.00  0.00
ATOM   2720  CB  ILE   170      10.050  10.763  10.013  1.00  0.00
ATOM   2721  HB  ILE   170      10.765  10.666   9.196  1.00  0.00
ATOM   2722  CG2 ILE   170      10.163  12.170  10.629  1.00  0.00
ATOM   2723 HG21 ILE   170       9.448  12.267  11.446  1.00  0.00
ATOM   2724 HG22 ILE   170      11.173  12.320  11.010  1.00  0.00
ATOM   2725 HG23 ILE   170       9.947  12.919   9.867  1.00  0.00
ATOM   2726  CG1 ILE   170      10.461   9.670  11.015  1.00  0.00
ATOM   2727 HG12 ILE   170      10.516   8.737  10.455  1.00  0.00
ATOM   2728 HG13 ILE   170      11.455   9.935  11.376  1.00  0.00
ATOM   2729  CD1 ILE   170       9.518   9.496  12.202  1.00  0.00
ATOM   2730 HD11 ILE   170       8.524   9.230  11.841  1.00  0.00
ATOM   2731 HD12 ILE   170       9.892   8.704  12.851  1.00  0.00
ATOM   2732 HD13 ILE   170       9.463  10.429  12.763  1.00  0.00
ATOM   2733  C   ILE   170       8.178  11.661   8.550  1.00  0.00
ATOM   2734  O   ILE   170       7.323  12.465   8.936  1.00  0.00
ATOM   2735  N   LYS   171       8.742  11.712   7.343  1.00  0.00
ATOM   2736  H   LYS   171       9.408  10.996   7.089  1.00  0.00
ATOM   2737  CA  LYS   171       8.514  12.815   6.404  1.00  0.00
ATOM   2738  HA  LYS   171       8.634  13.769   6.918  1.00  0.00
ATOM   2739  CB  LYS   171       9.520  12.749   5.253  1.00  0.00
ATOM   2740  HB2 LYS   171       9.485  11.737   4.851  1.00  0.00
ATOM   2741  HB3 LYS   171       9.185  13.454   4.492  1.00  0.00
ATOM   2742  CG  LYS   171      10.945  13.084   5.661  1.00  0.00
ATOM   2743  HG2 LYS   171      10.920  13.949   6.323  1.00  0.00
ATOM   2744  HG3 LYS   171      11.360  12.230   6.195  1.00  0.00
ATOM   2745  CD  LYS   171      11.807  13.394   4.460  1.00  0.00
ATOM   2746  HD2 LYS   171      11.866  12.505   3.832  1.00  0.00
ATOM   2747  HD3 LYS   171      11.344  14.205   3.897  1.00  0.00
ATOM   2748  CE  LYS   171      13.202  13.806   4.883  1.00  0.00
ATOM   2749  HE2 LYS   171      13.120  14.651   5.568  1.00  0.00
ATOM   2750  HE3 LYS   171      13.669  12.966   5.398  1.00  0.00
ATOM   2751  NZ  LYS   171      14.035  14.196   3.710  1.00  0.00
ATOM   2752  HZ1 LYS   171      13.602  14.974   3.234  1.00  0.00
ATOM   2753  HZ2 LYS   171      14.956  14.464   4.026  1.00  0.00
ATOM   2754  HZ3 LYS   171      14.111  13.413   3.076  1.00  0.00
ATOM   2755  C   LYS   171       7.090  12.894   5.847  1.00  0.00
ATOM   2756  O   LYS   171       6.726  13.895   5.229  1.00  0.00
ATOM   2757  N   TRP   172       6.297  11.842   6.065  1.00  0.00
ATOM   2758  H   TRP   172       6.676  11.044   6.555  1.00  0.00
ATOM   2759  CA  TRP   172       4.905  11.778   5.606  1.00  0.00
ATOM   2760  HA  TRP   172       4.708  12.586   4.901  1.00  0.00
ATOM   2761  CB  TRP   172       4.642  10.441   4.905  1.00  0.00
ATOM   2762  HB2 TRP   172       5.096   9.643   5.491  1.00  0.00
ATOM   2763  HB3 TRP   172       3.571  10.261   4.815  1.00  0.00
ATOM   2764  CG  TRP   172       5.211  10.337   3.524  1.00  0.00
ATOM   2765  CD1 TRP   172       4.543  10.515   2.348  1.00  0.00
ATOM   2766  HD1 TRP   172       3.483  10.761   2.416  1.00  0.00
ATOM   2767  NE1 TRP   172       5.396  10.336   1.288  1.00  0.00
ATOM   2768  HE1 TRP   172       5.146  10.426   0.313  1.00  0.00
ATOM   2769  CE2 TRP   172       6.641  10.019   1.763  1.00  0.00
ATOM   2770  CZ2 TRP   172       7.827   9.745   1.077  1.00  0.00
ATOM   2771  HZ2 TRP   172       7.813   9.764  -0.013  1.00  0.00
ATOM   2772  CH2 TRP   172       8.941   9.468   1.825  1.00  0.00
ATOM   2773  HH2 TRP   172       9.885   9.259   1.322  1.00  0.00
ATOM   2774  CZ3 TRP   172       8.897   9.445   3.231  1.00  0.00
ATOM   2775  HZ3 TRP   172       9.788   9.217   3.817  1.00  0.00
ATOM   2776  CE3 TRP   172       7.717   9.713   3.915  1.00  0.00
ATOM   2777  HE3 TRP   172       7.733   9.690   5.004  1.00  0.00
ATOM   2778  CD2 TRP   172       6.562  10.009   3.174  1.00  0.00
ATOM   2779  C   TRP   172       3.899  11.929   6.747  1.00  0.00
ATOM   2780  O   TRP   172       2.694  11.957   6.512  1.00  0.00
ATOM   2781  N   THR   173       4.401  12.027   7.975  1.00  0.00
ATOM   2782  H   THR   173       5.402  12.106   8.086  1.00  0.00
ATOM   2783  CA  THR   173       3.572  11.971   9.178  1.00  0.00
ATOM   2784  HA  THR   173       2.599  11.523   8.979  1.00  0.00
ATOM   2785  CB  THR   173       4.291  11.130  10.274  1.00  0.00
ATOM   2786  HB  THR   173       5.138  11.706  10.647  1.00  0.00
ATOM   2787  CG2 THR   173       3.361  10.792  11.428  1.00  0.00
ATOM   2788 HG21 THR   173       2.515  10.215  11.055  1.00  0.00
ATOM   2789 HG22 THR   173       3.902  10.205  12.170  1.00  0.00
ATOM   2790 HG23 THR   173       3.000  11.713  11.886  1.00  0.00
ATOM   2791  OG1 THR   173       4.808   9.918   9.699  1.00  0.00
ATOM   2792  HG1 THR   173       5.250   9.405  10.379  1.00  0.00
ATOM   2793  C   THR   173       3.251  13.375   9.713  1.00  0.00
ATOM   2794  O   THR   173       4.141  14.220   9.817  1.00  0.00
ATOM   2795  N   ALA   174       1.985  13.611  10.051  1.00  0.00
ATOM   2796  H   ALA   174       1.297  12.892   9.881  1.00  0.00
ATOM   2797  CA  ALA   174       1.528  14.901  10.597  1.00  0.00
ATOM   2798  HA  ALA   174       1.779  15.676   9.873  1.00  0.00
ATOM   2799  CB  ALA   174       0.011  14.888  10.792  1.00  0.00
ATOM   2800  HB1 ALA   174      -0.256  14.122  11.521  1.00  0.00
ATOM   2801  HB2 ALA   174      -0.317  15.863  11.154  1.00  0.00
ATOM   2802  HB3 ALA   174      -0.477  14.670   9.842  1.00  0.00
ATOM   2803  C   ALA   174       2.228  15.252  11.911  1.00  0.00
ATOM   2804  O   ALA   174       2.486  14.368  12.725  1.00  0.00
ATOM   2805  N   PRO   175       2.535  16.547  12.128  1.00  0.00
ATOM   2806  CD  PRO   175       2.222  17.714  11.286  1.00  0.00
ATOM   2807  HD2 PRO   175       1.239  17.587  10.834  1.00  0.00
ATOM   2808  HD3 PRO   175       2.972  17.812  10.501  1.00  0.00
ATOM   2809  CG  PRO   175       2.264  18.848  12.262  1.00  0.00
ATOM   2810  HG2 PRO   175       1.298  18.956  12.753  1.00  0.00
ATOM   2811  HG3 PRO   175       2.515  19.776  11.747  1.00  0.00
ATOM   2812  CB  PRO   175       3.333  18.474  13.236  1.00  0.00
ATOM   2813  HB2 PRO   175       3.130  18.916  14.211  1.00  0.00
ATOM   2814  HB3 PRO   175       4.320  18.787  12.894  1.00  0.00
ATOM   2815  CA  PRO   175       3.274  16.940  13.334  1.00  0.00
ATOM   2816  HA  PRO   175       4.266  16.494  13.267  1.00  0.00
ATOM   2817  C   PRO   175       2.600  16.495  14.643  1.00  0.00
ATOM   2818  O   PRO   175       3.294  16.067  15.575  1.00  0.00
ATOM   2819  N   GLU   176       1.269  16.581  14.706  1.00  0.00
ATOM   2820  H   GLU   176       0.749  17.008  13.952  1.00  0.00
ATOM   2821  CA  GLU   176       0.543  16.190  15.914  1.00  0.00
ATOM   2822  HA  GLU   176       1.034  16.624  16.786  1.00  0.00
ATOM   2823  CB  GLU   176      -0.914  16.677  15.878  1.00  0.00
ATOM   2824  HB2 GLU   176      -1.176  16.929  16.905  1.00  0.00
ATOM   2825  HB3 GLU   176      -0.916  17.582  15.270  1.00  0.00
ATOM   2826  CG  GLU   176      -1.937  15.687  15.320  1.00  0.00
ATOM   2827  HG2 GLU   176      -1.530  14.689  15.480  1.00  0.00
ATOM   2828  HG3 GLU   176      -2.851  15.804  15.902  1.00  0.00
ATOM   2829  CD  GLU   176      -2.248  15.877  13.842  1.00  0.00
ATOM   2830  OE1 GLU   176      -1.618  16.726  13.177  1.00  0.00
ATOM   2831  OE2 GLU   176      -3.145  15.163  13.344  1.00  0.00
ATOM   2832  C   GLU   176       0.638  14.681  16.178  1.00  0.00
ATOM   2833  O   GLU   176       0.567  14.236  17.325  1.00  0.00
ATOM   2834  N   ALA   177       0.820  13.902  15.112  1.00  0.00
ATOM   2835  H   ALA   177       0.733  14.286  14.182  1.00  0.00
ATOM   2836  CA  ALA   177       1.056  12.470  15.250  1.00  0.00
ATOM   2837  HA  ALA   177       0.365  12.096  16.006  1.00  0.00
ATOM   2838  CB  ALA   177       0.779  11.756  13.946  1.00  0.00
ATOM   2839  HB1 ALA   177       1.469  12.113  13.182  1.00  0.00
ATOM   2840  HB2 ALA   177       0.913  10.683  14.083  1.00  0.00
ATOM   2841  HB3 ALA   177      -0.245  11.956  13.632  1.00  0.00
ATOM   2842  C   ALA   177       2.478  12.171  15.749  1.00  0.00
ATOM   2843  O   ALA   177       2.682  11.233  16.520  1.00  0.00
ATOM   2844  N   ILE   178       3.448  12.970  15.310  1.00  0.00
ATOM   2845  H   ILE   178       3.225  13.682  14.629  1.00  0.00
ATOM   2846  CA  ILE   178       4.840  12.823  15.726  1.00  0.00
ATOM   2847  HA  ILE   178       5.135  11.774  15.753  1.00  0.00
ATOM   2848  CB  ILE   178       5.802  13.610  14.786  1.00  0.00
ATOM   2849  HB  ILE   178       5.353  14.579  14.568  1.00  0.00
ATOM   2850  CG2 ILE   178       7.184  13.818  15.432  1.00  0.00
ATOM   2851 HG21 ILE   178       7.634  12.849  15.650  1.00  0.00
ATOM   2852 HG22 ILE   178       7.827  14.370  14.747  1.00  0.00
ATOM   2853 HG23 ILE   178       7.072  14.382  16.358  1.00  0.00
ATOM   2854  CG1 ILE   178       5.940  12.892  13.440  1.00  0.00
ATOM   2855 HG12 ILE   178       6.678  12.099  13.566  1.00  0.00
ATOM   2856 HG13 ILE   178       4.971  12.451  13.203  1.00  0.00
ATOM   2857  CD1 ILE   178       6.369  13.808  12.306  1.00  0.00
ATOM   2858 HD11 ILE   178       7.338  14.248  12.541  1.00  0.00
ATOM   2859 HD12 ILE   178       6.447  13.233  11.383  1.00  0.00
ATOM   2860 HD13 ILE   178       5.632  14.600  12.179  1.00  0.00
ATOM   2861  C   ILE   178       5.029  13.283  17.166  1.00  0.00
ATOM   2862  O   ILE   178       5.595  12.552  17.987  1.00  0.00
ATOM   2863  N   ASN   179       4.541  14.487  17.465  1.00  0.00
ATOM   2864  H   ASN   179       4.029  14.998  16.761  1.00  0.00
ATOM   2865  CA  ASN   179       4.797  15.141  18.747  1.00  0.00
ATOM   2866  HA  ASN   179       5.785  14.862  19.112  1.00  0.00
ATOM   2867  CB  ASN   179       4.744  16.669  18.595  1.00  0.00
ATOM   2868  HB2 ASN   179       3.763  16.945  18.207  1.00  0.00
ATOM   2869  HB3 ASN   179       4.888  17.125  19.574  1.00  0.00
ATOM   2870  CG  ASN   179       5.806  17.203  17.650  1.00  0.00
ATOM   2871  OD1 ASN   179       6.938  16.718  17.623  1.00  0.00
ATOM   2872  ND2 ASN   179       5.441  18.214  16.868  1.00  0.00
ATOM   2873 HD21 ASN   179       6.105  18.612  16.219  1.00  0.00
ATOM   2874 HD22 ASN   179       4.502  18.581  16.928  1.00  0.00
ATOM   2875  C   ASN   179       3.871  14.712  19.878  1.00  0.00
ATOM   2876  O   ASN   179       4.278  14.680  21.040  1.00  0.00
ATOM   2877  N   PHE   180       2.626  14.393  19.544  1.00  0.00
ATOM   2878  H   PHE   180       2.321  14.451  18.583  1.00  0.00
ATOM   2879  CA  PHE   180       1.633  14.081  20.565  1.00  0.00
ATOM   2880  HA  PHE   180       2.104  14.066  21.548  1.00  0.00
ATOM   2881  CB  PHE   180       0.523  15.141  20.569  1.00  0.00
ATOM   2882  HB2 PHE   180       0.033  15.192  19.597  1.00  0.00
ATOM   2883  HB3 PHE   180      -0.214  14.899  21.335  1.00  0.00
ATOM   2884  CG  PHE   180       1.019  16.529  20.874  1.00  0.00
ATOM   2885  CD1 PHE   180       1.380  16.885  22.169  1.00  0.00
ATOM   2886  HD1 PHE   180       1.294  16.145  22.965  1.00  0.00
ATOM   2887  CE1 PHE   180       1.846  18.166  22.455  1.00  0.00
ATOM   2888  HE1 PHE   180       2.122  18.431  23.475  1.00  0.00
ATOM   2889  CZ  PHE   180       1.959  19.106  21.438  1.00  0.00
ATOM   2890  HZ  PHE   180       2.325  20.109  21.656  1.00  0.00
ATOM   2891  CE2 PHE   180       1.603  18.764  20.141  1.00  0.00
ATOM   2892  HE2 PHE   180       1.686  19.498  19.338  1.00  0.00
ATOM   2893  CD2 PHE   180       1.139  17.476  19.864  1.00  0.00
ATOM   2894  HD2 PHE   180       0.865  17.202  18.845  1.00  0.00
ATOM   2895  C   PHE   180       1.063  12.675  20.448  1.00  0.00
ATOM   2896  O   PHE   180       0.233  12.274  21.259  1.00  0.00
ATOM   2897  N   GLY   181       1.522  11.927  19.446  1.00  0.00
ATOM   2898  H   GLY   181       2.185  12.325  18.797  1.00  0.00
ATOM   2899  CA  GLY   181       1.100  10.536  19.245  1.00  0.00
ATOM   2900  HA2 GLY   181       1.785  10.072  18.535  1.00  0.00
ATOM   2901  HA3 GLY   181       1.164  10.019  20.202  1.00  0.00
ATOM   2902  C   GLY   181      -0.314  10.419  18.714  1.00  0.00
ATOM   2903  O   GLY   181      -0.974   9.396  18.889  1.00  0.00
ATOM   2904  N   CYS   182      -0.766  11.464  18.035  1.00  0.00
ATOM   2905  H   CYS   182      -0.145  12.232  17.822  1.00  0.00
ATOM   2906  CA  CYS   182      -2.157  11.581  17.654  1.00  0.00
ATOM   2907  HA  CYS   182      -2.763  10.880  18.226  1.00  0.00
ATOM   2908  CB  CYS   182      -2.651  12.993  17.934  1.00  0.00
ATOM   2909  HB2 CYS   182      -2.374  13.319  18.937  1.00  0.00
ATOM   2910  HB3 CYS   182      -2.263  13.702  17.202  1.00  0.00
ATOM   2911  SG  CYS   182      -4.413  13.114  17.848  1.00  0.00
ATOM   2912  HG  CYS   182      -4.478  14.412  18.130  1.00  0.00
ATOM   2913  C   CYS   182      -2.399  11.207  16.198  1.00  0.00
ATOM   2914  O   CYS   182      -2.363  12.054  15.295  1.00  0.00
ATOM   2915  N   PHE   183      -2.646   9.923  15.973  1.00  0.00
ATOM   2916  H   PHE   183      -2.585   9.246  16.721  1.00  0.00
ATOM   2917  CA  PHE   183      -2.962   9.449  14.641  1.00  0.00
ATOM   2918  HA  PHE   183      -2.557  10.140  13.902  1.00  0.00
ATOM   2919  CB  PHE   183      -2.362   8.065  14.398  1.00  0.00
ATOM   2920  HB2 PHE   183      -2.602   7.417  15.240  1.00  0.00
ATOM   2921  HB3 PHE   183      -2.759   7.630  13.480  1.00  0.00
ATOM   2922  CG  PHE   183      -0.863   8.060  14.263  1.00  0.00
ATOM   2923  CD1 PHE   183      -0.263   8.227  13.017  1.00  0.00
ATOM   2924  HD1 PHE   183      -0.891   8.372  12.139  1.00  0.00
ATOM   2925  CE1 PHE   183       1.129   8.209  12.886  1.00  0.00
ATOM   2926  HE1 PHE   183       1.586   8.342  11.905  1.00  0.00
ATOM   2927  CZ  PHE   183       1.936   8.021  14.015  1.00  0.00
ATOM   2928  HZ  PHE   183       3.022   8.006  13.918  1.00  0.00
ATOM   2929  CE2 PHE   183       1.347   7.851  15.264  1.00  0.00
ATOM   2930  HE2 PHE   183       1.968   7.704  16.148  1.00  0.00
ATOM   2931  CD2 PHE   183      -0.048   7.870  15.383  1.00  0.00
ATOM   2932  HD2 PHE   183      -0.513   7.734  16.359  1.00  0.00
ATOM   2933  C   PHE   183      -4.473   9.421  14.483  1.00  0.00
ATOM   2934  O   PHE   183      -5.179   8.809  15.289  1.00  0.00
ATOM   2935  N   THR   184      -4.955  10.122  13.461  1.00  0.00
ATOM   2936  H   THR   184      -4.303  10.631  12.881  1.00  0.00
ATOM   2937  CA  THR   184      -6.375  10.168  13.113  1.00  0.00
ATOM   2938  HA  THR   184      -6.898   9.310  13.535  1.00  0.00
ATOM   2939  CB  THR   184      -7.066  11.463  13.611  1.00  0.00
ATOM   2940  HB  THR   184      -8.113  11.429  13.311  1.00  0.00
ATOM   2941  CG2 THR   184      -6.975  11.610  15.134  1.00  0.00
ATOM   2942 HG21 THR   184      -5.928  11.645  15.435  1.00  0.00
ATOM   2943 HG22 THR   184      -7.471  12.530  15.442  1.00  0.00
ATOM   2944 HG23 THR   184      -7.461  10.759  15.611  1.00  0.00
ATOM   2945  OG1 THR   184      -6.465  12.598  12.973  1.00  0.00
ATOM   2946  HG1 THR   184      -6.892  13.401  13.280  1.00  0.00
ATOM   2947  C   THR   184      -6.462  10.142  11.593  1.00  0.00
ATOM   2948  O   THR   184      -5.432  10.182  10.910  1.00  0.00
ATOM   2949  N   ILE   185      -7.680  10.090  11.058  1.00  0.00
ATOM   2950  H   ILE   185      -8.484   9.875  11.630  1.00  0.00
ATOM   2951  CA  ILE   185      -7.866  10.199   9.608  1.00  0.00
ATOM   2952  HA  ILE   185      -7.207   9.524   9.063  1.00  0.00
ATOM   2953  CB  ILE   185      -9.349   9.945   9.174  1.00  0.00
ATOM   2954  HB  ILE   185      -9.690   9.021   9.642  1.00  0.00
ATOM   2955  CG2 ILE   185     -10.268  11.098   9.590  1.00  0.00
ATOM   2956 HG21 ILE   185      -9.928  12.022   9.122  1.00  0.00
ATOM   2957 HG22 ILE   185     -11.288  10.883   9.271  1.00  0.00
ATOM   2958 HG23 ILE   185     -10.243  11.210  10.674  1.00  0.00
ATOM   2959  CG1 ILE   185      -9.448   9.671   7.666  1.00  0.00
ATOM   2960 HG12 ILE   185     -10.506   9.708   7.406  1.00  0.00
ATOM   2961 HG13 ILE   185      -8.923  10.482   7.162  1.00  0.00
ATOM   2962  CD1 ILE   185      -8.863   8.335   7.224  1.00  0.00
ATOM   2963 HD11 ILE   185      -9.389   7.523   7.727  1.00  0.00
ATOM   2964 HD12 ILE   185      -8.977   8.227   6.145  1.00  0.00
ATOM   2965 HD13 ILE   185      -7.805   8.298   7.482  1.00  0.00
ATOM   2966  C   ILE   185      -7.329  11.547   9.093  1.00  0.00
ATOM   2967  O   ILE   185      -6.933  11.665   7.935  1.00  0.00
ATOM   2968  N   LYS   186      -7.294  12.550   9.971  1.00  0.00
ATOM   2969  H   LYS   186      -7.718  12.434  10.880  1.00  0.00
ATOM   2970  CA  LYS   186      -6.770  13.866   9.612  1.00  0.00
ATOM   2971  HA  LYS   186      -7.111  14.129   8.611  1.00  0.00
ATOM   2972  CB  LYS   186      -7.245  14.948  10.593  1.00  0.00
ATOM   2973  HB2 LYS   186      -6.922  14.636  11.586  1.00  0.00
ATOM   2974  HB3 LYS   186      -6.732  15.870  10.317  1.00  0.00
ATOM   2975  CG  LYS   186      -8.763  15.191  10.602  1.00  0.00
ATOM   2976  HG2 LYS   186      -9.249  14.267  10.914  1.00  0.00
ATOM   2977  HG3 LYS   186      -8.974  15.976  11.328  1.00  0.00
ATOM   2978  CD  LYS   186      -9.294  15.608   9.233  1.00  0.00
ATOM   2979  HD2 LYS   186      -8.770  16.512   8.922  1.00  0.00
ATOM   2980  HD3 LYS   186      -9.087  14.806   8.525  1.00  0.00
ATOM   2981  CE  LYS   186     -10.795  15.879   9.270  1.00  0.00
ATOM   2982  HE2 LYS   186     -11.276  15.057   9.801  1.00  0.00
ATOM   2983  HE3 LYS   186     -10.960  16.809   9.814  1.00  0.00
ATOM   2984  NZ  LYS   186     -11.376  15.993   7.901  1.00  0.00
ATOM   2985  HZ1 LYS   186     -11.223  15.132   7.397  1.00  0.00
ATOM   2986  HZ2 LYS   186     -12.368  16.172   7.970  1.00  0.00
ATOM   2987  HZ3 LYS   186     -10.931  16.755   7.409  1.00  0.00
ATOM   2988  C   LYS   186      -5.241  13.879   9.472  1.00  0.00
ATOM   2989  O   LYS   186      -4.706  14.683   8.706  1.00  0.00
ATOM   2990  N   SER   187      -4.543  12.995  10.190  1.00  0.00
ATOM   2991  H   SER   187      -4.976  12.481  10.944  1.00  0.00
ATOM   2992  CA  SER   187      -3.098  12.853   9.992  1.00  0.00
ATOM   2993  HA  SER   187      -2.670  13.842   9.831  1.00  0.00
ATOM   2994  CB  SER   187      -2.393  12.202  11.193  1.00  0.00
ATOM   2995  HB2 SER   187      -1.345  12.059  10.932  1.00  0.00
ATOM   2996  HB3 SER   187      -2.467  12.885  12.039  1.00  0.00
ATOM   2997  OG  SER   187      -2.965  10.958  11.541  1.00  0.00
ATOM   2998  HG  SER   187      -2.496  10.589  12.293  1.00  0.00
ATOM   2999  C   SER   187      -2.802  12.115   8.690  1.00  0.00
ATOM   3000  O   SER   187      -1.767  12.349   8.063  1.00  0.00
ATOM   3001  N   ASN   188      -3.716  11.236   8.276  1.00  0.00
ATOM   3002  H   ASN   188      -4.438  10.915   8.904  1.00  0.00
ATOM   3003  CA  ASN   188      -3.646  10.647   6.936  1.00  0.00
ATOM   3004  HA  ASN   188      -2.650  10.234   6.778  1.00  0.00
ATOM   3005  CB  ASN   188      -4.673   9.527   6.755  1.00  0.00
ATOM   3006  HB2 ASN   188      -5.595   9.816   7.260  1.00  0.00
ATOM   3007  HB3 ASN   188      -4.867   9.402   5.690  1.00  0.00
ATOM   3008  CG  ASN   188      -4.205   8.204   7.321  1.00  0.00
ATOM   3009  OD1 ASN   188      -3.018   8.006   7.601  1.00  0.00
ATOM   3010  ND2 ASN   188      -5.143   7.281   7.494  1.00  0.00
ATOM   3011 HD21 ASN   188      -4.894   6.376   7.868  1.00  0.00
ATOM   3012 HD22 ASN   188      -6.102   7.487   7.250  1.00  0.00
ATOM   3013  C   ASN   188      -3.814  11.687   5.833  1.00  0.00
ATOM   3014  O   ASN   188      -3.170  11.583   4.787  1.00  0.00
ATOM   3015  N   VAL   189      -4.670  12.686   6.060  1.00  0.00
ATOM   3016  H   VAL   189      -5.301  12.647   6.847  1.00  0.00
ATOM   3017  CA  VAL   189      -4.823  13.785   5.100  1.00  0.00
ATOM   3018  HA  VAL   189      -4.994  13.381   4.102  1.00  0.00
ATOM   3019  CB  VAL   189      -5.994  14.753   5.452  1.00  0.00
ATOM   3020  HB  VAL   189      -5.818  15.172   6.443  1.00  0.00
ATOM   3021  CG1 VAL   189      -6.087  15.880   4.435  1.00  0.00
ATOM   3022 HG11 VAL   189      -6.263  15.461   3.444  1.00  0.00
ATOM   3023 HG12 VAL   189      -6.910  16.543   4.701  1.00  0.00
ATOM   3024 HG13 VAL   189      -5.154  16.444   4.430  1.00  0.00
ATOM   3025  CG2 VAL   189      -7.324  14.005   5.503  1.00  0.00
ATOM   3026 HG21 VAL   189      -7.274  13.225   6.263  1.00  0.00
ATOM   3027 HG22 VAL   189      -8.124  14.702   5.751  1.00  0.00
ATOM   3028 HG23 VAL   189      -7.524  13.553   4.532  1.00  0.00
ATOM   3029  C   VAL   189      -3.492  14.536   4.911  1.00  0.00
ATOM   3030  O   VAL   189      -3.117  14.853   3.781  1.00  0.00
ATOM   3031  N   TRP   190      -2.775  14.798   6.006  1.00  0.00
ATOM   3032  H   TRP   190      -3.163  14.638   6.925  1.00  0.00
ATOM   3033  CA  TRP   190      -1.418  15.353   5.910  1.00  0.00
ATOM   3034  HA  TRP   190      -1.469  16.360   5.495  1.00  0.00
ATOM   3035  CB  TRP   190      -0.739  15.423   7.279  1.00  0.00
ATOM   3036  HB2 TRP   190      -1.368  15.991   7.964  1.00  0.00
ATOM   3037  HB3 TRP   190      -0.581  14.421   7.678  1.00  0.00
ATOM   3038  CG  TRP   190       0.610  16.101   7.268  1.00  0.00
ATOM   3039  CD1 TRP   190       1.799  15.575   6.827  1.00  0.00
ATOM   3040  HD1 TRP   190       1.771  14.558   6.437  1.00  0.00
ATOM   3041  NE1 TRP   190       2.814  16.494   6.983  1.00  0.00
ATOM   3042  HE1 TRP   190       3.782  16.351   6.732  1.00  0.00
ATOM   3043  CE2 TRP   190       2.295  17.635   7.536  1.00  0.00
ATOM   3044  CZ2 TRP   190       2.927  18.836   7.880  1.00  0.00
ATOM   3045  HZ2 TRP   190       3.998  18.929   7.700  1.00  0.00
ATOM   3046  CH2 TRP   190       2.149  19.833   8.430  1.00  0.00
ATOM   3047  HH2 TRP   190       2.606  20.782   8.707  1.00  0.00
ATOM   3048  CZ3 TRP   190       0.769  19.652   8.643  1.00  0.00
ATOM   3049  HZ3 TRP   190       0.161  20.442   9.084  1.00  0.00
ATOM   3050  CE3 TRP   190       0.137  18.452   8.294  1.00  0.00
ATOM   3051  HE3 TRP   190      -0.934  18.361   8.473  1.00  0.00
ATOM   3052  CD2 TRP   190       0.908  17.423   7.732  1.00  0.00
ATOM   3053  C   TRP   190      -0.591  14.487   4.973  1.00  0.00
ATOM   3054  O   TRP   190      -0.034  14.982   3.991  1.00  0.00
ATOM   3055  N   SER   191      -0.536  13.191   5.278  1.00  0.00
ATOM   3056  H   SER   191      -0.969  12.868   6.132  1.00  0.00
ATOM   3057  CA  SER   191       0.190  12.224   4.463  1.00  0.00
ATOM   3058  HA  SER   191       1.257  12.443   4.494  1.00  0.00
ATOM   3059  CB  SER   191      -0.032  10.809   4.987  1.00  0.00
ATOM   3060  HB2 SER   191      -1.100  10.590   4.985  1.00  0.00
ATOM   3061  HB3 SER   191       0.484  10.102   4.337  1.00  0.00
ATOM   3062  OG  SER   191       0.469  10.691   6.302  1.00  0.00
ATOM   3063  HG  SER   191       0.324   9.797   6.621  1.00  0.00
ATOM   3064  C   SER   191      -0.201  12.310   2.995  1.00  0.00
ATOM   3065  O   SER   191       0.666  12.291   2.117  1.00  0.00
ATOM   3066  N   PHE   192      -1.504  12.423   2.737  1.00  0.00
ATOM   3067  H   PHE   192      -2.174  12.371   3.491  1.00  0.00
ATOM   3068  CA  PHE   192      -2.005  12.523   1.374  1.00  0.00
ATOM   3069  HA  PHE   192      -1.644  11.677   0.788  1.00  0.00
ATOM   3070  CB  PHE   192      -3.537  12.513   1.354  1.00  0.00
ATOM   3071  HB2 PHE   192      -3.900  11.600   1.826  1.00  0.00
ATOM   3072  HB3 PHE   192      -3.941  13.378   1.879  1.00  0.00
ATOM   3073  CG  PHE   192      -4.117  12.541  -0.028  1.00  0.00
ATOM   3074  CD1 PHE   192      -4.164  11.388  -0.800  1.00  0.00
ATOM   3075  HD1 PHE   192      -3.785  10.454  -0.385  1.00  0.00
ATOM   3076  CE1 PHE   192      -4.684  11.414  -2.081  1.00  0.00
ATOM   3077  HE1 PHE   192      -4.715  10.500  -2.675  1.00  0.00
ATOM   3078  CZ  PHE   192      -5.168  12.605  -2.613  1.00  0.00
ATOM   3079  HZ  PHE   192      -5.575  12.631  -3.624  1.00  0.00
ATOM   3080  CE2 PHE   192      -5.130  13.765  -1.849  1.00  0.00
ATOM   3081  HE2 PHE   192      -5.515  14.702  -2.252  1.00  0.00
ATOM   3082  CD2 PHE   192      -4.598  13.727  -0.564  1.00  0.00
ATOM   3083  HD2 PHE   192      -4.555  14.636   0.035  1.00  0.00
ATOM   3084  C   PHE   192      -1.459  13.754   0.642  1.00  0.00
ATOM   3085  O   PHE   192      -1.141  13.680  -0.540  1.00  0.00
ATOM   3086  N   GLY   193      -1.356  14.874   1.356  1.00  0.00
ATOM   3087  H   GLY   193      -1.699  14.884   2.306  1.00  0.00
ATOM   3088  CA  GLY   193      -0.764  16.095   0.821  1.00  0.00
ATOM   3089  HA2 GLY   193      -1.334  16.396  -0.058  1.00  0.00
ATOM   3090  HA3 GLY   193      -0.833  16.872   1.582  1.00  0.00
ATOM   3091  C   GLY   193       0.689  15.915   0.429  1.00  0.00
ATOM   3092  O   GLY   193       1.126  16.421  -0.607  1.00  0.00
ATOM   3093  N   ILE   194       1.441  15.193   1.261  1.00  0.00
ATOM   3094  H   ILE   194       1.068  14.925   2.160  1.00  0.00
ATOM   3095  CA  ILE   194       2.828  14.841   0.953  1.00  0.00
ATOM   3096  HA  ILE   194       3.385  15.716   0.619  1.00  0.00
ATOM   3097  CB  ILE   194       3.552  14.200   2.174  1.00  0.00
ATOM   3098  HB  ILE   194       3.021  13.291   2.456  1.00  0.00
ATOM   3099  CG2 ILE   194       5.002  13.859   1.843  1.00  0.00
ATOM   3100 HG21 ILE   194       5.535  14.767   1.562  1.00  0.00
ATOM   3101 HG22 ILE   194       5.480  13.413   2.716  1.00  0.00
ATOM   3102 HG23 ILE   194       5.029  13.151   1.014  1.00  0.00
ATOM   3103  CG1 ILE   194       3.494  15.121   3.404  1.00  0.00
ATOM   3104 HG12 ILE   194       2.467  15.480   3.474  1.00  0.00
ATOM   3105 HG13 ILE   194       3.720  14.498   4.269  1.00  0.00
ATOM   3106  CD1 ILE   194       4.452  16.319   3.373  1.00  0.00
ATOM   3107 HD11 ILE   194       4.227  16.943   2.508  1.00  0.00
ATOM   3108 HD12 ILE   194       4.333  16.905   4.284  1.00  0.00
ATOM   3109 HD13 ILE   194       5.480  15.961   3.304  1.00  0.00
ATOM   3110  C   ILE   194       2.863  13.907  -0.264  1.00  0.00
ATOM   3111  O   ILE   194       3.734  14.037  -1.133  1.00  0.00
ATOM   3112  N   LEU   195       1.902  12.987  -0.328  1.00  0.00
ATOM   3113  H   LEU   195       1.289  12.859   0.465  1.00  0.00
ATOM   3114  CA  LEU   195       1.751  12.089  -1.475  1.00  0.00
ATOM   3115  HA  LEU   195       2.686  11.559  -1.657  1.00  0.00
ATOM   3116  CB  LEU   195       0.652  11.061  -1.201  1.00  0.00
ATOM   3117  HB2 LEU   195       1.050  10.503  -0.354  1.00  0.00
ATOM   3118  HB3 LEU   195      -0.205  11.652  -0.876  1.00  0.00
ATOM   3119  CG  LEU   195       0.211  10.084  -2.294  1.00  0.00
ATOM   3120  HG  LEU   195      -0.249  10.656  -3.099  1.00  0.00
ATOM   3121  CD1 LEU   195       1.364   9.296  -2.836  1.00  0.00
ATOM   3122 HD11 LEU   195       1.824   8.723  -2.032  1.00  0.00
ATOM   3123 HD12 LEU   195       1.007   8.615  -3.609  1.00  0.00
ATOM   3124 HD13 LEU   195       2.100   9.976  -3.265  1.00  0.00
ATOM   3125  CD2 LEU   195      -0.820   9.142  -1.726  1.00  0.00
ATOM   3126 HD21 LEU   195      -1.680   9.713  -1.376  1.00  0.00
ATOM   3127 HD22 LEU   195      -1.138   8.443  -2.499  1.00  0.00
ATOM   3128 HD23 LEU   195      -0.388   8.590  -0.892  1.00  0.00
ATOM   3129  C   LEU   195       1.472  12.844  -2.781  1.00  0.00
ATOM   3130  O   LEU   195       1.909  12.421  -3.859  1.00  0.00
ATOM   3131  N   LEU   196       0.754  13.960  -2.676  1.00  0.00
ATOM   3132  H   LEU   196       0.362  14.215  -1.781  1.00  0.00
ATOM   3133  CA  LEU   196       0.470  14.818  -3.827  1.00  0.00
ATOM   3134  HA  LEU   196       0.048  14.225  -4.638  1.00  0.00
ATOM   3135  CB  LEU   196      -0.535  15.902  -3.442  1.00  0.00
ATOM   3136  HB2 LEU   196      -0.794  15.674  -2.407  1.00  0.00
ATOM   3137  HB3 LEU   196      -0.004  16.853  -3.482  1.00  0.00
ATOM   3138  CG  LEU   196      -1.812  15.996  -4.276  1.00  0.00
ATOM   3139  HG  LEU   196      -1.549  16.142  -5.324  1.00  0.00
ATOM   3140  CD1 LEU   196      -2.611  14.721  -4.131  1.00  0.00
ATOM   3141 HD11 LEU   196      -2.875  14.574  -3.084  1.00  0.00
ATOM   3142 HD12 LEU   196      -3.521  14.792  -4.727  1.00  0.00
ATOM   3143 HD13 LEU   196      -2.015  13.877  -4.477  1.00  0.00
ATOM   3144  CD2 LEU   196      -2.653  17.188  -3.845  1.00  0.00
ATOM   3145 HD21 LEU   196      -2.079  18.105  -3.977  1.00  0.00
ATOM   3146 HD22 LEU   196      -3.557  17.235  -4.453  1.00  0.00
ATOM   3147 HD23 LEU   196      -2.927  17.080  -2.795  1.00  0.00
ATOM   3148  C   LEU   196       1.751  15.456  -4.358  1.00  0.00
ATOM   3149  O   LEU   196       1.958  15.519  -5.570  1.00  0.00
ATOM   3150  N   TYR   197       2.605  15.917  -3.445  1.00  0.00
ATOM   3151  H   TYR   197       2.315  15.961  -2.479  1.00  0.00
ATOM   3152  CA  TYR   197       3.932  16.425  -3.794  1.00  0.00
ATOM   3153  HA  TYR   197       3.833  17.272  -4.473  1.00  0.00
ATOM   3154  CB  TYR   197       4.686  16.887  -2.540  1.00  0.00
ATOM   3155  HB2 TYR   197       4.345  17.896  -2.307  1.00  0.00
ATOM   3156  HB3 TYR   197       4.400  16.212  -1.734  1.00  0.00
ATOM   3157  CG  TYR   197       6.191  16.886  -2.688  1.00  0.00
ATOM   3158  CD1 TYR   197       6.939  15.750  -2.382  1.00  0.00
ATOM   3159  HD1 TYR   197       6.423  14.861  -2.020  1.00  0.00
ATOM   3160  CE1 TYR   197       8.323  15.739  -2.531  1.00  0.00
ATOM   3161  HE1 TYR   197       8.894  14.841  -2.298  1.00  0.00
ATOM   3162  CZ  TYR   197       8.972  16.876  -2.976  1.00  0.00
ATOM   3163  OH  TYR   197      10.341  16.868  -3.114  1.00  0.00
ATOM   3164  HH  TYR   197      10.737  16.027  -2.875  1.00  0.00
ATOM   3165  CE2 TYR   197       8.254  18.016  -3.282  1.00  0.00
ATOM   3166  HE2 TYR   197       8.765  18.913  -3.633  1.00  0.00
ATOM   3167  CD2 TYR   197       6.867  18.015  -3.141  1.00  0.00
ATOM   3168  HD2 TYR   197       6.293  18.909  -3.386  1.00  0.00
ATOM   3169  C   TYR   197       4.744  15.372  -4.541  1.00  0.00
ATOM   3170  O   TYR   197       5.405  15.691  -5.530  1.00  0.00
ATOM   3171  N   GLU   198       4.684  14.128  -4.058  1.00  0.00
ATOM   3172  H   GLU   198       4.140  13.956  -3.225  1.00  0.00
ATOM   3173  CA  GLU   198       5.386  12.994  -4.681  1.00  0.00
ATOM   3174  HA  GLU   198       6.455  13.200  -4.721  1.00  0.00
ATOM   3175  CB  GLU   198       5.165  11.723  -3.877  1.00  0.00
ATOM   3176  HB2 GLU   198       4.114  11.716  -3.589  1.00  0.00
ATOM   3177  HB3 GLU   198       5.362  10.891  -4.552  1.00  0.00
ATOM   3178  CG  GLU   198       6.014  11.586  -2.659  1.00  0.00
ATOM   3179  HG2 GLU   198       7.064  11.672  -2.937  1.00  0.00
ATOM   3180  HG3 GLU   198       5.753  12.392  -1.972  1.00  0.00
ATOM   3181  CD  GLU   198       5.780  10.263  -1.989  1.00  0.00
ATOM   3182  OE1 GLU   198       4.653  10.048  -1.489  1.00  0.00
ATOM   3183  OE2 GLU   198       6.715   9.435  -1.978  1.00  0.00
ATOM   3184  C   GLU   198       4.933  12.712  -6.102  1.00  0.00
ATOM   3185  O   GLU   198       5.733  12.290  -6.935  1.00  0.00
ATOM   3186  N   ILE   199       3.641  12.914  -6.355  1.00  0.00
ATOM   3187  H   ILE   199       3.034  13.179  -5.593  1.00  0.00
ATOM   3188  CA  ILE   199       3.042  12.665  -7.665  1.00  0.00
ATOM   3189  HA  ILE   199       3.458  11.767  -8.122  1.00  0.00
ATOM   3190  CB  ILE   199       1.490  12.526  -7.568  1.00  0.00
ATOM   3191  HB  ILE   199       1.122  13.251  -6.842  1.00  0.00
ATOM   3192  CG2 ILE   199       0.822  12.777  -8.922  1.00  0.00
ATOM   3193 HG21 ILE   199       1.189  12.052  -9.648  1.00  0.00
ATOM   3194 HG22 ILE   199      -0.258  12.673  -8.819  1.00  0.00
ATOM   3195 HG23 ILE   199       1.059  13.785  -9.263  1.00  0.00
ATOM   3196  CG1 ILE   199       1.114  11.140  -7.024  1.00  0.00
ATOM   3197 HG12 ILE   199       1.404  10.414  -7.784  1.00  0.00
ATOM   3198 HG13 ILE   199       1.709  10.982  -6.125  1.00  0.00
ATOM   3199  CD1 ILE   199      -0.362  10.964  -6.693  1.00  0.00
ATOM   3200 HD11 ILE   199      -0.958  11.121  -7.592  1.00  0.00
ATOM   3201 HD12 ILE   199      -0.532   9.955  -6.316  1.00  0.00
ATOM   3202 HD13 ILE   199      -0.653  11.689  -5.933  1.00  0.00
ATOM   3203  C   ILE   199       3.450  13.741  -8.669  1.00  0.00
ATOM   3204  O   ILE   199       3.850  13.423  -9.791  1.00  0.00
ATOM   3205  N   VAL   200       3.373  15.005  -8.255  1.00  0.00
ATOM   3206  H   VAL   200       3.009  15.209  -7.335  1.00  0.00
ATOM   3207  CA  VAL   200       3.632  16.125  -9.164  1.00  0.00
ATOM   3208  HA  VAL   200       3.283  15.926 -10.177  1.00  0.00
ATOM   3209  CB  VAL   200       2.969  17.446  -8.658  1.00  0.00
ATOM   3210  HB  VAL   200       2.011  17.195  -8.203  1.00  0.00
ATOM   3211  CG1 VAL   200       3.846  18.170  -7.634  1.00  0.00
ATOM   3212 HG11 VAL   200       4.804  18.422  -8.089  1.00  0.00
ATOM   3213 HG12 VAL   200       3.347  19.083  -7.310  1.00  0.00
ATOM   3214 HG13 VAL   200       4.011  17.521  -6.774  1.00  0.00
ATOM   3215  CG2 VAL   200       2.637  18.368  -9.828  1.00  0.00
ATOM   3216 HG21 VAL   200       1.945  17.864 -10.503  1.00  0.00
ATOM   3217 HG22 VAL   200       2.177  19.282  -9.452  1.00  0.00
ATOM   3218 HG23 VAL   200       3.551  18.617 -10.367  1.00  0.00
ATOM   3219  C   VAL   200       5.127  16.303  -9.498  1.00  0.00
ATOM   3220  O   VAL   200       5.478  16.839 -10.549  1.00  0.00
ATOM   3221  N   THR   201       5.999  15.836  -8.609  1.00  0.00
ATOM   3222  H   THR   201       5.671  15.410  -7.754  1.00  0.00
ATOM   3223  CA  THR   201       7.442  15.990  -8.799  1.00  0.00
ATOM   3224  HA  THR   201       7.634  16.787  -9.517  1.00  0.00
ATOM   3225  CB  THR   201       8.155  16.340  -7.470  1.00  0.00
ATOM   3226  HB  THR   201       9.229  16.376  -7.649  1.00  0.00
ATOM   3227  CG2 THR   201       7.683  17.686  -6.936  1.00  0.00
ATOM   3228 HG21 THR   201       6.608  17.650  -6.757  1.00  0.00
ATOM   3229 HG22 THR   201       8.199  17.908  -6.002  1.00  0.00
ATOM   3230 HG23 THR   201       7.903  18.465  -7.666  1.00  0.00
ATOM   3231  OG1 THR   201       7.874  15.327  -6.503  1.00  0.00
ATOM   3232  HG1 THR   201       8.315  15.541  -5.678  1.00  0.00
ATOM   3233  C   THR   201       8.073  14.736  -9.417  1.00  0.00
ATOM   3234  O   THR   201       9.285  14.703  -9.669  1.00  0.00
ATOM   3235  N   TYR   202       7.235  13.725  -9.668  1.00  0.00
ATOM   3236  H   TYR   202       6.276  13.836  -9.370  1.00  0.00
ATOM   3237  CA  TYR   202       7.647  12.426 -10.222  1.00  0.00
ATOM   3238  HA  TYR   202       6.768  11.787 -10.314  1.00  0.00
ATOM   3239  CB  TYR   202       8.306  12.561 -11.610  1.00  0.00
ATOM   3240  HB2 TYR   202       9.133  13.262 -11.499  1.00  0.00
ATOM   3241  HB3 TYR   202       8.695  11.580 -11.881  1.00  0.00
ATOM   3242  CG  TYR   202       7.371  13.051 -12.696  1.00  0.00
ATOM   3243  CD1 TYR   202       7.185  14.417 -12.920  1.00  0.00
ATOM   3244  HD1 TYR   202       7.731  15.129 -12.302  1.00  0.00
ATOM   3245  CE1 TYR   202       6.320  14.876 -13.912  1.00  0.00
ATOM   3246  HE1 TYR   202       6.179  15.944 -14.073  1.00  0.00
ATOM   3247  CZ  TYR   202       5.633  13.962 -14.691  1.00  0.00
ATOM   3248  OH  TYR   202       4.781  14.407 -15.676  1.00  0.00
ATOM   3249  HH  TYR   202       4.741  15.364 -15.732  1.00  0.00
ATOM   3250  CE2 TYR   202       5.802  12.603 -14.489  1.00  0.00
ATOM   3251  HE2 TYR   202       5.258  11.885 -15.104  1.00  0.00
ATOM   3252  CD2 TYR   202       6.671  12.154 -13.495  1.00  0.00
ATOM   3253  HD2 TYR   202       6.809  11.084 -13.335  1.00  0.00
ATOM   3254  C   TYR   202       8.538  11.649  -9.251  1.00  0.00
ATOM   3255  O   TYR   202       9.659  11.267  -9.584  1.00  0.00
ATOM   3256  N   GLY   203       8.026  11.439  -8.042  1.00  0.00
ATOM   3257  H   GLY   203       7.172  11.906  -7.775  1.00  0.00
ATOM   3258  CA  GLY   203       8.657  10.551  -7.077  1.00  0.00
ATOM   3259  HA2 GLY   203       7.886  10.280  -6.357  1.00  0.00
ATOM   3260  HA3 GLY   203       8.966   9.664  -7.630  1.00  0.00
ATOM   3261  C   GLY   203       9.853  11.109  -6.333  1.00  0.00
ATOM   3262  O   GLY   203      10.660  10.346  -5.792  1.00  0.00
ATOM   3263  N   LYS   204       9.972  12.432  -6.299  1.00  0.00
ATOM   3264  H   LYS   204       9.365  13.011  -6.862  1.00  0.00
ATOM   3265  CA  LYS   204      11.012  13.084  -5.510  1.00  0.00
ATOM   3266  HA  LYS   204      11.977  12.627  -5.729  1.00  0.00
ATOM   3267  CB  LYS   204      11.092  14.575  -5.839  1.00  0.00
ATOM   3268  HB2 LYS   204      10.070  14.955  -5.867  1.00  0.00
ATOM   3269  HB3 LYS   204      11.636  15.057  -5.026  1.00  0.00
ATOM   3270  CG  LYS   204      11.780  14.877  -7.158  1.00  0.00
ATOM   3271  HG2 LYS   204      12.757  14.393  -7.157  1.00  0.00
ATOM   3272  HG3 LYS   204      11.174  14.468  -7.966  1.00  0.00
ATOM   3273  CD  LYS   204      11.956  16.366  -7.362  1.00  0.00
ATOM   3274  HD2 LYS   204      10.971  16.829  -7.427  1.00  0.00
ATOM   3275  HD3 LYS   204      12.494  16.776  -6.507  1.00  0.00
ATOM   3276  CE  LYS   204      12.733  16.654  -8.633  1.00  0.00
ATOM   3277  HE2 LYS   204      13.676  16.108  -8.591  1.00  0.00
ATOM   3278  HE3 LYS   204      12.148  16.300  -9.482  1.00  0.00
ATOM   3279  NZ  LYS   204      13.009  18.110  -8.792  1.00  0.00
ATOM   3280  HZ1 LYS   204      13.552  18.438  -8.006  1.00  0.00
ATOM   3281  HZ2 LYS   204      13.526  18.264  -9.646  1.00  0.00
ATOM   3282  HZ3 LYS   204      12.135  18.616  -8.832  1.00  0.00
ATOM   3283  C   LYS   204      10.767  12.879  -4.017  1.00  0.00
ATOM   3284  O   LYS   204       9.620  12.762  -3.579  1.00  0.00
ATOM   3285  N   ILE   205      11.847  12.820  -3.242  1.00  0.00
ATOM   3286  H   ILE   205      12.766  12.786  -3.662  1.00  0.00
ATOM   3287  CA  ILE   205      11.744  12.693  -1.791  1.00  0.00
ATOM   3288  HA  ILE   205      10.971  11.991  -1.479  1.00  0.00
ATOM   3289  CB  ILE   205      13.122  12.282  -1.140  1.00  0.00
ATOM   3290  HB  ILE   205      13.531  11.449  -1.711  1.00  0.00
ATOM   3291  CG2 ILE   205      14.127  13.440  -1.133  1.00  0.00
ATOM   3292 HG21 ILE   205      13.719  14.273  -0.562  1.00  0.00
ATOM   3293 HG22 ILE   205      15.060  13.109  -0.676  1.00  0.00
ATOM   3294 HG23 ILE   205      14.319  13.761  -2.157  1.00  0.00
ATOM   3295  CG1 ILE   205      12.941  11.694   0.268  1.00  0.00
ATOM   3296 HG12 ILE   205      13.916  11.734   0.753  1.00  0.00
ATOM   3297 HG13 ILE   205      12.246  12.348   0.795  1.00  0.00
ATOM   3298  CD1 ILE   205      12.414  10.259   0.302  1.00  0.00
ATOM   3299 HD11 ILE   205      13.108   9.604  -0.224  1.00  0.00
ATOM   3300 HD12 ILE   205      12.319   9.931   1.337  1.00  0.00
ATOM   3301 HD13 ILE   205      11.438  10.218  -0.182  1.00  0.00
ATOM   3302  C   ILE   205      11.190  14.006  -1.215  1.00  0.00
ATOM   3303  O   ILE   205      11.516  15.083  -1.715  1.00  0.00
ATOM   3304  N   PRO   206      10.295  13.922  -0.214  1.00  0.00
ATOM   3305  CD  PRO   206       9.534  12.734   0.218  1.00  0.00
ATOM   3306  HD2 PRO   206      10.170  12.093   0.828  1.00  0.00
ATOM   3307  HD3 PRO   206       9.192  12.181  -0.656  1.00  0.00
ATOM   3308  CG  PRO   206       8.400  13.329   0.998  1.00  0.00
ATOM   3309  HG2 PRO   206       8.049  12.623   1.751  1.00  0.00
ATOM   3310  HG3 PRO   206       7.578  13.586   0.330  1.00  0.00
ATOM   3311  CB  PRO   206       8.981  14.553   1.626  1.00  0.00
ATOM   3312  HB2 PRO   206       9.557  14.293   2.513  1.00  0.00
ATOM   3313  HB3 PRO   206       8.225  15.294   1.888  1.00  0.00
ATOM   3314  CA  PRO   206       9.911  15.114   0.547  1.00  0.00
ATOM   3315  HA  PRO   206       9.390  15.784  -0.137  1.00  0.00
ATOM   3316  C   PRO   206      11.106  15.853   1.176  1.00  0.00
ATOM   3317  O   PRO   206      12.081  15.219   1.614  1.00  0.00
ATOM   3318  N   TYR   207      11.008  17.186   1.198  1.00  0.00
ATOM   3319  H   TYR   207      10.208  17.600   0.743  1.00  0.00
ATOM   3320  CA  TYR   207      12.031  18.081   1.761  1.00  0.00
ATOM   3321  HA  TYR   207      11.882  19.088   1.372  1.00  0.00
ATOM   3322  CB  TYR   207      11.953  18.129   3.294  1.00  0.00
ATOM   3323  HB2 TYR   207      12.460  17.242   3.673  1.00  0.00
ATOM   3324  HB3 TYR   207      12.495  19.020   3.611  1.00  0.00
ATOM   3325  CG  TYR   207      10.544  18.176   3.841  1.00  0.00
ATOM   3326  CD1 TYR   207       9.861  19.388   3.986  1.00  0.00
ATOM   3327  HD1 TYR   207      10.362  20.313   3.700  1.00  0.00
ATOM   3328  CE1 TYR   207       8.563  19.426   4.488  1.00  0.00
ATOM   3329  HE1 TYR   207       8.036  20.373   4.601  1.00  0.00
ATOM   3330  CZ  TYR   207       7.940  18.239   4.843  1.00  0.00
ATOM   3331  OH  TYR   207       6.659  18.239   5.342  1.00  0.00
ATOM   3332  HH  TYR   207       6.281  19.120   5.405  1.00  0.00
ATOM   3333  CE2 TYR   207       8.594  17.033   4.704  1.00  0.00
ATOM   3334  HE2 TYR   207       8.097  16.104   4.983  1.00  0.00
ATOM   3335  CD2 TYR   207       9.888  17.005   4.209  1.00  0.00
ATOM   3336  HD2 TYR   207      10.410  16.054   4.102  1.00  0.00
ATOM   3337  C   TYR   207      13.441  17.700   1.313  1.00  0.00
ATOM   3338  O   TYR   207      14.241  17.239   2.128  1.00  0.00
ATOM   3339  N   PRO   208      13.751  17.907   0.016  1.00  0.00
ATOM   3340  CD  PRO   208      12.911  18.571  -0.998  1.00  0.00
ATOM   3341  HD2 PRO   208      12.870  19.641  -0.792  1.00  0.00
ATOM   3342  HD3 PRO   208      11.904  18.156  -0.963  1.00  0.00
ATOM   3343  CG  PRO   208      13.612  18.259  -2.281  1.00  0.00
ATOM   3344  HG2 PRO   208      13.445  19.061  -3.000  1.00  0.00
ATOM   3345  HG3 PRO   208      13.238  17.321  -2.691  1.00  0.00
ATOM   3346  CB  PRO   208      15.048  18.146  -1.921  1.00  0.00
ATOM   3347  HB2 PRO   208      15.483  19.142  -1.848  1.00  0.00
ATOM   3348  HB3 PRO   208      15.632  17.545  -2.618  1.00  0.00
ATOM   3349  CA  PRO   208      15.037  17.481  -0.542  1.00  0.00
ATOM   3350  HA  PRO   208      15.037  16.392  -0.590  1.00  0.00
ATOM   3351  C   PRO   208      16.227  17.954   0.292  1.00  0.00
ATOM   3352  O   PRO   208      16.258  19.107   0.728  1.00  0.00
ATOM   3353  N   GLY   209      17.176  17.054   0.539  1.00  0.00
ATOM   3354  H   GLY   209      17.056  16.104   0.217  1.00  0.00
ATOM   3355  CA  GLY   209      18.401  17.391   1.266  1.00  0.00
ATOM   3356  HA2 GLY   209      19.069  16.537   1.157  1.00  0.00
ATOM   3357  HA3 GLY   209      18.832  18.255   0.760  1.00  0.00
ATOM   3358  C   GLY   209      18.245  17.711   2.743  1.00  0.00
ATOM   3359  O   GLY   209      19.212  18.091   3.400  1.00  0.00
ATOM   3360  N   ARG   210      17.031  17.565   3.269  1.00  0.00
ATOM   3361  H   ARG   210      16.255  17.325   2.670  1.00  0.00
ATOM   3362  CA  ARG   210      16.767  17.785   4.689  1.00  0.00
ATOM   3363  HA  ARG   210      17.602  18.324   5.137  1.00  0.00
ATOM   3364  CB  ARG   210      15.494  18.605   4.886  1.00  0.00
ATOM   3365  HB2 ARG   210      14.833  18.347   4.058  1.00  0.00
ATOM   3366  HB3 ARG   210      15.052  18.264   5.822  1.00  0.00
ATOM   3367  CG  ARG   210      15.682  20.122   4.934  1.00  0.00
ATOM   3368  HG2 ARG   210      16.439  20.382   5.674  1.00  0.00
ATOM   3369  HG3 ARG   210      15.989  20.492   3.955  1.00  0.00
ATOM   3370  CD  ARG   210      14.356  20.755   5.321  1.00  0.00
ATOM   3371  HD2 ARG   210      13.750  20.850   4.420  1.00  0.00
ATOM   3372  HD3 ARG   210      13.857  20.091   6.026  1.00  0.00
ATOM   3373  NE  ARG   210      14.490  22.071   5.935  1.00  0.00
ATOM   3374  HE  ARG   210      14.849  22.108   6.878  1.00  0.00
ATOM   3375  CZ  ARG   210      14.168  23.213   5.334  1.00  0.00
ATOM   3376  NH1 ARG   210      13.697  23.207   4.091  1.00  0.00
ATOM   3377 HH11 ARG   210      13.584  22.331   3.601  1.00  0.00
ATOM   3378 HH12 ARG   210      13.455  24.079   3.642  1.00  0.00
ATOM   3379  NH2 ARG   210      14.317  24.370   5.973  1.00  0.00
ATOM   3380 HH21 ARG   210      14.676  24.379   6.917  1.00  0.00
ATOM   3381 HH22 ARG   210      14.071  25.234   5.512  1.00  0.00
ATOM   3382  C   ARG   210      16.642  16.458   5.428  1.00  0.00
ATOM   3383  O   ARG   210      16.063  15.506   4.914  1.00  0.00
ATOM   3384  N   THR   211      17.194  16.414   6.636  1.00  0.00
ATOM   3385  H   THR   211      17.700  17.224   6.964  1.00  0.00
ATOM   3386  CA  THR   211      17.165  15.223   7.487  1.00  0.00
ATOM   3387  HA  THR   211      17.217  14.301   6.908  1.00  0.00
ATOM   3388  CB  THR   211      18.357  15.252   8.481  1.00  0.00
ATOM   3389  HB  THR   211      19.278  15.328   7.902  1.00  0.00
ATOM   3390  CG2 THR   211      18.273  16.417   9.452  1.00  0.00
ATOM   3391 HG21 THR   211      17.353  16.341  10.032  1.00  0.00
ATOM   3392 HG22 THR   211      19.129  16.392  10.126  1.00  0.00
ATOM   3393 HG23 THR   211      18.275  17.354   8.897  1.00  0.00
ATOM   3394  OG1 THR   211      18.419  14.022   9.203  1.00  0.00
ATOM   3395  HG1 THR   211      19.158  14.047   9.815  1.00  0.00
ATOM   3396  C   THR   211      15.808  15.163   8.203  1.00  0.00
ATOM   3397  O   THR   211      15.115  16.183   8.290  1.00  0.00
ATOM   3398  N   ASN   212      15.411  13.985   8.687  1.00  0.00
ATOM   3399  H   ASN   212      15.960  13.153   8.522  1.00  0.00
ATOM   3400  CA  ASN   212      14.138  13.848   9.411  1.00  0.00
ATOM   3401  HA  ASN   212      13.316  14.089   8.736  1.00  0.00
ATOM   3402  CB  ASN   212      13.933  12.424   9.944  1.00  0.00
ATOM   3403  HB2 ASN   212      14.851  12.118  10.446  1.00  0.00
ATOM   3404  HB3 ASN   212      13.112  12.428  10.660  1.00  0.00
ATOM   3405  CG  ASN   212      13.619  11.416   8.850  1.00  0.00
ATOM   3406  OD1 ASN   212      13.040  11.749   7.814  1.00  0.00
ATOM   3407  ND2 ASN   212      13.991  10.169   9.086  1.00  0.00
ATOM   3408 HD21 ASN   212      13.810   9.453   8.397  1.00  0.00
ATOM   3409 HD22 ASN   212      14.455   9.939   9.953  1.00  0.00
ATOM   3410  C   ASN   212      14.031  14.841  10.565  1.00  0.00
ATOM   3411  O   ASN   212      12.998  15.486  10.747  1.00  0.00
ATOM   3412  N   ALA   213      15.114  14.973  11.325  1.00  0.00
ATOM   3413  H   ALA   213      15.909  14.371  11.164  1.00  0.00
ATOM   3414  CA  ALA   213      15.151  15.878  12.470  1.00  0.00
ATOM   3415  HA  ALA   213      14.272  15.640  13.067  1.00  0.00
ATOM   3416  CB  ALA   213      16.393  15.615  13.307  1.00  0.00
ATOM   3417  HB1 ALA   213      17.282  15.858  12.725  1.00  0.00
ATOM   3418  HB2 ALA   213      16.365  16.236  14.202  1.00  0.00
ATOM   3419  HB3 ALA   213      16.422  14.564  13.594  1.00  0.00
ATOM   3420  C   ALA   213      15.044  17.364  12.082  1.00  0.00
ATOM   3421  O   ALA   213      14.437  18.148  12.813  1.00  0.00
ATOM   3422  N   ASP   214      15.635  17.739  10.944  1.00  0.00
ATOM   3423  H   ASP   214      16.198  17.069  10.439  1.00  0.00
ATOM   3424  CA  ASP   214      15.502  19.088  10.396  1.00  0.00
ATOM   3425  HA  ASP   214      15.803  19.814  11.151  1.00  0.00
ATOM   3426  CB  ASP   214      16.380  19.281   9.155  1.00  0.00
ATOM   3427  HB2 ASP   214      16.114  18.493   8.450  1.00  0.00
ATOM   3428  HB3 ASP   214      16.145  20.252   8.718  1.00  0.00
ATOM   3429  CG  ASP   214      17.859  19.210   9.456  1.00  0.00
ATOM   3430  OD1 ASP   214      18.280  19.657  10.549  1.00  0.00
ATOM   3431  OD2 ASP   214      18.607  18.715   8.584  1.00  0.00
ATOM   3432  C   ASP   214      14.058  19.334  10.008  1.00  0.00
ATOM   3433  O   ASP   214      13.536  20.431  10.217  1.00  0.00
ATOM   3434  N   VAL   215      13.424  18.310   9.434  1.00  0.00
ATOM   3435  H   VAL   215      13.951  17.485   9.187  1.00  0.00
ATOM   3436  CA  VAL   215      12.013  18.371   9.056  1.00  0.00
ATOM   3437  HA  VAL   215      11.807  19.256   8.454  1.00  0.00
ATOM   3438  CB  VAL   215      11.558  17.109   8.259  1.00  0.00
ATOM   3439  HB  VAL   215      11.838  16.219   8.822  1.00  0.00
ATOM   3440  CG1 VAL   215      10.055  17.118   8.041  1.00  0.00
ATOM   3441 HG11 VAL   215       9.775  18.008   7.477  1.00  0.00
ATOM   3442 HG12 VAL   215       9.763  16.229   7.483  1.00  0.00
ATOM   3443 HG13 VAL   215       9.547  17.125   9.005  1.00  0.00
ATOM   3444  CG2 VAL   215      12.281  17.020   6.921  1.00  0.00
ATOM   3445 HG21 VAL   215      13.355  16.957   7.092  1.00  0.00
ATOM   3446 HG22 VAL   215      11.946  16.132   6.386  1.00  0.00
ATOM   3447 HG23 VAL   215      12.059  17.907   6.328  1.00  0.00
ATOM   3448  C   VAL   215      11.119  18.588  10.279  1.00  0.00
ATOM   3449  O   VAL   215      10.332  19.535  10.304  1.00  0.00
ATOM   3450  N   MET   216      11.247  17.719  11.283  1.00  0.00
ATOM   3451  H   MET   216      11.852  16.919  11.164  1.00  0.00
ATOM   3452  CA  MET   216      10.481  17.833  12.532  1.00  0.00
ATOM   3453  HA  MET   216       9.419  17.712  12.317  1.00  0.00
ATOM   3454  CB  MET   216      10.903  16.755  13.549  1.00  0.00
ATOM   3455  HB2 MET   216      11.993  16.777  13.574  1.00  0.00
ATOM   3456  HB3 MET   216      10.512  17.081  14.512  1.00  0.00
ATOM   3457  CG  MET   216      10.423  15.311  13.259  1.00  0.00
ATOM   3458  HG2 MET   216       9.338  15.348  13.166  1.00  0.00
ATOM   3459  HG3 MET   216      10.860  15.015  12.306  1.00  0.00
ATOM   3460  SD  MET   216      10.878  14.075  14.543  1.00  0.00
ATOM   3461  CE  MET   216      12.539  13.579  14.059  1.00  0.00
ATOM   3462  HE1 MET   216      13.195  14.450  14.066  1.00  0.00
ATOM   3463  HE2 MET   216      12.916  12.835  14.761  1.00  0.00
ATOM   3464  HE3 MET   216      12.514  13.152  13.057  1.00  0.00
ATOM   3465  C   MET   216      10.630  19.241  13.134  1.00  0.00
ATOM   3466  O   MET   216       9.636  19.899  13.456  1.00  0.00
ATOM   3467  N   SER   217      11.878  19.695  13.256  1.00  0.00
ATOM   3468  H   SER   217      12.638  19.067  13.036  1.00  0.00
ATOM   3469  CA  SER   217      12.204  21.027  13.769  1.00  0.00
ATOM   3470  HA  SER   217      11.754  21.169  14.751  1.00  0.00
ATOM   3471  CB  SER   217      13.722  21.179  13.899  1.00  0.00
ATOM   3472  HB2 SER   217      14.046  20.659  14.801  1.00  0.00
ATOM   3473  HB3 SER   217      14.192  20.721  13.029  1.00  0.00
ATOM   3474  OG  SER   217      14.101  22.540  13.978  1.00  0.00
ATOM   3475  HG  SER   217      15.055  22.602  14.059  1.00  0.00
ATOM   3476  C   SER   217      11.627  22.167  12.920  1.00  0.00
ATOM   3477  O   SER   217      11.113  23.148  13.458  1.00  0.00
ATOM   3478  N   ALA   218      11.722  22.034  11.598  1.00  0.00
ATOM   3479  H   ALA   218      12.201  21.234  11.212  1.00  0.00
ATOM   3480  CA  ALA   218      11.228  23.058  10.677  1.00  0.00
ATOM   3481  HA  ALA   218      11.637  24.012  11.012  1.00  0.00
ATOM   3482  CB  ALA   218      11.716  22.790   9.261  1.00  0.00
ATOM   3483  HB1 ALA   218      11.308  21.842   8.909  1.00  0.00
ATOM   3484  HB2 ALA   218      11.385  23.594   8.604  1.00  0.00
ATOM   3485  HB3 ALA   218      12.805  22.741   9.254  1.00  0.00
ATOM   3486  C   ALA   218       9.707  23.179  10.704  1.00  0.00
ATOM   3487  O   ALA   218       9.176  24.284  10.608  1.00  0.00
ATOM   3488  N   LEU   219       9.015  22.045  10.835  1.00  0.00
ATOM   3489  H   LEU   219       9.508  21.164  10.848  1.00  0.00
ATOM   3490  CA  LEU   219       7.547  22.022  10.869  1.00  0.00
ATOM   3491  HA  LEU   219       7.156  22.609  10.037  1.00  0.00
ATOM   3492  CB  LEU   219       7.009  20.590  10.754  1.00  0.00
ATOM   3493  HB2 LEU   219       7.587  20.056  11.507  1.00  0.00
ATOM   3494  HB3 LEU   219       5.961  20.618  11.054  1.00  0.00
ATOM   3495  CG  LEU   219       7.135  19.869   9.407  1.00  0.00
ATOM   3496  HG  LEU   219       8.145  20.005   9.022  1.00  0.00
ATOM   3497  CD1 LEU   219       6.855  18.387   9.581  1.00  0.00
ATOM   3498 HD11 LEU   219       5.844  18.251   9.966  1.00  0.00
ATOM   3499 HD12 LEU   219       6.947  17.884   8.618  1.00  0.00
ATOM   3500 HD13 LEU   219       7.571  17.961  10.283  1.00  0.00
ATOM   3501  CD2 LEU   219       6.207  20.462   8.368  1.00  0.00
ATOM   3502 HD21 LEU   219       6.452  21.513   8.219  1.00  0.00
ATOM   3503 HD22 LEU   219       6.324  19.925   7.427  1.00  0.00
ATOM   3504 HD23 LEU   219       5.175  20.375   8.709  1.00  0.00
ATOM   3505  C   LEU   219       6.978  22.703  12.115  1.00  0.00
ATOM   3506  O   LEU   219       5.992  23.437  12.028  1.00  0.00
ATOM   3507  N   SER   220       7.610  22.468  13.265  1.00  0.00
ATOM   3508  H   SER   220       8.333  21.764  13.299  1.00  0.00
ATOM   3509  CA  SER   220       7.233  23.138  14.512  1.00  0.00
ATOM   3510  HA  SER   220       6.162  23.029  14.681  1.00  0.00
ATOM   3511  CB  SER   220       7.980  22.523  15.698  1.00  0.00
ATOM   3512  HB2 SER   220       7.633  23.000  16.614  1.00  0.00
ATOM   3513  HB3 SER   220       7.755  21.457  15.736  1.00  0.00
ATOM   3514  OG  SER   220       9.378  22.706  15.570  1.00  0.00
ATOM   3515  HG  SER   220       9.822  22.312  16.325  1.00  0.00
ATOM   3516  C   SER   220       7.472  24.656  14.447  1.00  0.00
ATOM   3517  O   SER   220       6.931  25.411  15.256  1.00  0.00
ATOM   3518  N   GLN   221       8.280  25.079  13.475  1.00  0.00
ATOM   3519  H   GLN   221       8.735  24.383  12.903  1.00  0.00
ATOM   3520  CA  GLN   221       8.569  26.492  13.213  1.00  0.00
ATOM   3521  HA  GLN   221       8.401  27.080  14.115  1.00  0.00
ATOM   3522  CB  GLN   221      10.030  26.663  12.781  1.00  0.00
ATOM   3523  HB2 GLN   221      10.214  25.918  12.006  1.00  0.00
ATOM   3524  HB3 GLN   221      10.113  27.661  12.352  1.00  0.00
ATOM   3525  CG  GLN   221      11.059  26.502  13.892  1.00  0.00
ATOM   3526  HG2 GLN   221      10.655  25.832  14.651  1.00  0.00
ATOM   3527  HG3 GLN   221      11.966  26.068  13.471  1.00  0.00
ATOM   3528  CD  GLN   221      11.410  27.815  14.546  1.00  0.00
ATOM   3529  OE1 GLN   221      10.574  28.445  15.196  1.00  0.00
ATOM   3530  NE2 GLN   221      12.659  28.241  14.378  1.00  0.00
ATOM   3531 HE21 GLN   221      12.952  29.114  14.793  1.00  0.00
ATOM   3532 HE22 GLN   221      13.309  27.690  13.836  1.00  0.00
ATOM   3533  C   GLN   221       7.654  27.062  12.127  1.00  0.00
ATOM   3534  O   GLN   221       7.765  28.232  11.764  1.00  0.00
ATOM   3535  N   GLY   222       6.763  26.226  11.601  1.00  0.00
ATOM   3536  H   GLY   222       6.760  25.256  11.882  1.00  0.00
ATOM   3537  CA  GLY   222       5.774  26.666  10.617  1.00  0.00
ATOM   3538  HA2 GLY   222       4.896  26.034  10.747  1.00  0.00
ATOM   3539  HA3 GLY   222       5.520  27.697  10.864  1.00  0.00
ATOM   3540  C   GLY   222       6.219  26.601   9.166  1.00  0.00
ATOM   3541  O   GLY   222       5.699  27.331   8.317  1.00  0.00
ATOM   3542  N   TYR   223       7.182  25.728   8.877  1.00  0.00
ATOM   3543  H   TYR   223       7.650  25.227   9.618  1.00  0.00
ATOM   3544  CA  TYR   223       7.633  25.515   7.504  1.00  0.00
ATOM   3545  HA  TYR   223       7.610  26.460   6.961  1.00  0.00
ATOM   3546  CB  TYR   223       9.071  24.967   7.476  1.00  0.00
ATOM   3547  HB2 TYR   223       9.712  25.727   7.923  1.00  0.00
ATOM   3548  HB3 TYR   223       9.084  24.071   8.096  1.00  0.00
ATOM   3549  CG  TYR   223       9.582  24.628   6.087  1.00  0.00
ATOM   3550  CD1 TYR   223       9.325  23.382   5.512  1.00  0.00
ATOM   3551  HD1 TYR   223       8.754  22.650   6.082  1.00  0.00
ATOM   3552  CE1 TYR   223       9.785  23.065   4.233  1.00  0.00
ATOM   3553  HE1 TYR   223       9.573  22.088   3.797  1.00  0.00
ATOM   3554  CZ  TYR   223      10.517  23.998   3.518  1.00  0.00
ATOM   3555  OH  TYR   223      10.967  23.680   2.261  1.00  0.00
ATOM   3556  HH  TYR   223      10.717  22.795   1.986  1.00  0.00
ATOM   3557  CE2 TYR   223      10.791  25.246   4.064  1.00  0.00
ATOM   3558  HE2 TYR   223      11.366  25.982   3.502  1.00  0.00
ATOM   3559  CD2 TYR   223      10.322  25.554   5.349  1.00  0.00
ATOM   3560  HD2 TYR   223      10.533  26.529   5.786  1.00  0.00
ATOM   3561  C   TYR   223       6.695  24.568   6.755  1.00  0.00
ATOM   3562  O   TYR   223       6.315  23.524   7.271  1.00  0.00
ATOM   3563  N   ARG   224       6.319  24.960   5.543  1.00  0.00
ATOM   3564  H   ARG   224       6.458  25.924   5.274  1.00  0.00
ATOM   3565  CA  ARG   224       5.725  24.049   4.570  1.00  0.00
ATOM   3566  HA  ARG   224       5.727  23.038   4.978  1.00  0.00
ATOM   3567  CB  ARG   224       4.284  24.438   4.236  1.00  0.00
ATOM   3568  HB2 ARG   224       4.332  25.405   3.735  1.00  0.00
ATOM   3569  HB3 ARG   224       3.913  23.686   3.539  1.00  0.00
ATOM   3570  CG  ARG   224       3.343  24.532   5.430  1.00  0.00
ATOM   3571  HG2 ARG   224       3.743  25.269   6.126  1.00  0.00
ATOM   3572  HG3 ARG   224       2.367  24.861   5.074  1.00  0.00
ATOM   3573  CD  ARG   224       3.200  23.199   6.134  1.00  0.00
ATOM   3574  HD2 ARG   224       2.910  22.440   5.408  1.00  0.00
ATOM   3575  HD3 ARG   224       4.156  22.926   6.581  1.00  0.00
ATOM   3576  NE  ARG   224       2.190  23.250   7.185  1.00  0.00
ATOM   3577  HE  ARG   224       1.225  23.197   6.893  1.00  0.00
ATOM   3578  CZ  ARG   224       2.454  23.364   8.484  1.00  0.00
ATOM   3579  NH1 ARG   224       3.704  23.443   8.917  1.00  0.00
ATOM   3580 HH11 ARG   224       4.467  23.418   8.256  1.00  0.00
ATOM   3581 HH12 ARG   224       3.887  23.529   9.907  1.00  0.00
ATOM   3582  NH2 ARG   224       1.457  23.394   9.356  1.00  0.00
ATOM   3583 HH21 ARG   224       0.504  23.331   9.030  1.00  0.00
ATOM   3584 HH22 ARG   224       1.656  23.481  10.343  1.00  0.00
ATOM   3585  C   ARG   224       6.581  24.158   3.325  1.00  0.00
ATOM   3586  O   ARG   224       7.211  25.194   3.100  1.00  0.00
ATOM   3587  N   MET   225       6.625  23.092   2.528  1.00  0.00
ATOM   3588  H   MET   225       6.183  22.230   2.813  1.00  0.00
ATOM   3589  CA  MET   225       7.338  23.118   1.254  1.00  0.00
ATOM   3590  HA  MET   225       8.388  23.357   1.426  1.00  0.00
ATOM   3591  CB  MET   225       7.255  21.756   0.556  1.00  0.00
ATOM   3592  HB2 MET   225       6.215  21.436   0.606  1.00  0.00
ATOM   3593  HB3 MET   225       7.537  21.914  -0.485  1.00  0.00
ATOM   3594  CG  MET   225       8.146  20.683   1.166  1.00  0.00
ATOM   3595  HG2 MET   225       9.142  21.111   1.284  1.00  0.00
ATOM   3596  HG3 MET   225       7.739  20.436   2.146  1.00  0.00
ATOM   3597  SD  MET   225       8.261  19.182   0.175  1.00  0.00
ATOM   3598  CE  MET   225       6.768  18.317   0.659  1.00  0.00
ATOM   3599  HE1 MET   225       5.898  18.927   0.415  1.00  0.00
ATOM   3600  HE2 MET   225       6.707  17.369   0.124  1.00  0.00
ATOM   3601  HE3 MET   225       6.789  18.127   1.732  1.00  0.00
ATOM   3602  C   MET   225       6.756  24.207   0.353  1.00  0.00
ATOM   3603  O   MET   225       5.536  24.306   0.214  1.00  0.00
ATOM   3604  N   PRO   226       7.625  25.047  -0.243  1.00  0.00
ATOM   3605  CD  PRO   226       9.092  25.097  -0.096  1.00  0.00
ATOM   3606  HD2 PRO   226       9.556  24.377  -0.770  1.00  0.00
ATOM   3607  HD3 PRO   226       9.369  24.863   0.931  1.00  0.00
ATOM   3608  CG  PRO   226       9.406  26.508  -0.462  1.00  0.00
ATOM   3609  HG2 PRO   226      10.424  26.574  -0.845  1.00  0.00
ATOM   3610  HG3 PRO   226       9.305  27.149   0.413  1.00  0.00
ATOM   3611  CB  PRO   226       8.404  26.873  -1.509  1.00  0.00
ATOM   3612  HB2 PRO   226       8.811  26.530  -2.461  1.00  0.00
ATOM   3613  HB3 PRO   226       8.165  27.934  -1.578  1.00  0.00
ATOM   3614  CA  PRO   226       7.139  26.072  -1.164  1.00  0.00
ATOM   3615  HA  PRO   226       6.362  26.655  -0.670  1.00  0.00
ATOM   3616  C   PRO   226       6.569  25.429  -2.418  1.00  0.00
ATOM   3617  O   PRO   226       6.835  24.255  -2.679  1.00  0.00
ATOM   3618  N   ARG   227       5.787  26.194  -3.176  1.00  0.00
ATOM   3619  H   ARG   227       5.563  27.127  -2.860  1.00  0.00
ATOM   3620  CA  ARG   227       5.187  25.723  -4.422  1.00  0.00
ATOM   3621  HA  ARG   227       4.449  24.948  -4.213  1.00  0.00
ATOM   3622  CB  ARG   227       4.489  26.882  -5.135  1.00  0.00
ATOM   3623  HB2 ARG   227       3.963  27.447  -4.365  1.00  0.00
ATOM   3624  HB3 ARG   227       5.277  27.500  -5.565  1.00  0.00
ATOM   3625  CG  ARG   227       3.509  26.479  -6.226  1.00  0.00
ATOM   3626  HG2 ARG   227       4.061  26.243  -7.136  1.00  0.00
ATOM   3627  HG3 ARG   227       2.952  25.600  -5.902  1.00  0.00
ATOM   3628  CD  ARG   227       2.541  27.619  -6.502  1.00  0.00
ATOM   3629  HD2 ARG   227       1.684  27.521  -5.835  1.00  0.00
ATOM   3630  HD3 ARG   227       3.047  28.564  -6.306  1.00  0.00
ATOM   3631  NE  ARG   227       2.060  27.622  -7.882  1.00  0.00
ATOM   3632  HE  ARG   227       1.233  27.079  -8.083  1.00  0.00
ATOM   3633  CZ  ARG   227       2.639  28.290  -8.879  1.00  0.00
ATOM   3634  NH1 ARG   227       3.729  29.014  -8.658  1.00  0.00
ATOM   3635 HH11 ARG   227       4.123  29.059  -7.729  1.00  0.00
ATOM   3636 HH12 ARG   227       4.160  29.517  -9.421  1.00  0.00
ATOM   3637  NH2 ARG   227       2.126  28.232 -10.100  1.00  0.00
ATOM   3638 HH21 ARG   227       1.297  27.681 -10.271  1.00  0.00
ATOM   3639 HH22 ARG   227       2.566  28.740 -10.854  1.00  0.00
ATOM   3640  C   ARG   227       6.248  25.086  -5.322  1.00  0.00
ATOM   3641  O   ARG   227       7.307  25.675  -5.558  1.00  0.00
ATOM   3642  N   MET   228       5.968  23.874  -5.794  1.00  0.00
ATOM   3643  H   MET   228       5.091  23.432  -5.559  1.00  0.00
ATOM   3644  CA  MET   228       6.918  23.131  -6.619  1.00  0.00
ATOM   3645  HA  MET   228       7.930  23.311  -6.256  1.00  0.00
ATOM   3646  CB  MET   228       6.641  21.622  -6.570  1.00  0.00
ATOM   3647  HB2 MET   228       5.684  21.462  -7.068  1.00  0.00
ATOM   3648  HB3 MET   228       7.432  21.138  -7.142  1.00  0.00
ATOM   3649  CG  MET   228       6.589  21.028  -5.173  1.00  0.00
ATOM   3650  HG2 MET   228       6.875  19.977  -5.224  1.00  0.00
ATOM   3651  HG3 MET   228       7.290  21.564  -4.533  1.00  0.00
ATOM   3652  SD  MET   228       4.935  21.157  -4.478  1.00  0.00
ATOM   3653  CE  MET   228       5.302  21.182  -2.726  1.00  0.00
ATOM   3654  HE1 MET   228       5.937  22.038  -2.500  1.00  0.00
ATOM   3655  HE2 MET   228       4.373  21.260  -2.161  1.00  0.00
ATOM   3656  HE3 MET   228       5.819  20.263  -2.450  1.00  0.00
ATOM   3657  C   MET   228       6.862  23.613  -8.056  1.00  0.00
ATOM   3658  O   MET   228       5.809  24.036  -8.529  1.00  0.00
ATOM   3659  N   GLU   229       7.999  23.543  -8.741  1.00  0.00
ATOM   3660  H   GLU   229       8.848  23.272  -8.265  1.00  0.00
ATOM   3661  CA  GLU   229       8.080  23.889 -10.157  1.00  0.00
ATOM   3662  HA  GLU   229       7.762  24.921 -10.308  1.00  0.00
ATOM   3663  CB  GLU   229       9.519  23.745 -10.651  1.00  0.00
ATOM   3664  HB2 GLU   229      10.167  23.923  -9.792  1.00  0.00
ATOM   3665  HB3 GLU   229       9.636  22.714 -10.986  1.00  0.00
ATOM   3666  CG  GLU   229       9.903  24.694 -11.782  1.00  0.00
ATOM   3667  HG2 GLU   229       9.237  24.498 -12.622  1.00  0.00
ATOM   3668  HG3 GLU   229       9.747  25.711 -11.424  1.00  0.00
ATOM   3669  CD  GLU   229      11.353  24.529 -12.232  1.00  0.00
ATOM   3670  OE1 GLU   229      12.066  23.657 -11.681  1.00  0.00
ATOM   3671  OE2 GLU   229      11.781  25.272 -13.143  1.00  0.00
ATOM   3672  C   GLU   229       7.136  22.992 -10.965  1.00  0.00
ATOM   3673  O   GLU   229       7.063  21.784 -10.725  1.00  0.00
ATOM   3674  N   ASN   230       6.403  23.598 -11.899  1.00  0.00
ATOM   3675  H   ASN   230       6.462  24.604 -11.971  1.00  0.00
ATOM   3676  CA  ASN   230       5.399  22.897 -12.718  1.00  0.00
ATOM   3677  HA  ASN   230       4.826  23.625 -13.293  1.00  0.00
ATOM   3678  CB  ASN   230       6.069  21.917 -13.696  1.00  0.00
ATOM   3679  HB2 ASN   230       6.548  21.123 -13.123  1.00  0.00
ATOM   3680  HB3 ASN   230       5.304  21.487 -14.341  1.00  0.00
ATOM   3681  CG  ASN   230       7.119  22.588 -14.567  1.00  0.00
ATOM   3682  OD1 ASN   230       6.821  23.524 -15.315  1.00  0.00
ATOM   3683  ND2 ASN   230       8.355  22.111 -14.474  1.00  0.00
ATOM   3684 HD21 ASN   230       9.093  22.519 -15.029  1.00  0.00
ATOM   3685 HD22 ASN   230       8.551  21.344 -13.847  1.00  0.00
ATOM   3686  C   ASN   230       4.281  22.212 -11.905  1.00  0.00
ATOM   3687  O   ASN   230       3.970  21.033 -12.107  1.00  0.00
ATOM   3688  N   CYS   231       3.694  22.976 -10.984  1.00  0.00
ATOM   3689  H   CYS   231       4.082  23.892 -10.814  1.00  0.00
ATOM   3690  CA  CYS   231       2.540  22.554 -10.193  1.00  0.00
ATOM   3691  HA  CYS   231       2.037  21.724 -10.690  1.00  0.00
ATOM   3692  CB  CYS   231       2.978  22.096  -8.796  1.00  0.00
ATOM   3693  HB2 CYS   231       3.430  21.105  -8.860  1.00  0.00
ATOM   3694  HB3 CYS   231       3.705  22.800  -8.391  1.00  0.00
ATOM   3695  SG  CYS   231       1.648  21.966  -7.551  1.00  0.00
ATOM   3696  HG  CYS   231       2.429  21.563  -6.554  1.00  0.00
ATOM   3697  C   CYS   231       1.580  23.741 -10.094  1.00  0.00
ATOM   3698  O   CYS   231       1.908  24.741  -9.445  1.00  0.00
ATOM   3699  N   PRO   232       0.399  23.638 -10.741  1.00  0.00
ATOM   3700  CD  PRO   232      -0.115  22.447 -11.442  1.00  0.00
ATOM   3701  HD2 PRO   232       0.104  21.555 -10.854  1.00  0.00
ATOM   3702  HD3 PRO   232       0.364  22.364 -12.418  1.00  0.00
ATOM   3703  CG  PRO   232      -1.581  22.719 -11.547  1.00  0.00
ATOM   3704  HG2 PRO   232      -2.092  22.350 -10.658  1.00  0.00
ATOM   3705  HG3 PRO   232      -1.987  22.226 -12.430  1.00  0.00
ATOM   3706  CB  PRO   232      -1.696  24.196 -11.665  1.00  0.00
ATOM   3707  HB2 PRO   232      -2.655  24.515 -11.256  1.00  0.00
ATOM   3708  HB3 PRO   232      -1.601  24.555 -12.690  1.00  0.00
ATOM   3709  CA  PRO   232      -0.553  24.752 -10.807  1.00  0.00
ATOM   3710  HA  PRO   232      -0.047  25.597 -11.275  1.00  0.00
ATOM   3711  C   PRO   232      -1.068  25.168  -9.431  1.00  0.00
ATOM   3712  O   PRO   232      -1.256  24.321  -8.552  1.00  0.00
ATOM   3713  N   ASP   233      -1.290  26.470  -9.266  1.00  0.00
ATOM   3714  H   ASP   233      -1.083  27.091 -10.036  1.00  0.00
ATOM   3715  CA  ASP   233      -1.754  27.056  -8.008  1.00  0.00
ATOM   3716  HA  ASP   233      -0.945  27.043  -7.278  1.00  0.00
ATOM   3717  CB  ASP   233      -2.206  28.512  -8.213  1.00  0.00
ATOM   3718  HB2 ASP   233      -2.978  28.532  -8.983  1.00  0.00
ATOM   3719  HB3 ASP   233      -2.631  28.844  -7.266  1.00  0.00
ATOM   3720  CG  ASP   233      -1.065  29.441  -8.613  1.00  0.00
ATOM   3721  OD1 ASP   233      -0.007  29.432  -7.943  1.00  0.00
ATOM   3722  OD2 ASP   233      -1.217  30.168  -9.618  1.00  0.00
ATOM   3723  C   ASP   233      -2.888  26.252  -7.371  1.00  0.00
ATOM   3724  O   ASP   233      -2.857  25.986  -6.171  1.00  0.00
ATOM   3725  N   GLU   234      -3.875  25.866  -8.184  1.00  0.00
ATOM   3726  H   GLU   234      -3.831  26.128  -9.158  1.00  0.00
ATOM   3727  CA  GLU   234      -5.056  25.131  -7.713  1.00  0.00
ATOM   3728  HA  GLU   234      -5.561  25.714  -6.943  1.00  0.00
ATOM   3729  CB  GLU   234      -6.043  24.869  -8.854  1.00  0.00
ATOM   3730  HB2 GLU   234      -5.450  24.706  -9.754  1.00  0.00
ATOM   3731  HB3 GLU   234      -6.581  23.955  -8.603  1.00  0.00
ATOM   3732  CG  GLU   234      -7.039  25.992  -9.100  1.00  0.00
ATOM   3733  HG2 GLU   234      -7.916  25.556  -9.578  1.00  0.00
ATOM   3734  HG3 GLU   234      -7.320  26.399  -8.129  1.00  0.00
ATOM   3735  CD  GLU   234      -6.486  27.105  -9.975  1.00  0.00
ATOM   3736  OE1 GLU   234      -5.281  27.073 -10.319  1.00  0.00
ATOM   3737  OE2 GLU   234      -7.266  28.018 -10.323  1.00  0.00
ATOM   3738  C   GLU   234      -4.689  23.816  -7.056  1.00  0.00
ATOM   3739  O   GLU   234      -5.342  23.393  -6.098  1.00  0.00
ATOM   3740  N   LEU   235      -3.648  23.169  -7.572  1.00  0.00
ATOM   3741  H   LEU   235      -3.205  23.500  -8.417  1.00  0.00
ATOM   3742  CA  LEU   235      -3.177  21.927  -6.989  1.00  0.00
ATOM   3743  HA  LEU   235      -4.031  21.314  -6.702  1.00  0.00
ATOM   3744  CB  LEU   235      -2.322  21.139  -7.981  1.00  0.00
ATOM   3745  HB2 LEU   235      -2.854  21.244  -8.926  1.00  0.00
ATOM   3746  HB3 LEU   235      -1.353  21.634  -8.053  1.00  0.00
ATOM   3747  CG  LEU   235      -2.112  19.651  -7.677  1.00  0.00
ATOM   3748  HG  LEU   235      -1.639  19.561  -6.699  1.00  0.00
ATOM   3749  CD1 LEU   235      -3.435  18.892  -7.673  1.00  0.00
ATOM   3750 HD11 LEU   235      -3.908  18.982  -8.650  1.00  0.00
ATOM   3751 HD12 LEU   235      -3.250  17.841  -7.453  1.00  0.00
ATOM   3752 HD13 LEU   235      -4.092  19.312  -6.911  1.00  0.00
ATOM   3753  CD2 LEU   235      -1.164  19.036  -8.683  1.00  0.00
ATOM   3754 HD21 LEU   235      -0.202  19.547  -8.636  1.00  0.00
ATOM   3755 HD22 LEU   235      -1.025  17.979  -8.453  1.00  0.00
ATOM   3756 HD23 LEU   235      -1.580  19.138  -9.685  1.00  0.00
ATOM   3757  C   LEU   235      -2.413  22.194  -5.698  1.00  0.00
ATOM   3758  O   LEU   235      -2.543  21.440  -4.737  1.00  0.00
ATOM   3759  N   TYR   236      -1.634  23.273  -5.677  1.00  0.00
ATOM   3760  H   TYR   236      -1.495  23.811  -6.521  1.00  0.00
ATOM   3761  CA  TYR   236      -0.866  23.641  -4.486  1.00  0.00
ATOM   3762  HA  TYR   236      -0.325  22.768  -4.121  1.00  0.00
ATOM   3763  CB  TYR   236       0.147  24.753  -4.795  1.00  0.00
ATOM   3764  HB2 TYR   236       0.755  24.414  -5.633  1.00  0.00
ATOM   3765  HB3 TYR   236      -0.423  25.634  -5.093  1.00  0.00
ATOM   3766  CG  TYR   236       1.048  25.107  -3.626  1.00  0.00
ATOM   3767  CD1 TYR   236       1.935  24.166  -3.092  1.00  0.00
ATOM   3768  HD1 TYR   236       1.972  23.170  -3.532  1.00  0.00
ATOM   3769  CE1 TYR   236       2.764  24.484  -2.015  1.00  0.00
ATOM   3770  HE1 TYR   236       3.447  23.740  -1.607  1.00  0.00
ATOM   3771  CZ  TYR   236       2.713  25.759  -1.462  1.00  0.00
ATOM   3772  OH  TYR   236       3.535  26.070  -0.399  1.00  0.00
ATOM   3773  HH  TYR   236       4.093  25.337  -0.130  1.00  0.00
ATOM   3774  CE2 TYR   236       1.843  26.715  -1.975  1.00  0.00
ATOM   3775  HE2 TYR   236       1.802  27.716  -1.545  1.00  0.00
ATOM   3776  CD2 TYR   236       1.015  26.383  -3.052  1.00  0.00
ATOM   3777  HD2 TYR   236       0.328  27.124  -3.460  1.00  0.00
ATOM   3778  C   TYR   236      -1.772  24.021  -3.305  1.00  0.00
ATOM   3779  O   TYR   236      -1.443  23.732  -2.151  1.00  0.00
ATOM   3780  N   ASP   237      -2.911  24.647  -3.606  1.00  0.00
ATOM   3781  H   ASP   237      -3.068  24.927  -4.563  1.00  0.00
ATOM   3782  CA  ASP   237      -3.927  24.997  -2.600  1.00  0.00
ATOM   3783  HA  ASP   237      -3.464  25.568  -1.795  1.00  0.00
ATOM   3784  CB  ASP   237      -5.044  25.846  -3.223  1.00  0.00
ATOM   3785  HB2 ASP   237      -5.517  25.246  -4.001  1.00  0.00
ATOM   3786  HB3 ASP   237      -5.773  26.067  -2.443  1.00  0.00
ATOM   3787  CG  ASP   237      -4.535  27.146  -3.825  1.00  0.00
ATOM   3788  OD1 ASP   237      -3.435  27.600  -3.437  1.00  0.00
ATOM   3789  OD2 ASP   237      -5.239  27.719  -4.687  1.00  0.00
ATOM   3790  C   ASP   237      -4.537  23.754  -1.946  1.00  0.00
ATOM   3791  O   ASP   237      -4.939  23.784  -0.782  1.00  0.00
ATOM   3792  N   ILE   238      -4.613  22.671  -2.716  1.00  0.00
ATOM   3793  H   ILE   238      -4.406  22.757  -3.700  1.00  0.00
ATOM   3794  CA  ILE   238      -5.102  21.390  -2.222  1.00  0.00
ATOM   3795  HA  ILE   238      -5.960  21.542  -1.568  1.00  0.00
ATOM   3796  CB  ILE   238      -5.504  20.451  -3.393  1.00  0.00
ATOM   3797  HB  ILE   238      -4.669  20.385  -4.091  1.00  0.00
ATOM   3798  CG2 ILE   238      -5.850  19.060  -2.885  1.00  0.00
ATOM   3799 HG21 ILE   238      -6.686  19.125  -2.187  1.00  0.00
ATOM   3800 HG22 ILE   238      -6.128  18.424  -3.725  1.00  0.00
ATOM   3801 HG23 ILE   238      -4.986  18.633  -2.377  1.00  0.00
ATOM   3802  CG1 ILE   238      -6.700  21.050  -4.149  1.00  0.00
ATOM   3803 HG12 ILE   238      -7.577  20.891  -3.521  1.00  0.00
ATOM   3804 HG13 ILE   238      -6.507  22.119  -4.240  1.00  0.00
ATOM   3805  CD1 ILE   238      -6.951  20.463  -5.524  1.00  0.00
ATOM   3806 HD11 ILE   238      -7.144  19.394  -5.434  1.00  0.00
ATOM   3807 HD12 ILE   238      -7.814  20.951  -5.975  1.00  0.00
ATOM   3808 HD13 ILE   238      -6.075  20.622  -6.152  1.00  0.00
ATOM   3809  C   ILE   238      -4.067  20.758  -1.286  1.00  0.00
ATOM   3810  O   ILE   238      -4.420  20.250  -0.220  1.00  0.00
ATOM   3811  N   MET   239      -2.793  20.813  -1.677  1.00  0.00
ATOM   3812  H   MET   239      -2.560  21.186  -2.586  1.00  0.00
ATOM   3813  CA  MET   239      -1.699  20.363  -0.810  1.00  0.00
ATOM   3814  HA  MET   239      -1.830  19.305  -0.582  1.00  0.00
ATOM   3815  CB  MET   239      -0.345  20.552  -1.483  1.00  0.00
ATOM   3816  HB2 MET   239      -0.279  21.606  -1.751  1.00  0.00
ATOM   3817  HB3 MET   239       0.408  20.322  -0.729  1.00  0.00
ATOM   3818  CG  MET   239      -0.105  19.712  -2.699  1.00  0.00
ATOM   3819  HG2 MET   239      -0.295  18.662  -2.476  1.00  0.00
ATOM   3820  HG3 MET   239      -0.756  20.033  -3.513  1.00  0.00
ATOM   3821  SD  MET   239       1.606  19.909  -3.200  1.00  0.00
ATOM   3822  CE  MET   239       1.548  19.155  -4.821  1.00  0.00
ATOM   3823  HE1 MET   239       0.839  19.695  -5.448  1.00  0.00
ATOM   3824  HE2 MET   239       2.538  19.193  -5.275  1.00  0.00
ATOM   3825  HE3 MET   239       1.232  18.116  -4.727  1.00  0.00
ATOM   3826  C   MET   239      -1.683  21.168   0.472  1.00  0.00
ATOM   3827  O   MET   239      -1.486  20.620   1.557  1.00  0.00
ATOM   3828  N   LYS   240      -1.885  22.475   0.333  1.00  0.00
ATOM   3829  H   LYS   240      -2.056  22.855  -0.588  1.00  0.00
ATOM   3830  CA  LYS   240      -1.799  23.398   1.454  1.00  0.00
ATOM   3831  HA  LYS   240      -0.856  23.255   1.982  1.00  0.00
ATOM   3832  CB  LYS   240      -1.865  24.841   0.954  1.00  0.00
ATOM   3833  HB2 LYS   240      -1.665  24.823  -0.117  1.00  0.00
ATOM   3834  HB3 LYS   240      -2.880  25.198   1.128  1.00  0.00
ATOM   3835  CG  LYS   240      -0.877  25.772   1.638  1.00  0.00
ATOM   3836  HG2 LYS   240      -1.303  26.090   2.589  1.00  0.00
ATOM   3837  HG3 LYS   240       0.047  25.223   1.819  1.00  0.00
ATOM   3838  CD  LYS   240      -0.580  26.995   0.782  1.00  0.00
ATOM   3839  HD2 LYS   240       0.309  27.481   1.184  1.00  0.00
ATOM   3840  HD3 LYS   240      -0.379  26.656  -0.234  1.00  0.00
ATOM   3841  CE  LYS   240      -1.734  27.983   0.766  1.00  0.00
ATOM   3842  HE2 LYS   240      -2.638  27.459   0.456  1.00  0.00
ATOM   3843  HE3 LYS   240      -1.870  28.376   1.774  1.00  0.00
ATOM   3844  NZ  LYS   240      -1.464  29.105  -0.173  1.00  0.00
ATOM   3845  HZ1 LYS   240      -1.338  28.741  -1.106  1.00  0.00
ATOM   3846  HZ2 LYS   240      -2.245  29.746  -0.164  1.00  0.00
ATOM   3847  HZ3 LYS   240      -0.627  29.591   0.115  1.00  0.00
ATOM   3848  C   LYS   240      -2.903  23.113   2.467  1.00  0.00
ATOM   3849  O   LYS   240      -2.683  23.184   3.680  1.00  0.00
ATOM   3850  N   MET   241      -4.085  22.769   1.953  1.00  0.00
ATOM   3851  H   MET   241      -4.201  22.792   0.950  1.00  0.00
ATOM   3852  CA  MET   241      -5.229  22.377   2.776  1.00  0.00
ATOM   3853  HA  MET   241      -5.498  23.185   3.456  1.00  0.00
ATOM   3854  CB  MET   241      -6.424  22.075   1.884  1.00  0.00
ATOM   3855  HB2 MET   241      -6.027  21.739   0.926  1.00  0.00
ATOM   3856  HB3 MET   241      -6.973  21.260   2.355  1.00  0.00
ATOM   3857  CG  MET   241      -7.351  23.242   1.661  1.00  0.00
ATOM   3858  HG2 MET   241      -7.963  23.370   2.554  1.00  0.00
ATOM   3859  HG3 MET   241      -6.747  24.136   1.504  1.00  0.00
ATOM   3860  SD  MET   241      -8.426  22.997   0.239  1.00  0.00
ATOM   3861  CE  MET   241      -8.422  21.213   0.059  1.00  0.00
ATOM   3862  HE1 MET   241      -8.811  20.755   0.968  1.00  0.00
ATOM   3863  HE2 MET   241      -9.050  20.931  -0.786  1.00  0.00
ATOM   3864  HE3 MET   241      -7.403  20.867  -0.114  1.00  0.00
ATOM   3865  C   MET   241      -4.923  21.149   3.617  1.00  0.00
ATOM   3866  O   MET   241      -5.373  21.045   4.760  1.00  0.00
ATOM   3867  N   CYS   242      -4.159  20.226   3.035  1.00  0.00
ATOM   3868  H   CYS   242      -3.866  20.366   2.078  1.00  0.00
ATOM   3869  CA  CYS   242      -3.763  18.990   3.706  1.00  0.00
ATOM   3870  HA  CYS   242      -4.627  18.552   4.207  1.00  0.00
ATOM   3871  CB  CYS   242      -3.219  17.980   2.701  1.00  0.00
ATOM   3872  HB2 CYS   242      -2.425  18.429   2.103  1.00  0.00
ATOM   3873  HB3 CYS   242      -2.831  17.102   3.217  1.00  0.00
ATOM   3874  SG  CYS   242      -4.437  17.372   1.533  1.00  0.00
ATOM   3875  HG  CYS   242      -3.608  16.566   0.875  1.00  0.00
ATOM   3876  C   CYS   242      -2.724  19.218   4.784  1.00  0.00
ATOM   3877  O   CYS   242      -2.600  18.404   5.687  1.00  0.00
ATOM   3878  N   TRP   243      -1.969  20.308   4.680  1.00  0.00
ATOM   3879  H   TRP   243      -2.083  20.930   3.892  1.00  0.00
ATOM   3880  CA  TRP   243      -0.901  20.589   5.633  1.00  0.00
ATOM   3881  HA  TRP   243      -0.718  19.702   6.240  1.00  0.00
ATOM   3882  CB  TRP   243       0.401  20.973   4.920  1.00  0.00
ATOM   3883  HB2 TRP   243       0.229  21.913   4.396  1.00  0.00
ATOM   3884  HB3 TRP   243       1.206  21.103   5.643  1.00  0.00
ATOM   3885  CG  TRP   243       0.900  19.988   3.890  1.00  0.00
ATOM   3886  CD1 TRP   243       0.756  18.628   3.903  1.00  0.00
ATOM   3887  HD1 TRP   243       0.216  18.199   4.747  1.00  0.00
ATOM   3888  NE1 TRP   243       1.355  18.076   2.790  1.00  0.00
ATOM   3889  HE1 TRP   243       1.371  17.093   2.558  1.00  0.00
ATOM   3890  CE2 TRP   243       1.918  19.077   2.046  1.00  0.00
ATOM   3891  CZ2 TRP   243       2.633  19.015   0.845  1.00  0.00
ATOM   3892  HZ2 TRP   243       2.795  18.039   0.388  1.00  0.00
ATOM   3893  CH2 TRP   243       3.088  20.197   0.313  1.00  0.00
ATOM   3894  HH2 TRP   243       3.652  20.186  -0.620  1.00  0.00
ATOM   3895  CZ3 TRP   243       2.841  21.434   0.948  1.00  0.00
ATOM   3896  HZ3 TRP   243       3.202  22.368   0.519  1.00  0.00
ATOM   3897  CE3 TRP   243       2.125  21.496   2.145  1.00  0.00
ATOM   3898  HE3 TRP   243       1.949  22.474   2.593  1.00  0.00
ATOM   3899  CD2 TRP   243       1.655  20.299   2.710  1.00  0.00
ATOM   3900  C   TRP   243      -1.287  21.670   6.645  1.00  0.00
ATOM   3901  O   TRP   243      -0.420  22.296   7.259  1.00  0.00
ATOM   3902  N   LYS   244      -2.587  21.882   6.816  1.00  0.00
ATOM   3903  H   LYS   244      -3.261  21.375   6.259  1.00  0.00
ATOM   3904  CA  LYS   244      -3.081  22.853   7.780  1.00  0.00
ATOM   3905  HA  LYS   244      -2.692  23.843   7.545  1.00  0.00
ATOM   3906  CB  LYS   244      -4.610  22.905   7.737  1.00  0.00
ATOM   3907  HB2 LYS   244      -4.919  22.317   6.874  1.00  0.00
ATOM   3908  HB3 LYS   244      -4.966  22.426   8.649  1.00  0.00
ATOM   3909  CG  LYS   244      -5.199  24.300   7.636  1.00  0.00
ATOM   3910  HG2 LYS   244      -6.214  24.281   8.032  1.00  0.00
ATOM   3911  HG3 LYS   244      -4.590  24.981   8.230  1.00  0.00
ATOM   3912  CD  LYS   244      -5.227  24.777   6.189  1.00  0.00
ATOM   3913  HD2 LYS   244      -4.237  25.155   5.932  1.00  0.00
ATOM   3914  HD3 LYS   244      -5.467  23.925   5.552  1.00  0.00
ATOM   3915  CE  LYS   244      -6.264  25.879   5.975  1.00  0.00
ATOM   3916  HE2 LYS   244      -6.391  26.017   4.901  1.00  0.00
ATOM   3917  HE3 LYS   244      -7.205  25.545   6.412  1.00  0.00
ATOM   3918  NZ  LYS   244      -5.860  27.169   6.596  1.00  0.00
ATOM   3919  HZ1 LYS   244      -4.989  27.480   6.191  1.00  0.00
ATOM   3920  HZ2 LYS   244      -6.576  27.862   6.427  1.00  0.00
ATOM   3921  HZ3 LYS   244      -5.743  27.042   7.591  1.00  0.00
ATOM   3922  C   LYS   244      -2.601  22.448   9.175  1.00  0.00
ATOM   3923  O   LYS   244      -2.806  21.313   9.598  1.00  0.00
ATOM   3924  N   GLU   245      -1.944  23.373   9.871  1.00  0.00
ATOM   3925  H   GLU   245      -1.730  24.253   9.424  1.00  0.00
ATOM   3926  CA  GLU   245      -1.437  23.140  11.229  1.00  0.00
ATOM   3927  HA  GLU   245      -0.626  22.412  11.206  1.00  0.00
ATOM   3928  CB  GLU   245      -0.900  24.458  11.821  1.00  0.00
ATOM   3929  HB2 GLU   245       0.004  24.694  11.260  1.00  0.00
ATOM   3930  HB3 GLU   245      -1.661  25.212  11.617  1.00  0.00
ATOM   3931  CG  GLU   245      -0.580  24.447  13.326  1.00  0.00
ATOM   3932  HG2 GLU   245      -0.440  25.483  13.634  1.00  0.00
ATOM   3933  HG3 GLU   245      -1.453  24.034  13.832  1.00  0.00
ATOM   3934  CD  GLU   245       0.662  23.630  13.700  1.00  0.00
ATOM   3935  OE1 GLU   245       1.348  23.082  12.803  1.00  0.00
ATOM   3936  OE2 GLU   245       0.955  23.542  14.913  1.00  0.00
ATOM   3937  C   GLU   245      -2.493  22.516  12.149  1.00  0.00
ATOM   3938  O   GLU   245      -2.222  21.542  12.856  1.00  0.00
ATOM   3939  N   LYS   246      -3.696  23.082  12.124  1.00  0.00
ATOM   3940  H   LYS   246      -3.855  23.872  11.514  1.00  0.00
ATOM   3941  CA  LYS   246      -4.786  22.641  12.979  1.00  0.00
ATOM   3942  HA  LYS   246      -4.395  22.272  13.927  1.00  0.00
ATOM   3943  CB  LYS   246      -5.725  23.817  13.261  1.00  0.00
ATOM   3944  HB2 LYS   246      -5.254  24.706  12.843  1.00  0.00
ATOM   3945  HB3 LYS   246      -6.655  23.614  12.729  1.00  0.00
ATOM   3946  CG  LYS   246      -6.026  24.048  14.737  1.00  0.00
ATOM   3947  HG2 LYS   246      -6.859  23.407  15.027  1.00  0.00
ATOM   3948  HG3 LYS   246      -5.144  23.780  15.318  1.00  0.00
ATOM   3949  CD  LYS   246      -6.390  25.512  15.006  1.00  0.00
ATOM   3950  HD2 LYS   246      -5.529  26.130  14.751  1.00  0.00
ATOM   3951  HD3 LYS   246      -7.230  25.778  14.365  1.00  0.00
ATOM   3952  CE  LYS   246      -6.770  25.749  16.464  1.00  0.00
ATOM   3953  HE2 LYS   246      -7.071  26.791  16.561  1.00  0.00
ATOM   3954  HE3 LYS   246      -7.617  25.103  16.692  1.00  0.00
ATOM   3955  NZ  LYS   246      -5.657  25.463  17.416  1.00  0.00
ATOM   3956  HZ1 LYS   246      -4.871  26.062  17.205  1.00  0.00
ATOM   3957  HZ2 LYS   246      -5.968  25.637  18.360  1.00  0.00
ATOM   3958  HZ3 LYS   246      -5.377  24.497  17.327  1.00  0.00
ATOM   3959  C   LYS   246      -5.512  21.488  12.284  1.00  0.00
ATOM   3960  O   LYS   246      -6.218  21.692  11.290  1.00  0.00
ATOM   3961  N   ALA   247      -5.323  20.281  12.816  1.00  0.00
ATOM   3962  H   ALA   247      -4.726  20.209  13.628  1.00  0.00
ATOM   3963  CA  ALA   247      -5.854  19.042  12.229  1.00  0.00
ATOM   3964  HA  ALA   247      -5.264  18.862  11.331  1.00  0.00
ATOM   3965  CB  ALA   247      -5.651  17.874  13.188  1.00  0.00
ATOM   3966  HB1 ALA   247      -6.242  18.035  14.090  1.00  0.00
ATOM   3967  HB2 ALA   247      -5.968  16.948  12.707  1.00  0.00
ATOM   3968  HB3 ALA   247      -4.596  17.801  13.455  1.00  0.00
ATOM   3969  C   ALA   247      -7.322  19.129  11.808  1.00  0.00
ATOM   3970  O   ALA   247      -7.689  18.679  10.720  1.00  0.00
ATOM   3971  N   GLU   248      -8.149  19.714  12.671  1.00  0.00
ATOM   3972  H   GLU   248      -7.775  20.070  13.539  1.00  0.00
ATOM   3973  CA  GLU   248      -9.593  19.801  12.449  1.00  0.00
ATOM   3974  HA  GLU   248      -9.996  18.814  12.222  1.00  0.00
ATOM   3975  CB  GLU   248     -10.287  20.335  13.710  1.00  0.00
ATOM   3976  HB2 GLU   248     -11.360  20.221  13.557  1.00  0.00
ATOM   3977  HB3 GLU   248      -9.970  19.704  14.541  1.00  0.00
ATOM   3978  CG  GLU   248      -9.970  21.794  14.030  1.00  0.00
ATOM   3979  HG2 GLU   248      -9.014  22.039  13.569  1.00  0.00
ATOM   3980  HG3 GLU   248     -10.755  22.405  13.584  1.00  0.00
ATOM   3981  CD  GLU   248      -9.900  22.072  15.517  1.00  0.00
ATOM   3982  OE1 GLU   248     -10.853  21.714  16.243  1.00  0.00
ATOM   3983  OE2 GLU   248      -8.880  22.647  15.961  1.00  0.00
ATOM   3984  C   GLU   248      -9.949  20.667  11.242  1.00  0.00
ATOM   3985  O   GLU   248     -11.084  20.640  10.768  1.00  0.00
ATOM   3986  N   GLU   249      -8.970  21.427  10.756  1.00  0.00
ATOM   3987  H   GLU   249      -8.066  21.411  11.206  1.00  0.00
ATOM   3988  CA  GLU   249      -9.180  22.369   9.653  1.00  0.00
ATOM   3989  HA  GLU   249     -10.248  22.493   9.472  1.00  0.00
ATOM   3990  CB  GLU   249      -8.577  23.741   9.993  1.00  0.00
ATOM   3991  HB2 GLU   249      -7.492  23.644   9.948  1.00  0.00
ATOM   3992  HB3 GLU   249      -8.910  24.445   9.231  1.00  0.00
ATOM   3993  CG  GLU   249      -8.988  24.254  11.377  1.00  0.00
ATOM   3994  HG2 GLU   249     -10.032  23.975  11.516  1.00  0.00
ATOM   3995  HG3 GLU   249      -8.374  23.741  12.118  1.00  0.00
ATOM   3996  CD  GLU   249      -8.837  25.752  11.545  1.00  0.00
ATOM   3997  OE1 GLU   249      -7.821  26.319  11.088  1.00  0.00
ATOM   3998  OE2 GLU   249      -9.745  26.360  12.156  1.00  0.00
ATOM   3999  C   GLU   249      -8.631  21.829   8.329  1.00  0.00
ATOM   4000  O   GLU   249      -8.533  22.561   7.342  1.00  0.00
ATOM   4001  N   ARG   250      -8.276  20.545   8.327  1.00  0.00
ATOM   4002  H   ARG   250      -8.241  20.044   9.203  1.00  0.00
ATOM   4003  CA  ARG   250      -7.867  19.843   7.112  1.00  0.00
ATOM   4004  HA  ARG   250      -7.489  20.560   6.383  1.00  0.00
ATOM   4005  CB  ARG   250      -6.761  18.826   7.419  1.00  0.00
ATOM   4006  HB2 ARG   250      -7.217  17.991   7.951  1.00  0.00
ATOM   4007  HB3 ARG   250      -6.361  18.474   6.468  1.00  0.00
ATOM   4008  CG  ARG   250      -5.627  19.410   8.265  1.00  0.00
ATOM   4009  HG2 ARG   250      -5.536  20.465   8.005  1.00  0.00
ATOM   4010  HG3 ARG   250      -5.919  19.318   9.311  1.00  0.00
ATOM   4011  CD  ARG   250      -4.298  18.723   8.050  1.00  0.00
ATOM   4012  HD2 ARG   250      -4.284  18.324   7.036  1.00  0.00
ATOM   4013  HD3 ARG   250      -3.511  19.469   8.158  1.00  0.00
ATOM   4014  NE  ARG   250      -4.040  17.630   8.987  1.00  0.00
ATOM   4015  HE  ARG   250      -4.536  16.767   8.819  1.00  0.00
ATOM   4016  CZ  ARG   250      -3.205  17.694  10.027  1.00  0.00
ATOM   4017  NH1 ARG   250      -2.537  18.809  10.303  1.00  0.00
ATOM   4018 HH11 ARG   250      -2.659  19.625   9.719  1.00  0.00
ATOM   4019 HH12 ARG   250      -1.910  18.837  11.095  1.00  0.00
ATOM   4020  NH2 ARG   250      -3.038  16.632  10.805  1.00  0.00
ATOM   4021 HH21 ARG   250      -3.543  15.780  10.607  1.00  0.00
ATOM   4022 HH22 ARG   250      -2.406  16.680  11.592  1.00  0.00
ATOM   4023  C   ARG   250      -9.098  19.176   6.491  1.00  0.00
ATOM   4024  O   ARG   250      -9.990  18.728   7.221  1.00  0.00
ATOM   4025  N   PRO   251      -9.164  19.114   5.146  1.00  0.00
ATOM   4026  CD  PRO   251      -8.125  19.484   4.167  1.00  0.00
ATOM   4027  HD2 PRO   251      -7.183  19.012   4.442  1.00  0.00
ATOM   4028  HD3 PRO   251      -8.001  20.567   4.163  1.00  0.00
ATOM   4029  CG  PRO   251      -8.674  18.966   2.869  1.00  0.00
ATOM   4030  HG2 PRO   251      -8.293  17.961   2.689  1.00  0.00
ATOM   4031  HG3 PRO   251      -8.364  19.622   2.056  1.00  0.00
ATOM   4032  CB  PRO   251     -10.133  18.967   3.017  1.00  0.00
ATOM   4033  HB2 PRO   251     -10.576  18.201   2.381  1.00  0.00
ATOM   4034  HB3 PRO   251     -10.577  19.935   2.781  1.00  0.00
ATOM   4035  CA  PRO   251     -10.375  18.626   4.487  1.00  0.00
ATOM   4036  HA  PRO   251     -11.218  19.169   4.915  1.00  0.00
ATOM   4037  C   PRO   251     -10.602  17.125   4.649  1.00  0.00
ATOM   4038  O   PRO   251      -9.693  16.387   5.036  1.00  0.00
ATOM   4039  N   THR   252     -11.825  16.694   4.360  1.00  0.00
ATOM   4040  H   THR   252     -12.551  17.360   4.137  1.00  0.00
ATOM   4041  CA  THR   252     -12.166  15.279   4.369  1.00  0.00
ATOM   4042  HA  THR   252     -11.672  14.790   5.208  1.00  0.00
ATOM   4043  CB  THR   252     -13.685  15.062   4.497  1.00  0.00
ATOM   4044  HB  THR   252     -13.892  13.993   4.438  1.00  0.00
ATOM   4045  CG2 THR   252     -14.204  15.608   5.824  1.00  0.00
ATOM   4046 HG21 THR   252     -13.997  16.676   5.884  1.00  0.00
ATOM   4047 HG22 THR   252     -15.279  15.442   5.891  1.00  0.00
ATOM   4048 HG23 THR   252     -13.706  15.095   6.648  1.00  0.00
ATOM   4049  OG1 THR   252     -14.348  15.730   3.422  1.00  0.00
ATOM   4050  HG1 THR   252     -15.296  15.597   3.498  1.00  0.00
ATOM   4051  C   THR   252     -11.671  14.653   3.069  1.00  0.00
ATOM   4052  O   THR   252     -11.475  15.360   2.072  1.00  0.00
ATOM   4053  N   PHE   253     -11.463  13.337   3.083  1.00  0.00
ATOM   4054  H   PHE   253     -11.542  12.827   3.951  1.00  0.00
ATOM   4055  CA  PHE   253     -11.042  12.609   1.888  1.00  0.00
ATOM   4056  HA  PHE   253     -10.209  13.133   1.420  1.00  0.00
ATOM   4057  CB  PHE   253     -10.596  11.188   2.231  1.00  0.00
ATOM   4058  HB2 PHE   253     -11.194  10.791   3.051  1.00  0.00
ATOM   4059  HB3 PHE   253     -10.701  10.543   1.359  1.00  0.00
ATOM   4060  CG  PHE   253      -9.163  11.097   2.662  1.00  0.00
ATOM   4061  CD1 PHE   253      -8.139  11.489   1.801  1.00  0.00
ATOM   4062  HD1 PHE   253      -8.391  11.860   0.807  1.00  0.00
ATOM   4063  CE1 PHE   253      -6.809  11.410   2.197  1.00  0.00
ATOM   4064  HE1 PHE   253      -6.014  11.719   1.518  1.00  0.00
ATOM   4065  CZ  PHE   253      -6.494  10.933   3.465  1.00  0.00
ATOM   4066  HZ  PHE   253      -5.453  10.866   3.779  1.00  0.00
ATOM   4067  CE2 PHE   253      -7.512  10.541   4.335  1.00  0.00
ATOM   4068  HE2 PHE   253      -7.269  10.170   5.330  1.00  0.00
ATOM   4069  CD2 PHE   253      -8.834  10.624   3.930  1.00  0.00
ATOM   4070  HD2 PHE   253      -9.631  10.316   4.607  1.00  0.00
ATOM   4071  C   PHE   253     -12.129  12.571   0.831  1.00  0.00
ATOM   4072  O   PHE   253     -11.839  12.453  -0.361  1.00  0.00
ATOM   4073  N   ASP   254     -13.378  12.672   1.277  1.00  0.00
ATOM   4074  H   ASP   254     -13.553  12.636   2.271  1.00  0.00
ATOM   4075  CA  ASP   254     -14.520  12.782   0.380  1.00  0.00
ATOM   4076  HA  ASP   254     -14.503  11.966  -0.342  1.00  0.00
ATOM   4077  CB  ASP   254     -15.826  12.710   1.170  1.00  0.00
ATOM   4078  HB2 ASP   254     -15.651  12.081   2.043  1.00  0.00
ATOM   4079  HB3 ASP   254     -16.083  13.718   1.494  1.00  0.00
ATOM   4080  CG  ASP   254     -16.965  12.137   0.357  1.00  0.00
ATOM   4081  OD1 ASP   254     -16.824  10.991  -0.131  1.00  0.00
ATOM   4082  OD2 ASP   254     -17.995  12.830   0.202  1.00  0.00
ATOM   4083  C   ASP   254     -14.446  14.088  -0.417  1.00  0.00
ATOM   4084  O   ASP   254     -14.792  14.121  -1.601  1.00  0.00
ATOM   4085  N   TYR   255     -13.985  15.149   0.245  1.00  0.00
ATOM   4086  H   TYR   255     -13.776  15.050   1.228  1.00  0.00
ATOM   4087  CA  TYR   255     -13.818  16.466  -0.370  1.00  0.00
ATOM   4088  HA  TYR   255     -14.724  16.744  -0.908  1.00  0.00
ATOM   4089  CB  TYR   255     -13.545  17.522   0.710  1.00  0.00
ATOM   4090  HB2 TYR   255     -14.378  17.489   1.411  1.00  0.00
ATOM   4091  HB3 TYR   255     -12.631  17.212   1.217  1.00  0.00
ATOM   4092  CG  TYR   255     -13.378  18.934   0.190  1.00  0.00
ATOM   4093  CD1 TYR   255     -14.487  19.761   0.003  1.00  0.00
ATOM   4094  HD1 TYR   255     -15.478  19.370   0.237  1.00  0.00
ATOM   4095  CE1 TYR   255     -14.347  21.063  -0.473  1.00  0.00
ATOM   4096  HE1 TYR   255     -15.220  21.698  -0.622  1.00  0.00
ATOM   4097  CZ  TYR   255     -13.081  21.548  -0.762  1.00  0.00
ATOM   4098  OH  TYR   255     -12.941  22.832  -1.230  1.00  0.00
ATOM   4099  HH  TYR   255     -13.778  23.293  -1.317  1.00  0.00
ATOM   4100  CE2 TYR   255     -11.960  20.750  -0.578  1.00  0.00
ATOM   4101  HE2 TYR   255     -10.965  21.134  -0.801  1.00  0.00
ATOM   4102  CD2 TYR   255     -12.115  19.447  -0.104  1.00  0.00
ATOM   4103  HD2 TYR   255     -11.241  18.813   0.042  1.00  0.00
ATOM   4104  C   TYR   255     -12.688  16.451  -1.397  1.00  0.00
ATOM   4105  O   TYR   255     -12.803  17.044  -2.472  1.00  0.00
ATOM   4106  N   LEU   256     -11.601  15.767  -1.051  1.00  0.00
ATOM   4107  H   LEU   256     -11.560  15.346  -0.134  1.00  0.00
ATOM   4108  CA  LEU   256     -10.419  15.674  -1.910  1.00  0.00
ATOM   4109  HA  LEU   256     -10.136  16.668  -2.257  1.00  0.00
ATOM   4110  CB  LEU   256      -9.242  15.071  -1.137  1.00  0.00
ATOM   4111  HB2 LEU   256      -9.633  14.119  -0.780  1.00  0.00
ATOM   4112  HB3 LEU   256      -8.418  14.889  -1.827  1.00  0.00
ATOM   4113  CG  LEU   256      -8.738  15.896   0.053  1.00  0.00
ATOM   4114  HG  LEU   256      -9.596  16.206   0.650  1.00  0.00
ATOM   4115  CD1 LEU   256      -7.787  15.086   0.918  1.00  0.00
ATOM   4116 HD11 LEU   256      -6.929  14.776   0.322  1.00  0.00
ATOM   4117 HD12 LEU   256      -7.446  15.697   1.754  1.00  0.00
ATOM   4118 HD13 LEU   256      -8.302  14.204   1.298  1.00  0.00
ATOM   4119  CD2 LEU   256      -8.075  17.185  -0.416  1.00  0.00
ATOM   4120 HD21 LEU   256      -8.795  17.782  -0.975  1.00  0.00
ATOM   4121 HD22 LEU   256      -7.727  17.750   0.448  1.00  0.00
ATOM   4122 HD23 LEU   256      -7.227  16.945  -1.058  1.00  0.00
ATOM   4123  C   LEU   256     -10.704  14.881  -3.185  1.00  0.00
ATOM   4124  O   LEU   256     -10.337  15.313  -4.281  1.00  0.00
ATOM   4125  N   GLN   257     -11.371  13.735  -3.034  1.00  0.00
ATOM   4126  H   GLN   257     -11.566  13.404  -2.100  1.00  0.00
ATOM   4127  CA  GLN   257     -11.803  12.913  -4.166  1.00  0.00
ATOM   4128  HA  GLN   257     -10.933  12.598  -4.744  1.00  0.00
ATOM   4129  CB  GLN   257     -12.543  11.664  -3.677  1.00  0.00
ATOM   4130  HB2 GLN   257     -11.902  11.182  -2.939  1.00  0.00
ATOM   4131  HB3 GLN   257     -13.459  12.005  -3.195  1.00  0.00
ATOM   4132  CG  GLN   257     -12.889  10.666  -4.778  1.00  0.00
ATOM   4133  HG2 GLN   257     -12.953  11.200  -5.726  1.00  0.00
ATOM   4134  HG3 GLN   257     -12.089   9.927  -4.831  1.00  0.00
ATOM   4135  CD  GLN   257     -14.207   9.939  -4.539  1.00  0.00
ATOM   4136  OE1 GLN   257     -14.791  10.004  -3.450  1.00  0.00
ATOM   4137  NE2 GLN   257     -14.687   9.244  -5.566  1.00  0.00
ATOM   4138 HE21 GLN   257     -15.558   8.740  -5.469  1.00  0.00
ATOM   4139 HE22 GLN   257     -14.179   9.222  -6.439  1.00  0.00
ATOM   4140  C   GLN   257     -12.705  13.713  -5.098  1.00  0.00
ATOM   4141  O   GLN   257     -12.581  13.622  -6.317  1.00  0.00
ATOM   4142  N   SER   258     -13.606  14.496  -4.509  1.00  0.00
ATOM   4143  H   SER   258     -13.687  14.490  -3.503  1.00  0.00
ATOM   4144  CA  SER   258     -14.537  15.314  -5.272  1.00  0.00
ATOM   4145  HA  SER   258     -15.036  14.706  -6.028  1.00  0.00
ATOM   4146  CB  SER   258     -15.601  15.906  -4.340  1.00  0.00
ATOM   4147  HB2 SER   258     -16.250  15.099  -3.999  1.00  0.00
ATOM   4148  HB3 SER   258     -15.099  16.354  -3.482  1.00  0.00
ATOM   4149  OG  SER   258     -16.376  16.888  -4.997  1.00  0.00
ATOM   4150  HG  SER   258     -17.031  17.238  -4.388  1.00  0.00
ATOM   4151  C   SER   258     -13.805  16.415  -6.037  1.00  0.00
ATOM   4152  O   SER   258     -13.959  16.538  -7.250  1.00  0.00
ATOM   4153  N   VAL   259     -12.994  17.191  -5.321  1.00  0.00
ATOM   4154  H   VAL   259     -12.939  17.041  -4.324  1.00  0.00
ATOM   4155  CA  VAL   259     -12.297  18.349  -5.891  1.00  0.00
ATOM   4156  HA  VAL   259     -12.948  18.959  -6.516  1.00  0.00
ATOM   4157  CB  VAL   259     -11.706  19.245  -4.764  1.00  0.00
ATOM   4158  HB  VAL   259     -11.316  18.594  -3.982  1.00  0.00
ATOM   4159  CG1 VAL   259     -10.596  20.144  -5.275  1.00  0.00
ATOM   4160 HG11 VAL   259     -10.986  20.796  -6.057  1.00  0.00
ATOM   4161 HG12 VAL   259     -10.214  20.752  -4.454  1.00  0.00
ATOM   4162 HG13 VAL   259      -9.790  19.533  -5.680  1.00  0.00
ATOM   4163  CG2 VAL   259     -12.812  20.076  -4.122  1.00  0.00
ATOM   4164 HG21 VAL   259     -13.563  19.413  -3.694  1.00  0.00
ATOM   4165 HG22 VAL   259     -12.387  20.699  -3.335  1.00  0.00
ATOM   4166 HG23 VAL   259     -13.275  20.710  -4.877  1.00  0.00
ATOM   4167  C   VAL   259     -11.244  17.961  -6.943  1.00  0.00
ATOM   4168  O   VAL   259     -11.038  18.690  -7.918  1.00  0.00
ATOM   4169  N   LEU   260     -10.597  16.813  -6.745  1.00  0.00
ATOM   4170  H   LEU   260     -10.719  16.321  -5.872  1.00  0.00
ATOM   4171  CA  LEU   260      -9.642  16.275  -7.720  1.00  0.00
ATOM   4172  HA  LEU   260      -9.038  17.085  -8.127  1.00  0.00
ATOM   4173  CB  LEU   260      -8.709  15.252  -7.060  1.00  0.00
ATOM   4174  HB2 LEU   260      -9.399  14.651  -6.467  1.00  0.00
ATOM   4175  HB3 LEU   260      -8.293  14.642  -7.862  1.00  0.00
ATOM   4176  CG  LEU   260      -7.574  15.758  -6.163  1.00  0.00
ATOM   4177  HG  LEU   260      -7.962  16.533  -5.503  1.00  0.00
ATOM   4178  CD1 LEU   260      -7.008  14.621  -5.332  1.00  0.00
ATOM   4179 HD11 LEU   260      -6.619  13.846  -5.992  1.00  0.00
ATOM   4180 HD12 LEU   260      -6.203  14.998  -4.701  1.00  0.00
ATOM   4181 HD13 LEU   260      -7.795  14.203  -4.705  1.00  0.00
ATOM   4182  CD2 LEU   260      -6.471  16.412  -6.981  1.00  0.00
ATOM   4183 HD21 LEU   260      -6.880  17.259  -7.532  1.00  0.00
ATOM   4184 HD22 LEU   260      -5.682  16.759  -6.315  1.00  0.00
ATOM   4185 HD23 LEU   260      -6.060  15.687  -7.683  1.00  0.00
ATOM   4186  C   LEU   260     -10.326  15.649  -8.942  1.00  0.00
ATOM   4187  O   LEU   260      -9.850  15.805 -10.067  1.00  0.00
ATOM   4188  N   ASP   261     -11.431  14.951  -8.710  1.00  0.00
ATOM   4189  H   ASP   261     -11.677  14.695  -7.764  1.00  0.00
ATOM   4190  CA  ASP   261     -12.286  14.486  -9.796  1.00  0.00
ATOM   4191  HA  ASP   261     -11.700  13.896 -10.500  1.00  0.00
ATOM   4192  CB  ASP   261     -13.420  13.613  -9.251  1.00  0.00
ATOM   4193  HB2 ASP   261     -13.271  13.506  -8.177  1.00  0.00
ATOM   4194  HB3 ASP   261     -14.361  14.130  -9.438  1.00  0.00
ATOM   4195  CG  ASP   261     -13.460  12.242  -9.895  1.00  0.00
ATOM   4196  OD1 ASP   261     -12.465  11.497  -9.775  1.00  0.00
ATOM   4197  OD2 ASP   261     -14.488  11.910 -10.524  1.00  0.00
ATOM   4198  C   ASP   261     -12.861  15.658 -10.585  1.00  0.00
ATOM   4199  O   ASP   261     -13.590  15.464 -11.559  1.00  0.00
ATOM   4200  N   ASP   262     -12.527  16.872 -10.161  1.00  0.00
ATOM   4201  H   ASP   262     -11.777  16.984  -9.494  1.00  0.00
ATOM   4202  CA  ASP   262     -13.253  18.060 -10.591  1.00  0.00
ATOM   4203  HA  ASP   262     -13.853  17.828 -11.471  1.00  0.00
ATOM   4204  CB  ASP   262     -14.185  18.549  -9.480  1.00  0.00
ATOM   4205  HB2 ASP   262     -13.761  18.237  -8.526  1.00  0.00
ATOM   4206  HB3 ASP   262     -14.217  19.638  -9.524  1.00  0.00
ATOM   4207  CG  ASP   262     -15.591  17.998  -9.613  1.00  0.00
ATOM   4208  OD1 ASP   262     -15.802  17.103 -10.460  1.00  0.00
ATOM   4209  OD2 ASP   262     -16.485  18.457  -8.871  1.00  0.00
ATOM   4210  C   ASP   262     -12.296  19.173 -11.001  1.00  0.00
ATOM   4211  O   ASP   262     -12.650  20.353 -10.969  1.00  0.00
ATOM   4212  N   PHE   263     -11.083  18.793 -11.385  1.00  0.00
ATOM   4213  H   PHE   263     -10.883  17.813 -11.529  1.00  0.00
ATOM   4214  CA  PHE   263      -9.996  19.751 -11.553  1.00  0.00
ATOM   4215  HA  PHE   263     -10.319  20.737 -11.219  1.00  0.00
ATOM   4216  CB  PHE   263      -8.778  19.330 -10.730  1.00  0.00
ATOM   4217  HB2 PHE   263      -9.044  19.265  -9.675  1.00  0.00
ATOM   4218  HB3 PHE   263      -8.411  18.363 -11.072  1.00  0.00
ATOM   4219  CG  PHE   263      -7.623  20.286 -10.824  1.00  0.00
ATOM   4220  CD1 PHE   263      -6.964  20.482 -12.025  1.00  0.00
ATOM   4221  HD1 PHE   263      -7.293  19.932 -12.907  1.00  0.00
ATOM   4222  CE1 PHE   263      -5.902  21.361 -12.115  1.00  0.00
ATOM   4223  HE1 PHE   263      -5.392  21.505 -13.067  1.00  0.00
ATOM   4224  CZ  PHE   263      -5.487  22.057 -10.996  1.00  0.00
ATOM   4225  HZ  PHE   263      -4.649  22.751 -11.062  1.00  0.00
ATOM   4226  CE2 PHE   263      -6.135  21.870  -9.793  1.00  0.00
ATOM   4227  HE2 PHE   263      -5.810  22.416  -8.908  1.00  0.00
ATOM   4228  CD2 PHE   263      -7.197  20.989  -9.710  1.00  0.00
ATOM   4229  HD2 PHE   263      -7.710  20.842  -8.759  1.00  0.00
ATOM   4230  C   PHE   263      -9.613  19.895 -13.023  1.00  0.00
ATOM   4231  O   PHE   263      -8.802  20.750 -13.382  1.00  0.00
ATOM   4232  N   TYR   264     -10.199  19.052 -13.867  1.00  0.00
ATOM   4233  H   TYR   264     -10.873  18.383 -13.525  1.00  0.00
ATOM   4234  CA  TYR   264      -9.857  19.025 -15.284  1.00  0.00
ATOM   4235  HA  TYR   264     -10.024  18.025 -15.685  1.00  0.00
ATOM   4236  CB  TYR   264     -10.723  20.016 -16.064  1.00  0.00
ATOM   4237  HB2 TYR   264     -10.192  20.968 -16.080  1.00  0.00
ATOM   4238  HB3 TYR   264     -10.814  19.634 -17.081  1.00  0.00
ATOM   4239  CG  TYR   264     -12.103  20.218 -15.477  1.00  0.00
ATOM   4240  CD1 TYR   264     -13.073  19.229 -15.580  1.00  0.00
ATOM   4241  HD1 TYR   264     -12.825  18.299 -16.092  1.00  0.00
ATOM   4242  CE1 TYR   264     -14.335  19.410 -15.046  1.00  0.00
ATOM   4243  HE1 TYR   264     -15.089  18.627 -15.134  1.00  0.00
ATOM   4244  CZ  TYR   264     -14.639  20.588 -14.397  1.00  0.00
ATOM   4245  OH  TYR   264     -15.894  20.772 -13.863  1.00  0.00
ATOM   4246  HH  TYR   264     -16.474  20.019 -14.000  1.00  0.00
ATOM   4247  CE2 TYR   264     -13.693  21.583 -14.281  1.00  0.00
ATOM   4248  HE2 TYR   264     -13.933  22.515 -13.769  1.00  0.00
ATOM   4249  CD2 TYR   264     -12.433  21.395 -14.819  1.00  0.00
ATOM   4250  HD2 TYR   264     -11.680  22.179 -14.731  1.00  0.00
ATOM   4251  C   TYR   264      -8.380  19.339 -15.500  1.00  0.00
ATOM   4252  O   TYR   264      -8.031  20.390 -16.038  1.00  0.00
ATOM   4253  N   THR   265      -7.518  18.419 -15.077  1.00  0.00
ATOM   4254  H   THR   265      -7.692  17.923 -14.215  1.00  0.00
ATOM   4255  CA  THR   265      -6.288  18.130 -15.805  1.00  0.00
ATOM   4256  HA  THR   265      -6.089  17.061 -15.880  1.00  0.00
ATOM   4257  CB  THR   265      -6.320  18.726 -17.224  1.00  0.00
ATOM   4258  HB  THR   265      -7.104  18.192 -17.761  1.00  0.00
ATOM   4259  CG2 THR   265      -6.577  20.234 -17.313  1.00  0.00
ATOM   4260 HG21 THR   265      -5.793  20.769 -16.777  1.00  0.00
ATOM   4261 HG22 THR   265      -6.578  20.543 -18.358  1.00  0.00
ATOM   4262 HG23 THR   265      -7.544  20.465 -16.866  1.00  0.00
ATOM   4263  OG1 THR   265      -5.122  18.450 -17.949  1.00  0.00
ATOM   4264  HG1 THR   265      -5.183  18.838 -18.826  1.00  0.00
ATOM   4265  C   THR   265      -5.068  18.669 -15.065  1.00  0.00
ATOM   4266  O   THR   265      -4.862  19.879 -14.985  1.00  0.00
ATOM   4267  OXT THR   265      -3.935  18.488 -15.583  1.00  0.00
TER   
ATOM   4268  C21 NP    266      11.388  -2.552 -12.518  1.00  0.00
ATOM   4269  H19 NP    266      12.088  -2.293 -13.319  1.00  0.00
ATOM   4270  H20 NP    266      11.966  -2.997 -11.701  1.00  0.00
ATOM   4271  H21 NP    266      10.896  -1.629 -12.196  1.00  0.00
ATOM   4272  O10 NP    266      10.447  -3.479 -13.046  1.00  0.00
ATOM   4273  C20 NP    266       9.474  -3.927 -12.197  1.00  0.00
ATOM   4274  C22 NP    266       9.327  -3.557 -10.861  1.00  0.00
ATOM   4275  H22 NP    266      10.003  -2.859 -10.379  1.00  0.00
ATOM   4276  C19 NP    266       8.568  -4.831 -12.762  1.00  0.00
ATOM   4277  H18 NP    266       8.674  -5.121 -13.802  1.00  0.00
ATOM   4278  C18 NP    266       7.530  -5.364 -11.998  1.00  0.00
ATOM   4279  O9  NP    266       6.686  -6.237 -12.630  1.00  0.00
ATOM   4280  H17 NP    266       5.838  -5.769 -12.810  1.00  0.00
ATOM   4281  C2  NP    266       7.385  -5.002 -10.659  1.00  0.00
ATOM   4282  C3  NP    266       6.311  -5.554  -9.811  1.00  0.00
ATOM   4283  O2  NP    266       5.516  -6.353 -10.296  1.00  0.00
ATOM   4284  C1  NP    266       8.286  -4.099 -10.101  1.00  0.00
ATOM   4285  O1  NP    266       8.202  -3.679  -8.801  1.00  0.00
ATOM   4286  C5  NP    266       7.188  -4.191  -8.032  1.00  0.00
ATOM   4287  H6  NP    266       7.246  -3.733  -7.052  1.00  0.00
ATOM   4288  C4  NP    266       6.261  -5.097  -8.392  1.00  0.00
ATOM   4289  C6  NP    266       5.228  -5.512  -7.420  1.00  0.00
ATOM   4290  C17 NP    266       4.004  -6.035  -7.869  1.00  0.00
ATOM   4291  C16 NP    266       3.084  -6.598  -6.983  1.00  0.00
ATOM   4292  H15 NP    266       2.190  -7.029  -7.417  1.00  0.00
ATOM   4293  H16 NP    266       3.756  -6.047  -8.929  1.00  0.00
ATOM   4294  C7  NP    266       5.445  -5.465  -6.038  1.00  0.00
ATOM   4295  H7  NP    266       6.350  -5.024  -5.627  1.00  0.00
ATOM   4296  C8  NP    266       4.519  -6.026  -5.149  1.00  0.00
ATOM   4297  H8  NP    266       4.725  -6.005  -4.081  1.00  0.00
ATOM   4298  C9  NP    266       3.354  -6.631  -5.618  1.00  0.00
ATOM   4299  O3  NP    266       2.601  -7.260  -4.666  1.00  0.00
ATOM   4300  C10 NP    266       1.957  -6.432  -3.697  1.00  0.00
ATOM   4301  H1  NP    266       1.493  -5.563  -4.180  1.00  0.00
ATOM   4302  O4  NP    266       2.920  -6.010  -2.733  1.00  0.00
ATOM   4303  C11 NP    266       2.383  -5.147  -1.728  1.00  0.00
ATOM   4304  H2  NP    266       2.016  -4.234  -2.218  1.00  0.00
ATOM   4305  C15 NP    266       3.544  -4.764  -0.809  1.00  0.00
ATOM   4306  O8  NP    266       4.088  -5.948  -0.222  1.00  0.00
ATOM   4307  H14 NP    266       3.321  -6.451   0.119  1.00  0.00
ATOM   4308  H12 NP    266       3.210  -4.114   0.010  1.00  0.00
ATOM   4309  H13 NP    266       4.345  -4.262  -1.358  1.00  0.00
ATOM   4310  C12 NP    266       1.256  -5.845  -0.961  1.00  0.00
ATOM   4311  H3  NP    266       1.651  -6.701  -0.401  1.00  0.00
ATOM   4312  O5  NP    266       0.641  -4.973  -0.006  1.00  0.00
ATOM   4313  H9  NP    266       0.925  -5.229   0.891  1.00  0.00
ATOM   4314  C13 NP    266       0.182  -6.350  -1.935  1.00  0.00
ATOM   4315  H4  NP    266      -0.347  -5.502  -2.386  1.00  0.00
ATOM   4316  O6  NP    266      -0.814  -7.073  -1.201  1.00  0.00
ATOM   4317  H10 NP    266      -1.122  -6.479  -0.488  1.00  0.00
ATOM   4318  C14 NP    266       0.803  -7.223  -3.038  1.00  0.00
ATOM   4319  H5  NP    266       1.175  -8.160  -2.608  1.00  0.00
ATOM   4320  O7  NP    266      -0.198  -7.594  -4.003  1.00  0.00
ATOM   4321  H11 NP    266      -0.272  -8.561  -4.041  1.00  0.00
TER   
ATOM   4322 Na+  Na+   267     -16.919  15.114  -8.104  1.00  0.00
TER   
ATOM   4323 Na+  Na+   268     -10.742   9.138 -10.775  1.00  0.00
TER   
ATOM   4324  O   WAT   269      40.255  36.753  35.963  1.00  0.00
ATOM   4325  H1  WAT   269      40.174  35.838  35.692  1.00  0.00
ATOM   4326  H2  WAT   269      39.841  37.250  35.257  1.00  0.00
TER   
ATOM   4327  O   WAT   270      38.387  38.531  37.844  1.00  0.00
ATOM   4328  H1  WAT   270      37.611  38.051  38.134  1.00  0.00
ATOM   4329  H2  WAT   270      39.038  37.851  37.670  1.00  0.00
TER   
ATOM   4330  O   WAT   271      32.403  38.843  38.722  1.00  0.00
ATOM   4331  H1  WAT   271      31.572  38.588  39.121  1.00  0.00
ATOM   4332  H2  WAT   271      33.011  38.914  39.457  1.00  0.00
TER   
ATOM   4333  O   WAT   272      30.812  33.803  32.506  1.00  0.00
ATOM   4334  H1  WAT   272      29.924  34.145  32.404  1.00  0.00
ATOM   4335  H2  WAT   272      31.096  33.603  31.614  1.00  0.00
TER   
ATOM   4336  O   WAT   273      28.776  36.404  38.390  1.00  0.00
ATOM   4337  H1  WAT   273      29.347  35.636  38.390  1.00  0.00
ATOM   4338  H2  WAT   273      28.776  36.702  37.481  1.00  0.00
TER   
ATOM   4339  O   WAT   274      37.827  41.207  37.851  1.00  0.00
ATOM   4340  H1  WAT   274      37.758  40.265  37.690  1.00  0.00
ATOM   4341  H2  WAT   274      38.589  41.297  38.423  1.00  0.00
TER   
ATOM   4342  O   WAT   275      30.018  31.812  40.177  1.00  0.00
ATOM   4343  H1  WAT   275      29.838  30.915  40.457  1.00  0.00
ATOM   4344  H2  WAT   275      29.616  32.359  40.851  1.00  0.00
TER   
ATOM   4345  O   WAT   276      38.858  34.014  38.078  1.00  0.00
ATOM   4346  H1  WAT   276      39.234  33.141  37.965  1.00  0.00
ATOM   4347  H2  WAT   276      38.760  34.349  37.187  1.00  0.00
TER   
ATOM   4348  O   WAT   277      32.988  32.386  33.540  1.00  0.00
ATOM   4349  H1  WAT   277      33.095  33.286  33.847  1.00  0.00
ATOM   4350  H2  WAT   277      32.078  32.338  33.249  1.00  0.00
TER   
ATOM   4351  O   WAT   278      30.637  34.308  38.785  1.00  0.00
ATOM   4352  H1  WAT   278      31.318  34.572  39.404  1.00  0.00
ATOM   4353  H2  WAT   278      30.322  33.468  39.119  1.00  0.00
TER   
ATOM   4354  O   WAT   279      34.829  35.355  37.872  1.00  0.00
ATOM   4355  H1  WAT   279      35.337  35.853  38.513  1.00  0.00
ATOM   4356  H2  WAT   279      35.361  34.578  37.696  1.00  0.00
TER   
ATOM   4357  O   WAT   280      39.500  40.107  33.638  1.00  0.00
ATOM   4358  H1  WAT   280      38.882  40.571  33.074  1.00  0.00
ATOM   4359  H2  WAT   280      40.012  40.799  34.055  1.00  0.00
TER   
ATOM   4360  O   WAT   281      34.363  39.634  40.316  1.00  0.00
ATOM   4361  H1  WAT   281      34.030  40.261  40.958  1.00  0.00
ATOM   4362  H2  WAT   281      34.540  40.160  39.536  1.00  0.00
TER   
ATOM   4363  O   WAT   282      32.794  31.706  40.146  1.00  0.00
ATOM   4364  H1  WAT   282      33.136  32.550  39.851  1.00  0.00
ATOM   4365  H2  WAT   282      31.856  31.854  40.262  1.00  0.00
TER   
ATOM   4366  O   WAT   283      28.868  40.792  31.012  1.00  0.00
ATOM   4367  H1  WAT   283      28.491  41.281  30.280  1.00  0.00
ATOM   4368  H2  WAT   283      29.126  41.465  31.642  1.00  0.00
TER   
ATOM   4369  O   WAT   284      36.477  29.194  36.470  1.00  0.00
ATOM   4370  H1  WAT   284      36.785  28.639  35.754  1.00  0.00
ATOM   4371  H2  WAT   284      35.547  29.328  36.287  1.00  0.00
TER   
ATOM   4372  O   WAT   285      38.865  37.259  33.206  1.00  0.00
ATOM   4373  H1  WAT   285      37.938  37.192  33.435  1.00  0.00
ATOM   4374  H2  WAT   285      39.018  38.197  33.092  1.00  0.00
TER   
ATOM   4375  O   WAT   286      38.852  33.530  30.203  1.00  0.00
ATOM   4376  H1  WAT   286      37.913  33.692  30.288  1.00  0.00
ATOM   4377  H2  WAT   286      39.170  34.249  29.656  1.00  0.00
TER   
ATOM   4378  O   WAT   287      34.471  37.785  35.988  1.00  0.00
ATOM   4379  H1  WAT   287      34.067  37.073  35.493  1.00  0.00
ATOM   4380  H2  WAT   287      34.557  37.441  36.877  1.00  0.00
TER   
ATOM   4381  O   WAT   288      34.939  41.472  38.152  1.00  0.00
ATOM   4382  H1  WAT   288      34.642  40.866  37.473  1.00  0.00
ATOM   4383  H2  WAT   288      35.889  41.510  38.041  1.00  0.00
TER   
ATOM   4384  O   WAT   289      33.184  34.560  39.768  1.00  0.00
ATOM   4385  H1  WAT   289      33.735  34.669  38.993  1.00  0.00
ATOM   4386  H2  WAT   289      33.698  34.933  40.484  1.00  0.00
TER   
ATOM   4387  O   WAT   290      41.071  38.059  30.717  1.00  0.00
ATOM   4388  H1  WAT   290      41.511  37.222  30.571  1.00  0.00
ATOM   4389  H2  WAT   290      41.784  38.692  30.803  1.00  0.00
TER   
ATOM   4390  O   WAT   291      31.171  36.680  33.489  1.00  0.00
ATOM   4391  H1  WAT   291      31.051  37.406  32.877  1.00  0.00
ATOM   4392  H2  WAT   291      30.861  35.910  33.012  1.00  0.00
TER   
ATOM   4393  O   WAT   292      28.810  39.851  39.296  1.00  0.00
ATOM   4394  H1  WAT   292      28.888  39.986  38.351  1.00  0.00
ATOM   4395  H2  WAT   292      29.424  39.143  39.488  1.00  0.00
TER   
ATOM   4396  O   WAT   293      30.055  41.551  35.706  1.00  0.00
ATOM   4397  H1  WAT   293      29.647  41.693  34.852  1.00  0.00
ATOM   4398  H2  WAT   293      30.946  41.267  35.503  1.00  0.00
TER   
ATOM   4399  O   WAT   294      33.638  30.023  36.871  1.00  0.00
ATOM   4400  H1  WAT   294      33.195  30.804  36.540  1.00  0.00
ATOM   4401  H2  WAT   294      34.196  30.346  37.578  1.00  0.00
TER   
ATOM   4402  O   WAT   295      36.754  29.644  31.752  1.00  0.00
ATOM   4403  H1  WAT   295      36.129  29.640  32.477  1.00  0.00
ATOM   4404  H2  WAT   295      36.667  28.777  31.355  1.00  0.00
TER   
ATOM   4405  O   WAT   296      35.675  30.568  38.730  1.00  0.00
ATOM   4406  H1  WAT   296      35.973  31.474  38.649  1.00  0.00
ATOM   4407  H2  WAT   296      36.224  30.080  38.116  1.00  0.00
TER   
ATOM   4408  O   WAT   297      33.429  35.147  34.599  1.00  0.00
ATOM   4409  H1  WAT   297      33.203  34.930  35.504  1.00  0.00
ATOM   4410  H2  WAT   297      32.648  35.579  34.254  1.00  0.00
TER   
ATOM   4411  O   WAT   298      40.659  35.153  33.198  1.00  0.00
ATOM   4412  H1  WAT   298      40.060  35.876  33.015  1.00  0.00
ATOM   4413  H2  WAT   298      41.207  35.091  32.416  1.00  0.00
TER   
ATOM   4414  O   WAT   299      39.265  33.789  35.229  1.00  0.00
ATOM   4415  H1  WAT   299      39.658  34.106  34.416  1.00  0.00
ATOM   4416  H2  WAT   299      39.627  32.910  35.343  1.00  0.00
TER   
ATOM   4417  O   WAT   300      28.302  30.379  37.452  1.00  0.00
ATOM   4418  H1  WAT   300      28.013  30.950  38.164  1.00  0.00
ATOM   4419  H2  WAT   300      29.046  29.900  37.815  1.00  0.00
TER   
ATOM   4420  O   WAT   301      28.489  34.321  28.662  1.00  0.00
ATOM   4421  H1  WAT   301      28.406  35.264  28.803  1.00  0.00
ATOM   4422  H2  WAT   301      28.137  34.179  27.783  1.00  0.00
TER   
ATOM   4423  O   WAT   302      39.851  36.380  39.324  1.00  0.00
ATOM   4424  H1  WAT   302      39.119  36.888  39.673  1.00  0.00
ATOM   4425  H2  WAT   302      39.453  35.563  39.023  1.00  0.00
TER   
ATOM   4426  O   WAT   303      36.289  33.055  37.729  1.00  0.00
ATOM   4427  H1  WAT   303      36.292  32.614  36.879  1.00  0.00
ATOM   4428  H2  WAT   303      37.184  33.377  37.836  1.00  0.00
TER   
ATOM   4429  O   WAT   304      32.139  32.938  36.688  1.00  0.00
ATOM   4430  H1  WAT   304      31.799  33.415  37.445  1.00  0.00
ATOM   4431  H2  WAT   304      31.377  32.484  36.328  1.00  0.00
TER   
ATOM   4432  O   WAT   305      36.351  34.056  30.720  1.00  0.00
ATOM   4433  H1  WAT   305      36.472  34.015  31.668  1.00  0.00
ATOM   4434  H2  WAT   305      35.966  34.919  30.564  1.00  0.00
TER   
ATOM   4435  O   WAT   306      40.314  31.833  38.736  1.00  0.00
ATOM   4436  H1  WAT   306      40.331  32.284  39.580  1.00  0.00
ATOM   4437  H2  WAT   306      40.065  30.934  38.949  1.00  0.00
TER   
ATOM   4438  O   WAT   307      35.363  36.367  30.118  1.00  0.00
ATOM   4439  H1  WAT   307      34.795  35.918  29.492  1.00  0.00
ATOM   4440  H2  WAT   307      36.072  36.726  29.584  1.00  0.00
TER   
ATOM   4441  O   WAT   308      36.589  37.115  39.476  1.00  0.00
ATOM   4442  H1  WAT   308      36.956  36.641  40.222  1.00  0.00
ATOM   4443  H2  WAT   308      36.400  37.990  39.816  1.00  0.00
TER   
ATOM   4444  O   WAT   309      29.454  31.860  35.605  1.00  0.00
ATOM   4445  H1  WAT   309      29.168  31.495  36.443  1.00  0.00
ATOM   4446  H2  WAT   309      29.391  31.128  34.991  1.00  0.00
TER   
ATOM   4447  O   WAT   310      32.908  40.362  32.391  1.00  0.00
ATOM   4448  H1  WAT   310      32.134  39.822  32.230  1.00  0.00
ATOM   4449  H2  WAT   310      33.637  39.843  32.052  1.00  0.00
TER   
ATOM   4450  O   WAT   311      39.127  30.753  32.326  1.00  0.00
ATOM   4451  H1  WAT   311      38.314  30.254  32.251  1.00  0.00
ATOM   4452  H2  WAT   311      38.934  31.593  31.910  1.00  0.00
TER   
ATOM   4453  O   WAT   312      32.951  40.030  36.028  1.00  0.00
ATOM   4454  H1  WAT   312      33.469  39.227  35.974  1.00  0.00
ATOM   4455  H2  WAT   312      32.500  39.968  36.870  1.00  0.00
TER   
ATOM   4456  O   WAT   313      40.721  40.619  36.666  1.00  0.00
ATOM   4457  H1  WAT   313      41.073  40.021  36.006  1.00  0.00
ATOM   4458  H2  WAT   313      39.837  40.293  36.837  1.00  0.00
TER   
ATOM   4459  O   WAT   314      28.947  36.996  29.565  1.00  0.00
ATOM   4460  H1  WAT   314      29.816  37.278  29.848  1.00  0.00
ATOM   4461  H2  WAT   314      28.456  37.809  29.449  1.00  0.00
TER   
ATOM   4462  O   WAT   315      36.110  38.383  33.685  1.00  0.00
ATOM   4463  H1  WAT   315      36.566  39.194  33.911  1.00  0.00
ATOM   4464  H2  WAT   315      35.759  38.065  34.517  1.00  0.00
TER   
ATOM   4465  O   WAT   316      32.011  28.727  34.158  1.00  0.00
ATOM   4466  H1  WAT   316      31.883  28.719  35.106  1.00  0.00
ATOM   4467  H2  WAT   316      31.187  29.065  33.807  1.00  0.00
TER   
ATOM   4468  O   WAT   317      30.931  38.813  31.693  1.00  0.00
ATOM   4469  H1  WAT   317      30.324  39.553  31.702  1.00  0.00
ATOM   4470  H2  WAT   317      31.406  38.903  30.867  1.00  0.00
TER   
ATOM   4471  O   WAT   318      40.505  32.978  41.368  1.00  0.00
ATOM   4472  H1  WAT   318      40.873  32.158  41.696  1.00  0.00
ATOM   4473  H2  WAT   318      39.644  33.038  41.784  1.00  0.00
TER   
ATOM   4474  O   WAT   319      35.839  34.212  33.593  1.00  0.00
ATOM   4475  H1  WAT   319      35.131  34.681  34.034  1.00  0.00
ATOM   4476  H2  WAT   319      36.124  33.555  34.227  1.00  0.00
TER   
ATOM   4477  O   WAT   320      39.871  30.937  35.033  1.00  0.00
ATOM   4478  H1  WAT   320      39.747  30.956  34.083  1.00  0.00
ATOM   4479  H2  WAT   320      40.819  30.985  35.152  1.00  0.00
TER   
ATOM   4480  O   WAT   321      34.043  32.521  30.968  1.00  0.00
ATOM   4481  H1  WAT   321      34.892  32.958  30.902  1.00  0.00
ATOM   4482  H2  WAT   321      33.676  32.833  31.795  1.00  0.00
TER   
ATOM   4483  O   WAT   322      32.942  38.774  29.442  1.00  0.00
ATOM   4484  H1  WAT   322      33.708  38.662  30.004  1.00  0.00
ATOM   4485  H2  WAT   322      33.019  38.078  28.789  1.00  0.00
TER   
ATOM   4486  O   WAT   323      31.636  36.207  30.125  1.00  0.00
ATOM   4487  H1  WAT   323      31.717  35.259  30.237  1.00  0.00
ATOM   4488  H2  WAT   323      32.528  36.537  30.231  1.00  0.00
TER   
ATOM   4489  O   WAT   324      36.066  40.750  28.915  1.00  0.00
ATOM   4490  H1  WAT   324      35.961  40.135  29.641  1.00  0.00
ATOM   4491  H2  WAT   324      35.898  40.226  28.131  1.00  0.00
TER   
ATOM   4492  O   WAT   325      39.306  39.812  29.519  1.00  0.00
ATOM   4493  H1  WAT   325      38.757  40.258  30.164  1.00  0.00
ATOM   4494  H2  WAT   325      39.928  39.306  30.043  1.00  0.00
TER   
ATOM   4495  O   WAT   326      34.974  38.771  31.416  1.00  0.00
ATOM   4496  H1  WAT   326      35.395  38.605  32.259  1.00  0.00
ATOM   4497  H2  WAT   326      35.099  37.961  30.921  1.00  0.00
TER   
ATOM   4498  O   WAT   327      37.486  37.794  28.664  1.00  0.00
ATOM   4499  H1  WAT   327      38.007  37.079  28.298  1.00  0.00
ATOM   4500  H2  WAT   327      38.133  38.433  28.964  1.00  0.00
TER   
ATOM   4501  O   WAT   328      33.870  34.844  28.362  1.00  0.00
ATOM   4502  H1  WAT   328      33.668  33.981  28.723  1.00  0.00
ATOM   4503  H2  WAT   328      33.699  34.757  27.424  1.00  0.00
TER   
ATOM   4504  O   WAT   329      41.348  29.655  30.890  1.00  0.00
ATOM   4505  H1  WAT   329      41.629  28.812  31.246  1.00  0.00
ATOM   4506  H2  WAT   329      40.575  29.887  31.404  1.00  0.00
TER   
ATOM   4507  O   WAT   330      32.668  31.944  28.349  1.00  0.00
ATOM   4508  H1  WAT   330      32.970  31.951  27.441  1.00  0.00
ATOM   4509  H2  WAT   330      33.407  31.594  28.846  1.00  0.00
TER   
ATOM   4510  O   WAT   331      35.886  30.887  29.335  1.00  0.00
ATOM   4511  H1  WAT   331      35.539  30.210  28.755  1.00  0.00
ATOM   4512  H2  WAT   331      36.088  30.426  30.149  1.00  0.00
TER   
ATOM   4513  O   WAT   332      31.691  41.248  29.182  1.00  0.00
ATOM   4514  H1  WAT   332      32.128  41.791  29.838  1.00  0.00
ATOM   4515  H2  WAT   332      32.176  40.423  29.192  1.00  0.00
TER   
ATOM   4516  O   WAT   333      29.227  37.416  35.732  1.00  0.00
ATOM   4517  H1  WAT   333      28.572  37.147  35.087  1.00  0.00
ATOM   4518  H2  WAT   333      30.065  37.307  35.282  1.00  0.00
TER   
ATOM   4519  O   WAT   334      30.264  37.802  40.272  1.00  0.00
ATOM   4520  H1  WAT   334      30.632  37.714  41.151  1.00  0.00
ATOM   4521  H2  WAT   334      29.696  37.038  40.173  1.00  0.00
TER   
ATOM   4522  O   WAT   335      28.441  34.626  31.674  1.00  0.00
ATOM   4523  H1  WAT   335      27.537  34.889  31.499  1.00  0.00
ATOM   4524  H2  WAT   335      28.925  34.897  30.894  1.00  0.00
TER   
ATOM   4525  O   WAT   336      30.983  33.683  29.583  1.00  0.00
ATOM   4526  H1  WAT   336      31.693  33.261  29.098  1.00  0.00
ATOM   4527  H2  WAT   336      30.267  33.750  28.952  1.00  0.00
TER   
ATOM   4528  O   WAT   337      30.631  29.737  28.624  1.00  0.00
ATOM   4529  H1  WAT   337      31.354  30.278  28.942  1.00  0.00
ATOM   4530  H2  WAT   337      30.903  29.463  27.748  1.00  0.00
TER   
ATOM   4531  O   WAT   338      30.320  28.987  38.526  1.00  0.00
ATOM   4532  H1  WAT   338      30.968  28.437  38.086  1.00  0.00
ATOM   4533  H2  WAT   338      30.740  29.242  39.348  1.00  0.00
TER   
ATOM   4534  O   WAT   339      40.964  28.554  40.757  1.00  0.00
ATOM   4535  H1  WAT   339      40.090  28.888  40.554  1.00  0.00
ATOM   4536  H2  WAT   339      40.855  28.082  41.582  1.00  0.00
TER   
ATOM   4537  O   WAT   340      38.711  29.471  39.696  1.00  0.00
ATOM   4538  H1  WAT   340      37.929  29.946  39.976  1.00  0.00
ATOM   4539  H2  WAT   340      38.418  28.567  39.587  1.00  0.00
TER   
ATOM   4540  O   WAT   341      30.056  29.776  32.217  1.00  0.00
ATOM   4541  H1  WAT   341      30.813  29.889  31.644  1.00  0.00
ATOM   4542  H2  WAT   341      29.593  30.613  32.172  1.00  0.00
TER   
ATOM   4543  O   WAT   342      36.597  31.890  35.208  1.00  0.00
ATOM   4544  H1  WAT   342      35.784  31.516  34.867  1.00  0.00
ATOM   4545  H2  WAT   342      37.101  31.134  35.510  1.00  0.00
TER   
ATOM   4546  O   WAT   343      41.099  28.554  36.446  1.00  0.00
ATOM   4547  H1  WAT   343      41.702  29.126  36.921  1.00  0.00
ATOM   4548  H2  WAT   343      40.359  29.118  36.223  1.00  0.00
TER   
ATOM   4549  O   WAT   344      32.428  30.302  30.757  1.00  0.00
ATOM   4550  H1  WAT   344      32.957  29.515  30.628  1.00  0.00
ATOM   4551  H2  WAT   344      33.061  30.981  30.991  1.00  0.00
TER   
ATOM   4552  O   WAT   345      34.622  30.040  33.812  1.00  0.00
ATOM   4553  H1  WAT   345      33.992  29.339  33.979  1.00  0.00
ATOM   4554  H2  WAT   345      34.082  30.800  33.595  1.00  0.00
TER   
ATOM   4555  O   WAT   346      40.255  36.753  17.189  1.00  0.00
ATOM   4556  H1  WAT   346      40.174  35.838  16.918  1.00  0.00
ATOM   4557  H2  WAT   346      39.841  37.250  16.483  1.00  0.00
TER   
ATOM   4558  O   WAT   347      38.387  38.531  19.070  1.00  0.00
ATOM   4559  H1  WAT   347      37.611  38.051  19.360  1.00  0.00
ATOM   4560  H2  WAT   347      39.038  37.851  18.895  1.00  0.00
TER   
ATOM   4561  O   WAT   348      32.403  38.843  19.947  1.00  0.00
ATOM   4562  H1  WAT   348      31.572  38.588  20.347  1.00  0.00
ATOM   4563  H2  WAT   348      33.011  38.914  20.683  1.00  0.00
TER   
ATOM   4564  O   WAT   349      30.812  33.803  13.732  1.00  0.00
ATOM   4565  H1  WAT   349      29.924  34.145  13.630  1.00  0.00
ATOM   4566  H2  WAT   349      31.096  33.603  12.840  1.00  0.00
TER   
ATOM   4567  O   WAT   350      28.776  36.404  19.616  1.00  0.00
ATOM   4568  H1  WAT   350      29.347  35.636  19.616  1.00  0.00
ATOM   4569  H2  WAT   350      28.776  36.702  18.706  1.00  0.00
TER   
ATOM   4570  O   WAT   351      37.827  41.207  19.077  1.00  0.00
ATOM   4571  H1  WAT   351      37.758  40.265  18.916  1.00  0.00
ATOM   4572  H2  WAT   351      38.589  41.297  19.649  1.00  0.00
TER   
ATOM   4573  O   WAT   352      30.018  31.812  21.402  1.00  0.00
ATOM   4574  H1  WAT   352      29.838  30.915  21.683  1.00  0.00
ATOM   4575  H2  WAT   352      29.616  32.359  22.077  1.00  0.00
TER   
ATOM   4576  O   WAT   353      38.858  34.014  19.304  1.00  0.00
ATOM   4577  H1  WAT   353      39.234  33.141  19.191  1.00  0.00
ATOM   4578  H2  WAT   353      38.760  34.349  18.413  1.00  0.00
TER   
ATOM   4579  O   WAT   354      32.988  32.386  14.765  1.00  0.00
ATOM   4580  H1  WAT   354      33.095  33.286  15.072  1.00  0.00
ATOM   4581  H2  WAT   354      32.078  32.338  14.475  1.00  0.00
TER   
ATOM   4582  O   WAT   355      30.637  34.308  20.011  1.00  0.00
ATOM   4583  H1  WAT   355      31.318  34.572  20.629  1.00  0.00
ATOM   4584  H2  WAT   355      30.322  33.468  20.344  1.00  0.00
TER   
ATOM   4585  O   WAT   356      34.829  35.355  19.098  1.00  0.00
ATOM   4586  H1  WAT   356      35.337  35.853  19.738  1.00  0.00
ATOM   4587  H2  WAT   356      35.361  34.578  18.922  1.00  0.00
TER   
ATOM   4588  O   WAT   357      33.113  29.995  23.364  1.00  0.00
ATOM   4589  H1  WAT   357      33.115  30.512  22.559  1.00  0.00
ATOM   4590  H2  WAT   357      32.283  29.518  23.341  1.00  0.00
TER   
ATOM   4591  O   WAT   358      39.500  40.107  14.863  1.00  0.00
ATOM   4592  H1  WAT   358      38.882  40.571  14.300  1.00  0.00
ATOM   4593  H2  WAT   358      40.012  40.799  15.280  1.00  0.00
TER   
ATOM   4594  O   WAT   359      34.363  39.634  21.542  1.00  0.00
ATOM   4595  H1  WAT   359      34.030  40.261  22.184  1.00  0.00
ATOM   4596  H2  WAT   359      34.540  40.160  20.762  1.00  0.00
TER   
ATOM   4597  O   WAT   360      32.794  31.706  21.371  1.00  0.00
ATOM   4598  H1  WAT   360      33.136  32.550  21.077  1.00  0.00
ATOM   4599  H2  WAT   360      31.856  31.854  21.488  1.00  0.00
TER   
ATOM   4600  O   WAT   361      28.868  40.792  12.237  1.00  0.00
ATOM   4601  H1  WAT   361      28.491  41.281  11.506  1.00  0.00
ATOM   4602  H2  WAT   361      29.126  41.465  12.868  1.00  0.00
TER   
ATOM   4603  O   WAT   362      36.477  29.194  17.696  1.00  0.00
ATOM   4604  H1  WAT   362      36.785  28.639  16.979  1.00  0.00
ATOM   4605  H2  WAT   362      35.547  29.328  17.513  1.00  0.00
TER   
ATOM   4606  O   WAT   363      38.865  37.259  14.432  1.00  0.00
ATOM   4607  H1  WAT   363      37.938  37.192  14.661  1.00  0.00
ATOM   4608  H2  WAT   363      39.018  38.197  14.317  1.00  0.00
TER   
ATOM   4609  O   WAT   364      38.852  33.530  11.428  1.00  0.00
ATOM   4610  H1  WAT   364      37.913  33.692  11.514  1.00  0.00
ATOM   4611  H2  WAT   364      39.170  34.249  10.882  1.00  0.00
TER   
ATOM   4612  O   WAT   365      34.471  37.785  17.214  1.00  0.00
ATOM   4613  H1  WAT   365      34.067  37.073  16.718  1.00  0.00
ATOM   4614  H2  WAT   365      34.557  37.441  18.103  1.00  0.00
TER   
ATOM   4615  O   WAT   366      34.939  41.472  19.378  1.00  0.00
ATOM   4616  H1  WAT   366      34.642  40.866  18.698  1.00  0.00
ATOM   4617  H2  WAT   366      35.889  41.510  19.267  1.00  0.00
TER   
ATOM   4618  O   WAT   367      33.184  34.560  20.994  1.00  0.00
ATOM   4619  H1  WAT   367      33.735  34.669  20.219  1.00  0.00
ATOM   4620  H2  WAT   367      33.698  34.933  21.709  1.00  0.00
TER   
ATOM   4621  O   WAT   368      34.031  41.210  26.028  1.00  0.00
ATOM   4622  H1  WAT   368      33.134  41.434  26.276  1.00  0.00
ATOM   4623  H2  WAT   368      34.056  41.334  25.080  1.00  0.00
TER   
ATOM   4624  O   WAT   369      41.071  38.059  11.943  1.00  0.00
ATOM   4625  H1  WAT   369      41.511  37.222  11.796  1.00  0.00
ATOM   4626  H2  WAT   369      41.784  38.692  12.029  1.00  0.00
TER   
ATOM   4627  O   WAT   370      32.858  38.081  24.604  1.00  0.00
ATOM   4628  H1  WAT   370      32.719  38.954  24.973  1.00  0.00
ATOM   4629  H2  WAT   370      31.976  37.739  24.459  1.00  0.00
TER   
ATOM   4630  O   WAT   371      31.171  36.680  14.714  1.00  0.00
ATOM   4631  H1  WAT   371      31.051  37.406  14.103  1.00  0.00
ATOM   4632  H2  WAT   371      30.861  35.910  14.237  1.00  0.00
TER   
ATOM   4633  O   WAT   372      28.810  39.851  20.521  1.00  0.00
ATOM   4634  H1  WAT   372      28.888  39.986  19.577  1.00  0.00
ATOM   4635  H2  WAT   372      29.424  39.143  20.714  1.00  0.00
TER   
ATOM   4636  O   WAT   373      30.055  41.551  16.932  1.00  0.00
ATOM   4637  H1  WAT   373      29.647  41.693  16.077  1.00  0.00
ATOM   4638  H2  WAT   373      30.946  41.267  16.729  1.00  0.00
TER   
ATOM   4639  O   WAT   374      28.866  40.893  23.061  1.00  0.00
ATOM   4640  H1  WAT   374      29.029  40.423  22.243  1.00  0.00
ATOM   4641  H2  WAT   374      29.331  40.385  23.726  1.00  0.00
TER   
ATOM   4642  O   WAT   375      33.638  30.023  18.097  1.00  0.00
ATOM   4643  H1  WAT   375      33.195  30.804  17.765  1.00  0.00
ATOM   4644  H2  WAT   375      34.196  30.346  18.804  1.00  0.00
TER   
ATOM   4645  O   WAT   376      37.925  32.890  23.700  1.00  0.00
ATOM   4646  H1  WAT   376      37.463  33.098  24.512  1.00  0.00
ATOM   4647  H2  WAT   376      37.523  32.076  23.397  1.00  0.00
TER   
ATOM   4648  O   WAT   377      40.020  35.611  26.930  1.00  0.00
ATOM   4649  H1  WAT   377      40.345  34.777  26.590  1.00  0.00
ATOM   4650  H2  WAT   377      40.808  36.134  27.078  1.00  0.00
TER   
ATOM   4651  O   WAT   378      36.754  29.644  12.977  1.00  0.00
ATOM   4652  H1  WAT   378      36.129  29.640  13.703  1.00  0.00
ATOM   4653  H2  WAT   378      36.667  28.777  12.581  1.00  0.00
TER   
ATOM   4654  O   WAT   379      35.675  30.568  19.956  1.00  0.00
ATOM   4655  H1  WAT   379      35.973  31.474  19.875  1.00  0.00
ATOM   4656  H2  WAT   379      36.224  30.080  19.342  1.00  0.00
TER   
ATOM   4657  O   WAT   380      33.429  35.147  15.825  1.00  0.00
ATOM   4658  H1  WAT   380      33.203  34.930  16.730  1.00  0.00
ATOM   4659  H2  WAT   380      32.648  35.579  15.479  1.00  0.00
TER   
ATOM   4660  O   WAT   381      40.659  35.153  14.424  1.00  0.00
ATOM   4661  H1  WAT   381      40.060  35.876  14.240  1.00  0.00
ATOM   4662  H2  WAT   381      41.207  35.091  13.642  1.00  0.00
TER   
ATOM   4663  O   WAT   382      35.869  36.045  26.491  1.00  0.00
ATOM   4664  H1  WAT   382      35.773  35.105  26.341  1.00  0.00
ATOM   4665  H2  WAT   382      36.712  36.267  26.096  1.00  0.00
TER   
ATOM   4666  O   WAT   383      39.265  33.789  16.454  1.00  0.00
ATOM   4667  H1  WAT   383      39.658  34.106  15.641  1.00  0.00
ATOM   4668  H2  WAT   383      39.627  32.910  16.569  1.00  0.00
TER   
ATOM   4669  O   WAT   384      31.000  32.456  24.644  1.00  0.00
ATOM   4670  H1  WAT   384      30.606  33.304  24.852  1.00  0.00
ATOM   4671  H2  WAT   384      30.312  31.819  24.835  1.00  0.00
TER   
ATOM   4672  O   WAT   385      37.575  32.540  27.714  1.00  0.00
ATOM   4673  H1  WAT   385      36.884  32.347  28.349  1.00  0.00
ATOM   4674  H2  WAT   385      38.318  32.823  28.246  1.00  0.00
TER   
ATOM   4675  O   WAT   386      28.302  30.379  18.677  1.00  0.00
ATOM   4676  H1  WAT   386      28.013  30.950  19.390  1.00  0.00
ATOM   4677  H2  WAT   386      29.046  29.900  19.040  1.00  0.00
TER   
ATOM   4678  O   WAT   387      28.489  34.321   9.888  1.00  0.00
ATOM   4679  H1  WAT   387      28.406  35.264  10.029  1.00  0.00
ATOM   4680  H2  WAT   387      28.137  34.179   9.009  1.00  0.00
TER   
ATOM   4681  O   WAT   388      39.851  36.380  20.549  1.00  0.00
ATOM   4682  H1  WAT   388      39.119  36.888  20.898  1.00  0.00
ATOM   4683  H2  WAT   388      39.453  35.563  20.248  1.00  0.00
TER   
ATOM   4684  O   WAT   389      36.289  33.055  18.955  1.00  0.00
ATOM   4685  H1  WAT   389      36.292  32.614  18.105  1.00  0.00
ATOM   4686  H2  WAT   389      37.184  33.377  19.062  1.00  0.00
TER   
ATOM   4687  O   WAT   390      32.139  32.938  17.914  1.00  0.00
ATOM   4688  H1  WAT   390      31.799  33.415  18.671  1.00  0.00
ATOM   4689  H2  WAT   390      31.377  32.484  17.554  1.00  0.00
TER   
ATOM   4690  O   WAT   391      36.351  34.056  11.945  1.00  0.00
ATOM   4691  H1  WAT   391      36.472  34.015  12.894  1.00  0.00
ATOM   4692  H2  WAT   391      35.966  34.919  11.790  1.00  0.00
TER   
ATOM   4693  O   WAT   392      40.314  31.833  19.962  1.00  0.00
ATOM   4694  H1  WAT   392      40.331  32.284  20.806  1.00  0.00
ATOM   4695  H2  WAT   392      40.065  30.934  20.175  1.00  0.00
TER   
ATOM   4696  O   WAT   393      35.363  36.367  11.344  1.00  0.00
ATOM   4697  H1  WAT   393      34.795  35.918  10.717  1.00  0.00
ATOM   4698  H2  WAT   393      36.072  36.726  10.810  1.00  0.00
TER   
ATOM   4699  O   WAT   394      30.440  40.268  25.220  1.00  0.00
ATOM   4700  H1  WAT   394      30.055  39.627  25.819  1.00  0.00
ATOM   4701  H2  WAT   394      30.751  40.971  25.790  1.00  0.00
TER   
ATOM   4702  O   WAT   395      36.589  37.115  20.701  1.00  0.00
ATOM   4703  H1  WAT   395      36.956  36.641  21.447  1.00  0.00
ATOM   4704  H2  WAT   395      36.400  37.990  21.042  1.00  0.00
TER   
ATOM   4705  O   WAT   396      29.454  31.860  16.831  1.00  0.00
ATOM   4706  H1  WAT   396      29.168  31.495  17.668  1.00  0.00
ATOM   4707  H2  WAT   396      29.391  31.128  16.217  1.00  0.00
TER   
ATOM   4708  O   WAT   397      34.379  36.156  23.020  1.00  0.00
ATOM   4709  H1  WAT   397      34.075  37.035  23.245  1.00  0.00
ATOM   4710  H2  WAT   397      35.334  36.216  23.055  1.00  0.00
TER   
ATOM   4711  O   WAT   398      32.908  40.362  13.616  1.00  0.00
ATOM   4712  H1  WAT   398      32.134  39.822  13.456  1.00  0.00
ATOM   4713  H2  WAT   398      33.637  39.843  13.278  1.00  0.00
TER   
ATOM   4714  O   WAT   399      39.127  30.753  13.552  1.00  0.00
ATOM   4715  H1  WAT   399      38.314  30.254  13.476  1.00  0.00
ATOM   4716  H2  WAT   399      38.934  31.593  13.135  1.00  0.00
TER   
ATOM   4717  O   WAT   400      39.048  39.430  25.296  1.00  0.00
ATOM   4718  H1  WAT   400      38.982  38.509  25.042  1.00  0.00
ATOM   4719  H2  WAT   400      38.419  39.527  26.010  1.00  0.00
TER   
ATOM   4720  O   WAT   401      32.951  40.030  17.254  1.00  0.00
ATOM   4721  H1  WAT   401      33.469  39.227  17.200  1.00  0.00
ATOM   4722  H2  WAT   401      32.500  39.968  18.096  1.00  0.00
TER   
ATOM   4723  O   WAT   402      30.436  36.997  24.167  1.00  0.00
ATOM   4724  H1  WAT   402      30.077  37.662  24.754  1.00  0.00
ATOM   4725  H2  WAT   402      30.141  36.165  24.538  1.00  0.00
TER   
ATOM   4726  O   WAT   403      33.637  37.455  27.051  1.00  0.00
ATOM   4727  H1  WAT   403      33.337  37.601  26.153  1.00  0.00
ATOM   4728  H2  WAT   403      34.408  36.895  26.958  1.00  0.00
TER   
ATOM   4729  O   WAT   404      40.721  40.619  17.891  1.00  0.00
ATOM   4730  H1  WAT   404      41.073  40.021  17.232  1.00  0.00
ATOM   4731  H2  WAT   404      39.837  40.293  18.062  1.00  0.00
TER   
ATOM   4732  O   WAT   405      28.947  36.996  10.790  1.00  0.00
ATOM   4733  H1  WAT   405      29.816  37.278  11.074  1.00  0.00
ATOM   4734  H2  WAT   405      28.456  37.809  10.675  1.00  0.00
TER   
ATOM   4735  O   WAT   406      36.110  38.383  14.911  1.00  0.00
ATOM   4736  H1  WAT   406      36.566  39.194  15.137  1.00  0.00
ATOM   4737  H2  WAT   406      35.759  38.065  15.743  1.00  0.00
TER   
ATOM   4738  O   WAT   407      32.011  28.727  15.383  1.00  0.00
ATOM   4739  H1  WAT   407      31.883  28.719  16.332  1.00  0.00
ATOM   4740  H2  WAT   407      31.187  29.065  15.032  1.00  0.00
TER   
ATOM   4741  O   WAT   408      29.011  30.486  24.844  1.00  0.00
ATOM   4742  H1  WAT   408      28.296  30.686  25.449  1.00  0.00
ATOM   4743  H2  WAT   408      29.430  29.710  25.215  1.00  0.00
TER   
ATOM   4744  O   WAT   409      30.931  38.813  12.918  1.00  0.00
ATOM   4745  H1  WAT   409      30.324  39.553  12.928  1.00  0.00
ATOM   4746  H2  WAT   409      31.406  38.903  12.092  1.00  0.00
TER   
ATOM   4747  O   WAT   410      40.505  32.978  22.594  1.00  0.00
ATOM   4748  H1  WAT   410      40.873  32.158  22.922  1.00  0.00
ATOM   4749  H2  WAT   410      39.644  33.038  23.010  1.00  0.00
TER   
ATOM   4750  O   WAT   411      35.839  34.212  14.819  1.00  0.00
ATOM   4751  H1  WAT   411      35.131  34.681  15.260  1.00  0.00
ATOM   4752  H2  WAT   411      36.124  33.555  15.453  1.00  0.00
TER   
ATOM   4753  O   WAT   412      37.465  35.632  22.818  1.00  0.00
ATOM   4754  H1  WAT   412      37.963  36.107  23.483  1.00  0.00
ATOM   4755  H2  WAT   412      37.607  34.708  23.025  1.00  0.00
TER   
ATOM   4756  O   WAT   413      39.871  30.937  16.258  1.00  0.00
ATOM   4757  H1  WAT   413      39.747  30.956  15.309  1.00  0.00
ATOM   4758  H2  WAT   413      40.819  30.985  16.378  1.00  0.00
TER   
ATOM   4759  O   WAT   414      34.043  32.521  12.194  1.00  0.00
ATOM   4760  H1  WAT   414      34.892  32.958  12.128  1.00  0.00
ATOM   4761  H2  WAT   414      33.676  32.833  13.021  1.00  0.00
TER   
ATOM   4762  O   WAT   415      32.942  38.774  10.667  1.00  0.00
ATOM   4763  H1  WAT   415      33.708  38.662  11.230  1.00  0.00
ATOM   4764  H2  WAT   415      33.019  38.078  10.015  1.00  0.00
TER   
ATOM   4765  O   WAT   416      31.636  36.207  11.351  1.00  0.00
ATOM   4766  H1  WAT   416      31.717  35.259  11.462  1.00  0.00
ATOM   4767  H2  WAT   416      32.528  36.537  11.457  1.00  0.00
TER   
ATOM   4768  O   WAT   417      40.280  41.649  27.590  1.00  0.00
ATOM   4769  H1  WAT   417      39.674  41.672  26.850  1.00  0.00
ATOM   4770  H2  WAT   417      39.976  40.917  28.127  1.00  0.00
TER   
ATOM   4771  O   WAT   418      29.164  38.028  26.586  1.00  0.00
ATOM   4772  H1  WAT   418      29.667  37.449  27.158  1.00  0.00
ATOM   4773  H2  WAT   418      28.424  38.312  27.124  1.00  0.00
TER   
ATOM   4774  O   WAT   419      36.066  40.750  10.141  1.00  0.00
ATOM   4775  H1  WAT   419      35.961  40.135  10.867  1.00  0.00
ATOM   4776  H2  WAT   419      35.898  40.226   9.357  1.00  0.00
TER   
ATOM   4777  O   WAT   420      36.217  39.435  26.120  1.00  0.00
ATOM   4778  H1  WAT   420      35.452  40.004  26.035  1.00  0.00
ATOM   4779  H2  WAT   420      36.399  39.143  25.227  1.00  0.00
TER   
ATOM   4780  O   WAT   421      39.306  39.812  10.745  1.00  0.00
ATOM   4781  H1  WAT   421      38.757  40.258  11.389  1.00  0.00
ATOM   4782  H2  WAT   421      39.928  39.306  11.269  1.00  0.00
TER   
ATOM   4783  O   WAT   422      31.196  36.171  27.481  1.00  0.00
ATOM   4784  H1  WAT   422      31.236  35.872  28.390  1.00  0.00
ATOM   4785  H2  WAT   422      32.050  36.572  27.322  1.00  0.00
TER   
ATOM   4786  O   WAT   423      34.974  38.771  12.641  1.00  0.00
ATOM   4787  H1  WAT   423      35.395  38.605  13.485  1.00  0.00
ATOM   4788  H2  WAT   423      35.099  37.961  12.147  1.00  0.00
TER   
ATOM   4789  O   WAT   424      33.136  34.750  25.449  1.00  0.00
ATOM   4790  H1  WAT   424      32.606  34.259  24.821  1.00  0.00
ATOM   4791  H2  WAT   424      33.805  35.179  24.914  1.00  0.00
TER   
ATOM   4792  O   WAT   425      37.486  37.794   9.889  1.00  0.00
ATOM   4793  H1  WAT   425      38.007  37.079   9.523  1.00  0.00
ATOM   4794  H2  WAT   425      38.133  38.433  10.189  1.00  0.00
TER   
ATOM   4795  O   WAT   426      33.624  31.717  25.528  1.00  0.00
ATOM   4796  H1  WAT   426      33.529  31.099  24.803  1.00  0.00
ATOM   4797  H2  WAT   426      33.043  32.443  25.301  1.00  0.00
TER   
ATOM   4798  O   WAT   427      36.390  30.274  22.561  1.00  0.00
ATOM   4799  H1  WAT   427      35.942  30.296  21.716  1.00  0.00
ATOM   4800  H2  WAT   427      35.756  29.876  23.158  1.00  0.00
TER   
ATOM   4801  O   WAT   428      36.796  39.169  23.182  1.00  0.00
ATOM   4802  H1  WAT   428      37.215  40.013  23.010  1.00  0.00
ATOM   4803  H2  WAT   428      35.877  39.306  22.953  1.00  0.00
TER   
ATOM   4804  O   WAT   429      39.132  36.901  24.566  1.00  0.00
ATOM   4805  H1  WAT   429      39.252  36.305  25.306  1.00  0.00
ATOM   4806  H2  WAT   429      39.992  36.938  24.146  1.00  0.00
TER   
ATOM   4807  O   WAT   430      33.870  34.844   9.587  1.00  0.00
ATOM   4808  H1  WAT   430      33.668  33.981   9.949  1.00  0.00
ATOM   4809  H2  WAT   430      33.699  34.757   8.649  1.00  0.00
TER   
ATOM   4810  O   WAT   431      35.899  33.443  25.824  1.00  0.00
ATOM   4811  H1  WAT   431      36.489  33.135  26.511  1.00  0.00
ATOM   4812  H2  WAT   431      35.081  32.971  25.980  1.00  0.00
TER   
ATOM   4813  O   WAT   432      40.718  33.060  26.057  1.00  0.00
ATOM   4814  H1  WAT   432      40.030  32.398  25.992  1.00  0.00
ATOM   4815  H2  WAT   432      41.439  32.613  26.502  1.00  0.00
TER   
ATOM   4816  O   WAT   433      41.348  29.655  12.116  1.00  0.00
ATOM   4817  H1  WAT   433      41.629  28.812  12.472  1.00  0.00
ATOM   4818  H2  WAT   433      40.575  29.887  12.630  1.00  0.00
TER   
ATOM   4819  O   WAT   434      32.668  31.944   9.575  1.00  0.00
ATOM   4820  H1  WAT   434      32.970  31.951   8.667  1.00  0.00
ATOM   4821  H2  WAT   434      33.407  31.594  10.072  1.00  0.00
TER   
ATOM   4822  O   WAT   435      35.886  30.887  10.561  1.00  0.00
ATOM   4823  H1  WAT   435      35.539  30.210   9.981  1.00  0.00
ATOM   4824  H2  WAT   435      36.088  30.426  11.375  1.00  0.00
TER   
ATOM   4825  O   WAT   436      31.691  41.248  10.408  1.00  0.00
ATOM   4826  H1  WAT   436      32.128  41.791  11.064  1.00  0.00
ATOM   4827  H2  WAT   436      32.176  40.423  10.418  1.00  0.00
TER   
ATOM   4828  O   WAT   437      29.227  37.416  16.957  1.00  0.00
ATOM   4829  H1  WAT   437      28.572  37.147  16.313  1.00  0.00
ATOM   4830  H2  WAT   437      30.065  37.307  16.507  1.00  0.00
TER   
ATOM   4831  O   WAT   438      30.264  37.802  21.497  1.00  0.00
ATOM   4832  H1  WAT   438      30.632  37.714  22.377  1.00  0.00
ATOM   4833  H2  WAT   438      29.696  37.038  21.398  1.00  0.00
TER   
ATOM   4834  O   WAT   439      29.816  34.712  25.403  1.00  0.00
ATOM   4835  H1  WAT   439      28.922  34.679  25.743  1.00  0.00
ATOM   4836  H2  WAT   439      30.356  34.911  26.168  1.00  0.00
TER   
ATOM   4837  O   WAT   440      28.441  34.626  12.900  1.00  0.00
ATOM   4838  H1  WAT   440      27.537  34.889  12.725  1.00  0.00
ATOM   4839  H2  WAT   440      28.925  34.897  12.120  1.00  0.00
TER   
ATOM   4840  O   WAT   441      30.983  33.683  10.809  1.00  0.00
ATOM   4841  H1  WAT   441      31.693  33.261  10.324  1.00  0.00
ATOM   4842  H2  WAT   441      30.267  33.750  10.177  1.00  0.00
TER   
ATOM   4843  O   WAT   442      30.631  29.737   9.849  1.00  0.00
ATOM   4844  H1  WAT   442      31.354  30.278  10.168  1.00  0.00
ATOM   4845  H2  WAT   442      30.903  29.463   8.974  1.00  0.00
TER   
ATOM   4846  O   WAT   443      30.320  28.987  19.752  1.00  0.00
ATOM   4847  H1  WAT   443      30.968  28.437  19.311  1.00  0.00
ATOM   4848  H2  WAT   443      30.740  29.242  20.573  1.00  0.00
TER   
ATOM   4849  O   WAT   444      30.073  29.143  22.494  1.00  0.00
ATOM   4850  H1  WAT   444      29.725  29.599  23.260  1.00  0.00
ATOM   4851  H2  WAT   444      29.742  28.249  22.576  1.00  0.00
TER   
ATOM   4852  O   WAT   445      37.586  30.334  26.016  1.00  0.00
ATOM   4853  H1  WAT   445      37.525  30.926  26.766  1.00  0.00
ATOM   4854  H2  WAT   445      38.526  30.227  25.871  1.00  0.00
TER   
ATOM   4855  O   WAT   446      40.223  29.991  25.655  1.00  0.00
ATOM   4856  H1  WAT   446      40.837  30.309  24.993  1.00  0.00
ATOM   4857  H2  WAT   446      40.768  29.506  26.275  1.00  0.00
TER   
ATOM   4858  O   WAT   447      30.745  28.670  25.769  1.00  0.00
ATOM   4859  H1  WAT   447      31.294  28.489  25.006  1.00  0.00
ATOM   4860  H2  WAT   447      30.811  27.880  26.305  1.00  0.00
TER   
ATOM   4861  O   WAT   448      40.964  28.554  21.982  1.00  0.00
ATOM   4862  H1  WAT   448      40.090  28.888  21.780  1.00  0.00
ATOM   4863  H2  WAT   448      40.855  28.082  22.807  1.00  0.00
TER   
ATOM   4864  O   WAT   449      38.711  29.471  20.922  1.00  0.00
ATOM   4865  H1  WAT   449      37.929  29.946  21.201  1.00  0.00
ATOM   4866  H2  WAT   449      38.418  28.567  20.813  1.00  0.00
TER   
ATOM   4867  O   WAT   450      30.056  29.776  13.443  1.00  0.00
ATOM   4868  H1  WAT   450      30.813  29.889  12.869  1.00  0.00
ATOM   4869  H2  WAT   450      29.593  30.613  13.397  1.00  0.00
TER   
ATOM   4870  O   WAT   451      36.597  31.890  16.433  1.00  0.00
ATOM   4871  H1  WAT   451      35.784  31.516  16.093  1.00  0.00
ATOM   4872  H2  WAT   451      37.101  31.134  16.735  1.00  0.00
TER   
ATOM   4873  O   WAT   452      41.099  28.554  17.671  1.00  0.00
ATOM   4874  H1  WAT   452      41.702  29.126  18.146  1.00  0.00
ATOM   4875  H2  WAT   452      40.359  29.118  17.449  1.00  0.00
TER   
ATOM   4876  O   WAT   453      32.428  30.302  11.983  1.00  0.00
ATOM   4877  H1  WAT   453      32.957  29.515  11.854  1.00  0.00
ATOM   4878  H2  WAT   453      33.061  30.981  12.217  1.00  0.00
TER   
ATOM   4879  O   WAT   454      34.622  30.040  15.038  1.00  0.00
ATOM   4880  H1  WAT   454      33.992  29.339  15.205  1.00  0.00
ATOM   4881  H2  WAT   454      34.082  30.800  14.821  1.00  0.00
TER   
ATOM   4882  O   WAT   455      34.747  29.318  27.473  1.00  0.00
ATOM   4883  H1  WAT   455      34.466  29.822  26.709  1.00  0.00
ATOM   4884  H2  WAT   455      35.129  28.520  27.107  1.00  0.00
TER   
ATOM   4885  O   WAT   456      40.255  36.753  -1.586  1.00  0.00
ATOM   4886  H1  WAT   456      40.174  35.838  -1.856  1.00  0.00
ATOM   4887  H2  WAT   456      39.841  37.250  -2.292  1.00  0.00
TER   
ATOM   4888  O   WAT   457      38.387  38.531   0.295  1.00  0.00
ATOM   4889  H1  WAT   457      37.611  38.051   0.585  1.00  0.00
ATOM   4890  H2  WAT   457      39.038  37.851   0.121  1.00  0.00
TER   
ATOM   4891  O   WAT   458      32.403  38.843   1.173  1.00  0.00
ATOM   4892  H1  WAT   458      31.572  38.588   1.573  1.00  0.00
ATOM   4893  H2  WAT   458      33.011  38.914   1.909  1.00  0.00
TER   
ATOM   4894  O   WAT   459      30.812  33.803  -5.043  1.00  0.00
ATOM   4895  H1  WAT   459      29.924  34.145  -5.145  1.00  0.00
ATOM   4896  H2  WAT   459      31.096  33.603  -5.935  1.00  0.00
TER   
ATOM   4897  O   WAT   460      28.776  36.404   0.841  1.00  0.00
ATOM   4898  H1  WAT   460      29.347  35.636   0.842  1.00  0.00
ATOM   4899  H2  WAT   460      28.776  36.702  -0.068  1.00  0.00
TER   
ATOM   4900  O   WAT   461      37.827  41.207   0.302  1.00  0.00
ATOM   4901  H1  WAT   461      37.758  40.265   0.141  1.00  0.00
ATOM   4902  H2  WAT   461      38.589  41.297   0.875  1.00  0.00
TER   
ATOM   4903  O   WAT   462      30.018  31.812   2.628  1.00  0.00
ATOM   4904  H1  WAT   462      29.838  30.915   2.908  1.00  0.00
ATOM   4905  H2  WAT   462      29.616  32.359   3.303  1.00  0.00
TER   
ATOM   4906  O   WAT   463      38.858  34.014   0.529  1.00  0.00
ATOM   4907  H1  WAT   463      39.234  33.141   0.417  1.00  0.00
ATOM   4908  H2  WAT   463      38.760  34.349  -0.362  1.00  0.00
TER   
ATOM   4909  O   WAT   464      32.988  32.386  -4.009  1.00  0.00
ATOM   4910  H1  WAT   464      33.095  33.286  -3.702  1.00  0.00
ATOM   4911  H2  WAT   464      32.078  32.338  -4.299  1.00  0.00
TER   
ATOM   4912  O   WAT   465      30.637  34.308   1.236  1.00  0.00
ATOM   4913  H1  WAT   465      31.318  34.572   1.855  1.00  0.00
ATOM   4914  H2  WAT   465      30.322  33.468   1.570  1.00  0.00
TER   
ATOM   4915  O   WAT   466      34.829  35.355   0.324  1.00  0.00
ATOM   4916  H1  WAT   466      35.337  35.853   0.964  1.00  0.00
ATOM   4917  H2  WAT   466      35.361  34.578   0.147  1.00  0.00
TER   
ATOM   4918  O   WAT   467      33.113  29.995   4.590  1.00  0.00
ATOM   4919  H1  WAT   467      33.115  30.512   3.784  1.00  0.00
ATOM   4920  H2  WAT   467      32.283  29.518   4.567  1.00  0.00
TER   
ATOM   4921  O   WAT   468      39.500  40.107  -3.911  1.00  0.00
ATOM   4922  H1  WAT   468      38.882  40.571  -4.475  1.00  0.00
ATOM   4923  H2  WAT   468      40.012  40.799  -3.494  1.00  0.00
TER   
ATOM   4924  O   WAT   469      34.363  39.634   2.767  1.00  0.00
ATOM   4925  H1  WAT   469      34.030  40.261   3.409  1.00  0.00
ATOM   4926  H2  WAT   469      34.540  40.160   1.987  1.00  0.00
TER   
ATOM   4927  O   WAT   470      32.794  31.706   2.597  1.00  0.00
ATOM   4928  H1  WAT   470      33.136  32.550   2.302  1.00  0.00
ATOM   4929  H2  WAT   470      31.856  31.854   2.713  1.00  0.00
TER   
ATOM   4930  O   WAT   471      28.868  40.792  -6.537  1.00  0.00
ATOM   4931  H1  WAT   471      28.491  41.281  -7.269  1.00  0.00
ATOM   4932  H2  WAT   471      29.126  41.465  -5.906  1.00  0.00
TER   
ATOM   4933  O   WAT   472      36.477  29.194  -1.079  1.00  0.00
ATOM   4934  H1  WAT   472      36.785  28.639  -1.795  1.00  0.00
ATOM   4935  H2  WAT   472      35.547  29.328  -1.261  1.00  0.00
TER   
ATOM   4936  O   WAT   473      38.865  37.259  -4.343  1.00  0.00
ATOM   4937  H1  WAT   473      37.938  37.192  -4.114  1.00  0.00
ATOM   4938  H2  WAT   473      39.018  38.197  -4.457  1.00  0.00
TER   
ATOM   4939  O   WAT   474      38.852  33.530  -7.346  1.00  0.00
ATOM   4940  H1  WAT   474      37.913  33.692  -7.261  1.00  0.00
ATOM   4941  H2  WAT   474      39.170  34.249  -7.892  1.00  0.00
TER   
ATOM   4942  O   WAT   475      34.471  37.785  -1.561  1.00  0.00
ATOM   4943  H1  WAT   475      34.067  37.073  -2.056  1.00  0.00
ATOM   4944  H2  WAT   475      34.557  37.441  -0.672  1.00  0.00
TER   
ATOM   4945  O   WAT   476      34.939  41.472   0.603  1.00  0.00
ATOM   4946  H1  WAT   476      34.642  40.866  -0.076  1.00  0.00
ATOM   4947  H2  WAT   476      35.889  41.510   0.492  1.00  0.00
TER   
ATOM   4948  O   WAT   477      33.184  34.560   2.219  1.00  0.00
ATOM   4949  H1  WAT   477      33.735  34.669   1.445  1.00  0.00
ATOM   4950  H2  WAT   477      33.698  34.933   2.935  1.00  0.00
TER   
ATOM   4951  O   WAT   478      34.031  41.210   7.254  1.00  0.00
ATOM   4952  H1  WAT   478      33.134  41.434   7.501  1.00  0.00
ATOM   4953  H2  WAT   478      34.056  41.334   6.305  1.00  0.00
TER   
ATOM   4954  O   WAT   479      41.071  38.059  -6.832  1.00  0.00
ATOM   4955  H1  WAT   479      41.511  37.222  -6.978  1.00  0.00
ATOM   4956  H2  WAT   479      41.784  38.692  -6.745  1.00  0.00
TER   
ATOM   4957  O   WAT   480      32.858  38.081   5.830  1.00  0.00
ATOM   4958  H1  WAT   480      32.719  38.954   6.199  1.00  0.00
ATOM   4959  H2  WAT   480      31.976  37.739   5.685  1.00  0.00
TER   
ATOM   4960  O   WAT   481      31.171  36.680  -4.060  1.00  0.00
ATOM   4961  H1  WAT   481      31.051  37.406  -4.672  1.00  0.00
ATOM   4962  H2  WAT   481      30.861  35.910  -4.537  1.00  0.00
TER   
ATOM   4963  O   WAT   482      28.810  39.851   1.747  1.00  0.00
ATOM   4964  H1  WAT   482      28.888  39.986   0.802  1.00  0.00
ATOM   4965  H2  WAT   482      29.424  39.143   1.940  1.00  0.00
TER   
ATOM   4966  O   WAT   483      30.055  41.551  -1.842  1.00  0.00
ATOM   4967  H1  WAT   483      29.647  41.693  -2.697  1.00  0.00
ATOM   4968  H2  WAT   483      30.946  41.267  -2.045  1.00  0.00
TER   
ATOM   4969  O   WAT   484      28.866  40.893   4.286  1.00  0.00
ATOM   4970  H1  WAT   484      29.029  40.423   3.468  1.00  0.00
ATOM   4971  H2  WAT   484      29.331  40.385   4.951  1.00  0.00
TER   
ATOM   4972  O   WAT   485      33.638  30.023  -0.678  1.00  0.00
ATOM   4973  H1  WAT   485      33.195  30.804  -1.009  1.00  0.00
ATOM   4974  H2  WAT   485      34.196  30.346   0.030  1.00  0.00
TER   
ATOM   4975  O   WAT   486      37.925  32.890   4.926  1.00  0.00
ATOM   4976  H1  WAT   486      37.463  33.098   5.738  1.00  0.00
ATOM   4977  H2  WAT   486      37.523  32.076   4.623  1.00  0.00
TER   
ATOM   4978  O   WAT   487      40.020  35.611   8.155  1.00  0.00
ATOM   4979  H1  WAT   487      40.345  34.777   7.816  1.00  0.00
ATOM   4980  H2  WAT   487      40.808  36.134   8.303  1.00  0.00
TER   
ATOM   4981  O   WAT   488      36.754  29.644  -5.797  1.00  0.00
ATOM   4982  H1  WAT   488      36.129  29.640  -5.072  1.00  0.00
ATOM   4983  H2  WAT   488      36.667  28.777  -6.193  1.00  0.00
TER   
ATOM   4984  O   WAT   489      35.675  30.568   1.181  1.00  0.00
ATOM   4985  H1  WAT   489      35.973  31.474   1.101  1.00  0.00
ATOM   4986  H2  WAT   489      36.224  30.080   0.567  1.00  0.00
TER   
ATOM   4987  O   WAT   490      33.429  35.147  -2.949  1.00  0.00
ATOM   4988  H1  WAT   490      33.203  34.930  -2.045  1.00  0.00
ATOM   4989  H2  WAT   490      32.648  35.579  -3.295  1.00  0.00
TER   
ATOM   4990  O   WAT   491      40.659  35.153  -4.350  1.00  0.00
ATOM   4991  H1  WAT   491      40.060  35.876  -4.534  1.00  0.00
ATOM   4992  H2  WAT   491      41.207  35.091  -5.133  1.00  0.00
TER   
ATOM   4993  O   WAT   492      35.869  36.045   7.717  1.00  0.00
ATOM   4994  H1  WAT   492      35.773  35.105   7.567  1.00  0.00
ATOM   4995  H2  WAT   492      36.712  36.267   7.321  1.00  0.00
TER   
ATOM   4996  O   WAT   493      39.265  33.789  -2.320  1.00  0.00
ATOM   4997  H1  WAT   493      39.658  34.106  -3.133  1.00  0.00
ATOM   4998  H2  WAT   493      39.627  32.910  -2.206  1.00  0.00
TER   
ATOM   4999  O   WAT   494      31.000  32.456   5.870  1.00  0.00
ATOM   5000  H1  WAT   494      30.606  33.304   6.077  1.00  0.00
ATOM   5001  H2  WAT   494      30.312  31.819   6.061  1.00  0.00
TER   
ATOM   5002  O   WAT   495      37.575  32.540   8.940  1.00  0.00
ATOM   5003  H1  WAT   495      36.884  32.347   9.574  1.00  0.00
ATOM   5004  H2  WAT   495      38.318  32.823   9.472  1.00  0.00
TER   
ATOM   5005  O   WAT   496      28.302  30.379  -0.097  1.00  0.00
ATOM   5006  H1  WAT   496      28.013  30.950   0.615  1.00  0.00
ATOM   5007  H2  WAT   496      29.046  29.900   0.266  1.00  0.00
TER   
ATOM   5008  O   WAT   497      28.489  34.321  -8.887  1.00  0.00
ATOM   5009  H1  WAT   497      28.406  35.264  -8.745  1.00  0.00
ATOM   5010  H2  WAT   497      28.137  34.179  -9.766  1.00  0.00
TER   
ATOM   5011  O   WAT   498      39.851  36.380   1.775  1.00  0.00
ATOM   5012  H1  WAT   498      39.119  36.888   2.124  1.00  0.00
ATOM   5013  H2  WAT   498      39.453  35.563   1.474  1.00  0.00
TER   
ATOM   5014  O   WAT   499      36.289  33.055   0.180  1.00  0.00
ATOM   5015  H1  WAT   499      36.292  32.614  -0.669  1.00  0.00
ATOM   5016  H2  WAT   499      37.184  33.377   0.287  1.00  0.00
TER   
ATOM   5017  O   WAT   500      32.139  32.938  -0.860  1.00  0.00
ATOM   5018  H1  WAT   500      31.799  33.415  -0.104  1.00  0.00
ATOM   5019  H2  WAT   500      31.377  32.484  -1.220  1.00  0.00
TER   
ATOM   5020  O   WAT   501      36.351  34.056  -6.829  1.00  0.00
ATOM   5021  H1  WAT   501      36.472  34.015  -5.880  1.00  0.00
ATOM   5022  H2  WAT   501      35.966  34.919  -6.984  1.00  0.00
TER   
ATOM   5023  O   WAT   502      40.314  31.833   1.187  1.00  0.00
ATOM   5024  H1  WAT   502      40.331  32.284   2.031  1.00  0.00
ATOM   5025  H2  WAT   502      40.065  30.934   1.401  1.00  0.00
TER   
ATOM   5026  O   WAT   503      35.363  36.367  -7.431  1.00  0.00
ATOM   5027  H1  WAT   503      34.795  35.918  -8.057  1.00  0.00
ATOM   5028  H2  WAT   503      36.072  36.726  -7.964  1.00  0.00
TER   
ATOM   5029  O   WAT   504      30.440  40.268   6.446  1.00  0.00
ATOM   5030  H1  WAT   504      30.055  39.627   7.044  1.00  0.00
ATOM   5031  H2  WAT   504      30.751  40.971   7.015  1.00  0.00
TER   
ATOM   5032  O   WAT   505      36.589  37.115   1.927  1.00  0.00
ATOM   5033  H1  WAT   505      36.956  36.641   2.673  1.00  0.00
ATOM   5034  H2  WAT   505      36.400  37.990   2.268  1.00  0.00
TER   
ATOM   5035  O   WAT   506      29.454  31.860  -1.944  1.00  0.00
ATOM   5036  H1  WAT   506      29.168  31.495  -1.106  1.00  0.00
ATOM   5037  H2  WAT   506      29.391  31.128  -2.558  1.00  0.00
TER   
ATOM   5038  O   WAT   507      34.379  36.156   4.245  1.00  0.00
ATOM   5039  H1  WAT   507      34.075  37.035   4.470  1.00  0.00
ATOM   5040  H2  WAT   507      35.334  36.216   4.281  1.00  0.00
TER   
ATOM   5041  O   WAT   508      32.908  40.362  -5.158  1.00  0.00
ATOM   5042  H1  WAT   508      32.134  39.822  -5.318  1.00  0.00
ATOM   5043  H2  WAT   508      33.637  39.843  -5.496  1.00  0.00
TER   
ATOM   5044  O   WAT   509      39.127  30.753  -5.223  1.00  0.00
ATOM   5045  H1  WAT   509      38.314  30.254  -5.298  1.00  0.00
ATOM   5046  H2  WAT   509      38.934  31.593  -5.639  1.00  0.00
TER   
ATOM   5047  O   WAT   510      39.048  39.430   6.521  1.00  0.00
ATOM   5048  H1  WAT   510      38.982  38.509   6.267  1.00  0.00
ATOM   5049  H2  WAT   510      38.419  39.527   7.236  1.00  0.00
TER   
ATOM   5050  O   WAT   511      32.951  40.030  -1.520  1.00  0.00
ATOM   5051  H1  WAT   511      33.469  39.227  -1.575  1.00  0.00
ATOM   5052  H2  WAT   511      32.500  39.968  -0.679  1.00  0.00
TER   
ATOM   5053  O   WAT   512      30.436  36.997   5.392  1.00  0.00
ATOM   5054  H1  WAT   512      30.077  37.662   5.980  1.00  0.00
ATOM   5055  H2  WAT   512      30.141  36.165   5.764  1.00  0.00
TER   
ATOM   5056  O   WAT   513      33.637  37.455   8.276  1.00  0.00
ATOM   5057  H1  WAT   513      33.337  37.601   7.379  1.00  0.00
ATOM   5058  H2  WAT   513      34.408  36.895   8.184  1.00  0.00
TER   
ATOM   5059  O   WAT   514      40.721  40.619  -0.883  1.00  0.00
ATOM   5060  H1  WAT   514      41.073  40.021  -1.543  1.00  0.00
ATOM   5061  H2  WAT   514      39.837  40.293  -0.712  1.00  0.00
TER   
ATOM   5062  O   WAT   515      28.947  36.996  -7.984  1.00  0.00
ATOM   5063  H1  WAT   515      29.816  37.278  -7.701  1.00  0.00
ATOM   5064  H2  WAT   515      28.456  37.809  -8.099  1.00  0.00
TER   
ATOM   5065  O   WAT   516      36.110  38.383  -3.863  1.00  0.00
ATOM   5066  H1  WAT   516      36.566  39.194  -3.637  1.00  0.00
ATOM   5067  H2  WAT   516      35.759  38.065  -3.032  1.00  0.00
TER   
ATOM   5068  O   WAT   517      32.011  28.727  -3.391  1.00  0.00
ATOM   5069  H1  WAT   517      31.883  28.719  -2.443  1.00  0.00
ATOM   5070  H2  WAT   517      31.187  29.065  -3.742  1.00  0.00
TER   
ATOM   5071  O   WAT   518      29.011  30.486   6.070  1.00  0.00
ATOM   5072  H1  WAT   518      28.296  30.686   6.675  1.00  0.00
ATOM   5073  H2  WAT   518      29.430  29.710   6.441  1.00  0.00
TER   
ATOM   5074  O   WAT   519      30.931  38.813  -5.856  1.00  0.00
ATOM   5075  H1  WAT   519      30.324  39.553  -5.846  1.00  0.00
ATOM   5076  H2  WAT   519      31.406  38.903  -6.682  1.00  0.00
TER   
ATOM   5077  O   WAT   520      40.505  32.978   3.820  1.00  0.00
ATOM   5078  H1  WAT   520      40.873  32.158   4.148  1.00  0.00
ATOM   5079  H2  WAT   520      39.644  33.038   4.235  1.00  0.00
TER   
ATOM   5080  O   WAT   521      35.839  34.212  -3.956  1.00  0.00
ATOM   5081  H1  WAT   521      35.131  34.681  -3.514  1.00  0.00
ATOM   5082  H2  WAT   521      36.124  33.555  -3.321  1.00  0.00
TER   
ATOM   5083  O   WAT   522      37.465  35.632   4.044  1.00  0.00
ATOM   5084  H1  WAT   522      37.963  36.107   4.709  1.00  0.00
ATOM   5085  H2  WAT   522      37.607  34.708   4.251  1.00  0.00
TER   
ATOM   5086  O   WAT   523      39.871  30.937  -2.516  1.00  0.00
ATOM   5087  H1  WAT   523      39.747  30.956  -3.465  1.00  0.00
ATOM   5088  H2  WAT   523      40.819  30.985  -2.396  1.00  0.00
TER   
ATOM   5089  O   WAT   524      34.043  32.521  -6.581  1.00  0.00
ATOM   5090  H1  WAT   524      34.892  32.958  -6.647  1.00  0.00
ATOM   5091  H2  WAT   524      33.676  32.833  -5.753  1.00  0.00
TER   
ATOM   5092  O   WAT   525      32.942  38.774  -8.107  1.00  0.00
ATOM   5093  H1  WAT   525      33.708  38.662  -7.545  1.00  0.00
ATOM   5094  H2  WAT   525      33.019  38.078  -8.759  1.00  0.00
TER   
ATOM   5095  O   WAT   526      31.636  36.207  -7.424  1.00  0.00
ATOM   5096  H1  WAT   526      31.717  35.259  -7.312  1.00  0.00
ATOM   5097  H2  WAT   526      32.528  36.537  -7.318  1.00  0.00
TER   
ATOM   5098  O   WAT   527      40.280  41.649   8.816  1.00  0.00
ATOM   5099  H1  WAT   527      39.674  41.672   8.075  1.00  0.00
ATOM   5100  H2  WAT   527      39.976  40.917   9.352  1.00  0.00
TER   
ATOM   5101  O   WAT   528      29.164  38.028   7.812  1.00  0.00
ATOM   5102  H1  WAT   528      29.667  37.449   8.383  1.00  0.00
ATOM   5103  H2  WAT   528      28.424  38.312   8.349  1.00  0.00
TER   
ATOM   5104  O   WAT   529      36.066  40.750  -8.634  1.00  0.00
ATOM   5105  H1  WAT   529      35.961  40.135  -7.907  1.00  0.00
ATOM   5106  H2  WAT   529      35.898  40.226  -9.417  1.00  0.00
TER   
ATOM   5107  O   WAT   530      36.217  39.435   7.345  1.00  0.00
ATOM   5108  H1  WAT   530      35.452  40.004   7.261  1.00  0.00
ATOM   5109  H2  WAT   530      36.399  39.143   6.452  1.00  0.00
TER   
ATOM   5110  O   WAT   531      39.306  39.812  -8.029  1.00  0.00
ATOM   5111  H1  WAT   531      38.757  40.258  -7.385  1.00  0.00
ATOM   5112  H2  WAT   531      39.928  39.306  -7.506  1.00  0.00
TER   
ATOM   5113  O   WAT   532      31.196  36.171   8.707  1.00  0.00
ATOM   5114  H1  WAT   532      31.236  35.872   9.615  1.00  0.00
ATOM   5115  H2  WAT   532      32.050  36.572   8.548  1.00  0.00
TER   
ATOM   5116  O   WAT   533      34.974  38.771  -6.133  1.00  0.00
ATOM   5117  H1  WAT   533      35.395  38.605  -5.290  1.00  0.00
ATOM   5118  H2  WAT   533      35.099  37.961  -6.627  1.00  0.00
TER   
ATOM   5119  O   WAT   534      33.136  34.750   6.674  1.00  0.00
ATOM   5120  H1  WAT   534      32.606  34.259   6.047  1.00  0.00
ATOM   5121  H2  WAT   534      33.805  35.179   6.140  1.00  0.00
TER   
ATOM   5122  O   WAT   535      37.486  37.794  -8.885  1.00  0.00
ATOM   5123  H1  WAT   535      38.007  37.079  -9.251  1.00  0.00
ATOM   5124  H2  WAT   535      38.133  38.433  -8.585  1.00  0.00
TER   
ATOM   5125  O   WAT   536      33.624  31.717   6.754  1.00  0.00
ATOM   5126  H1  WAT   536      33.529  31.099   6.029  1.00  0.00
ATOM   5127  H2  WAT   536      33.043  32.443   6.527  1.00  0.00
TER   
ATOM   5128  O   WAT   537      36.390  30.274   3.787  1.00  0.00
ATOM   5129  H1  WAT   537      35.942  30.296   2.941  1.00  0.00
ATOM   5130  H2  WAT   537      35.756  29.876   4.384  1.00  0.00
TER   
ATOM   5131  O   WAT   538      36.796  39.169   4.408  1.00  0.00
ATOM   5132  H1  WAT   538      37.215  40.013   4.236  1.00  0.00
ATOM   5133  H2  WAT   538      35.877  39.306   4.179  1.00  0.00
TER   
ATOM   5134  O   WAT   539      39.132  36.901   5.792  1.00  0.00
ATOM   5135  H1  WAT   539      39.252  36.305   6.531  1.00  0.00
ATOM   5136  H2  WAT   539      39.992  36.938   5.372  1.00  0.00
TER   
ATOM   5137  O   WAT   540      33.870  34.844  -9.187  1.00  0.00
ATOM   5138  H1  WAT   540      33.668  33.981  -8.826  1.00  0.00
ATOM   5139  H2  WAT   540      33.699  34.757 -10.125  1.00  0.00
TER   
ATOM   5140  O   WAT   541      35.899  33.443   7.049  1.00  0.00
ATOM   5141  H1  WAT   541      36.489  33.135   7.737  1.00  0.00
ATOM   5142  H2  WAT   541      35.081  32.971   7.205  1.00  0.00
TER   
ATOM   5143  O   WAT   542      40.718  33.060   7.283  1.00  0.00
ATOM   5144  H1  WAT   542      40.030  32.398   7.218  1.00  0.00
ATOM   5145  H2  WAT   542      41.439  32.613   7.727  1.00  0.00
TER   
ATOM   5146  O   WAT   543      41.348  29.655  -6.658  1.00  0.00
ATOM   5147  H1  WAT   543      41.629  28.812  -6.302  1.00  0.00
ATOM   5148  H2  WAT   543      40.575  29.887  -6.144  1.00  0.00
TER   
ATOM   5149  O   WAT   544      32.668  31.944  -9.199  1.00  0.00
ATOM   5150  H1  WAT   544      32.970  31.951 -10.107  1.00  0.00
ATOM   5151  H2  WAT   544      33.407  31.594  -8.702  1.00  0.00
TER   
ATOM   5152  O   WAT   545      35.886  30.887  -8.214  1.00  0.00
ATOM   5153  H1  WAT   545      35.539  30.210  -8.793  1.00  0.00
ATOM   5154  H2  WAT   545      36.088  30.426  -7.399  1.00  0.00
TER   
ATOM   5155  O   WAT   546      31.691  41.248  -8.366  1.00  0.00
ATOM   5156  H1  WAT   546      32.128  41.791  -7.711  1.00  0.00
ATOM   5157  H2  WAT   546      32.176  40.423  -8.357  1.00  0.00
TER   
ATOM   5158  O   WAT   547      29.227  37.416  -1.817  1.00  0.00
ATOM   5159  H1  WAT   547      28.572  37.147  -2.461  1.00  0.00
ATOM   5160  H2  WAT   547      30.065  37.307  -2.267  1.00  0.00
TER   
ATOM   5161  O   WAT   548      30.264  37.802   2.723  1.00  0.00
ATOM   5162  H1  WAT   548      30.632  37.714   3.603  1.00  0.00
ATOM   5163  H2  WAT   548      29.696  37.038   2.624  1.00  0.00
TER   
ATOM   5164  O   WAT   549      29.816  34.712   6.629  1.00  0.00
ATOM   5165  H1  WAT   549      28.922  34.679   6.968  1.00  0.00
ATOM   5166  H2  WAT   549      30.356  34.911   7.394  1.00  0.00
TER   
ATOM   5167  O   WAT   550      28.441  34.626  -5.875  1.00  0.00
ATOM   5168  H1  WAT   550      27.537  34.889  -6.049  1.00  0.00
ATOM   5169  H2  WAT   550      28.925  34.897  -6.655  1.00  0.00
TER   
ATOM   5170  O   WAT   551      30.983  33.683  -7.965  1.00  0.00
ATOM   5171  H1  WAT   551      31.693  33.261  -8.450  1.00  0.00
ATOM   5172  H2  WAT   551      30.267  33.750  -8.597  1.00  0.00
TER   
ATOM   5173  O   WAT   552      30.631  29.737  -8.925  1.00  0.00
ATOM   5174  H1  WAT   552      31.354  30.278  -8.607  1.00  0.00
ATOM   5175  H2  WAT   552      30.903  29.463  -9.801  1.00  0.00
TER   
ATOM   5176  O   WAT   553      30.320  28.987   0.977  1.00  0.00
ATOM   5177  H1  WAT   553      30.968  28.437   0.537  1.00  0.00
ATOM   5178  H2  WAT   553      30.740  29.242   1.799  1.00  0.00
TER   
ATOM   5179  O   WAT   554      30.073  29.143   3.720  1.00  0.00
ATOM   5180  H1  WAT   554      29.725  29.599   4.486  1.00  0.00
ATOM   5181  H2  WAT   554      29.742  28.249   3.802  1.00  0.00
TER   
ATOM   5182  O   WAT   555      37.586  30.334   7.242  1.00  0.00
ATOM   5183  H1  WAT   555      37.525  30.926   7.991  1.00  0.00
ATOM   5184  H2  WAT   555      38.526  30.227   7.097  1.00  0.00
TER   
ATOM   5185  O   WAT   556      40.223  29.991   6.881  1.00  0.00
ATOM   5186  H1  WAT   556      40.837  30.309   6.219  1.00  0.00
ATOM   5187  H2  WAT   556      40.768  29.506   7.501  1.00  0.00
TER   
ATOM   5188  O   WAT   557      30.745  28.670   6.995  1.00  0.00
ATOM   5189  H1  WAT   557      31.294  28.489   6.232  1.00  0.00
ATOM   5190  H2  WAT   557      30.811  27.880   7.531  1.00  0.00
TER   
ATOM   5191  O   WAT   558      40.964  28.554   3.208  1.00  0.00
ATOM   5192  H1  WAT   558      40.090  28.888   3.005  1.00  0.00
ATOM   5193  H2  WAT   558      40.855  28.082   4.033  1.00  0.00
TER   
ATOM   5194  O   WAT   559      38.711  29.471   2.147  1.00  0.00
ATOM   5195  H1  WAT   559      37.929  29.946   2.427  1.00  0.00
ATOM   5196  H2  WAT   559      38.418  28.567   2.039  1.00  0.00
TER   
ATOM   5197  O   WAT   560      30.056  29.776  -5.331  1.00  0.00
ATOM   5198  H1  WAT   560      30.813  29.889  -5.905  1.00  0.00
ATOM   5199  H2  WAT   560      29.593  30.613  -5.377  1.00  0.00
TER   
ATOM   5200  O   WAT   561      36.597  31.890  -2.341  1.00  0.00
ATOM   5201  H1  WAT   561      35.784  31.516  -2.682  1.00  0.00
ATOM   5202  H2  WAT   561      37.101  31.134  -2.039  1.00  0.00
TER   
ATOM   5203  O   WAT   562      41.099  28.554  -1.103  1.00  0.00
ATOM   5204  H1  WAT   562      41.702  29.126  -0.628  1.00  0.00
ATOM   5205  H2  WAT   562      40.359  29.118  -1.325  1.00  0.00
TER   
ATOM   5206  O   WAT   563      32.428  30.302  -6.791  1.00  0.00
ATOM   5207  H1  WAT   563      32.957  29.515  -6.920  1.00  0.00
ATOM   5208  H2  WAT   563      33.061  30.981  -6.558  1.00  0.00
TER   
ATOM   5209  O   WAT   564      34.622  30.040  -3.737  1.00  0.00
ATOM   5210  H1  WAT   564      33.992  29.339  -3.570  1.00  0.00
ATOM   5211  H2  WAT   564      34.082  30.800  -3.953  1.00  0.00
TER   
ATOM   5212  O   WAT   565      34.747  29.318   8.699  1.00  0.00
ATOM   5213  H1  WAT   565      34.466  29.822   7.935  1.00  0.00
ATOM   5214  H2  WAT   565      35.129  28.520   8.333  1.00  0.00
TER   
ATOM   5215  O   WAT   566      40.255  36.753 -20.360  1.00  0.00
ATOM   5216  H1  WAT   566      40.174  35.838 -20.631  1.00  0.00
ATOM   5217  H2  WAT   566      39.841  37.250 -21.066  1.00  0.00
TER   
ATOM   5218  O   WAT   567      38.387  38.531 -18.479  1.00  0.00
ATOM   5219  H1  WAT   567      37.611  38.051 -18.189  1.00  0.00
ATOM   5220  H2  WAT   567      39.038  37.851 -18.653  1.00  0.00
TER   
ATOM   5221  O   WAT   568      32.403  38.843 -17.601  1.00  0.00
ATOM   5222  H1  WAT   568      31.572  38.588 -17.202  1.00  0.00
ATOM   5223  H2  WAT   568      33.011  38.914 -16.866  1.00  0.00
TER   
ATOM   5224  O   WAT   569      30.812  33.803 -23.817  1.00  0.00
ATOM   5225  H1  WAT   569      29.924  34.145 -23.919  1.00  0.00
ATOM   5226  H2  WAT   569      31.096  33.603 -24.709  1.00  0.00
TER   
ATOM   5227  O   WAT   570      28.776  36.404 -17.933  1.00  0.00
ATOM   5228  H1  WAT   570      29.347  35.636 -17.933  1.00  0.00
ATOM   5229  H2  WAT   570      28.776  36.702 -18.843  1.00  0.00
TER   
ATOM   5230  O   WAT   571      37.827  41.207 -18.472  1.00  0.00
ATOM   5231  H1  WAT   571      37.758  40.265 -18.633  1.00  0.00
ATOM   5232  H2  WAT   571      38.589  41.297 -17.900  1.00  0.00
TER   
ATOM   5233  O   WAT   572      30.018  31.812 -16.146  1.00  0.00
ATOM   5234  H1  WAT   572      29.838  30.915 -15.866  1.00  0.00
ATOM   5235  H2  WAT   572      29.616  32.359 -15.472  1.00  0.00
TER   
ATOM   5236  O   WAT   573      38.858  34.014 -18.245  1.00  0.00
ATOM   5237  H1  WAT   573      39.234  33.141 -18.358  1.00  0.00
ATOM   5238  H2  WAT   573      38.760  34.349 -19.136  1.00  0.00
TER   
ATOM   5239  O   WAT   574      32.988  32.386 -22.783  1.00  0.00
ATOM   5240  H1  WAT   574      33.095  33.286 -22.476  1.00  0.00
ATOM   5241  H2  WAT   574      32.078  32.338 -23.074  1.00  0.00
TER   
ATOM   5242  O   WAT   575      30.637  34.308 -17.538  1.00  0.00
ATOM   5243  H1  WAT   575      31.318  34.572 -16.919  1.00  0.00
ATOM   5244  H2  WAT   575      30.322  33.468 -17.204  1.00  0.00
TER   
ATOM   5245  O   WAT   576      34.829  35.355 -18.451  1.00  0.00
ATOM   5246  H1  WAT   576      35.337  35.853 -17.810  1.00  0.00
ATOM   5247  H2  WAT   576      35.361  34.578 -18.627  1.00  0.00
TER   
ATOM   5248  O   WAT   577      33.113  29.995 -14.184  1.00  0.00
ATOM   5249  H1  WAT   577      33.115  30.512 -14.990  1.00  0.00
ATOM   5250  H2  WAT   577      32.283  29.518 -14.207  1.00  0.00
TER   
ATOM   5251  O   WAT   578      39.500  40.107 -22.685  1.00  0.00
ATOM   5252  H1  WAT   578      38.882  40.571 -23.249  1.00  0.00
ATOM   5253  H2  WAT   578      40.012  40.799 -22.269  1.00  0.00
TER   
ATOM   5254  O   WAT   579      34.363  39.634 -16.007  1.00  0.00
ATOM   5255  H1  WAT   579      34.030  40.261 -15.365  1.00  0.00
ATOM   5256  H2  WAT   579      34.540  40.160 -16.787  1.00  0.00
TER   
ATOM   5257  O   WAT   580      32.794  31.706 -16.177  1.00  0.00
ATOM   5258  H1  WAT   580      33.136  32.550 -16.472  1.00  0.00
ATOM   5259  H2  WAT   580      31.856  31.854 -16.061  1.00  0.00
TER   
ATOM   5260  O   WAT   581      28.868  40.792 -25.311  1.00  0.00
ATOM   5261  H1  WAT   581      28.491  41.281 -26.043  1.00  0.00
ATOM   5262  H2  WAT   581      29.126  41.465 -24.681  1.00  0.00
TER   
ATOM   5263  O   WAT   582      36.477  29.194 -19.853  1.00  0.00
ATOM   5264  H1  WAT   582      36.785  28.639 -20.569  1.00  0.00
ATOM   5265  H2  WAT   582      35.547  29.328 -20.036  1.00  0.00
TER   
ATOM   5266  O   WAT   583      38.865  37.259 -23.117  1.00  0.00
ATOM   5267  H1  WAT   583      37.938  37.192 -22.888  1.00  0.00
ATOM   5268  H2  WAT   583      39.018  38.197 -23.231  1.00  0.00
TER   
ATOM   5269  O   WAT   584      38.852  33.530 -26.120  1.00  0.00
ATOM   5270  H1  WAT   584      37.913  33.692 -26.035  1.00  0.00
ATOM   5271  H2  WAT   584      39.170  34.249 -26.667  1.00  0.00
TER   
ATOM   5272  O   WAT   585      34.471  37.785 -20.335  1.00  0.00
ATOM   5273  H1  WAT   585      34.067  37.073 -20.830  1.00  0.00
ATOM   5274  H2  WAT   585      34.557  37.441 -19.446  1.00  0.00
TER   
ATOM   5275  O   WAT   586      34.939  41.472 -18.171  1.00  0.00
ATOM   5276  H1  WAT   586      34.642  40.866 -18.850  1.00  0.00
ATOM   5277  H2  WAT   586      35.889  41.510 -18.282  1.00  0.00
TER   
ATOM   5278  O   WAT   587      33.184  34.560 -16.555  1.00  0.00
ATOM   5279  H1  WAT   587      33.735  34.669 -17.330  1.00  0.00
ATOM   5280  H2  WAT   587      33.698  34.933 -15.840  1.00  0.00
TER   
ATOM   5281  O   WAT   588      34.031  41.210 -11.520  1.00  0.00
ATOM   5282  H1  WAT   588      33.134  41.434 -11.273  1.00  0.00
ATOM   5283  H2  WAT   588      34.056  41.334 -12.469  1.00  0.00
TER   
ATOM   5284  O   WAT   589      41.071  38.059 -25.606  1.00  0.00
ATOM   5285  H1  WAT   589      41.511  37.222 -25.752  1.00  0.00
ATOM   5286  H2  WAT   589      41.784  38.692 -25.520  1.00  0.00
TER   
ATOM   5287  O   WAT   590      32.858  38.081 -12.945  1.00  0.00
ATOM   5288  H1  WAT   590      32.719  38.954 -12.576  1.00  0.00
ATOM   5289  H2  WAT   590      31.976  37.739 -13.090  1.00  0.00
TER   
ATOM   5290  O   WAT   591      31.171  36.680 -22.834  1.00  0.00
ATOM   5291  H1  WAT   591      31.051  37.406 -23.446  1.00  0.00
ATOM   5292  H2  WAT   591      30.861  35.910 -23.312  1.00  0.00
TER   
ATOM   5293  O   WAT   592      28.810  39.851 -17.027  1.00  0.00
ATOM   5294  H1  WAT   592      28.888  39.986 -17.972  1.00  0.00
ATOM   5295  H2  WAT   592      29.424  39.143 -16.835  1.00  0.00
TER   
ATOM   5296  O   WAT   593      30.055  41.551 -20.617  1.00  0.00
ATOM   5297  H1  WAT   593      29.647  41.693 -21.471  1.00  0.00
ATOM   5298  H2  WAT   593      30.946  41.267 -20.820  1.00  0.00
TER   
ATOM   5299  O   WAT   594      28.866  40.893 -14.488  1.00  0.00
ATOM   5300  H1  WAT   594      29.029  40.423 -15.306  1.00  0.00
ATOM   5301  H2  WAT   594      29.331  40.385 -13.823  1.00  0.00
TER   
ATOM   5302  O   WAT   595      33.638  30.023 -19.452  1.00  0.00
ATOM   5303  H1  WAT   595      33.195  30.804 -19.783  1.00  0.00
ATOM   5304  H2  WAT   595      34.196  30.346 -18.745  1.00  0.00
TER   
ATOM   5305  O   WAT   596      37.925  32.890 -13.848  1.00  0.00
ATOM   5306  H1  WAT   596      37.463  33.098 -13.036  1.00  0.00
ATOM   5307  H2  WAT   596      37.523  32.076 -14.151  1.00  0.00
TER   
ATOM   5308  O   WAT   597      40.020  35.611 -10.619  1.00  0.00
ATOM   5309  H1  WAT   597      40.345  34.777 -10.959  1.00  0.00
ATOM   5310  H2  WAT   597      40.808  36.134 -10.471  1.00  0.00
TER   
ATOM   5311  O   WAT   598      36.754  29.644 -24.571  1.00  0.00
ATOM   5312  H1  WAT   598      36.129  29.640 -23.846  1.00  0.00
ATOM   5313  H2  WAT   598      36.667  28.777 -24.968  1.00  0.00
TER   
ATOM   5314  O   WAT   599      35.675  30.568 -17.593  1.00  0.00
ATOM   5315  H1  WAT   599      35.973  31.474 -17.674  1.00  0.00
ATOM   5316  H2  WAT   599      36.224  30.080 -18.207  1.00  0.00
TER   
ATOM   5317  O   WAT   600      33.429  35.147 -21.724  1.00  0.00
ATOM   5318  H1  WAT   600      33.203  34.930 -20.819  1.00  0.00
ATOM   5319  H2  WAT   600      32.648  35.579 -22.069  1.00  0.00
TER   
ATOM   5320  O   WAT   601      40.659  35.153 -23.125  1.00  0.00
ATOM   5321  H1  WAT   601      40.060  35.876 -23.308  1.00  0.00
ATOM   5322  H2  WAT   601      41.207  35.091 -23.907  1.00  0.00
TER   
ATOM   5323  O   WAT   602      35.869  36.045 -11.058  1.00  0.00
ATOM   5324  H1  WAT   602      35.773  35.105 -11.208  1.00  0.00
ATOM   5325  H2  WAT   602      36.712  36.267 -11.453  1.00  0.00
TER   
ATOM   5326  O   WAT   603      39.265  33.789 -21.094  1.00  0.00
ATOM   5327  H1  WAT   603      39.658  34.106 -21.908  1.00  0.00
ATOM   5328  H2  WAT   603      39.627  32.910 -20.980  1.00  0.00
TER   
ATOM   5329  O   WAT   604      31.000  32.456 -12.904  1.00  0.00
ATOM   5330  H1  WAT   604      30.606  33.304 -12.697  1.00  0.00
ATOM   5331  H2  WAT   604      30.312  31.819 -12.714  1.00  0.00
TER   
ATOM   5332  O   WAT   605      37.575  32.540  -9.835  1.00  0.00
ATOM   5333  H1  WAT   605      36.884  32.347  -9.200  1.00  0.00
ATOM   5334  H2  WAT   605      38.318  32.823  -9.302  1.00  0.00
TER   
ATOM   5335  O   WAT   606      28.302  30.379 -18.871  1.00  0.00
ATOM   5336  H1  WAT   606      28.013  30.950 -18.159  1.00  0.00
ATOM   5337  H2  WAT   606      29.046  29.900 -18.508  1.00  0.00
TER   
ATOM   5338  O   WAT   607      28.489  34.321 -27.661  1.00  0.00
ATOM   5339  H1  WAT   607      28.406  35.264 -27.520  1.00  0.00
ATOM   5340  H2  WAT   607      28.137  34.179 -28.540  1.00  0.00
TER   
ATOM   5341  O   WAT   608      39.851  36.380 -16.999  1.00  0.00
ATOM   5342  H1  WAT   608      39.119  36.888 -16.650  1.00  0.00
ATOM   5343  H2  WAT   608      39.453  35.563 -17.300  1.00  0.00
TER   
ATOM   5344  O   WAT   609      36.289  33.055 -18.594  1.00  0.00
ATOM   5345  H1  WAT   609      36.292  32.614 -19.444  1.00  0.00
ATOM   5346  H2  WAT   609      37.184  33.377 -18.487  1.00  0.00
TER   
ATOM   5347  O   WAT   610      32.139  32.938 -19.635  1.00  0.00
ATOM   5348  H1  WAT   610      31.799  33.415 -18.878  1.00  0.00
ATOM   5349  H2  WAT   610      31.377  32.484 -19.995  1.00  0.00
TER   
ATOM   5350  O   WAT   611      36.351  34.056 -25.603  1.00  0.00
ATOM   5351  H1  WAT   611      36.472  34.015 -24.655  1.00  0.00
ATOM   5352  H2  WAT   611      35.966  34.919 -25.759  1.00  0.00
TER   
ATOM   5353  O   WAT   612      40.314  31.833 -17.587  1.00  0.00
ATOM   5354  H1  WAT   612      40.331  32.284 -16.743  1.00  0.00
ATOM   5355  H2  WAT   612      40.065  30.934 -17.374  1.00  0.00
TER   
ATOM   5356  O   WAT   613      35.363  36.367 -26.205  1.00  0.00
ATOM   5357  H1  WAT   613      34.795  35.918 -26.831  1.00  0.00
ATOM   5358  H2  WAT   613      36.072  36.726 -26.739  1.00  0.00
TER   
ATOM   5359  O   WAT   614      30.440  40.268 -12.328  1.00  0.00
ATOM   5360  H1  WAT   614      30.055  39.627 -11.730  1.00  0.00
ATOM   5361  H2  WAT   614      30.751  40.971 -11.759  1.00  0.00
TER   
ATOM   5362  O   WAT   615      36.589  37.115 -16.848  1.00  0.00
ATOM   5363  H1  WAT   615      36.956  36.641 -16.101  1.00  0.00
ATOM   5364  H2  WAT   615      36.400  37.990 -16.507  1.00  0.00
TER   
ATOM   5365  O   WAT   616      29.454  31.860 -20.718  1.00  0.00
ATOM   5366  H1  WAT   616      29.168  31.495 -19.880  1.00  0.00
ATOM   5367  H2  WAT   616      29.391  31.128 -21.332  1.00  0.00
TER   
ATOM   5368  O   WAT   617      34.379  36.156 -14.529  1.00  0.00
ATOM   5369  H1  WAT   617      34.075  37.035 -14.304  1.00  0.00
ATOM   5370  H2  WAT   617      35.334  36.216 -14.493  1.00  0.00
TER   
ATOM   5371  O   WAT   618      32.908  40.362 -23.932  1.00  0.00
ATOM   5372  H1  WAT   618      32.134  39.822 -24.093  1.00  0.00
ATOM   5373  H2  WAT   618      33.637  39.843 -24.271  1.00  0.00
TER   
ATOM   5374  O   WAT   619      39.127  30.753 -23.997  1.00  0.00
ATOM   5375  H1  WAT   619      38.314  30.254 -24.072  1.00  0.00
ATOM   5376  H2  WAT   619      38.934  31.593 -24.413  1.00  0.00
TER   
ATOM   5377  O   WAT   620      39.048  39.430 -12.253  1.00  0.00
ATOM   5378  H1  WAT   620      38.982  38.509 -12.507  1.00  0.00
ATOM   5379  H2  WAT   620      38.419  39.527 -11.538  1.00  0.00
TER   
ATOM   5380  O   WAT   621      32.951  40.030 -20.295  1.00  0.00
ATOM   5381  H1  WAT   621      33.469  39.227 -20.349  1.00  0.00
ATOM   5382  H2  WAT   621      32.500  39.968 -19.453  1.00  0.00
TER   
ATOM   5383  O   WAT   622      30.436  36.997 -13.382  1.00  0.00
ATOM   5384  H1  WAT   622      30.077  37.662 -12.795  1.00  0.00
ATOM   5385  H2  WAT   622      30.141  36.165 -13.011  1.00  0.00
TER   
ATOM   5386  O   WAT   623      33.637  37.455 -10.498  1.00  0.00
ATOM   5387  H1  WAT   623      33.337  37.601 -11.395  1.00  0.00
ATOM   5388  H2  WAT   623      34.408  36.895 -10.591  1.00  0.00
TER   
ATOM   5389  O   WAT   624      40.721  40.619 -19.657  1.00  0.00
ATOM   5390  H1  WAT   624      41.073  40.021 -20.317  1.00  0.00
ATOM   5391  H2  WAT   624      39.837  40.293 -19.486  1.00  0.00
TER   
ATOM   5392  O   WAT   625      28.947  36.996 -26.759  1.00  0.00
ATOM   5393  H1  WAT   625      29.816  37.278 -26.475  1.00  0.00
ATOM   5394  H2  WAT   625      28.456  37.809 -26.874  1.00  0.00
TER   
ATOM   5395  O   WAT   626      36.110  38.383 -22.638  1.00  0.00
ATOM   5396  H1  WAT   626      36.566  39.194 -22.412  1.00  0.00
ATOM   5397  H2  WAT   626      35.759  38.065 -21.806  1.00  0.00
TER   
ATOM   5398  O   WAT   627      32.011  28.727 -22.165  1.00  0.00
ATOM   5399  H1  WAT   627      31.883  28.719 -21.217  1.00  0.00
ATOM   5400  H2  WAT   627      31.187  29.065 -22.516  1.00  0.00
TER   
ATOM   5401  O   WAT   628      29.011  30.486 -12.705  1.00  0.00
ATOM   5402  H1  WAT   628      28.296  30.686 -12.100  1.00  0.00
ATOM   5403  H2  WAT   628      29.430  29.710 -12.333  1.00  0.00
TER   
ATOM   5404  O   WAT   629      30.931  38.813 -24.630  1.00  0.00
ATOM   5405  H1  WAT   629      30.324  39.553 -24.621  1.00  0.00
ATOM   5406  H2  WAT   629      31.406  38.903 -25.457  1.00  0.00
TER   
ATOM   5407  O   WAT   630      40.505  32.978 -14.955  1.00  0.00
ATOM   5408  H1  WAT   630      40.873  32.158 -14.627  1.00  0.00
ATOM   5409  H2  WAT   630      39.644  33.038 -14.539  1.00  0.00
TER   
ATOM   5410  O   WAT   631      35.839  34.212 -22.730  1.00  0.00
ATOM   5411  H1  WAT   631      35.131  34.681 -22.289  1.00  0.00
ATOM   5412  H2  WAT   631      36.124  33.555 -22.096  1.00  0.00
TER   
ATOM   5413  O   WAT   632      37.465  35.632 -14.731  1.00  0.00
ATOM   5414  H1  WAT   632      37.963  36.107 -14.066  1.00  0.00
ATOM   5415  H2  WAT   632      37.607  34.708 -14.524  1.00  0.00
TER   
ATOM   5416  O   WAT   633      39.871  30.937 -21.291  1.00  0.00
ATOM   5417  H1  WAT   633      39.747  30.956 -22.240  1.00  0.00
ATOM   5418  H2  WAT   633      40.819  30.985 -21.171  1.00  0.00
TER   
ATOM   5419  O   WAT   634      34.043  32.521 -25.355  1.00  0.00
ATOM   5420  H1  WAT   634      34.892  32.958 -25.421  1.00  0.00
ATOM   5421  H2  WAT   634      33.676  32.833 -24.528  1.00  0.00
TER   
ATOM   5422  O   WAT   635      32.942  38.774 -26.881  1.00  0.00
ATOM   5423  H1  WAT   635      33.708  38.662 -26.319  1.00  0.00
ATOM   5424  H2  WAT   635      33.019  38.078 -27.534  1.00  0.00
TER   
ATOM   5425  O   WAT   636      31.636  36.207 -26.198  1.00  0.00
ATOM   5426  H1  WAT   636      31.717  35.259 -26.086  1.00  0.00
ATOM   5427  H2  WAT   636      32.528  36.537 -26.092  1.00  0.00
TER   
ATOM   5428  O   WAT   637      40.280  41.649  -9.959  1.00  0.00
ATOM   5429  H1  WAT   637      39.674  41.672 -10.699  1.00  0.00
ATOM   5430  H2  WAT   637      39.976  40.917  -9.422  1.00  0.00
TER   
ATOM   5431  O   WAT   638      29.164  38.028 -10.963  1.00  0.00
ATOM   5432  H1  WAT   638      29.667  37.449 -10.391  1.00  0.00
ATOM   5433  H2  WAT   638      28.424  38.312 -10.425  1.00  0.00
TER   
ATOM   5434  O   WAT   639      36.066  40.750 -27.408  1.00  0.00
ATOM   5435  H1  WAT   639      35.961  40.135 -26.682  1.00  0.00
ATOM   5436  H2  WAT   639      35.898  40.226 -28.192  1.00  0.00
TER   
ATOM   5437  O   WAT   640      36.217  39.435 -11.429  1.00  0.00
ATOM   5438  H1  WAT   640      35.452  40.004 -11.514  1.00  0.00
ATOM   5439  H2  WAT   640      36.399  39.143 -12.322  1.00  0.00
TER   
ATOM   5440  O   WAT   641      39.306  39.812 -26.804  1.00  0.00
ATOM   5441  H1  WAT   641      38.757  40.258 -26.159  1.00  0.00
ATOM   5442  H2  WAT   641      39.928  39.306 -26.280  1.00  0.00
TER   
ATOM   5443  O   WAT   642      31.196  36.171 -10.068  1.00  0.00
ATOM   5444  H1  WAT   642      31.236  35.872  -9.159  1.00  0.00
ATOM   5445  H2  WAT   642      32.050  36.572 -10.227  1.00  0.00
TER   
ATOM   5446  O   WAT   643      34.974  38.771 -24.907  1.00  0.00
ATOM   5447  H1  WAT   643      35.395  38.605 -24.064  1.00  0.00
ATOM   5448  H2  WAT   643      35.099  37.961 -25.402  1.00  0.00
TER   
ATOM   5449  O   WAT   644      33.136  34.750 -12.100  1.00  0.00
ATOM   5450  H1  WAT   644      32.606  34.259 -12.728  1.00  0.00
ATOM   5451  H2  WAT   644      33.805  35.179 -12.634  1.00  0.00
TER   
ATOM   5452  O   WAT   645      37.486  37.794 -27.659  1.00  0.00
ATOM   5453  H1  WAT   645      38.007  37.079 -28.025  1.00  0.00
ATOM   5454  H2  WAT   645      38.133  38.433 -27.359  1.00  0.00
TER   
ATOM   5455  O   WAT   646      33.624  31.717 -12.020  1.00  0.00
ATOM   5456  H1  WAT   646      33.529  31.099 -12.745  1.00  0.00
ATOM   5457  H2  WAT   646      33.043  32.443 -12.247  1.00  0.00
TER   
ATOM   5458  O   WAT   647      36.390  30.274 -14.988  1.00  0.00
ATOM   5459  H1  WAT   647      35.942  30.296 -15.833  1.00  0.00
ATOM   5460  H2  WAT   647      35.756  29.876 -14.391  1.00  0.00
TER   
ATOM   5461  O   WAT   648      36.796  39.169 -14.366  1.00  0.00
ATOM   5462  H1  WAT   648      37.215  40.013 -14.539  1.00  0.00
ATOM   5463  H2  WAT   648      35.877  39.306 -14.596  1.00  0.00
TER   
ATOM   5464  O   WAT   649      39.132  36.901 -12.983  1.00  0.00
ATOM   5465  H1  WAT   649      39.252  36.305 -12.243  1.00  0.00
ATOM   5466  H2  WAT   649      39.992  36.938 -13.402  1.00  0.00
TER   
ATOM   5467  O   WAT   650      33.870  34.844 -27.961  1.00  0.00
ATOM   5468  H1  WAT   650      33.668  33.981 -27.600  1.00  0.00
ATOM   5469  H2  WAT   650      33.699  34.757 -28.899  1.00  0.00
TER   
ATOM   5470  O   WAT   651      35.899  33.443 -11.725  1.00  0.00
ATOM   5471  H1  WAT   651      36.489  33.135 -11.037  1.00  0.00
ATOM   5472  H2  WAT   651      35.081  32.971 -11.569  1.00  0.00
TER   
ATOM   5473  O   WAT   652      40.718  33.060 -11.492  1.00  0.00
ATOM   5474  H1  WAT   652      40.030  32.398 -11.557  1.00  0.00
ATOM   5475  H2  WAT   652      41.439  32.613 -11.047  1.00  0.00
TER   
ATOM   5476  O   WAT   653      41.348  29.655 -25.433  1.00  0.00
ATOM   5477  H1  WAT   653      41.629  28.812 -25.077  1.00  0.00
ATOM   5478  H2  WAT   653      40.575  29.887 -24.919  1.00  0.00
TER   
ATOM   5479  O   WAT   654      32.668  31.944 -27.974  1.00  0.00
ATOM   5480  H1  WAT   654      32.970  31.951 -28.882  1.00  0.00
ATOM   5481  H2  WAT   654      33.407  31.594 -27.477  1.00  0.00
TER   
ATOM   5482  O   WAT   655      35.886  30.887 -26.988  1.00  0.00
ATOM   5483  H1  WAT   655      35.539  30.210 -27.568  1.00  0.00
ATOM   5484  H2  WAT   655      36.088  30.426 -26.174  1.00  0.00
TER   
ATOM   5485  O   WAT   656      31.691  41.248 -27.141  1.00  0.00
ATOM   5486  H1  WAT   656      32.128  41.791 -26.485  1.00  0.00
ATOM   5487  H2  WAT   656      32.176  40.423 -27.131  1.00  0.00
TER   
ATOM   5488  O   WAT   657      29.227  37.416 -20.592  1.00  0.00
ATOM   5489  H1  WAT   657      28.572  37.147 -21.236  1.00  0.00
ATOM   5490  H2  WAT   657      30.065  37.307 -21.041  1.00  0.00
TER   
ATOM   5491  O   WAT   658      30.264  37.802 -16.051  1.00  0.00
ATOM   5492  H1  WAT   658      30.632  37.714 -15.172  1.00  0.00
ATOM   5493  H2  WAT   658      29.696  37.038 -16.151  1.00  0.00
TER   
ATOM   5494  O   WAT   659      29.816  34.712 -12.145  1.00  0.00
ATOM   5495  H1  WAT   659      28.922  34.679 -11.806  1.00  0.00
ATOM   5496  H2  WAT   659      30.356  34.911 -11.380  1.00  0.00
TER   
ATOM   5497  O   WAT   660      28.441  34.626 -24.649  1.00  0.00
ATOM   5498  H1  WAT   660      27.537  34.889 -24.824  1.00  0.00
ATOM   5499  H2  WAT   660      28.925  34.897 -25.429  1.00  0.00
TER   
ATOM   5500  O   WAT   661      30.983  33.683 -26.740  1.00  0.00
ATOM   5501  H1  WAT   661      31.693  33.261 -27.225  1.00  0.00
ATOM   5502  H2  WAT   661      30.267  33.750 -27.371  1.00  0.00
TER   
ATOM   5503  O   WAT   662      30.631  29.737 -27.699  1.00  0.00
ATOM   5504  H1  WAT   662      31.354  30.278 -27.381  1.00  0.00
ATOM   5505  H2  WAT   662      30.903  29.463 -28.575  1.00  0.00
TER   
ATOM   5506  O   WAT   663      30.320  28.987 -17.797  1.00  0.00
ATOM   5507  H1  WAT   663      30.968  28.437 -18.238  1.00  0.00
ATOM   5508  H2  WAT   663      30.740  29.242 -16.975  1.00  0.00
TER   
ATOM   5509  O   WAT   664      30.073  29.143 -15.055  1.00  0.00
ATOM   5510  H1  WAT   664      29.725  29.599 -14.289  1.00  0.00
ATOM   5511  H2  WAT   664      29.742  28.249 -14.972  1.00  0.00
TER   
ATOM   5512  O   WAT   665      37.586  30.334 -11.533  1.00  0.00
ATOM   5513  H1  WAT   665      37.525  30.926 -10.783  1.00  0.00
ATOM   5514  H2  WAT   665      38.526  30.227 -11.678  1.00  0.00
TER   
ATOM   5515  O   WAT   666      40.223  29.991 -11.893  1.00  0.00
ATOM   5516  H1  WAT   666      40.837  30.309 -12.555  1.00  0.00
ATOM   5517  H2  WAT   666      40.768  29.506 -11.274  1.00  0.00
TER   
ATOM   5518  O   WAT   667      30.745  28.670 -11.779  1.00  0.00
ATOM   5519  H1  WAT   667      31.294  28.489 -12.543  1.00  0.00
ATOM   5520  H2  WAT   667      30.811  27.880 -11.244  1.00  0.00
TER   
ATOM   5521  O   WAT   668      40.964  28.554 -15.566  1.00  0.00
ATOM   5522  H1  WAT   668      40.090  28.888 -15.769  1.00  0.00
ATOM   5523  H2  WAT   668      40.855  28.082 -14.741  1.00  0.00
TER   
ATOM   5524  O   WAT   669      38.711  29.471 -16.627  1.00  0.00
ATOM   5525  H1  WAT   669      37.929  29.946 -16.347  1.00  0.00
ATOM   5526  H2  WAT   669      38.418  28.567 -16.736  1.00  0.00
TER   
ATOM   5527  O   WAT   670      30.056  29.776 -24.106  1.00  0.00
ATOM   5528  H1  WAT   670      30.813  29.889 -24.679  1.00  0.00
ATOM   5529  H2  WAT   670      29.593  30.613 -24.151  1.00  0.00
TER   
ATOM   5530  O   WAT   671      36.597  31.890 -21.116  1.00  0.00
ATOM   5531  H1  WAT   671      35.784  31.516 -21.456  1.00  0.00
ATOM   5532  H2  WAT   671      37.101  31.134 -20.813  1.00  0.00
TER   
ATOM   5533  O   WAT   672      41.099  28.554 -19.877  1.00  0.00
ATOM   5534  H1  WAT   672      41.702  29.126 -19.402  1.00  0.00
ATOM   5535  H2  WAT   672      40.359  29.118 -20.100  1.00  0.00
TER   
ATOM   5536  O   WAT   673      32.428  30.302 -25.566  1.00  0.00
ATOM   5537  H1  WAT   673      32.957  29.515 -25.695  1.00  0.00
ATOM   5538  H2  WAT   673      33.061  30.981 -25.332  1.00  0.00
TER   
ATOM   5539  O   WAT   674      34.622  30.040 -22.511  1.00  0.00
ATOM   5540  H1  WAT   674      33.992  29.339 -22.344  1.00  0.00
ATOM   5541  H2  WAT   674      34.082  30.800 -22.728  1.00  0.00
TER   
ATOM   5542  O   WAT   675      34.747  29.318 -10.076  1.00  0.00
ATOM   5543  H1  WAT   675      34.466  29.822 -10.840  1.00  0.00
ATOM   5544  H2  WAT   675      35.129  28.520 -10.442  1.00  0.00
TER   
ATOM   5545  O   WAT   676      40.255  36.753 -39.134  1.00  0.00
ATOM   5546  H1  WAT   676      40.174  35.838 -39.405  1.00  0.00
ATOM   5547  H2  WAT   676      39.841  37.250 -39.840  1.00  0.00
TER   
ATOM   5548  O   WAT   677      38.387  38.531 -37.253  1.00  0.00
ATOM   5549  H1  WAT   677      37.611  38.051 -36.963  1.00  0.00
ATOM   5550  H2  WAT   677      39.038  37.851 -37.428  1.00  0.00
TER   
ATOM   5551  O   WAT   678      32.403  38.843 -36.376  1.00  0.00
ATOM   5552  H1  WAT   678      31.572  38.588 -35.976  1.00  0.00
ATOM   5553  H2  WAT   678      33.011  38.914 -35.640  1.00  0.00
TER   
ATOM   5554  O   WAT   679      28.776  36.404 -36.708  1.00  0.00
ATOM   5555  H1  WAT   679      29.347  35.636 -36.707  1.00  0.00
ATOM   5556  H2  WAT   679      28.776  36.702 -37.617  1.00  0.00
TER   
ATOM   5557  O   WAT   680      37.827  41.207 -37.246  1.00  0.00
ATOM   5558  H1  WAT   680      37.758  40.265 -37.407  1.00  0.00
ATOM   5559  H2  WAT   680      38.589  41.297 -36.674  1.00  0.00
TER   
ATOM   5560  O   WAT   681      30.018  31.812 -34.921  1.00  0.00
ATOM   5561  H1  WAT   681      29.838  30.915 -34.640  1.00  0.00
ATOM   5562  H2  WAT   681      29.616  32.359 -34.246  1.00  0.00
TER   
ATOM   5563  O   WAT   682      38.858  34.014 -37.019  1.00  0.00
ATOM   5564  H1  WAT   682      39.234  33.141 -37.132  1.00  0.00
ATOM   5565  H2  WAT   682      38.760  34.349 -37.910  1.00  0.00
TER   
ATOM   5566  O   WAT   683      30.637  34.308 -36.312  1.00  0.00
ATOM   5567  H1  WAT   683      31.318  34.572 -35.694  1.00  0.00
ATOM   5568  H2  WAT   683      30.322  33.468 -35.979  1.00  0.00
TER   
ATOM   5569  O   WAT   684      34.829  35.355 -37.225  1.00  0.00
ATOM   5570  H1  WAT   684      35.337  35.853 -36.585  1.00  0.00
ATOM   5571  H2  WAT   684      35.361  34.578 -37.401  1.00  0.00
TER   
ATOM   5572  O   WAT   685      33.113  29.995 -32.959  1.00  0.00
ATOM   5573  H1  WAT   685      33.115  30.512 -33.764  1.00  0.00
ATOM   5574  H2  WAT   685      32.283  29.518 -32.982  1.00  0.00
TER   
ATOM   5575  O   WAT   686      34.363  39.634 -34.781  1.00  0.00
ATOM   5576  H1  WAT   686      34.030  40.261 -34.139  1.00  0.00
ATOM   5577  H2  WAT   686      34.540  40.160 -35.561  1.00  0.00
TER   
ATOM   5578  O   WAT   687      32.794  31.706 -34.952  1.00  0.00
ATOM   5579  H1  WAT   687      33.136  32.550 -35.246  1.00  0.00
ATOM   5580  H2  WAT   687      31.856  31.854 -34.835  1.00  0.00
TER   
ATOM   5581  O   WAT   688      36.477  29.194 -38.627  1.00  0.00
ATOM   5582  H1  WAT   688      36.785  28.639 -39.344  1.00  0.00
ATOM   5583  H2  WAT   688      35.547  29.328 -38.810  1.00  0.00
TER   
ATOM   5584  O   WAT   689      34.471  37.785 -39.109  1.00  0.00
ATOM   5585  H1  WAT   689      34.067  37.073 -39.605  1.00  0.00
ATOM   5586  H2  WAT   689      34.557  37.441 -38.221  1.00  0.00
TER   
ATOM   5587  O   WAT   690      34.939  41.472 -36.945  1.00  0.00
ATOM   5588  H1  WAT   690      34.642  40.866 -37.625  1.00  0.00
ATOM   5589  H2  WAT   690      35.889  41.510 -37.056  1.00  0.00
TER   
ATOM   5590  O   WAT   691      33.184  34.560 -35.329  1.00  0.00
ATOM   5591  H1  WAT   691      33.735  34.669 -36.104  1.00  0.00
ATOM   5592  H2  WAT   691      33.698  34.933 -34.614  1.00  0.00
TER   
ATOM   5593  O   WAT   692      34.031  41.210 -30.295  1.00  0.00
ATOM   5594  H1  WAT   692      33.134  41.434 -30.047  1.00  0.00
ATOM   5595  H2  WAT   692      34.056  41.334 -31.243  1.00  0.00
TER   
ATOM   5596  O   WAT   693      32.858  38.081 -31.719  1.00  0.00
ATOM   5597  H1  WAT   693      32.719  38.954 -31.350  1.00  0.00
ATOM   5598  H2  WAT   693      31.976  37.739 -31.864  1.00  0.00
TER   
ATOM   5599  O   WAT   694      28.810  39.851 -35.802  1.00  0.00
ATOM   5600  H1  WAT   694      28.888  39.986 -36.746  1.00  0.00
ATOM   5601  H2  WAT   694      29.424  39.143 -35.609  1.00  0.00
TER   
ATOM   5602  O   WAT   695      30.055  41.551 -39.391  1.00  0.00
ATOM   5603  H1  WAT   695      29.647  41.693 -40.246  1.00  0.00
ATOM   5604  H2  WAT   695      30.946  41.267 -39.594  1.00  0.00
TER   
ATOM   5605  O   WAT   696      28.866  40.893 -33.262  1.00  0.00
ATOM   5606  H1  WAT   696      29.029  40.423 -34.080  1.00  0.00
ATOM   5607  H2  WAT   696      29.331  40.385 -32.597  1.00  0.00
TER   
ATOM   5608  O   WAT   697      33.638  30.023 -38.226  1.00  0.00
ATOM   5609  H1  WAT   697      33.195  30.804 -38.558  1.00  0.00
ATOM   5610  H2  WAT   697      34.196  30.346 -37.519  1.00  0.00
TER   
ATOM   5611  O   WAT   698      37.925  32.890 -32.623  1.00  0.00
ATOM   5612  H1  WAT   698      37.463  33.098 -31.811  1.00  0.00
ATOM   5613  H2  WAT   698      37.523  32.076 -32.926  1.00  0.00
TER   
ATOM   5614  O   WAT   699      40.020  35.611 -29.393  1.00  0.00
ATOM   5615  H1  WAT   699      40.345  34.777 -29.733  1.00  0.00
ATOM   5616  H2  WAT   699      40.808  36.134 -29.245  1.00  0.00
TER   
ATOM   5617  O   WAT   700      35.675  30.568 -36.367  1.00  0.00
ATOM   5618  H1  WAT   700      35.973  31.474 -36.448  1.00  0.00
ATOM   5619  H2  WAT   700      36.224  30.080 -36.981  1.00  0.00
TER   
ATOM   5620  O   WAT   701      33.429  35.147 -40.498  1.00  0.00
ATOM   5621  H1  WAT   701      33.203  34.930 -39.593  1.00  0.00
ATOM   5622  H2  WAT   701      32.648  35.579 -40.844  1.00  0.00
TER   
ATOM   5623  O   WAT   702      35.869  36.045 -29.832  1.00  0.00
ATOM   5624  H1  WAT   702      35.773  35.105 -29.982  1.00  0.00
ATOM   5625  H2  WAT   702      36.712  36.267 -30.227  1.00  0.00
TER   
ATOM   5626  O   WAT   703      39.265  33.789 -39.869  1.00  0.00
ATOM   5627  H1  WAT   703      39.658  34.106 -40.682  1.00  0.00
ATOM   5628  H2  WAT   703      39.627  32.910 -39.754  1.00  0.00
TER   
ATOM   5629  O   WAT   704      31.000  32.456 -31.679  1.00  0.00
ATOM   5630  H1  WAT   704      30.606  33.304 -31.471  1.00  0.00
ATOM   5631  H2  WAT   704      30.312  31.819 -31.488  1.00  0.00
TER   
ATOM   5632  O   WAT   705      37.575  32.540 -28.609  1.00  0.00
ATOM   5633  H1  WAT   705      36.884  32.347 -27.974  1.00  0.00
ATOM   5634  H2  WAT   705      38.318  32.823 -28.077  1.00  0.00
TER   
ATOM   5635  O   WAT   706      28.302  30.379 -37.646  1.00  0.00
ATOM   5636  H1  WAT   706      28.013  30.950 -36.933  1.00  0.00
ATOM   5637  H2  WAT   706      29.046  29.900 -37.283  1.00  0.00
TER   
ATOM   5638  O   WAT   707      39.851  36.380 -35.774  1.00  0.00
ATOM   5639  H1  WAT   707      39.119  36.888 -35.425  1.00  0.00
ATOM   5640  H2  WAT   707      39.453  35.563 -36.075  1.00  0.00
TER   
ATOM   5641  O   WAT   708      36.289  33.055 -37.368  1.00  0.00
ATOM   5642  H1  WAT   708      36.292  32.614 -38.218  1.00  0.00
ATOM   5643  H2  WAT   708      37.184  33.377 -37.261  1.00  0.00
TER   
ATOM   5644  O   WAT   709      32.139  32.938 -38.409  1.00  0.00
ATOM   5645  H1  WAT   709      31.799  33.415 -37.652  1.00  0.00
ATOM   5646  H2  WAT   709      31.377  32.484 -38.769  1.00  0.00
TER   
ATOM   5647  O   WAT   710      40.314  31.833 -36.361  1.00  0.00
ATOM   5648  H1  WAT   710      40.331  32.284 -35.517  1.00  0.00
ATOM   5649  H2  WAT   710      40.065  30.934 -36.148  1.00  0.00
TER   
ATOM   5650  O   WAT   711      30.440  40.268 -31.103  1.00  0.00
ATOM   5651  H1  WAT   711      30.055  39.627 -30.504  1.00  0.00
ATOM   5652  H2  WAT   711      30.751  40.971 -30.533  1.00  0.00
TER   
ATOM   5653  O   WAT   712      36.589  37.115 -35.622  1.00  0.00
ATOM   5654  H1  WAT   712      36.956  36.641 -34.876  1.00  0.00
ATOM   5655  H2  WAT   712      36.400  37.990 -35.281  1.00  0.00
TER   
ATOM   5656  O   WAT   713      29.454  31.860 -39.493  1.00  0.00
ATOM   5657  H1  WAT   713      29.168  31.495 -38.655  1.00  0.00
ATOM   5658  H2  WAT   713      29.391  31.128 -40.106  1.00  0.00
TER   
ATOM   5659  O   WAT   714      34.379  36.156 -33.303  1.00  0.00
ATOM   5660  H1  WAT   714      34.075  37.035 -33.078  1.00  0.00
ATOM   5661  H2  WAT   714      35.334  36.216 -33.268  1.00  0.00
TER   
ATOM   5662  O   WAT   715      39.048  39.430 -31.027  1.00  0.00
ATOM   5663  H1  WAT   715      38.982  38.509 -31.281  1.00  0.00
ATOM   5664  H2  WAT   715      38.419  39.527 -30.313  1.00  0.00
TER   
ATOM   5665  O   WAT   716      32.951  40.030 -39.069  1.00  0.00
ATOM   5666  H1  WAT   716      33.469  39.227 -39.123  1.00  0.00
ATOM   5667  H2  WAT   716      32.500  39.968 -38.227  1.00  0.00
TER   
ATOM   5668  O   WAT   717      30.436  36.997 -32.156  1.00  0.00
ATOM   5669  H1  WAT   717      30.077  37.662 -31.569  1.00  0.00
ATOM   5670  H2  WAT   717      30.141  36.165 -31.785  1.00  0.00
TER   
ATOM   5671  O   WAT   718      33.637  37.455 -29.272  1.00  0.00
ATOM   5672  H1  WAT   718      33.337  37.601 -30.170  1.00  0.00
ATOM   5673  H2  WAT   718      34.408  36.895 -29.365  1.00  0.00
TER   
ATOM   5674  O   WAT   719      40.721  40.619 -38.432  1.00  0.00
ATOM   5675  H1  WAT   719      41.073  40.021 -39.091  1.00  0.00
ATOM   5676  H2  WAT   719      39.837  40.293 -38.261  1.00  0.00
TER   
ATOM   5677  O   WAT   720      36.110  38.383 -41.412  1.00  0.00
ATOM   5678  H1  WAT   720      36.566  39.194 -41.186  1.00  0.00
ATOM   5679  H2  WAT   720      35.759  38.065 -40.580  1.00  0.00
TER   
ATOM   5680  O   WAT   721      32.011  28.727 -40.940  1.00  0.00
ATOM   5681  H1  WAT   721      31.883  28.719 -39.991  1.00  0.00
ATOM   5682  H2  WAT   721      31.187  29.065 -41.291  1.00  0.00
TER   
ATOM   5683  O   WAT   722      29.011  30.486 -31.479  1.00  0.00
ATOM   5684  H1  WAT   722      28.296  30.686 -30.874  1.00  0.00
ATOM   5685  H2  WAT   722      29.430  29.710 -31.108  1.00  0.00
TER   
ATOM   5686  O   WAT   723      40.505  32.978 -33.729  1.00  0.00
ATOM   5687  H1  WAT   723      40.873  32.158 -33.401  1.00  0.00
ATOM   5688  H2  WAT   723      39.644  33.038 -33.313  1.00  0.00
TER   
ATOM   5689  O   WAT   724      35.839  34.212 -41.504  1.00  0.00
ATOM   5690  H1  WAT   724      35.131  34.681 -41.063  1.00  0.00
ATOM   5691  H2  WAT   724      36.124  33.555 -40.870  1.00  0.00
TER   
ATOM   5692  O   WAT   725      37.465  35.632 -33.505  1.00  0.00
ATOM   5693  H1  WAT   725      37.963  36.107 -32.840  1.00  0.00
ATOM   5694  H2  WAT   725      37.607  34.708 -33.298  1.00  0.00
TER   
ATOM   5695  O   WAT   726      39.871  30.937 -40.065  1.00  0.00
ATOM   5696  H1  WAT   726      39.747  30.956 -41.014  1.00  0.00
ATOM   5697  H2  WAT   726      40.819  30.985 -39.945  1.00  0.00
TER   
ATOM   5698  O   WAT   727      40.280  41.649 -28.733  1.00  0.00
ATOM   5699  H1  WAT   727      39.674  41.672 -29.473  1.00  0.00
ATOM   5700  H2  WAT   727      39.976  40.917 -28.196  1.00  0.00
TER   
ATOM   5701  O   WAT   728      29.164  38.028 -29.737  1.00  0.00
ATOM   5702  H1  WAT   728      29.667  37.449 -29.165  1.00  0.00
ATOM   5703  H2  WAT   728      28.424  38.312 -29.199  1.00  0.00
TER   
ATOM   5704  O   WAT   729      36.217  39.435 -30.203  1.00  0.00
ATOM   5705  H1  WAT   729      35.452  40.004 -30.288  1.00  0.00
ATOM   5706  H2  WAT   729      36.399  39.143 -31.097  1.00  0.00
TER   
ATOM   5707  O   WAT   730      31.196  36.171 -28.842  1.00  0.00
ATOM   5708  H1  WAT   730      31.236  35.872 -27.933  1.00  0.00
ATOM   5709  H2  WAT   730      32.050  36.572 -29.001  1.00  0.00
TER   
ATOM   5710  O   WAT   731      33.136  34.750 -30.874  1.00  0.00
ATOM   5711  H1  WAT   731      32.606  34.259 -31.502  1.00  0.00
ATOM   5712  H2  WAT   731      33.805  35.179 -31.409  1.00  0.00
TER   
ATOM   5713  O   WAT   732      33.624  31.717 -30.795  1.00  0.00
ATOM   5714  H1  WAT   732      33.529  31.099 -31.520  1.00  0.00
ATOM   5715  H2  WAT   732      33.043  32.443 -31.022  1.00  0.00
TER   
ATOM   5716  O   WAT   733      36.390  30.274 -33.762  1.00  0.00
ATOM   5717  H1  WAT   733      35.942  30.296 -34.607  1.00  0.00
ATOM   5718  H2  WAT   733      35.756  29.876 -33.165  1.00  0.00
TER   
ATOM   5719  O   WAT   734      36.796  39.169 -33.141  1.00  0.00
ATOM   5720  H1  WAT   734      37.215  40.013 -33.313  1.00  0.00
ATOM   5721  H2  WAT   734      35.877  39.306 -33.370  1.00  0.00
TER   
ATOM   5722  O   WAT   735      39.132  36.901 -31.757  1.00  0.00
ATOM   5723  H1  WAT   735      39.252  36.305 -31.017  1.00  0.00
ATOM   5724  H2  WAT   735      39.992  36.938 -32.177  1.00  0.00
TER   
ATOM   5725  O   WAT   736      35.899  33.443 -30.499  1.00  0.00
ATOM   5726  H1  WAT   736      36.489  33.135 -29.812  1.00  0.00
ATOM   5727  H2  WAT   736      35.081  32.971 -30.343  1.00  0.00
TER   
ATOM   5728  O   WAT   737      40.718  33.060 -30.266  1.00  0.00
ATOM   5729  H1  WAT   737      40.030  32.398 -30.331  1.00  0.00
ATOM   5730  H2  WAT   737      41.439  32.613 -29.821  1.00  0.00
TER   
ATOM   5731  O   WAT   738      29.227  37.416 -39.366  1.00  0.00
ATOM   5732  H1  WAT   738      28.572  37.147 -40.010  1.00  0.00
ATOM   5733  H2  WAT   738      30.065  37.307 -39.816  1.00  0.00
TER   
ATOM   5734  O   WAT   739      30.264  37.802 -34.826  1.00  0.00
ATOM   5735  H1  WAT   739      30.632  37.714 -33.946  1.00  0.00
ATOM   5736  H2  WAT   739      29.696  37.038 -34.925  1.00  0.00
TER   
ATOM   5737  O   WAT   740      29.816  34.712 -30.920  1.00  0.00
ATOM   5738  H1  WAT   740      28.922  34.679 -30.580  1.00  0.00
ATOM   5739  H2  WAT   740      30.356  34.911 -30.155  1.00  0.00
TER   
ATOM   5740  O   WAT   741      30.320  28.987 -36.571  1.00  0.00
ATOM   5741  H1  WAT   741      30.968  28.437 -37.012  1.00  0.00
ATOM   5742  H2  WAT   741      30.740  29.242 -35.750  1.00  0.00
TER   
ATOM   5743  O   WAT   742      30.073  29.143 -33.829  1.00  0.00
ATOM   5744  H1  WAT   742      29.725  29.599 -33.063  1.00  0.00
ATOM   5745  H2  WAT   742      29.742  28.249 -33.747  1.00  0.00
TER   
ATOM   5746  O   WAT   743      37.586  30.334 -30.307  1.00  0.00
ATOM   5747  H1  WAT   743      37.525  30.926 -29.557  1.00  0.00
ATOM   5748  H2  WAT   743      38.526  30.227 -30.452  1.00  0.00
TER   
ATOM   5749  O   WAT   744      40.223  29.991 -30.668  1.00  0.00
ATOM   5750  H1  WAT   744      40.837  30.309 -31.330  1.00  0.00
ATOM   5751  H2  WAT   744      40.768  29.506 -30.048  1.00  0.00
TER   
ATOM   5752  O   WAT   745      30.745  28.670 -30.554  1.00  0.00
ATOM   5753  H1  WAT   745      31.294  28.489 -31.317  1.00  0.00
ATOM   5754  H2  WAT   745      30.811  27.880 -30.018  1.00  0.00
TER   
ATOM   5755  O   WAT   746      40.964  28.554 -34.341  1.00  0.00
ATOM   5756  H1  WAT   746      40.090  28.888 -34.543  1.00  0.00
ATOM   5757  H2  WAT   746      40.855  28.082 -33.516  1.00  0.00
TER   
ATOM   5758  O   WAT   747      38.711  29.471 -35.401  1.00  0.00
ATOM   5759  H1  WAT   747      37.929  29.946 -35.122  1.00  0.00
ATOM   5760  H2  WAT   747      38.418  28.567 -35.510  1.00  0.00
TER   
ATOM   5761  O   WAT   748      36.597  31.890 -39.890  1.00  0.00
ATOM   5762  H1  WAT   748      35.784  31.516 -40.230  1.00  0.00
ATOM   5763  H2  WAT   748      37.101  31.134 -39.588  1.00  0.00
TER   
ATOM   5764  O   WAT   749      41.099  28.554 -38.652  1.00  0.00
ATOM   5765  H1  WAT   749      41.702  29.126 -38.177  1.00  0.00
ATOM   5766  H2  WAT   749      40.359  29.118 -38.874  1.00  0.00
TER   
ATOM   5767  O   WAT   750      34.622  30.040 -41.285  1.00  0.00
ATOM   5768  H1  WAT   750      33.992  29.339 -41.118  1.00  0.00
ATOM   5769  H2  WAT   750      34.082  30.800 -41.502  1.00  0.00
TER   
ATOM   5770  O   WAT   751      34.747  29.318 -28.850  1.00  0.00
ATOM   5771  H1  WAT   751      34.466  29.822 -29.614  1.00  0.00
ATOM   5772  H2  WAT   751      35.129  28.520 -29.216  1.00  0.00
TER   
ATOM   5773  O   WAT   752      40.255  17.979  35.963  1.00  0.00
ATOM   5774  H1  WAT   752      40.174  17.064  35.692  1.00  0.00
ATOM   5775  H2  WAT   752      39.841  18.475  35.257  1.00  0.00
TER   
ATOM   5776  O   WAT   753      38.387  19.756  37.844  1.00  0.00
ATOM   5777  H1  WAT   753      37.611  19.276  38.134  1.00  0.00
ATOM   5778  H2  WAT   753      39.038  19.077  37.670  1.00  0.00
TER   
ATOM   5779  O   WAT   754      32.403  20.068  38.722  1.00  0.00
ATOM   5780  H1  WAT   754      31.572  19.813  39.121  1.00  0.00
ATOM   5781  H2  WAT   754      33.011  20.139  39.457  1.00  0.00
TER   
ATOM   5782  O   WAT   755      32.383  24.102  38.917  1.00  0.00
ATOM   5783  H1  WAT   755      32.686  23.212  38.738  1.00  0.00
ATOM   5784  H2  WAT   755      33.128  24.659  38.690  1.00  0.00
TER   
ATOM   5785  O   WAT   756      30.812  15.029  32.506  1.00  0.00
ATOM   5786  H1  WAT   756      29.924  15.370  32.404  1.00  0.00
ATOM   5787  H2  WAT   756      31.096  14.829  31.614  1.00  0.00
TER   
ATOM   5788  O   WAT   757      28.776  17.629  38.390  1.00  0.00
ATOM   5789  H1  WAT   757      29.347  16.861  38.390  1.00  0.00
ATOM   5790  H2  WAT   757      28.776  17.928  37.481  1.00  0.00
TER   
ATOM   5791  O   WAT   758      38.634  26.448  36.244  1.00  0.00
ATOM   5792  H1  WAT   758      38.015  26.904  35.674  1.00  0.00
ATOM   5793  H2  WAT   758      39.489  26.603  35.843  1.00  0.00
TER   
ATOM   5794  O   WAT   759      37.827  22.432  37.851  1.00  0.00
ATOM   5795  H1  WAT   759      37.758  21.491  37.690  1.00  0.00
ATOM   5796  H2  WAT   759      38.589  22.522  38.423  1.00  0.00
TER   
ATOM   5797  O   WAT   760      30.018  13.038  40.177  1.00  0.00
ATOM   5798  H1  WAT   760      29.838  12.140  40.457  1.00  0.00
ATOM   5799  H2  WAT   760      29.616  13.585  40.851  1.00  0.00
TER   
ATOM   5800  O   WAT   761      38.858  15.239  38.078  1.00  0.00
ATOM   5801  H1  WAT   761      39.234  14.366  37.965  1.00  0.00
ATOM   5802  H2  WAT   761      38.760  15.575  37.187  1.00  0.00
TER   
ATOM   5803  O   WAT   762      32.988  13.612  33.540  1.00  0.00
ATOM   5804  H1  WAT   762      33.095  14.512  33.847  1.00  0.00
ATOM   5805  H2  WAT   762      32.078  13.564  33.249  1.00  0.00
TER   
ATOM   5806  O   WAT   763      30.637  15.534  38.785  1.00  0.00
ATOM   5807  H1  WAT   763      31.318  15.797  39.404  1.00  0.00
ATOM   5808  H2  WAT   763      30.322  14.694  39.119  1.00  0.00
TER   
ATOM   5809  O   WAT   764      34.829  16.580  37.872  1.00  0.00
ATOM   5810  H1  WAT   764      35.337  17.078  38.513  1.00  0.00
ATOM   5811  H2  WAT   764      35.361  15.804  37.696  1.00  0.00
TER   
ATOM   5812  O   WAT   765      39.500  21.332  33.638  1.00  0.00
ATOM   5813  H1  WAT   765      38.882  21.797  33.074  1.00  0.00
ATOM   5814  H2  WAT   765      40.012  22.025  34.055  1.00  0.00
TER   
ATOM   5815  O   WAT   766      34.363  20.860  40.316  1.00  0.00
ATOM   5816  H1  WAT   766      34.030  21.487  40.958  1.00  0.00
ATOM   5817  H2  WAT   766      34.540  21.386  39.536  1.00  0.00
TER   
ATOM   5818  O   WAT   767      32.794  12.931  40.146  1.00  0.00
ATOM   5819  H1  WAT   767      33.136  13.775  39.851  1.00  0.00
ATOM   5820  H2  WAT   767      31.856  13.080  40.262  1.00  0.00
TER   
ATOM   5821  O   WAT   768      28.868  22.018  31.012  1.00  0.00
ATOM   5822  H1  WAT   768      28.491  22.507  30.280  1.00  0.00
ATOM   5823  H2  WAT   768      29.126  22.690  31.642  1.00  0.00
TER   
ATOM   5824  O   WAT   769      36.477  10.419  36.470  1.00  0.00
ATOM   5825  H1  WAT   769      36.785   9.864  35.754  1.00  0.00
ATOM   5826  H2  WAT   769      35.547  10.554  36.287  1.00  0.00
TER   
ATOM   5827  O   WAT   770      38.865  18.484  33.206  1.00  0.00
ATOM   5828  H1  WAT   770      37.938  18.418  33.435  1.00  0.00
ATOM   5829  H2  WAT   770      39.018  19.422  33.092  1.00  0.00
TER   
ATOM   5830  O   WAT   771      38.852  14.756  30.203  1.00  0.00
ATOM   5831  H1  WAT   771      37.913  14.917  30.288  1.00  0.00
ATOM   5832  H2  WAT   771      39.170  15.475  29.656  1.00  0.00
TER   
ATOM   5833  O   WAT   772      34.471  19.011  35.988  1.00  0.00
ATOM   5834  H1  WAT   772      34.067  18.299  35.493  1.00  0.00
ATOM   5835  H2  WAT   772      34.557  18.666  36.877  1.00  0.00
TER   
ATOM   5836  O   WAT   773      34.939  22.698  38.152  1.00  0.00
ATOM   5837  H1  WAT   773      34.642  22.092  37.473  1.00  0.00
ATOM   5838  H2  WAT   773      35.889  22.735  38.041  1.00  0.00
TER   
ATOM   5839  O   WAT   774      33.184  15.785  39.768  1.00  0.00
ATOM   5840  H1  WAT   774      33.735  15.895  38.993  1.00  0.00
ATOM   5841  H2  WAT   774      33.698  16.159  40.484  1.00  0.00
TER   
ATOM   5842  O   WAT   775      41.071  19.285  30.717  1.00  0.00
ATOM   5843  H1  WAT   775      41.511  18.447  30.571  1.00  0.00
ATOM   5844  H2  WAT   775      41.784  19.918  30.803  1.00  0.00
TER   
ATOM   5845  O   WAT   776      39.181  24.225  34.685  1.00  0.00
ATOM   5846  H1  WAT   776      39.621  24.967  34.271  1.00  0.00
ATOM   5847  H2  WAT   776      39.120  24.467  35.609  1.00  0.00
TER   
ATOM   5848  O   WAT   777      31.171  17.905  33.489  1.00  0.00
ATOM   5849  H1  WAT   777      31.051  18.632  32.877  1.00  0.00
ATOM   5850  H2  WAT   777      30.861  17.136  33.012  1.00  0.00
TER   
ATOM   5851  O   WAT   778      28.810  21.077  39.296  1.00  0.00
ATOM   5852  H1  WAT   778      28.888  21.212  38.351  1.00  0.00
ATOM   5853  H2  WAT   778      29.424  20.368  39.488  1.00  0.00
TER   
ATOM   5854  O   WAT   779      30.055  22.777  35.706  1.00  0.00
ATOM   5855  H1  WAT   779      29.647  22.918  34.852  1.00  0.00
ATOM   5856  H2  WAT   779      30.946  22.493  35.503  1.00  0.00
TER   
ATOM   5857  O   WAT   780      34.327  26.991  33.818  1.00  0.00
ATOM   5858  H1  WAT   780      34.151  26.075  33.605  1.00  0.00
ATOM   5859  H2  WAT   780      33.472  27.350  34.058  1.00  0.00
TER   
ATOM   5860  O   WAT   781      41.116  26.347  34.676  1.00  0.00
ATOM   5861  H1  WAT   781      41.571  25.566  34.990  1.00  0.00
ATOM   5862  H2  WAT   781      41.455  27.057  35.220  1.00  0.00
TER   
ATOM   5863  O   WAT   782      33.638  11.249  36.871  1.00  0.00
ATOM   5864  H1  WAT   782      33.195  12.030  36.540  1.00  0.00
ATOM   5865  H2  WAT   782      34.196  11.572  37.578  1.00  0.00
TER   
ATOM   5866  O   WAT   783      36.754  10.870  31.752  1.00  0.00
ATOM   5867  H1  WAT   783      36.129  10.866  32.477  1.00  0.00
ATOM   5868  H2  WAT   783      36.667  10.003  31.355  1.00  0.00
TER   
ATOM   5869  O   WAT   784      35.675  11.794  38.730  1.00  0.00
ATOM   5870  H1  WAT   784      35.973  12.700  38.649  1.00  0.00
ATOM   5871  H2  WAT   784      36.224  11.305  38.116  1.00  0.00
TER   
ATOM   5872  O   WAT   785      33.429  16.372  34.599  1.00  0.00
ATOM   5873  H1  WAT   785      33.203  16.156  35.504  1.00  0.00
ATOM   5874  H2  WAT   785      32.648  16.805  34.254  1.00  0.00
TER   
ATOM   5875  O   WAT   786      40.659  16.379  33.198  1.00  0.00
ATOM   5876  H1  WAT   786      40.060  17.102  33.015  1.00  0.00
ATOM   5877  H2  WAT   786      41.207  16.316  32.416  1.00  0.00
TER   
ATOM   5878  O   WAT   787      39.265  15.015  35.229  1.00  0.00
ATOM   5879  H1  WAT   787      39.658  15.332  34.416  1.00  0.00
ATOM   5880  H2  WAT   787      39.627  14.136  35.343  1.00  0.00
TER   
ATOM   5881  O   WAT   788      28.302  11.605  37.452  1.00  0.00
ATOM   5882  H1  WAT   788      28.013  12.175  38.164  1.00  0.00
ATOM   5883  H2  WAT   788      29.046  11.125  37.815  1.00  0.00
TER   
ATOM   5884  O   WAT   789      28.489  15.547  28.662  1.00  0.00
ATOM   5885  H1  WAT   789      28.406  16.490  28.803  1.00  0.00
ATOM   5886  H2  WAT   789      28.137  15.404  27.783  1.00  0.00
TER   
ATOM   5887  O   WAT   790      39.851  17.605  39.324  1.00  0.00
ATOM   5888  H1  WAT   790      39.119  18.114  39.673  1.00  0.00
ATOM   5889  H2  WAT   790      39.453  16.788  39.023  1.00  0.00
TER   
ATOM   5890  O   WAT   791      36.289  14.281  37.729  1.00  0.00
ATOM   5891  H1  WAT   791      36.292  13.840  36.879  1.00  0.00
ATOM   5892  H2  WAT   791      37.184  14.603  37.836  1.00  0.00
TER   
ATOM   5893  O   WAT   792      32.139  14.164  36.688  1.00  0.00
ATOM   5894  H1  WAT   792      31.799  14.641  37.445  1.00  0.00
ATOM   5895  H2  WAT   792      31.377  13.710  36.328  1.00  0.00
TER   
ATOM   5896  O   WAT   793      36.351  15.282  30.720  1.00  0.00
ATOM   5897  H1  WAT   793      36.472  15.241  31.668  1.00  0.00
ATOM   5898  H2  WAT   793      35.966  16.145  30.564  1.00  0.00
TER   
ATOM   5899  O   WAT   794      40.314  13.059  38.736  1.00  0.00
ATOM   5900  H1  WAT   794      40.331  13.510  39.580  1.00  0.00
ATOM   5901  H2  WAT   794      40.065  12.159  38.949  1.00  0.00
TER   
ATOM   5902  O   WAT   795      35.363  17.592  30.118  1.00  0.00
ATOM   5903  H1  WAT   795      34.795  17.144  29.492  1.00  0.00
ATOM   5904  H2  WAT   795      36.072  17.951  29.584  1.00  0.00
TER   
ATOM   5905  O   WAT   796      36.589  18.341  39.476  1.00  0.00
ATOM   5906  H1  WAT   796      36.956  17.867  40.222  1.00  0.00
ATOM   5907  H2  WAT   796      36.400  19.215  39.816  1.00  0.00
TER   
ATOM   5908  O   WAT   797      29.454  13.085  35.605  1.00  0.00
ATOM   5909  H1  WAT   797      29.168  12.721  36.443  1.00  0.00
ATOM   5910  H2  WAT   797      29.391  12.353  34.991  1.00  0.00
TER   
ATOM   5911  O   WAT   798      32.908  21.588  32.391  1.00  0.00
ATOM   5912  H1  WAT   798      32.134  21.048  32.230  1.00  0.00
ATOM   5913  H2  WAT   798      33.637  21.069  32.052  1.00  0.00
TER
[truncated: 3,293,896 more chars]
