# Supplementary material for: Water-Based Pharmacophore Modeling in Kinase Inhibitor Design: A Case Study on Fyn and Lyn Protein Kinases
Source: J Chem Inf Model. 2025 Sep 1;65(18):9747–61. doi: 10.1021/acs.jcim.5c01478 (PMC12458683; doi:10.1021/acs.jcim.5c01478)
Supplement: Supplementary file 2 [file ci5c01478_si_002.zip › Supplementary_files/Lyn_compound1/NP.prep]

    0    0    2

This is a remark line
molecule.res
NP   INT  0
CORRECT     OMIT DU   BEG
  0.0000
   1  DUMM  DU    M    0  -1  -2     0.000      .0        .0      .00000
   2  DUMM  DU    M    1   0  -1     1.449      .0        .0      .00000
   3  DUMM  DU    M    2   1   0     1.523   111.21       .0      .00000
   4  C21   c3    M    3   2   1     1.540   111.208  -180.000 -0.008246
   5  H19   h1    E    4   3   2     1.094   173.789   164.320  0.079644
   6  H20   h1    E    4   3   2     1.096    70.160  -124.569  0.079644
   7  H21   h1    E    4   3   2     1.095    68.455   111.854  0.079644
   8  O10   os    M    4   3   2     1.422    78.278    -6.803 -0.290008
   9  C20   ca    M    8   4   3     1.367   117.057    -0.767  0.209350
  10  C22   ca    S    9   8   4     1.394   125.643    -0.179 -0.193177
  11  H22   ha    E   10   9   8     1.084   122.084    -0.072  0.112112
  12  C19   ca    M    9   8   4     1.398   114.963   179.607 -0.244129
  13  H18   ha    E   12   9   8     1.086   119.787     0.008  0.149053
  14  C18   ca    M   12   9   8     1.394   120.542   179.838  0.243604
  15  O9    oh    S   14  12   9     1.368   116.779   179.838 -0.513070
  16  H17   ho    E   15  14  12     0.985   108.192  -104.921  0.395842
  17  C2    ca    M   14  12   9     1.395   120.208    -0.053 -0.106843
  18  C3    c     S   17  14  12     1.476   121.999  -179.269  0.527549
  19  O2    o     E   18  17  14     1.228   119.259    -0.261 -0.503534
  20  C1    ca    M   17  14  12     1.392   119.073     0.325  0.083981
  21  O1    os    M   20  17  14     1.369   122.663   179.054 -0.171616
  22  C5    cd    M   21  20  17     1.373   117.578     0.583 -0.022213
  23  H6    h4    E   22  21  20     1.083   107.982  -178.121  0.151362
  24  C4    cc    M   22  21  20     1.345   127.631     1.582 -0.033301
  25  C6    ca    M   24  22  21     1.479   119.598  -179.085  0.003470
  26  C17   ca    B   25  24  22     1.405   120.140   156.371 -0.220228
  27  C16   ca    S   26  25  24     1.397   121.405   171.440 -0.140860
  28  H15   ha    E   27  26  25     1.083   116.694  -176.642  0.150560
  29  H16   ha    E   26  25  24     1.088   120.951    -6.431  0.161120
  30  C7    ca    M   25  24  22     1.399   122.165   -26.780 -0.220228
  31  H7    ha    E   30  25  24     1.087   121.015     6.268  0.161120
  32  C8    ca    M   30  25  24     1.400   120.732  -171.634 -0.140860
  33  H8    ha    E   32  30  25     1.088   119.434   178.065  0.150560
  34  C9    ca    M   32  30  25     1.395   120.828    -0.655  0.263697
  35  O3    os    M   34  32  30     1.367   115.222   173.522 -0.341871
  36  C10   c3    M   35  34  32     1.428   116.987    68.418 -0.015777
  37  H1    h2    E   36  35  34     1.097   110.591    44.226  0.152571
  38  O4    os    M   36  35  34     1.427   108.992   -77.261 -0.281353
  39  C11   c3    M   38  36  35     1.430   113.545   178.715 -0.024013
  40  H2    h1    E   39  38  36     1.099   108.224   -62.240  0.092137
  41  C15   c3    3   39  38  36     1.530   106.737  -178.519  0.135107
  42  O8    oh    S   41  39  38     1.429   109.099   -60.286 -0.622312
  43  H14   ho    E   42  41  39     0.978   105.802   -48.392  0.388316
  44  H12   h1    E   41  39  38     1.097   111.376  -178.722  0.074500
  45  H13   h1    E   41  39  38     1.092   111.708    59.009  0.074500
  46  C12   c3    M   39  38  36     1.531   110.738    59.536  0.121650
  47  H3    h1    E   46  39  38     1.096   110.246    64.996  0.081757
  48  O5    oh    S   46  39  38     1.432   111.909  -176.223 -0.652597
  49  H9    ho    E   48  46  39     0.975   109.188  -106.126  0.445775
  50  C13   c3    M   46  39  38     1.535   110.302   -54.907  0.076956
  51  H4    h1    E   50  46  39     1.098   110.146   -68.510  0.149631
  52  O6    oh    S   50  46  39     1.433   109.132   176.304 -0.669350
  53  H10   ho    E   52  50  46     0.978   106.624    53.687  0.425862
  54  C14   c3    M   50  46  39     1.538   111.095    53.334  0.346516
  55  H5    h1    E   54  50  46     1.096   109.947    68.070  0.080870
  56  O7    oh    M   54  50  46     1.439   110.314  -175.142 -0.672316
  57  H11   ho    E   56  54  50     0.970   109.627  -120.338  0.439442


LOOP
   C1  C22
   C4   C3
   C9  C16
  C14  C10

IMPROPER
  C19  C22  C20  O10
   C1  C20  C22  H22
  C18  C20  C19  H18
  C19   C2  C18   O9
   C3  C18   C2   C1
   C2   C4   C3   O2
   C2  C22   C1   O1
   C4   H6   C5   O1
   C3   C6   C4   C5
  C17   C7   C6   C4
   C6  C16  C17  H16
  C17   C9  C16  H15
   C6   C8   C7   H7
   C7   C9   C8   H8
  C16   C8   C9   O3

DONE
STOP
