# Supplementary material for: Water-Based Pharmacophore Modeling in Kinase Inhibitor Design: A Case Study on Fyn and Lyn Protein Kinases
Source: J Chem Inf Model. 2025 Sep 1;65(18):9747–61. doi: 10.1021/acs.jcim.5c01478 (PMC12458683; doi:10.1021/acs.jcim.5c01478)
Supplement: Supplementary file 2 [file ci5c01478_si_002.zip › Supplementary_files/Lyn_compound2/Lyn_compound2.pdb]

CRYST1   86.468   86.834   86.545  90.00  90.00  90.00 P 1           1
ATOM      1  N   PRO     1      -9.744 -19.211   8.298  1.00  0.00
ATOM      2  H2  PRO     1      -9.200 -19.534   7.510  1.00  0.00
ATOM      3  H3  PRO     1      -9.719 -19.718   9.171  1.00  0.00
ATOM      4  CD  PRO     1      -9.342 -17.841   8.660  1.00  0.00
ATOM      5  HD2 PRO     1      -8.572 -17.494   7.971  1.00  0.00
ATOM      6  HD3 PRO     1      -8.948 -17.836   9.677  1.00  0.00
ATOM      7  CG  PRO     1     -10.620 -17.062   8.538  1.00  0.00
ATOM      8  HG2 PRO     1     -10.398 -16.045   8.213  1.00  0.00
ATOM      9  HG3 PRO     1     -11.123 -17.032   9.504  1.00  0.00
ATOM     10  CB  PRO     1     -11.443 -17.785   7.533  1.00  0.00
ATOM     11  HB2 PRO     1     -11.119 -17.477   6.539  1.00  0.00
ATOM     12  HB3 PRO     1     -12.518 -17.631   7.628  1.00  0.00
ATOM     13  CA  PRO     1     -11.107 -19.260   7.756  1.00  0.00
ATOM     14  HA  PRO     1     -11.748 -19.755   8.485  1.00  0.00
ATOM     15  C   PRO     1     -11.164 -20.016   6.434  1.00  0.00
ATOM     16  O   PRO     1     -10.267 -20.805   6.135  1.00  0.00
ATOM     17  N   ALA     2     -12.211 -19.775   5.653  1.00  0.00
ATOM     18  H   ALA     2     -13.132 -19.690   6.058  1.00  0.00
ATOM     19  CA  ALA     2     -12.083 -19.693   4.202  1.00  0.00
ATOM     20  HA  ALA     2     -11.482 -20.535   3.857  1.00  0.00
ATOM     21  CB  ALA     2     -13.452 -19.771   3.544  1.00  0.00
ATOM     22  HB1 ALA     2     -14.062 -18.929   3.873  1.00  0.00
ATOM     23  HB2 ALA     2     -13.338 -19.736   2.461  1.00  0.00
ATOM     24  HB3 ALA     2     -13.939 -20.704   3.828  1.00  0.00
ATOM     25  C   ALA     2     -11.360 -18.418   3.783  1.00  0.00
ATOM     26  O   ALA     2     -11.919 -17.581   3.073  1.00  0.00
ATOM     27  N   TRP     3     -10.115 -18.275   4.227  1.00  0.00
ATOM     28  H   TRP     3      -9.871 -18.592   5.154  1.00  0.00
ATOM     29  CA  TRP     3      -9.089 -17.617   3.428  1.00  0.00
ATOM     30  HA  TRP     3      -9.490 -17.363   2.447  1.00  0.00
ATOM     31  CB  TRP     3      -8.622 -16.331   4.113  1.00  0.00
ATOM     32  HB2 TRP     3      -8.319 -16.540   5.139  1.00  0.00
ATOM     33  HB3 TRP     3      -7.784 -15.897   3.568  1.00  0.00
ATOM     34  CG  TRP     3      -9.679 -15.272   4.186  1.00  0.00
ATOM     35  CD1 TRP     3     -10.554 -15.056   5.211  1.00  0.00
ATOM     36  HD1 TRP     3     -10.480 -15.722   6.071  1.00  0.00
ATOM     37  NE1 TRP     3     -11.375 -13.994   4.916  1.00  0.00
ATOM     38  HE1 TRP     3     -12.108 -13.634   5.511  1.00  0.00
ATOM     39  CE2 TRP     3     -11.039 -13.502   3.682  1.00  0.00
ATOM     40  CZ2 TRP     3     -11.582 -12.441   2.961  1.00  0.00
ATOM     41  HZ2 TRP     3     -12.406 -11.878   3.399  1.00  0.00
ATOM     42  CH2 TRP     3     -11.038 -12.171   1.735  1.00  0.00
ATOM     43  HH2 TRP     3     -11.437 -11.348   1.142  1.00  0.00
ATOM     44  CZ3 TRP     3      -9.979 -12.928   1.219  1.00  0.00
ATOM     45  HZ3 TRP     3      -9.553 -12.703   0.241  1.00  0.00
ATOM     46  CE3 TRP     3      -9.441 -13.983   1.935  1.00  0.00
ATOM     47  HE3 TRP     3      -8.618 -14.542   1.490  1.00  0.00
ATOM     48  CD2 TRP     3      -9.974 -14.283   3.193  1.00  0.00
ATOM     49  C   TRP     3      -7.902 -18.542   3.186  1.00  0.00
ATOM     50  O   TRP     3      -7.019 -18.238   2.382  1.00  0.00
ATOM     51  N   GLU     4      -7.884 -19.671   3.886  1.00  0.00
ATOM     52  H   GLU     4      -8.639 -19.881   4.523  1.00  0.00
ATOM     53  CA  GLU     4      -6.777 -20.617   3.789  1.00  0.00
ATOM     54  HA  GLU     4      -5.826 -20.084   3.780  1.00  0.00
ATOM     55  CB  GLU     4      -6.797 -21.561   4.998  1.00  0.00
ATOM     56  HB2 GLU     4      -6.777 -20.924   5.883  1.00  0.00
ATOM     57  HB3 GLU     4      -7.748 -22.091   4.955  1.00  0.00
ATOM     58  CG  GLU     4      -5.650 -22.574   5.073  1.00  0.00
ATOM     59  HG2 GLU     4      -5.950 -23.364   5.761  1.00  0.00
ATOM     60  HG3 GLU     4      -5.522 -22.991   4.075  1.00  0.00
ATOM     61  CD  GLU     4      -4.339 -21.967   5.541  1.00  0.00
ATOM     62  OE1 GLU     4      -4.368 -20.929   6.237  1.00  0.00
ATOM     63  OE2 GLU     4      -3.275 -22.535   5.216  1.00  0.00
ATOM     64  C   GLU     4      -6.859 -21.424   2.496  1.00  0.00
ATOM     65  O   GLU     4      -7.929 -21.921   2.131  1.00  0.00
ATOM     66  N   ILE     5      -5.725 -21.540   1.805  1.00  0.00
ATOM     67  H   ILE     5      -4.929 -20.979   2.070  1.00  0.00
ATOM     68  CA  ILE     5      -5.604 -22.410   0.626  1.00  0.00
ATOM     69  HA  ILE     5      -6.421 -23.130   0.563  1.00  0.00
ATOM     70  CB  ILE     5      -5.509 -21.618  -0.708  1.00  0.00
ATOM     71  HB  ILE     5      -5.200 -22.300  -1.500  1.00  0.00
ATOM     72  CG2 ILE     5      -6.862 -20.992  -1.070  1.00  0.00
ATOM     73 HG21 ILE     5      -7.171 -20.310  -0.278  1.00  0.00
ATOM     74 HG22 ILE     5      -6.770 -20.443  -2.007  1.00  0.00
ATOM     75 HG23 ILE     5      -7.608 -21.779  -1.182  1.00  0.00
ATOM     76  CG1 ILE     5      -4.384 -20.582  -0.643  1.00  0.00
ATOM     77 HG12 ILE     5      -4.777 -19.719  -0.106  1.00  0.00
ATOM     78 HG13 ILE     5      -3.573 -21.028  -0.068  1.00  0.00
ATOM     79  CD1 ILE     5      -3.867 -20.145  -1.982  1.00  0.00
ATOM     80 HD11 ILE     5      -4.677 -19.698  -2.557  1.00  0.00
ATOM     81 HD12 ILE     5      -3.073 -19.411  -1.844  1.00  0.00
ATOM     82 HD13 ILE     5      -3.473 -21.008  -2.520  1.00  0.00
ATOM     83  C   ILE     5      -4.386 -23.332   0.756  1.00  0.00
ATOM     84  O   ILE     5      -3.401 -22.962   1.413  1.00  0.00
ATOM     85  N   PRO     6      -4.458 -24.539   0.151  1.00  0.00
ATOM     86  CD  PRO     6      -5.651 -25.132  -0.485  1.00  0.00
ATOM     87  HD2 PRO     6      -5.848 -24.623  -1.428  1.00  0.00
ATOM     88  HD3 PRO     6      -6.509 -25.015   0.177  1.00  0.00
ATOM     89  CG  PRO     6      -5.268 -26.565  -0.674  1.00  0.00
ATOM     90  HG2 PRO     6      -5.749 -26.952  -1.573  1.00  0.00
ATOM     91  HG3 PRO     6      -5.595 -27.144   0.190  1.00  0.00
ATOM     92  CB  PRO     6      -3.795 -26.587  -0.798  1.00  0.00
ATOM     93  HB2 PRO     6      -3.541 -26.389  -1.840  1.00  0.00
ATOM     94  HB3 PRO     6      -3.333 -27.523  -0.484  1.00  0.00
ATOM     95  CA  PRO     6      -3.300 -25.438   0.086  1.00  0.00
ATOM     96  HA  PRO     6      -3.045 -25.740   1.102  1.00  0.00
ATOM     97  C   PRO     6      -2.090 -24.763  -0.564  1.00  0.00
ATOM     98  O   PRO     6      -2.247 -23.964  -1.496  1.00  0.00
ATOM     99  N   ARG     7      -0.898 -25.090  -0.066  1.00  0.00
ATOM    100  H   ARG     7      -0.854 -25.692   0.744  1.00  0.00
ATOM    101  CA  ARG     7       0.355 -24.550  -0.597  1.00  0.00
ATOM    102  HA  ARG     7       0.335 -23.461  -0.561  1.00  0.00
ATOM    103  CB  ARG     7       1.542 -25.047   0.235  1.00  0.00
ATOM    104  HB2 ARG     7       1.280 -24.892   1.282  1.00  0.00
ATOM    105  HB3 ARG     7       1.640 -26.115   0.040  1.00  0.00
ATOM    106  CG  ARG     7       2.870 -24.349  -0.067  1.00  0.00
ATOM    107  HG2 ARG     7       3.129 -24.532  -1.110  1.00  0.00
ATOM    108  HG3 ARG     7       2.743 -23.278   0.093  1.00  0.00
ATOM    109  CD  ARG     7       3.984 -24.868   0.832  1.00  0.00
ATOM    110  HD2 ARG     7       4.044 -25.952   0.737  1.00  0.00
ATOM    111  HD3 ARG     7       4.930 -24.423   0.522  1.00  0.00
ATOM    112  NE  ARG     7       3.746 -24.532   2.235  1.00  0.00
ATOM    113  HE  ARG     7       3.228 -25.203   2.783  1.00  0.00
ATOM    114  CZ  ARG     7       4.159 -23.415   2.824  1.00  0.00
ATOM    115  NH1 ARG     7       4.846 -22.508   2.142  1.00  0.00
ATOM    116 HH11 ARG     7       5.059 -22.667   1.168  1.00  0.00
ATOM    117 HH12 ARG     7       5.154 -21.662   2.601  1.00  0.00
ATOM    118  NH2 ARG     7       3.888 -23.203   4.102  1.00  0.00
ATOM    119 HH21 ARG     7       3.369 -23.892   4.626  1.00  0.00
ATOM    120 HH22 ARG     7       4.203 -22.353   4.547  1.00  0.00
ATOM    121  C   ARG     7       0.565 -24.895  -2.074  1.00  0.00
ATOM    122  O   ARG     7       1.057 -24.068  -2.841  1.00  0.00
ATOM    123  N   GLU     8       0.177 -26.111  -2.462  1.00  0.00
ATOM    124  H   GLU     8      -0.255 -26.717  -1.779  1.00  0.00
ATOM    125  CA  GLU     8       0.416 -26.639  -3.808  1.00  0.00
ATOM    126  HA  GLU     8       1.478 -26.573  -4.043  1.00  0.00
ATOM    127  CB  GLU     8      -0.018 -28.108  -3.907  1.00  0.00
ATOM    128  HB2 GLU     8      -1.099 -28.123  -3.767  1.00  0.00
ATOM    129  HB3 GLU     8       0.222 -28.436  -4.918  1.00  0.00
ATOM    130  CG  GLU     8       0.637 -29.046  -2.899  1.00  0.00
ATOM    131  HG2 GLU     8       0.682 -30.034  -3.358  1.00  0.00
ATOM    132  HG3 GLU     8       1.649 -28.688  -2.709  1.00  0.00
ATOM    133  CD  GLU     8      -0.127 -29.131  -1.583  1.00  0.00
ATOM    134  OE1 GLU     8      -0.014 -28.198  -0.753  1.00  0.00
ATOM    135  OE2 GLU     8      -0.833 -30.145  -1.381  1.00  0.00
ATOM    136  C   GLU     8      -0.276 -25.826  -4.903  1.00  0.00
ATOM    137  O   GLU     8       0.183 -25.805  -6.048  1.00  0.00
ATOM    138  N   SER     9      -1.376 -25.163  -4.541  1.00  0.00
ATOM    139  H   SER     9      -1.736 -25.280  -3.605  1.00  0.00
ATOM    140  CA  SER     9      -2.133 -24.334  -5.477  1.00  0.00
ATOM    141  HA  SER     9      -2.123 -24.794  -6.465  1.00  0.00
ATOM    142  CB  SER     9      -3.590 -24.185  -5.019  1.00  0.00
ATOM    143  HB2 SER     9      -4.204 -23.969  -5.894  1.00  0.00
ATOM    144  HB3 SER     9      -3.909 -25.130  -4.578  1.00  0.00
ATOM    145  OG  SER     9      -3.741 -23.144  -4.067  1.00  0.00
ATOM    146  HG  SER     9      -4.662 -23.080  -3.804  1.00  0.00
ATOM    147  C   SER     9      -1.487 -22.959  -5.672  1.00  0.00
ATOM    148  O   SER     9      -2.130 -22.037  -6.168  1.00  0.00
ATOM    149  N   ILE    10      -0.224 -22.827  -5.270  1.00  0.00
ATOM    150  H   ILE    10       0.210 -23.583  -4.760  1.00  0.00
ATOM    151  CA  ILE    10       0.543 -21.603  -5.481  1.00  0.00
ATOM    152  HA  ILE    10       0.105 -20.989  -6.268  1.00  0.00
ATOM    153  CB  ILE    10       0.672 -20.761  -4.178  1.00  0.00
ATOM    154  HB  ILE    10       0.999 -21.418  -3.372  1.00  0.00
ATOM    155  CG2 ILE    10       1.685 -19.615  -4.349  1.00  0.00
ATOM    156 HG21 ILE    10       1.359 -18.958  -5.154  1.00  0.00
ATOM    157 HG22 ILE    10       1.751 -19.047  -3.421  1.00  0.00
ATOM    158 HG23 ILE    10       2.664 -20.029  -4.592  1.00  0.00
ATOM    159  CG1 ILE    10      -0.694 -20.221  -3.731  1.00  0.00
ATOM    160 HG12 ILE    10      -1.382 -21.066  -3.745  1.00  0.00
ATOM    161 HG13 ILE    10      -0.569 -19.871  -2.706  1.00  0.00
ATOM    162  CD1 ILE    10      -1.262 -19.087  -4.591  1.00  0.00
ATOM    163 HD11 ILE    10      -1.387 -19.436  -5.616  1.00  0.00
ATOM    164 HD12 ILE    10      -2.228 -18.777  -4.193  1.00  0.00
ATOM    165 HD13 ILE    10      -0.575 -18.241  -4.577  1.00  0.00
ATOM    166  C   ILE    10       1.927 -21.933  -6.029  1.00  0.00
ATOM    167  O   ILE    10       2.701 -22.658  -5.397  1.00  0.00
ATOM    168  N   LYS    11       2.218 -21.398  -7.211  1.00  0.00
ATOM    169  H   LYS    11       1.490 -20.918  -7.721  1.00  0.00
ATOM    170  CA  LYS    11       3.533 -21.516  -7.831  1.00  0.00
ATOM    171  HA  LYS    11       4.170 -22.165  -7.229  1.00  0.00
ATOM    172  CB  LYS    11       3.408 -22.117  -9.232  1.00  0.00
ATOM    173  HB2 LYS    11       2.676 -21.516  -9.772  1.00  0.00
ATOM    174  HB3 LYS    11       4.382 -22.019  -9.710  1.00  0.00
ATOM    175  CG  LYS    11       2.977 -23.584  -9.252  1.00  0.00
ATOM    176  HG2 LYS    11       3.810 -24.190  -8.896  1.00  0.00
ATOM    177  HG3 LYS    11       2.129 -23.700  -8.576  1.00  0.00
ATOM    178  CD  LYS    11       2.578 -24.040 -10.649  1.00  0.00
ATOM    179  HD2 LYS    11       1.732 -23.442 -10.988  1.00  0.00
ATOM    180  HD3 LYS    11       3.421 -23.891 -11.324  1.00  0.00
ATOM    181  CE  LYS    11       2.188 -25.513 -10.641  1.00  0.00
ATOM    182  HE2 LYS    11       3.099 -26.106 -10.553  1.00  0.00
ATOM    183  HE3 LYS    11       1.552 -25.692  -9.774  1.00  0.00
ATOM    184  NZ  LYS    11       1.463 -25.903 -11.876  1.00  0.00
ATOM    185  HZ1 LYS    11       2.052 -25.737 -12.679  1.00  0.00
ATOM    186  HZ2 LYS    11       1.224 -26.883 -11.830  1.00  0.00
ATOM    187  HZ3 LYS    11       0.619 -25.354 -11.958  1.00  0.00
ATOM    188  C   LYS    11       4.208 -20.140  -7.889  1.00  0.00
ATOM    189  O   LYS    11       3.686 -19.212  -8.515  1.00  0.00
ATOM    190  N   LEU    12       5.354 -20.013  -7.216  1.00  0.00
ATOM    191  H   LEU    12       5.686 -20.789  -6.661  1.00  0.00
ATOM    192  CA  LEU    12       6.138 -18.775  -7.218  1.00  0.00
ATOM    193  HA  LEU    12       5.469 -17.922  -7.328  1.00  0.00
ATOM    194  CB  LEU    12       6.926 -18.617  -5.910  1.00  0.00
ATOM    195  HB2 LEU    12       7.389 -19.600  -5.818  1.00  0.00
ATOM    196  HB3 LEU    12       7.691 -17.876  -6.139  1.00  0.00
ATOM    197  CG  LEU    12       6.237 -18.249  -4.585  1.00  0.00
ATOM    198  HG  LEU    12       5.662 -17.337  -4.744  1.00  0.00
ATOM    199  CD1 LEU    12       5.315 -19.348  -4.094  1.00  0.00
ATOM    200 HD11 LEU    12       5.889 -20.261  -3.935  1.00  0.00
ATOM    201 HD12 LEU    12       4.851 -19.043  -3.156  1.00  0.00
ATOM    202 HD13 LEU    12       4.540 -19.533  -4.839  1.00  0.00
ATOM    203  CD2 LEU    12       7.278 -17.948  -3.522  1.00  0.00
ATOM    204 HD21 LEU    12       7.898 -17.113  -3.847  1.00  0.00
ATOM    205 HD22 LEU    12       6.780 -17.689  -2.588  1.00  0.00
ATOM    206 HD23 LEU    12       7.904 -18.827  -3.368  1.00  0.00
ATOM    207  C   LEU    12       7.095 -18.780  -8.407  1.00  0.00
ATOM    208  O   LEU    12       7.818 -19.761  -8.621  1.00  0.00
ATOM    209  N   VAL    13       7.100 -17.685  -9.170  1.00  0.00
ATOM    210  H   VAL    13       6.503 -16.909  -8.922  1.00  0.00
ATOM    211  CA  VAL    13       7.838 -17.618 -10.437  1.00  0.00
ATOM    212  HA  VAL    13       8.384 -18.541 -10.634  1.00  0.00
ATOM    213  CB  VAL    13       6.888 -17.336 -11.640  1.00  0.00
ATOM    214  HB  VAL    13       6.351 -16.407 -11.450  1.00  0.00
ATOM    215  CG1 VAL    13       7.675 -17.213 -12.944  1.00  0.00
ATOM    216 HG11 VAL    13       8.212 -18.142 -13.135  1.00  0.00
ATOM    217 HG12 VAL    13       6.987 -17.016 -13.767  1.00  0.00
ATOM    218 HG13 VAL    13       8.388 -16.392 -12.863  1.00  0.00
ATOM    219  CG2 VAL    13       5.830 -18.431 -11.759  1.00  0.00
ATOM    220 HG21 VAL    13       5.238 -18.466 -10.844  1.00  0.00
ATOM    221 HG22 VAL    13       5.177 -18.215 -12.604  1.00  0.00
ATOM    222 HG23 VAL    13       6.317 -19.393 -11.913  1.00  0.00
ATOM    223  C   VAL    13       9.019 -16.626 -10.439  1.00  0.00
ATOM    224  O   VAL    13      10.151 -17.011 -10.744  1.00  0.00
ATOM    225  N   LYS    14       8.741 -15.364 -10.105  1.00  0.00
ATOM    226  H   LYS    14       7.799 -15.135  -9.822  1.00  0.00
ATOM    227  CA  LYS    14       9.726 -14.276 -10.193  1.00  0.00
ATOM    228  HA  LYS    14      10.728 -14.687 -10.318  1.00  0.00
ATOM    229  CB  LYS    14       9.408 -13.379 -11.401  1.00  0.00
ATOM    230  HB2 LYS    14       9.384 -14.033 -12.273  1.00  0.00
ATOM    231  HB3 LYS    14       8.413 -12.970 -11.228  1.00  0.00
ATOM    232  CG  LYS    14      10.397 -12.232 -11.649  1.00  0.00
ATOM    233  HG2 LYS    14      10.652 -11.791 -10.686  1.00  0.00
ATOM    234  HG3 LYS    14      11.295 -12.652 -12.105  1.00  0.00
ATOM    235  CD  LYS    14       9.814 -11.150 -12.570  1.00  0.00
ATOM    236  HD2 LYS    14       8.780 -10.974 -12.274  1.00  0.00
ATOM    237  HD3 LYS    14      10.393 -10.237 -12.429  1.00  0.00
ATOM    238  CE  LYS    14       9.859 -11.559 -14.038  1.00  0.00
ATOM    239  HE2 LYS    14      10.900 -11.741 -14.306  1.00  0.00
ATOM    240  HE3 LYS    14       9.290 -12.482 -14.149  1.00  0.00
ATOM    241  NZ  LYS    14       9.290 -10.512 -14.936  1.00  0.00
ATOM    242  HZ1 LYS    14       9.817  -9.657 -14.833  1.00  0.00
ATOM    243  HZ2 LYS    14       9.341 -10.827 -15.894  1.00  0.00
ATOM    244  HZ3 LYS    14       8.325 -10.344 -14.688  1.00  0.00
ATOM    245  C   LYS    14       9.778 -13.443  -8.905  1.00  0.00
ATOM    246  O   LYS    14       8.748 -12.956  -8.429  1.00  0.00
ATOM    247  N   LYS    15      10.981 -13.285  -8.357  1.00  0.00
ATOM    248  H   LYS    15      11.775 -13.748  -8.776  1.00  0.00
ATOM    249  CA  LYS    15      11.194 -12.519  -7.131  1.00  0.00
ATOM    250  HA  LYS    15      10.361 -12.678  -6.445  1.00  0.00
ATOM    251  CB  LYS    15      12.487 -12.964  -6.443  1.00  0.00
ATOM    252  HB2 LYS    15      12.495 -14.054  -6.462  1.00  0.00
ATOM    253  HB3 LYS    15      13.311 -12.584  -7.047  1.00  0.00
ATOM    254  CG  LYS    15      12.646 -12.478  -5.001  1.00  0.00
ATOM    255  HG2 LYS    15      12.924 -11.425  -5.023  1.00  0.00
ATOM    256  HG3 LYS    15      11.687 -12.590  -4.494  1.00  0.00
ATOM    257  CD  LYS    15      13.716 -13.274  -4.250  1.00  0.00
ATOM    258  HD2 LYS    15      13.586 -13.094  -3.183  1.00  0.00
ATOM    259  HD3 LYS    15      13.563 -14.332  -4.461  1.00  0.00
ATOM    260  CE  LYS    15      15.128 -12.871  -4.665  1.00  0.00
ATOM    261  HE2 LYS    15      15.181 -12.883  -5.754  1.00  0.00
ATOM    262  HE3 LYS    15      15.315 -11.859  -4.304  1.00  0.00
ATOM    263  NZ  LYS    15      16.155 -13.794  -4.108  1.00  0.00
ATOM    264  HZ1 LYS    15      15.982 -14.731  -4.443  1.00  0.00
ATOM    265  HZ2 LYS    15      17.073 -13.494  -4.405  1.00  0.00
ATOM    266  HZ3 LYS    15      16.106 -13.782  -3.099  1.00  0.00
ATOM    267  C   LYS    15      11.226 -11.019  -7.435  1.00  0.00
ATOM    268  O   LYS    15      12.009 -10.568  -8.274  1.00  0.00
ATOM    269  N   LEU    16      10.376 -10.260  -6.747  1.00  0.00
ATOM    270  H   LEU    16       9.823 -10.682  -6.014  1.00  0.00
ATOM    271  CA  LEU    16      10.157  -8.844  -7.055  1.00  0.00
ATOM    272  HA  LEU    16      10.613  -8.599  -8.014  1.00  0.00
ATOM    273  CB  LEU    16       8.654  -8.542  -7.134  1.00  0.00
ATOM    274  HB2 LEU    16       8.331  -8.772  -6.119  1.00  0.00
ATOM    275  HB3 LEU    16       8.560  -7.471  -7.311  1.00  0.00
ATOM    276  CG  LEU    16       7.775  -9.304  -8.135  1.00  0.00
ATOM    277  HG  LEU    16       7.990 -10.370  -8.062  1.00  0.00
ATOM    278  CD1 LEU    16       6.305  -9.060  -7.828  1.00  0.00
ATOM    279 HD11 LEU    16       6.090  -7.994  -7.902  1.00  0.00
ATOM    280 HD12 LEU    16       5.689  -9.605  -8.544  1.00  0.00
ATOM    281 HD13 LEU    16       6.082  -9.407  -6.819  1.00  0.00
ATOM    282  CD2 LEU    16       8.089  -8.928  -9.579  1.00  0.00
ATOM    283 HD21 LEU    16       9.131  -9.162  -9.797  1.00  0.00
ATOM    284 HD22 LEU    16       7.442  -9.493 -10.251  1.00  0.00
ATOM    285 HD23 LEU    16       7.918  -7.861  -9.723  1.00  0.00
ATOM    286  C   LEU    16      10.816  -7.898  -6.054  1.00  0.00
ATOM    287  O   LEU    16      11.198  -6.783  -6.406  1.00  0.00
ATOM    288  N   GLY    17      10.928  -8.342  -4.807  1.00  0.00
ATOM    289  H   GLY    17      10.586  -9.263  -4.574  1.00  0.00
ATOM    290  CA  GLY    17      11.534  -7.541  -3.748  1.00  0.00
ATOM    291  HA2 GLY    17      12.414  -7.043  -4.154  1.00  0.00
ATOM    292  HA3 GLY    17      10.810  -6.793  -3.424  1.00  0.00
ATOM    293  C   GLY    17      11.947  -8.378  -2.553  1.00  0.00
ATOM    294  O   GLY    17      11.394  -9.455  -2.316  1.00  0.00
ATOM    295  N   ALA    18      12.928  -7.879  -1.806  1.00  0.00
ATOM    296  H   ALA    18      13.388  -7.027  -2.094  1.00  0.00
ATOM    297  CA  ALA    18      13.422  -8.564  -0.615  1.00  0.00
ATOM    298  HA  ALA    18      12.688  -9.314  -0.319  1.00  0.00
ATOM    299  CB  ALA    18      14.753  -9.266  -0.901  1.00  0.00
ATOM    300  HB1 ALA    18      15.500  -8.527  -1.190  1.00  0.00
ATOM    301  HB2 ALA    18      15.088  -9.790  -0.006  1.00  0.00
ATOM    302  HB3 ALA    18      14.620  -9.983  -1.712  1.00  0.00
ATOM    303  C   ALA    18      13.560  -7.590   0.544  1.00  0.00
ATOM    304  O   ALA    18      14.290  -6.603   0.459  1.00  0.00
ATOM    305  N   GLY    19      12.830  -7.869   1.620  1.00  0.00
ATOM    306  H   GLY    19      12.194  -8.653   1.602  1.00  0.00
ATOM    307  CA  GLY    19      12.914  -7.076   2.839  1.00  0.00
ATOM    308  HA2 GLY    19      13.444  -6.148   2.623  1.00  0.00
ATOM    309  HA3 GLY    19      11.906  -6.846   3.182  1.00  0.00
ATOM    310  C   GLY    19      13.650  -7.820   3.935  1.00  0.00
ATOM    311  O   GLY    19      14.089  -8.958   3.741  1.00  0.00
ATOM    312  N   GLN    20      13.788  -7.166   5.083  1.00  0.00
ATOM    313  H   GLN    20      13.514  -6.195   5.126  1.00  0.00
ATOM    314  CA  GLN    20      14.358  -7.779   6.281  1.00  0.00
ATOM    315  HA  GLN    20      15.330  -8.215   6.055  1.00  0.00
ATOM    316  CB  GLN    20      14.539  -6.714   7.367  1.00  0.00
ATOM    317  HB2 GLN    20      15.206  -5.958   6.954  1.00  0.00
ATOM    318  HB3 GLN    20      13.557  -6.276   7.542  1.00  0.00
ATOM    319  CG  GLN    20      15.108  -7.227   8.685  1.00  0.00
ATOM    320  HG2 GLN    20      14.665  -8.200   8.902  1.00  0.00
ATOM    321  HG3 GLN    20      16.188  -7.336   8.580  1.00  0.00
ATOM    322  CD  GLN    20      14.825  -6.295   9.848  1.00  0.00
ATOM    323  OE1 GLN    20      14.024  -5.366   9.736  1.00  0.00
ATOM    324  NE2 GLN    20      15.485  -6.541  10.977  1.00  0.00
ATOM    325 HE21 GLN    20      15.335  -5.952  11.784  1.00  0.00
ATOM    326 HE22 GLN    20      16.131  -7.315  11.022  1.00  0.00
ATOM    327  C   GLN    20      13.466  -8.913   6.801  1.00  0.00
ATOM    328  O   GLN    20      13.957  -9.879   7.396  1.00  0.00
ATOM    329  N   PHE    21      12.160  -8.789   6.560  1.00  0.00
ATOM    330  H   PHE    21      11.833  -7.994   6.031  1.00  0.00
ATOM    331  CA  PHE    21      11.167  -9.708   7.116  1.00  0.00
ATOM    332  HA  PHE    21      11.624 -10.329   7.887  1.00  0.00
ATOM    333  CB  PHE    21      10.010  -8.917   7.746  1.00  0.00
ATOM    334  HB2 PHE    21       9.502  -8.330   6.981  1.00  0.00
ATOM    335  HB3 PHE    21       9.299  -9.598   8.213  1.00  0.00
ATOM    336  CG  PHE    21      10.446  -7.950   8.814  1.00  0.00
ATOM    337  CD1 PHE    21      10.985  -8.410  10.018  1.00  0.00
ATOM    338  HD1 PHE    21      11.087  -9.484  10.177  1.00  0.00
ATOM    339  CE1 PHE    21      11.388  -7.519  11.008  1.00  0.00
ATOM    340  HE1 PHE    21      11.809  -7.891  11.942  1.00  0.00
ATOM    341  CZ  PHE    21      11.253  -6.150  10.802  1.00  0.00
ATOM    342  HZ  PHE    21      11.565  -5.448  11.575  1.00  0.00
ATOM    343  CE2 PHE    21      10.717  -5.676   9.604  1.00  0.00
ATOM    344  HE2 PHE    21      10.612  -4.604   9.437  1.00  0.00
ATOM    345  CD2 PHE    21      10.317  -6.577   8.621  1.00  0.00
ATOM    346  HD2 PHE    21       9.897  -6.210   7.684  1.00  0.00
ATOM    347  C   PHE    21      10.630 -10.730   6.112  1.00  0.00
ATOM    348  O   PHE    21       9.760 -11.536   6.447  1.00  0.00
ATOM    349  N   GLY    22      11.150 -10.698   4.888  1.00  0.00
ATOM    350  H   GLY    22      11.835  -9.998   4.641  1.00  0.00
ATOM    351  CA  GLY    22      10.750 -11.663   3.871  1.00  0.00
ATOM    352  HA2 GLY    22      11.384 -12.540   4.001  1.00  0.00
ATOM    353  HA3 GLY    22       9.714 -11.931   4.079  1.00  0.00
ATOM    354  C   GLY    22      10.858 -11.186   2.435  1.00  0.00
ATOM    355  O   GLY    22      11.673 -10.321   2.115  1.00  0.00
ATOM    356  N   GLU    23      10.022 -11.761   1.571  1.00  0.00
ATOM    357  H   GLU    23       9.310 -12.390   1.914  1.00  0.00
ATOM    358  CA  GLU    23      10.130 -11.556   0.129  1.00  0.00
ATOM    359  HA  GLU    23      10.707 -10.655  -0.080  1.00  0.00
ATOM    360  CB  GLU    23      10.837 -12.749  -0.513  1.00  0.00
ATOM    361  HB2 GLU    23      10.345 -13.649  -0.146  1.00  0.00
ATOM    362  HB3 GLU    23      10.689 -12.668  -1.590  1.00  0.00
ATOM    363  CG  GLU    23      12.319 -12.825  -0.212  1.00  0.00
ATOM    364  HG2 GLU    23      12.802 -11.995  -0.727  1.00  0.00
ATOM    365  HG3 GLU    23      12.452 -12.711   0.864  1.00  0.00
ATOM    366  CD  GLU    23      12.941 -14.125  -0.660  1.00  0.00
ATOM    367  OE1 GLU    23      12.201 -15.110  -0.870  1.00  0.00
ATOM    368  OE2 GLU    23      14.182 -14.165  -0.798  1.00  0.00
ATOM    369  C   GLU    23       8.777 -11.347  -0.537  1.00  0.00
ATOM    370  O   GLU    23       7.748 -11.714   0.015  1.00  0.00
ATOM    371  N   VAL    24       8.794 -10.745  -1.726  1.00  0.00
ATOM    372  H   VAL    24       9.664 -10.368  -2.075  1.00  0.00
ATOM    373  CA  VAL    24       7.589 -10.569  -2.535  1.00  0.00
ATOM    374  HA  VAL    24       6.747 -11.075  -2.063  1.00  0.00
ATOM    375  CB  VAL    24       7.214  -9.078  -2.750  1.00  0.00
ATOM    376  HB  VAL    24       7.865  -8.655  -3.514  1.00  0.00
ATOM    377  CG1 VAL    24       5.764  -8.955  -3.194  1.00  0.00
ATOM    378 HG11 VAL    24       5.112  -9.379  -2.429  1.00  0.00
ATOM    379 HG12 VAL    24       5.516  -7.904  -3.340  1.00  0.00
ATOM    380 HG13 VAL    24       5.623  -9.495  -4.130  1.00  0.00
ATOM    381  CG2 VAL    24       7.427  -8.267  -1.485  1.00  0.00
ATOM    382 HG21 VAL    24       8.474  -8.321  -1.189  1.00  0.00
ATOM    383 HG22 VAL    24       7.155  -7.228  -1.669  1.00  0.00
ATOM    384 HG23 VAL    24       6.803  -8.669  -0.686  1.00  0.00
ATOM    385  C   VAL    24       7.791 -11.237  -3.890  1.00  0.00
ATOM    386  O   VAL    24       8.802 -11.011  -4.559  1.00  0.00
ATOM    387  N   TRP    25       6.822 -12.059  -4.285  1.00  0.00
ATOM    388  H   TRP    25       6.013 -12.184  -3.693  1.00  0.00
ATOM    389  CA  TRP    25       6.888 -12.811  -5.534  1.00  0.00
ATOM    390  HA  TRP    25       7.761 -12.501  -6.110  1.00  0.00
ATOM    391  CB  TRP    25       7.002 -14.311  -5.242  1.00  0.00
ATOM    392  HB2 TRP    25       6.254 -14.614  -4.510  1.00  0.00
ATOM    393  HB3 TRP    25       6.852 -14.867  -6.167  1.00  0.00
ATOM    394  CG  TRP    25       8.329 -14.735  -4.699  1.00  0.00
ATOM    395  CD1 TRP    25       8.811 -14.506  -3.444  1.00  0.00
ATOM    396  HD1 TRP    25       8.166 -13.951  -2.763  1.00  0.00
ATOM    397  NE1 TRP    25      10.064 -15.052  -3.310  1.00  0.00
ATOM    398  HE1 TRP    25      10.634 -15.015  -2.477  1.00  0.00
ATOM    399  CE2 TRP    25      10.415 -15.656  -4.488  1.00  0.00
ATOM    400  CZ2 TRP    25      11.584 -16.344  -4.839  1.00  0.00
ATOM    401  HZ2 TRP    25      12.372 -16.445  -4.093  1.00  0.00
ATOM    402  CH2 TRP    25      11.662 -16.853  -6.111  1.00  0.00
ATOM    403  HH2 TRP    25      12.558 -17.392  -6.420  1.00  0.00
ATOM    404  CZ3 TRP    25      10.609 -16.695  -7.033  1.00  0.00
ATOM    405  HZ3 TRP    25      10.679 -17.103  -8.041  1.00  0.00
ATOM    406  CE3 TRP    25       9.446 -16.012  -6.682  1.00  0.00
ATOM    407  HE3 TRP    25       8.658 -15.917  -7.430  1.00  0.00
ATOM    408  CD2 TRP    25       9.340 -15.478  -5.389  1.00  0.00
ATOM    409  C   TRP    25       5.663 -12.574  -6.408  1.00  0.00
ATOM    410  O   TRP    25       4.573 -12.297  -5.907  1.00  0.00
ATOM    411  N   MET    26       5.856 -12.679  -7.717  1.00  0.00
ATOM    412  H   MET    26       6.796 -12.670  -8.087  1.00  0.00
ATOM    413  CA  MET    26       4.751 -12.794  -8.651  1.00  0.00
ATOM    414  HA  MET    26       3.850 -12.364  -8.214  1.00  0.00
ATOM    415  CB  MET    26       5.069 -12.047  -9.952  1.00  0.00
ATOM    416  HB2 MET    26       5.222 -11.004  -9.674  1.00  0.00
ATOM    417  HB3 MET    26       6.006 -12.465 -10.321  1.00  0.00
ATOM    418  CG  MET    26       4.003 -12.133 -11.051  1.00  0.00
ATOM    419  HG2 MET    26       3.031 -12.129 -10.558  1.00  0.00
ATOM    420  HG3 MET    26       4.102 -11.238 -11.666  1.00  0.00
ATOM    421  SD  MET    26       4.130 -13.597 -12.105  1.00  0.00
ATOM    422  CE  MET    26       3.647 -12.912 -13.689  1.00  0.00
ATOM    423  HE1 MET    26       4.335 -12.114 -13.966  1.00  0.00
ATOM    424  HE2 MET    26       3.674 -13.695 -14.448  1.00  0.00
ATOM    425  HE3 MET    26       2.636 -12.511 -13.619  1.00  0.00
ATOM    426  C   MET    26       4.575 -14.287  -8.896  1.00  0.00
ATOM    427  O   MET    26       5.556 -14.999  -9.124  1.00  0.00
ATOM    428  N   GLY    27       3.334 -14.761  -8.833  1.00  0.00
ATOM    429  H   GLY    27       2.561 -14.136  -8.655  1.00  0.00
ATOM    430  CA  GLY    27       3.048 -16.184  -9.015  1.00  0.00
ATOM    431  HA2 GLY    27       3.817 -16.593  -9.670  1.00  0.00
ATOM    432  HA3 GLY    27       3.114 -16.661  -8.037  1.00  0.00
ATOM    433  C   GLY    27       1.685 -16.473  -9.613  1.00  0.00
ATOM    434  O   GLY    27       1.084 -15.608 -10.254  1.00  0.00
ATOM    435  N   TYR    28       1.198 -17.695  -9.405  1.00  0.00
ATOM    436  H   TYR    28       1.758 -18.379  -8.916  1.00  0.00
ATOM    437  CA  TYR    28      -0.103 -18.110  -9.929  1.00  0.00
ATOM    438  HA  TYR    28      -0.729 -17.235 -10.101  1.00  0.00
ATOM    439  CB  TYR    28       0.070 -18.858 -11.258  1.00  0.00
ATOM    440  HB2 TYR    28       0.754 -19.685 -11.070  1.00  0.00
ATOM    441  HB3 TYR    28      -0.908 -19.253 -11.536  1.00  0.00
ATOM    442  CG  TYR    28       0.609 -18.004 -12.387  1.00  0.00
ATOM    443  CD1 TYR    28      -0.221 -17.106 -13.064  1.00  0.00
ATOM    444  HD1 TYR    28      -1.265 -17.028 -12.762  1.00  0.00
ATOM    445  CE1 TYR    28       0.264 -16.317 -14.106  1.00  0.00
ATOM    446  HE1 TYR    28      -0.397 -15.623 -14.625  1.00  0.00
ATOM    447  CZ  TYR    28       1.591 -16.423 -14.483  1.00  0.00
ATOM    448  OH  TYR    28       2.070 -15.640 -15.512  1.00  0.00
ATOM    449  HH  TYR    28       1.399 -15.066 -15.890  1.00  0.00
ATOM    450  CE2 TYR    28       2.438 -17.309 -13.825  1.00  0.00
ATOM    451  HE2 TYR    28       3.484 -17.393 -14.119  1.00  0.00
ATOM    452  CD2 TYR    28       1.941 -18.094 -12.782  1.00  0.00
ATOM    453  HD2 TYR    28       2.599 -18.791 -12.264  1.00  0.00
ATOM    454  C   TYR    28      -0.887 -18.972  -8.941  1.00  0.00
ATOM    455  O   TYR    28      -0.356 -19.950  -8.405  1.00  0.00
ATOM    456  N   TYR    29      -2.143 -18.609  -8.704  1.00  0.00
ATOM    457  H   TYR    29      -2.467 -17.697  -8.993  1.00  0.00
ATOM    458  CA  TYR    29      -3.067 -19.474  -7.980  1.00  0.00
ATOM    459  HA  TYR    29      -2.512 -20.121  -7.301  1.00  0.00
ATOM    460  CB  TYR    29      -4.054 -18.640  -7.162  1.00  0.00
ATOM    461  HB2 TYR    29      -3.480 -18.125  -6.391  1.00  0.00
ATOM    462  HB3 TYR    29      -4.495 -17.906  -7.837  1.00  0.00
ATOM    463  CG  TYR    29      -5.152 -19.451  -6.514  1.00  0.00
ATOM    464  CD1 TYR    29      -4.932 -20.127  -5.321  1.00  0.00
ATOM    465  HD1 TYR    29      -3.948 -20.063  -4.856  1.00  0.00
ATOM    466  CE1 TYR    29      -5.931 -20.869  -4.724  1.00  0.00
ATOM    467  HE1 TYR    29      -5.743 -21.393  -3.787  1.00  0.00
ATOM    468  CZ  TYR    29      -7.173 -20.944  -5.320  1.00  0.00
ATOM    469  OH  TYR    29      -8.172 -21.684  -4.730  1.00  0.00
ATOM    470  HH  TYR    29      -7.896 -22.103  -3.912  1.00  0.00
ATOM    471  CE2 TYR    29      -7.417 -20.283  -6.505  1.00  0.00
ATOM    472  HE2 TYR    29      -8.398 -20.343  -6.977  1.00  0.00
ATOM    473  CD2 TYR    29      -6.411 -19.542  -7.094  1.00  0.00
ATOM    474  HD2 TYR    29      -6.598 -19.016  -8.030  1.00  0.00
ATOM    475  C   TYR    29      -3.824 -20.393  -8.934  1.00  0.00
ATOM    476  O   TYR    29      -4.698 -19.948  -9.679  1.00  0.00
ATOM    477  N   ASN    30      -3.481 -21.677  -8.906  1.00  0.00
ATOM    478  H   ASN    30      -2.698 -21.977  -8.343  1.00  0.00
ATOM    479  CA  ASN    30      -4.164 -22.670  -9.728  1.00  0.00
ATOM    480  HA  ASN    30      -3.737 -23.656  -9.545  1.00  0.00
ATOM    481  CB  ASN    30      -5.654 -22.712  -9.390  1.00  0.00
ATOM    482  HB2 ASN    30      -5.917 -21.798  -8.859  1.00  0.00
ATOM    483  HB3 ASN    30      -6.224 -22.769 -10.318  1.00  0.00
ATOM    484  CG  ASN    30      -6.022 -23.900  -8.522  1.00  0.00
ATOM    485  OD1 ASN    30      -5.159 -24.681  -8.120  1.00  0.00
ATOM    486  ND2 ASN    30      -7.310 -24.044  -8.230  1.00  0.00
ATOM    487 HD21 ASN    30      -7.610 -24.818  -7.655  1.00  0.00
ATOM    488 HD22 ASN    30      -7.983 -23.379  -8.584  1.00  0.00
ATOM    489  C   ASN    30      -3.971 -22.414 -11.220  1.00  0.00
ATOM    490  O   ASN    30      -4.892 -22.601 -12.015  1.00  0.00
ATOM    491  N   ASN    31      -2.769 -21.986 -11.590  1.00  0.00
ATOM    492  H   ASN    31      -2.087 -21.729 -10.891  1.00  0.00
ATOM    493  CA  ASN    31      -2.422 -21.802 -12.995  1.00  0.00
ATOM    494  HA  ASN    31      -1.364 -21.556 -13.085  1.00  0.00
ATOM    495  CB  ASN    31      -2.696 -23.084 -13.786  1.00  0.00
ATOM    496  HB2 ASN    31      -3.769 -23.273 -13.788  1.00  0.00
ATOM    497  HB3 ASN    31      -2.350 -22.943 -14.810  1.00  0.00
ATOM    498  CG  ASN    31      -1.992 -24.291 -13.200  1.00  0.00
ATOM    499  OD1 ASN    31      -0.764 -24.347 -13.152  1.00  0.00
ATOM    500  ND2 ASN    31      -2.772 -25.267 -12.748  1.00  0.00
ATOM    501 HD21 ASN    31      -2.357 -26.096 -12.346  1.00  0.00
ATOM    502 HD22 ASN    31      -3.776 -25.176 -12.807  1.00  0.00
ATOM    503  C   ASN    31      -3.165 -20.628 -13.624  1.00  0.00
ATOM    504  O   ASN    31      -2.576 -19.821 -14.342  1.00  0.00
ATOM    505  N   SER    32      -4.464 -20.541 -13.349  1.00  0.00
ATOM    506  H   SER    32      -4.911 -21.259 -12.796  1.00  0.00
ATOM    507  CA  SER    32      -5.294 -19.479 -13.905  1.00  0.00
ATOM    508  HA  SER    32      -5.208 -19.462 -14.992  1.00  0.00
ATOM    509  CB  SER    32      -6.758 -19.726 -13.535  1.00  0.00
ATOM    510  HB2 SER    32      -6.825 -19.878 -12.458  1.00  0.00
ATOM    511  HB3 SER    32      -7.342 -18.850 -13.815  1.00  0.00
ATOM    512  OG  SER    32      -7.267 -20.867 -14.205  1.00  0.00
ATOM    513  HG  SER    32      -8.184 -21.001 -13.957  1.00  0.00
ATOM    514  C   SER    32      -4.882 -18.068 -13.498  1.00  0.00
ATOM    515  O   SER    32      -4.417 -17.285 -14.326  1.00  0.00
ATOM    516  N   THR    33      -5.054 -17.753 -12.219  1.00  0.00
ATOM    517  H   THR    33      -5.245 -18.478 -11.543  1.00  0.00
ATOM    518  CA  THR    33      -5.054 -16.364 -11.765  1.00  0.00
ATOM    519  HA  THR    33      -5.335 -15.688 -12.572  1.00  0.00
ATOM    520  CB  THR    33      -6.050 -16.174 -10.591  1.00  0.00
ATOM    521  HB  THR    33      -5.659 -16.697  -9.719  1.00  0.00
ATOM    522  CG2 THR    33      -6.244 -14.689 -10.253  1.00  0.00
ATOM    523 HG21 THR    33      -6.636 -14.166 -11.125  1.00  0.00
ATOM    524 HG22 THR    33      -6.948 -14.594  -9.426  1.00  0.00
ATOM    525 HG23 THR    33      -5.287 -14.253  -9.967  1.00  0.00
ATOM    526  OG1 THR    33      -7.314 -16.762 -10.934  1.00  0.00
ATOM    527  HG1 THR    33      -7.929 -16.643 -10.207  1.00  0.00
ATOM    528  C   THR    33      -3.664 -15.874 -11.356  1.00  0.00
ATOM    529  O   THR    33      -3.013 -16.465 -10.490  1.00  0.00
ATOM    530  N   LYS    34      -3.224 -14.788 -11.991  1.00  0.00
ATOM    531  H   LYS    34      -3.770 -14.414 -12.754  1.00  0.00
ATOM    532  CA  LYS    34      -1.965 -14.124 -11.649  1.00  0.00
ATOM    533  HA  LYS    34      -1.164 -14.861 -11.582  1.00  0.00
ATOM    534  CB  LYS    34      -1.594 -13.096 -12.722  1.00  0.00
ATOM    535  HB2 LYS    34      -1.606 -13.617 -13.679  1.00  0.00
ATOM    536  HB3 LYS    34      -2.374 -12.334 -12.714  1.00  0.00
ATOM    537  CG  LYS    34      -0.235 -12.433 -12.522  1.00  0.00
ATOM    538  HG2 LYS    34      -0.227 -11.973 -11.533  1.00  0.00
ATOM    539  HG3 LYS    34       0.528 -13.210 -12.567  1.00  0.00
ATOM    540  CD  LYS    34       0.058 -11.365 -13.584  1.00  0.00
ATOM    541  HD2 LYS    34      -0.802 -10.698 -13.622  1.00  0.00
ATOM    542  HD3 LYS    34       0.935 -10.808 -13.253  1.00  0.00
ATOM    543  CE  LYS    34       0.317 -11.942 -14.976  1.00  0.00
ATOM    544  HE2 LYS    34       1.134 -12.659 -14.896  1.00  0.00
ATOM    545  HE3 LYS    34      -0.587 -12.456 -15.300  1.00  0.00
ATOM    546  NZ  LYS    34       0.674 -10.890 -15.970  1.00  0.00
ATOM    547  HZ1 LYS    34       1.512 -10.413 -15.670  1.00  0.00
ATOM    548  HZ2 LYS    34       0.835 -11.319 -16.870  1.00  0.00
ATOM    549  HZ3 LYS    34      -0.083 -10.226 -16.044  1.00  0.00
ATOM    550  C   LYS    34      -2.108 -13.443 -10.292  1.00  0.00
ATOM    551  O   LYS    34      -3.078 -12.715 -10.054  1.00  0.00
ATOM    552  N   VAL    35      -1.146 -13.701  -9.404  1.00  0.00
ATOM    553  H   VAL    35      -0.376 -14.296  -9.677  1.00  0.00
ATOM    554  CA  VAL    35      -1.181 -13.198  -8.024  1.00  0.00
ATOM    555  HA  VAL    35      -1.814 -12.318  -7.918  1.00  0.00
ATOM    556  CB  VAL    35      -1.664 -14.284  -7.013  1.00  0.00
ATOM    557  HB  VAL    35      -1.615 -13.867  -6.007  1.00  0.00
ATOM    558  CG1 VAL    35      -3.089 -14.725  -7.310  1.00  0.00
ATOM    559 HG11 VAL    35      -3.139 -15.143  -8.316  1.00  0.00
ATOM    560 HG12 VAL    35      -3.394 -15.482  -6.587  1.00  0.00
ATOM    561 HG13 VAL    35      -3.758 -13.867  -7.240  1.00  0.00
ATOM    562  CG2 VAL    35      -0.718 -15.484  -6.986  1.00  0.00
ATOM    563 HG21 VAL    35       0.278 -15.156  -6.689  1.00  0.00
ATOM    564 HG22 VAL    35      -1.085 -16.221  -6.271  1.00  0.00
ATOM    565 HG23 VAL    35      -0.671 -15.934  -7.978  1.00  0.00
ATOM    566  C   VAL    35       0.181 -12.677  -7.555  1.00  0.00
ATOM    567  O   VAL    35       1.213 -12.939  -8.184  1.00  0.00
ATOM    568  N   ALA    36       0.166 -11.937  -6.447  1.00  0.00
ATOM    569  H   ALA    36      -0.719 -11.612  -6.085  1.00  0.00
ATOM    570  CA  ALA    36       1.386 -11.535  -5.754  1.00  0.00
ATOM    571  HA  ALA    36       2.262 -11.852  -6.321  1.00  0.00
ATOM    572  CB  ALA    36       1.437 -10.035  -5.587  1.00  0.00
ATOM    573  HB1 ALA    36       0.571  -9.704  -5.013  1.00  0.00
ATOM    574  HB2 ALA    36       2.350  -9.759  -5.059  1.00  0.00
ATOM    575  HB3 ALA    36       1.427  -9.559  -6.567  1.00  0.00
ATOM    576  C   ALA    36       1.448 -12.229  -4.395  1.00  0.00
ATOM    577  O   ALA    36       0.445 -12.296  -3.684  1.00  0.00
ATOM    578  N   VAL    37       2.622 -12.753  -4.048  1.00  0.00
ATOM    579  H   VAL    37       3.416 -12.649  -4.664  1.00  0.00
ATOM    580  CA  VAL    37       2.800 -13.509  -2.806  1.00  0.00
ATOM    581  HA  VAL    37       1.885 -13.522  -2.214  1.00  0.00
ATOM    582  CB  VAL    37       3.243 -14.976  -3.071  1.00  0.00
ATOM    583  HB  VAL    37       4.238 -14.969  -3.515  1.00  0.00
ATOM    584  CG1 VAL    37       3.272 -15.776  -1.773  1.00  0.00
ATOM    585 HG11 VAL    37       2.277 -15.785  -1.328  1.00  0.00
ATOM    586 HG12 VAL    37       3.584 -16.799  -1.982  1.00  0.00
ATOM    587 HG13 VAL    37       3.976 -15.317  -1.078  1.00  0.00
ATOM    588  CG2 VAL    37       2.335 -15.654  -4.085  1.00  0.00
ATOM    589 HG21 VAL    37       2.370 -15.107  -5.027  1.00  0.00
ATOM    590 HG22 VAL    37       2.672 -16.678  -4.248  1.00  0.00
ATOM    591 HG23 VAL    37       1.312 -15.664  -3.709  1.00  0.00
ATOM    592  C   VAL    37       3.842 -12.838  -1.918  1.00  0.00
ATOM    593  O   VAL    37       4.967 -12.592  -2.358  1.00  0.00
ATOM    594  N   LYS    38       3.462 -12.535  -0.678  1.00  0.00
ATOM    595  H   LYS    38       2.487 -12.584  -0.421  1.00  0.00
ATOM    596  CA  LYS    38       4.419 -12.064   0.321  1.00  0.00
ATOM    597  HA  LYS    38       5.324 -11.720  -0.180  1.00  0.00
ATOM    598  CB  LYS    38       3.845 -10.906   1.141  1.00  0.00
ATOM    599  HB2 LYS    38       3.320 -10.250   0.447  1.00  0.00
ATOM    600  HB3 LYS    38       3.132 -11.334   1.845  1.00  0.00
ATOM    601  CG  LYS    38       4.895 -10.102   1.906  1.00  0.00
ATOM    602  HG2 LYS    38       5.539 -10.805   2.434  1.00  0.00
ATOM    603  HG3 LYS    38       5.487  -9.544   1.180  1.00  0.00
ATOM    604  CD  LYS    38       4.271  -9.133   2.907  1.00  0.00
ATOM    605  HD2 LYS    38       3.455  -9.652   3.411  1.00  0.00
ATOM    606  HD3 LYS    38       5.036  -8.865   3.635  1.00  0.00
ATOM    607  CE  LYS    38       3.735  -7.867   2.242  1.00  0.00
ATOM    608  HE2 LYS    38       4.518  -7.455   1.606  1.00  0.00
ATOM    609  HE3 LYS    38       2.875  -8.139   1.629  1.00  0.00
ATOM    610  NZ  LYS    38       3.323  -6.842   3.253  1.00  0.00
ATOM    611  HZ1 LYS    38       4.120  -6.590   3.820  1.00  0.00
ATOM    612  HZ2 LYS    38       2.975  -6.021   2.778  1.00  0.00
ATOM    613  HZ3 LYS    38       2.597  -7.223   3.843  1.00  0.00
ATOM    614  C   LYS    38       4.827 -13.224   1.229  1.00  0.00
ATOM    615  O   LYS    38       3.972 -13.915   1.792  1.00  0.00
ATOM    616  N   THR    39       6.138 -13.424   1.351  1.00  0.00
ATOM    617  H   THR    39       6.757 -12.798   0.857  1.00  0.00
ATOM    618  CA  THR    39       6.726 -14.527   2.107  1.00  0.00
ATOM    619  HA  THR    39       5.969 -15.268   2.364  1.00  0.00
ATOM    620  CB  THR    39       7.830 -15.217   1.264  1.00  0.00
ATOM    621  HB  THR    39       8.350 -14.448   0.694  1.00  0.00
ATOM    622  CG2 THR    39       8.838 -15.979   2.133  1.00  0.00
ATOM    623 HG21 THR    39       8.318 -16.749   2.703  1.00  0.00
ATOM    624 HG22 THR    39       9.590 -16.444   1.496  1.00  0.00
ATOM    625 HG23 THR    39       9.324 -15.285   2.820  1.00  0.00
ATOM    626  OG1 THR    39       7.213 -16.133   0.353  1.00  0.00
ATOM    627  HG1 THR    39       7.890 -16.565  -0.173  1.00  0.00
ATOM    628  C   THR    39       7.295 -14.044   3.443  1.00  0.00
ATOM    629  O   THR    39       8.071 -13.091   3.475  1.00  0.00
ATOM    630  N   LEU    40       6.901 -14.700   4.537  1.00  0.00
ATOM    631  H   LEU    40       6.149 -15.371   4.471  1.00  0.00
ATOM    632  CA  LEU    40       7.475 -14.427   5.856  1.00  0.00
ATOM    633  HA  LEU    40       7.760 -13.377   5.919  1.00  0.00
ATOM    634  CB  LEU    40       6.462 -14.730   6.975  1.00  0.00
ATOM    635  HB2 LEU    40       5.732 -13.932   6.838  1.00  0.00
ATOM    636  HB3 LEU    40       5.996 -15.690   6.754  1.00  0.00
ATOM    637  CG  LEU    40       6.962 -14.724   8.432  1.00  0.00
ATOM    638  HG  LEU    40       7.803 -15.414   8.510  1.00  0.00
ATOM    639  CD1 LEU    40       7.404 -13.333   8.869  1.00  0.00
ATOM    640 HD11 LEU    40       6.564 -12.643   8.792  1.00  0.00
ATOM    641 HD12 LEU    40       7.750 -13.370   9.902  1.00  0.00
ATOM    642 HD13 LEU    40       8.215 -12.990   8.227  1.00  0.00
ATOM    643  CD2 LEU    40       5.914 -15.270   9.390  1.00  0.00
ATOM    644 HD21 LEU    40       5.669 -16.296   9.116  1.00  0.00
ATOM    645 HD22 LEU    40       6.305 -15.249  10.407  1.00  0.00
ATOM    646 HD23 LEU    40       5.015 -14.656   9.335  1.00  0.00
ATOM    647  C   LEU    40       8.769 -15.221   6.083  1.00  0.00
ATOM    648  O   LEU    40       8.763 -16.459   6.044  1.00  0.00
ATOM    649  N   LYS    41       9.867 -14.504   6.317  1.00  0.00
ATOM    650  H   LYS    41       9.846 -13.502   6.194  1.00  0.00
ATOM    651  CA  LYS    41      11.136 -15.131   6.679  1.00  0.00
ATOM    652  HA  LYS    41      11.261 -16.052   6.109  1.00  0.00
ATOM    653  CB  LYS    41      12.321 -14.207   6.381  1.00  0.00
ATOM    654  HB2 LYS    41      12.176 -13.806   5.378  1.00  0.00
ATOM    655  HB3 LYS    41      12.289 -13.393   7.105  1.00  0.00
ATOM    656  CG  LYS    41      13.678 -14.904   6.460  1.00  0.00
ATOM    657  HG2 LYS    41      13.770 -15.354   7.448  1.00  0.00
ATOM    658  HG3 LYS    41      13.700 -15.687   5.701  1.00  0.00
ATOM    659  CD  LYS    41      14.835 -13.944   6.230  1.00  0.00
ATOM    660  HD2 LYS    41      14.728 -13.494   5.244  1.00  0.00
ATOM    661  HD3 LYS    41      14.800 -13.164   6.991  1.00  0.00
ATOM    662  CE  LYS    41      16.169 -14.674   6.313  1.00  0.00
ATOM    663  HE2 LYS    41      16.294 -15.041   7.332  1.00  0.00
ATOM    664  HE3 LYS    41      16.137 -15.519   5.624  1.00  0.00
ATOM    665  NZ  LYS    41      17.315 -13.790   5.961  1.00  0.00
ATOM    666  HZ1 LYS    41      17.345 -13.008   6.599  1.00  0.00
ATOM    667  HZ2 LYS    41      18.177 -14.312   6.028  1.00  0.00
ATOM    668  HZ3 LYS    41      17.200 -13.450   5.016  1.00  0.00
ATOM    669  C   LYS    41      11.096 -15.529   8.161  1.00  0.00
ATOM    670  O   LYS    41      11.056 -14.661   9.041  1.00  0.00
ATOM    671  N   PRO    42      11.118 -16.848   8.438  1.00  0.00
ATOM    672  CD  PRO    42      11.476 -17.907   7.472  1.00  0.00
ATOM    673  HD2 PRO    42      12.555 -17.910   7.318  1.00  0.00
ATOM    674  HD3 PRO    42      10.975 -17.717   6.522  1.00  0.00
ATOM    675  CG  PRO    42      10.987 -19.151   8.135  1.00  0.00
ATOM    676  HG2 PRO    42      11.596 -20.000   7.825  1.00  0.00
ATOM    677  HG3 PRO    42       9.947 -19.332   7.864  1.00  0.00
ATOM    678  CB  PRO    42      11.120 -18.890   9.605  1.00  0.00
ATOM    679  HB2 PRO    42      12.139 -19.093   9.932  1.00  0.00
ATOM    680  HB3 PRO    42      10.423 -19.481  10.200  1.00  0.00
ATOM    681  CA  PRO    42      10.810 -17.398   9.766  1.00  0.00
ATOM    682  HA  PRO    42       9.756 -17.201   9.962  1.00  0.00
ATOM    683  C   PRO    42      11.653 -16.807  10.887  1.00  0.00
ATOM    684  O   PRO    42      12.863 -16.656  10.732  1.00  0.00
ATOM    685  N   GLY    43      11.001 -16.466  11.997  1.00  0.00
ATOM    686  H   GLY    43       9.993 -16.524  12.010  1.00  0.00
ATOM    687  CA  GLY    43      11.687 -16.005  13.208  1.00  0.00
ATOM    688  HA2 GLY    43      11.076 -16.329  14.051  1.00  0.00
ATOM    689  HA3 GLY    43      12.646 -16.522  13.236  1.00  0.00
ATOM    690  C   GLY    43      11.929 -14.509  13.320  1.00  0.00
ATOM    691  O   GLY    43      12.015 -13.978  14.431  1.00  0.00
ATOM    692  N   THR    44      12.053 -13.834  12.175  1.00  0.00
ATOM    693  H   THR    44      12.016 -14.341  11.302  1.00  0.00
ATOM    694  CA  THR    44      12.316 -12.389  12.131  1.00  0.00
ATOM    695  HA  THR    44      13.121 -12.140  12.822  1.00  0.00
ATOM    696  CB  THR    44      12.712 -11.904  10.714  1.00  0.00
ATOM    697  HB  THR    44      12.866 -10.826  10.743  1.00  0.00
ATOM    698  CG2 THR    44      13.993 -12.590  10.239  1.00  0.00
ATOM    699 HG21 THR    44      13.839 -13.668  10.210  1.00  0.00
ATOM    700 HG22 THR    44      14.249 -12.232   9.242  1.00  0.00
ATOM    701 HG23 THR    44      14.806 -12.358  10.928  1.00  0.00
ATOM    702  OG1 THR    44      11.652 -12.183   9.791  1.00  0.00
ATOM    703  HG1 THR    44      11.903 -11.880   8.915  1.00  0.00
ATOM    704  C   THR    44      11.109 -11.602  12.631  1.00  0.00
ATOM    705  O   THR    44      11.229 -10.765  13.529  1.00  0.00
ATOM    706  N   MET    45       9.956 -11.871  12.031  1.00  0.00
ATOM    707  H   MET    45       9.961 -12.429  11.189  1.00  0.00
ATOM    708  CA  MET    45       8.671 -11.437  12.563  1.00  0.00
ATOM    709  HA  MET    45       8.830 -10.636  13.286  1.00  0.00
ATOM    710  CB  MET    45       7.762 -10.919  11.455  1.00  0.00
ATOM    711  HB2 MET    45       8.056 -11.453  10.551  1.00  0.00
ATOM    712  HB3 MET    45       6.750 -11.211  11.736  1.00  0.00
ATOM    713  CG  MET    45       7.804  -9.445  11.200  1.00  0.00
ATOM    714  HG2 MET    45       7.824  -8.901  12.144  1.00  0.00
ATOM    715  HG3 MET    45       8.688  -9.191  10.615  1.00  0.00
ATOM    716  SD  MET    45       6.330  -8.976  10.279  1.00  0.00
ATOM    717  CE  MET    45       5.395  -8.134  11.545  1.00  0.00
ATOM    718  HE1 MET    45       5.967  -7.283  11.914  1.00  0.00
ATOM    719  HE2 MET    45       4.452  -7.783  11.127  1.00  0.00
ATOM    720  HE3 MET    45       5.195  -8.821  12.367  1.00  0.00
ATOM    721  C   MET    45       7.969 -12.625  13.192  1.00  0.00
ATOM    722  O   MET    45       8.133 -13.766  12.751  1.00  0.00
ATOM    723  N   SER    46       7.167 -12.345  14.210  1.00  0.00
ATOM    724  H   SER    46       7.269 -11.468  14.702  1.00  0.00
ATOM    725  CA  SER    46       6.165 -13.283  14.678  1.00  0.00
ATOM    726  HA  SER    46       6.633 -14.216  14.991  1.00  0.00
ATOM    727  CB  SER    46       5.435 -12.678  15.872  1.00  0.00
ATOM    728  HB2 SER    46       6.169 -12.488  16.655  1.00  0.00
ATOM    729  HB3 SER    46       4.991 -11.735  15.554  1.00  0.00
ATOM    730  OG  SER    46       4.426 -13.528  16.369  1.00  0.00
ATOM    731  HG  SER    46       3.994 -13.109  17.117  1.00  0.00
ATOM    732  C   SER    46       5.197 -13.602  13.527  1.00  0.00
ATOM    733  O   SER    46       4.962 -12.770  12.645  1.00  0.00
ATOM    734  N   VAL    47       4.650 -14.814  13.529  1.00  0.00
ATOM    735  H   VAL    47       5.017 -15.533  14.135  1.00  0.00
ATOM    736  CA  VAL    47       3.653 -15.191  12.529  1.00  0.00
ATOM    737  HA  VAL    47       3.858 -14.750  11.554  1.00  0.00
ATOM    738  CB  VAL    47       3.527 -16.754  12.360  1.00  0.00
ATOM    739  HB  VAL    47       4.286 -17.087  11.652  1.00  0.00
ATOM    740  CG1 VAL    47       3.720 -17.472  13.682  1.00  0.00
ATOM    741 HG11 VAL    47       2.962 -17.140  14.391  1.00  0.00
ATOM    742 HG12 VAL    47       3.627 -18.548  13.528  1.00  0.00
ATOM    743 HG13 VAL    47       4.711 -17.247  14.078  1.00  0.00
ATOM    744  CG2 VAL    47       2.202 -17.156  11.720  1.00  0.00
ATOM    745 HG21 VAL    47       2.122 -16.700  10.733  1.00  0.00
ATOM    746 HG22 VAL    47       2.160 -18.241  11.624  1.00  0.00
ATOM    747 HG23 VAL    47       1.378 -16.815  12.346  1.00  0.00
ATOM    748  C   VAL    47       2.329 -14.469  12.819  1.00  0.00
ATOM    749  O   VAL    47       1.626 -14.069  11.898  1.00  0.00
ATOM    750  N   GLN    48       2.019 -14.281  14.099  1.00  0.00
ATOM    751  H   GLN    48       2.537 -14.783  14.806  1.00  0.00
ATOM    752  CA  GLN    48       0.879 -13.460  14.522  1.00  0.00
ATOM    753  HA  GLN    48      -0.055 -13.918  14.197  1.00  0.00
ATOM    754  CB  GLN    48       0.862 -13.343  16.057  1.00  0.00
ATOM    755  HB2 GLN    48       0.162 -14.105  16.400  1.00  0.00
ATOM    756  HB3 GLN    48       1.870 -13.603  16.381  1.00  0.00
ATOM    757  CG  GLN    48       0.468 -11.981  16.653  1.00  0.00
ATOM    758  HG2 GLN    48       1.154 -11.754  17.469  1.00  0.00
ATOM    759  HG3 GLN    48       0.561 -11.220  15.878  1.00  0.00
ATOM    760  CD  GLN    48      -0.942 -11.954  17.188  1.00  0.00
ATOM    761  OE1 GLN    48      -1.897 -12.240  16.467  1.00  0.00
ATOM    762  NE2 GLN    48      -1.086 -11.602  18.461  1.00  0.00
ATOM    763 HE21 GLN    48      -2.008 -11.567  18.872  1.00  0.00
ATOM    764 HE22 GLN    48      -0.272 -11.372  19.013  1.00  0.00
ATOM    765  C   GLN    48       0.868 -12.079  13.840  1.00  0.00
ATOM    766  O   GLN    48      -0.100 -11.723  13.167  1.00  0.00
ATOM    767  N   ALA    49       1.962 -11.330  13.990  1.00  0.00
ATOM    768  H   ALA    49       2.745 -11.708  14.504  1.00  0.00
ATOM    769  CA  ALA    49       2.040  -9.943  13.524  1.00  0.00
ATOM    770  HA  ALA    49       1.112  -9.459  13.829  1.00  0.00
ATOM    771  CB  ALA    49       3.202  -9.230  14.192  1.00  0.00
ATOM    772  HB1 ALA    49       4.139  -9.697  13.889  1.00  0.00
ATOM    773  HB2 ALA    49       3.206  -8.182  13.893  1.00  0.00
ATOM    774  HB3 ALA    49       3.096  -9.297  15.275  1.00  0.00
ATOM    775  C   ALA    49       2.138  -9.823  12.005  1.00  0.00
ATOM    776  O   ALA    49       1.664  -8.844  11.419  1.00  0.00
ATOM    777  N   PHE    50       2.762 -10.810  11.372  1.00  0.00
ATOM    778  H   PHE    50       3.227 -11.538  11.895  1.00  0.00
ATOM    779  CA  PHE    50       2.860 -10.834   9.918  1.00  0.00
ATOM    780  HA  PHE    50       3.262  -9.886   9.560  1.00  0.00
ATOM    781  CB  PHE    50       3.789 -11.964   9.460  1.00  0.00
ATOM    782  HB2 PHE    50       4.814 -11.748   9.764  1.00  0.00
ATOM    783  HB3 PHE    50       3.473 -12.912   9.896  1.00  0.00
ATOM    784  CG  PHE    50       3.816 -12.164   7.970  1.00  0.00
ATOM    785  CD1 PHE    50       4.572 -11.326   7.156  1.00  0.00
ATOM    786  HD1 PHE    50       5.149 -10.521   7.610  1.00  0.00
ATOM    787  CE1 PHE    50       4.596 -11.507   5.777  1.00  0.00
ATOM    788  HE1 PHE    50       5.190 -10.843   5.149  1.00  0.00
ATOM    789  CZ  PHE    50       3.857 -12.540   5.198  1.00  0.00
ATOM    790  HZ  PHE    50       3.874 -12.688   4.118  1.00  0.00
ATOM    791  CE2 PHE    50       3.098 -13.383   6.003  1.00  0.00
ATOM    792  HE2 PHE    50       2.519 -14.192   5.558  1.00  0.00
ATOM    793  CD2 PHE    50       3.081 -13.190   7.381  1.00  0.00
ATOM    794  HD2 PHE    50       2.486 -13.848   8.016  1.00  0.00
ATOM    795  C   PHE    50       1.471 -10.972   9.286  1.00  0.00
ATOM    796  O   PHE    50       1.188 -10.367   8.250  1.00  0.00
ATOM    797  N   LEU    51       0.612 -11.765   9.927  1.00  0.00
ATOM    798  H   LEU    51       0.927 -12.243  10.759  1.00  0.00
ATOM    799  CA  LEU    51      -0.745 -12.034   9.442  1.00  0.00
ATOM    800  HA  LEU    51      -0.750 -12.036   8.352  1.00  0.00
ATOM    801  CB  LEU    51      -1.240 -13.396   9.937  1.00  0.00
ATOM    802  HB2 LEU    51      -1.009 -13.353  11.001  1.00  0.00
ATOM    803  HB3 LEU    51      -2.322 -13.417   9.801  1.00  0.00
ATOM    804  CG  LEU    51      -0.627 -14.660   9.334  1.00  0.00
ATOM    805  HG  LEU    51       0.460 -14.589   9.379  1.00  0.00
ATOM    806  CD1 LEU    51      -1.088 -15.885  10.113  1.00  0.00
ATOM    807 HD11 LEU    51      -2.175 -15.957  10.067  1.00  0.00
ATOM    808 HD12 LEU    51      -0.646 -16.781   9.677  1.00  0.00
ATOM    809 HD13 LEU    51      -0.773 -15.795  11.152  1.00  0.00
ATOM    810  CD2 LEU    51      -0.975 -14.785   7.855  1.00  0.00
ATOM    811 HD21 LEU    51      -0.590 -13.919   7.317  1.00  0.00
ATOM    812 HD22 LEU    51      -0.526 -15.692   7.451  1.00  0.00
ATOM    813 HD23 LEU    51      -2.058 -14.833   7.739  1.00  0.00
ATOM    814  C   LEU    51      -1.746 -10.951   9.836  1.00  0.00
ATOM    815  O   LEU    51      -2.830 -10.864   9.248  1.00  0.00
ATOM    816  N   GLU    52      -1.386 -10.142  10.832  1.00  0.00
ATOM    817  H   GLU    52      -0.553 -10.354  11.362  1.00  0.00
ATOM    818  CA  GLU    52      -2.207  -9.008  11.255  1.00  0.00
ATOM    819  HA  GLU    52      -3.144  -9.365  11.682  1.00  0.00
ATOM    820  CB  GLU    52      -1.465  -8.188  12.318  1.00  0.00
ATOM    821  HB2 GLU    52      -1.257  -8.873  13.140  1.00  0.00
ATOM    822  HB3 GLU    52      -0.526  -7.876  11.860  1.00  0.00
ATOM    823  CG  GLU    52      -2.206  -6.957  12.854  1.00  0.00
ATOM    824  HG2 GLU    52      -1.461  -6.343  13.359  1.00  0.00
ATOM    825  HG3 GLU    52      -2.613  -6.409  12.004  1.00  0.00
ATOM    826  CD  GLU    52      -3.332  -7.294  13.827  1.00  0.00
ATOM    827  OE1 GLU    52      -4.202  -8.134  13.493  1.00  0.00
ATOM    828  OE2 GLU    52      -3.354  -6.695  14.926  1.00  0.00
ATOM    829  C   GLU    52      -2.622  -8.149  10.045  1.00  0.00
ATOM    830  O   GLU    52      -3.763  -7.693   9.956  1.00  0.00
ATOM    831  N   GLU    53      -1.700  -7.965   9.105  1.00  0.00
ATOM    832  H   GLU    53      -0.758  -8.296   9.259  1.00  0.00
ATOM    833  CA  GLU    53      -1.986  -7.247   7.867  1.00  0.00
ATOM    834  HA  GLU    53      -2.307  -6.230   8.095  1.00  0.00
ATOM    835  CB  GLU    53      -0.739  -7.180   6.993  1.00  0.00
ATOM    836  HB2 GLU    53       0.024  -6.638   7.553  1.00  0.00
ATOM    837  HB3 GLU    53      -0.405  -8.203   6.821  1.00  0.00
ATOM    838  CG  GLU    53      -0.969  -6.495   5.665  1.00  0.00
ATOM    839  HG2 GLU    53      -1.636  -7.124   5.076  1.00  0.00
ATOM    840  HG3 GLU    53      -1.451  -5.537   5.860  1.00  0.00
ATOM    841  CD  GLU    53       0.313  -6.266   4.898  1.00  0.00
ATOM    842  OE1 GLU    53       1.266  -7.061   5.069  1.00  0.00
ATOM    843  OE2 GLU    53       0.366  -5.286   4.123  1.00  0.00
ATOM    844  C   GLU    53      -3.132  -7.886   7.082  1.00  0.00
ATOM    845  O   GLU    53      -4.079  -7.205   6.693  1.00  0.00
ATOM    846  N   ALA    54      -3.034  -9.194   6.855  1.00  0.00
ATOM    847  H   ALA    54      -2.207  -9.685   7.163  1.00  0.00
ATOM    848  CA  ALA    54      -4.040  -9.937   6.109  1.00  0.00
ATOM    849  HA  ALA    54      -4.160  -9.458   5.138  1.00  0.00
ATOM    850  CB  ALA    54      -3.584 -11.376   5.891  1.00  0.00
ATOM    851  HB1 ALA    54      -3.468 -11.871   6.855  1.00  0.00
ATOM    852  HB2 ALA    54      -4.328 -11.907   5.297  1.00  0.00
ATOM    853  HB3 ALA    54      -2.630 -11.379   5.364  1.00  0.00
ATOM    854  C   ALA    54      -5.399  -9.902   6.803  1.00  0.00
ATOM    855  O   ALA    54      -6.420  -9.643   6.162  1.00  0.00
ATOM    856  N   ASN    55      -5.406 -10.159   8.110  1.00  0.00
ATOM    857  H   ASN    55      -4.552 -10.442   8.569  1.00  0.00
ATOM    858  CA  ASN    55      -6.639 -10.135   8.894  1.00  0.00
ATOM    859  HA  ASN    55      -7.325 -10.893   8.515  1.00  0.00
ATOM    860  CB  ASN    55      -6.358 -10.425  10.375  1.00  0.00
ATOM    861  HB2 ASN    55      -5.593  -9.731  10.724  1.00  0.00
ATOM    862  HB3 ASN    55      -7.275 -10.269  10.943  1.00  0.00
ATOM    863  CG  ASN    55      -5.870 -11.851  10.616  1.00  0.00
ATOM    864  OD1 ASN    55      -6.179 -12.759   9.848  1.00  0.00
ATOM    865  ND2 ASN    55      -5.109 -12.053  11.684  1.00  0.00
ATOM    866 HD21 ASN    55      -4.763 -12.981  11.885  1.00  0.00
ATOM    867 HD22 ASN    55      -4.881 -11.279  12.292  1.00  0.00
ATOM    868  C   ASN    55      -7.385  -8.817   8.729  1.00  0.00
ATOM    869  O   ASN    55      -8.609  -8.799   8.598  1.00  0.00
ATOM    870  N   LEU    56      -6.631  -7.725   8.716  1.00  0.00
ATOM    871  H   LEU    56      -5.651  -7.806   8.949  1.00  0.00
ATOM    872  CA  LEU    56      -7.169  -6.399   8.449  1.00  0.00
ATOM    873  HA  LEU    56      -8.026  -6.204   9.094  1.00  0.00
ATOM    874  CB  LEU    56      -6.099  -5.343   8.725  1.00  0.00
ATOM    875  HB2 LEU    56      -5.668  -5.684   9.667  1.00  0.00
ATOM    876  HB3 LEU    56      -5.353  -5.424   7.934  1.00  0.00
ATOM    877  CG  LEU    56      -6.537  -3.884   8.864  1.00  0.00
ATOM    878  HG  LEU    56      -7.570  -3.844   9.211  1.00  0.00
ATOM    879  CD1 LEU    56      -5.645  -3.190   9.862  1.00  0.00
ATOM    880 HD11 LEU    56      -4.612  -3.229   9.516  1.00  0.00
ATOM    881 HD12 LEU    56      -5.954  -2.150   9.964  1.00  0.00
ATOM    882 HD13 LEU    56      -5.723  -3.688  10.828  1.00  0.00
ATOM    883  CD2 LEU    56      -6.523  -3.159   7.522  1.00  0.00
ATOM    884 HD21 LEU    56      -7.204  -3.657   6.832  1.00  0.00
ATOM    885 HD22 LEU    56      -6.841  -2.126   7.663  1.00  0.00
ATOM    886 HD23 LEU    56      -5.514  -3.175   7.111  1.00  0.00
ATOM    887  C   LEU    56      -7.698  -6.275   7.009  1.00  0.00
ATOM    888  O   LEU    56      -8.736  -5.648   6.783  1.00  0.00
ATOM    889  N   MET    57      -6.988  -6.870   6.050  1.00  0.00
ATOM    890  H   MET    57      -6.104  -7.301   6.280  1.00  0.00
ATOM    891  CA  MET    57      -7.396  -6.827   4.639  1.00  0.00
ATOM    892  HA  MET    57      -7.699  -5.811   4.385  1.00  0.00
ATOM    893  CB  MET    57      -6.255  -7.248   3.704  1.00  0.00
ATOM    894  HB2 MET    57      -5.993  -8.274   3.960  1.00  0.00
ATOM    895  HB3 MET    57      -6.645  -7.215   2.687  1.00  0.00
ATOM    896  CG  MET    57      -5.014  -6.369   3.801  1.00  0.00
ATOM    897  HG2 MET    57      -5.359  -5.336   3.755  1.00  0.00
ATOM    898  HG3 MET    57      -4.571  -6.560   4.778  1.00  0.00
ATOM    899  SD  MET    57      -3.766  -6.636   2.520  1.00  0.00
ATOM    900  CE  MET    57      -3.443  -8.387   2.679  1.00  0.00
ATOM    901  HE1 MET    57      -4.363  -8.944   2.503  1.00  0.00
ATOM    902  HE2 MET    57      -2.692  -8.686   1.948  1.00  0.00
ATOM    903  HE3 MET    57      -3.077  -8.599   3.684  1.00  0.00
ATOM    904  C   MET    57      -8.648  -7.663   4.373  1.00  0.00
ATOM    905  O   MET    57      -9.383  -7.391   3.427  1.00  0.00
ATOM    906  N   LYS    58      -8.883  -8.673   5.210  1.00  0.00
ATOM    907  H   LYS    58      -8.180  -8.914   5.894  1.00  0.00
ATOM    908  CA  LYS    58     -10.116  -9.468   5.169  1.00  0.00
ATOM    909  HA  LYS    58     -10.184  -9.988   4.213  1.00  0.00
ATOM    910  CB  LYS    58     -10.133 -10.507   6.295  1.00  0.00
ATOM    911  HB2 LYS    58      -9.976  -9.962   7.226  1.00  0.00
ATOM    912  HB3 LYS    58     -11.129 -10.950   6.297  1.00  0.00
ATOM    913  CG  LYS    58      -9.092 -11.605   6.171  1.00  0.00
ATOM    914  HG2 LYS    58      -9.308 -12.191   5.277  1.00  0.00
ATOM    915  HG3 LYS    58      -8.109 -11.144   6.074  1.00  0.00
ATOM    916  CD  LYS    58      -9.107 -12.514   7.387  1.00  0.00
ATOM    917  HD2 LYS    58      -8.881 -11.916   8.270  1.00  0.00
ATOM    918  HD3 LYS    58     -10.103 -12.945   7.486  1.00  0.00
ATOM    919  CE  LYS    58      -8.082 -13.630   7.256  1.00  0.00
ATOM    920  HE2 LYS    58      -8.223 -14.111   6.288  1.00  0.00
ATOM    921  HE3 LYS    58      -7.087 -13.186   7.299  1.00  0.00
ATOM    922  NZ  LYS    58      -8.221 -14.646   8.341  1.00  0.00
ATOM    923  HZ1 LYS    58      -9.142 -15.057   8.302  1.00  0.00
ATOM    924  HZ2 LYS    58      -7.525 -15.367   8.219  1.00  0.00
ATOM    925  HZ3 LYS    58      -8.089 -14.200   9.238  1.00  0.00
ATOM    926  C   LYS    58     -11.340  -8.570   5.306  1.00  0.00
ATOM    927  O   LYS    58     -12.350  -8.774   4.633  1.00  0.00
ATOM    928  N   THR    59     -11.238  -7.573   6.181  1.00  0.00
ATOM    929  H   THR    59     -10.414  -7.520   6.763  1.00  0.00
ATOM    930  CA  THR    59     -12.338  -6.647   6.449  1.00  0.00
ATOM    931  HA  THR    59     -13.275  -7.071   6.088  1.00  0.00
ATOM    932  CB  THR    59     -12.487  -6.332   7.982  1.00  0.00
ATOM    933  HB  THR    59     -13.312  -5.630   8.109  1.00  0.00
ATOM    934  CG2 THR    59     -12.763  -7.595   8.801  1.00  0.00
ATOM    935 HG21 THR    59     -11.939  -8.297   8.676  1.00  0.00
ATOM    936 HG22 THR    59     -12.859  -7.332   9.854  1.00  0.00
ATOM    937 HG23 THR    59     -13.688  -8.057   8.456  1.00  0.00
ATOM    938  OG1 THR    59     -11.292  -5.714   8.480  1.00  0.00
ATOM    939  HG1 THR    59     -11.394  -5.526   9.416  1.00  0.00
ATOM    940  C   THR    59     -12.273  -5.360   5.608  1.00  0.00
ATOM    941  O   THR    59     -13.225  -4.578   5.589  1.00  0.00
ATOM    942  N   LEU    60     -11.165  -5.153   4.904  1.00  0.00
ATOM    943  H   LEU    60     -10.396  -5.806   4.956  1.00  0.00
ATOM    944  CA  LEU    60     -10.980  -3.923   4.130  1.00  0.00
ATOM    945  HA  LEU    60     -11.852  -3.279   4.247  1.00  0.00
ATOM    946  CB  LEU    60      -9.741  -3.163   4.615  1.00  0.00
ATOM    947  HB2 LEU    60      -9.468  -3.678   5.536  1.00  0.00
ATOM    948  HB3 LEU    60      -8.955  -3.307   3.873  1.00  0.00
ATOM    949  CG  LEU    60      -9.909  -1.663   4.898  1.00  0.00
ATOM    950  HG  LEU    60     -10.367  -1.202   4.023  1.00  0.00
ATOM    951  CD1 LEU    60     -10.781  -1.405   6.124  1.00  0.00
ATOM    952 HD11 LEU    60     -10.323  -1.866   7.000  1.00  0.00
ATOM    953 HD12 LEU    60     -10.872  -0.331   6.286  1.00  0.00
ATOM    954 HD13 LEU    60     -11.770  -1.833   5.964  1.00  0.00
ATOM    955  CD2 LEU    60      -8.561  -1.003   5.085  1.00  0.00
ATOM    956 HD21 LEU    60      -7.967  -1.127   4.180  1.00  0.00
ATOM    957 HD22 LEU    60      -8.701   0.059   5.285  1.00  0.00
ATOM    958 HD23 LEU    60      -8.044  -1.465   5.926  1.00  0.00
ATOM    959  C   LEU    60     -10.923  -4.199   2.623  1.00  0.00
ATOM    960  O   LEU    60      -9.860  -4.493   2.070  1.00  0.00
ATOM    961  N   GLN    61     -12.078  -4.102   1.968  1.00  0.00
ATOM    962  H   GLN    61     -12.909  -3.795   2.454  1.00  0.00
ATOM    963  CA  GLN    61     -12.208  -4.534   0.578  1.00  0.00
ATOM    964  HA  GLN    61     -11.222  -4.623   0.122  1.00  0.00
ATOM    965  CB  GLN    61     -12.903  -5.898   0.512  1.00  0.00
ATOM    966  HB2 GLN    61     -13.874  -5.793   0.996  1.00  0.00
ATOM    967  HB3 GLN    61     -13.046  -6.140  -0.541  1.00  0.00
ATOM    968  CG  GLN    61     -12.116  -7.017   1.189  1.00  0.00
ATOM    969  HG2 GLN    61     -11.120  -7.060   0.749  1.00  0.00
ATOM    970  HG3 GLN    61     -12.034  -6.791   2.252  1.00  0.00
ATOM    971  CD  GLN    61     -12.772  -8.369   1.032  1.00  0.00
ATOM    972  OE1 GLN    61     -13.914  -8.570   1.447  1.00  0.00
ATOM    973  NE2 GLN    61     -12.052  -9.310   0.426  1.00  0.00
ATOM    974 HE21 GLN    61     -12.441 -10.233   0.294  1.00  0.00
ATOM    975 HE22 GLN    61     -11.120  -9.097   0.101  1.00  0.00
ATOM    976  C   GLN    61     -12.921  -3.514  -0.314  1.00  0.00
ATOM    977  O   GLN    61     -14.142  -3.336  -0.242  1.00  0.00
ATOM    978  N   HIE    62     -12.135  -2.854  -1.159  1.00  0.00
ATOM    979  H   HIE    62     -11.144  -3.049  -1.162  1.00  0.00
ATOM    980  CA  HIE    62     -12.640  -1.829  -2.059  1.00  0.00
ATOM    981  HA  HIE    62     -13.682  -2.030  -2.308  1.00  0.00
ATOM    982  CB  HIE    62     -12.553  -0.453  -1.388  1.00  0.00
ATOM    983  HB2 HIE    62     -13.110  -0.455  -0.451  1.00  0.00
ATOM    984  HB3 HIE    62     -11.509  -0.212  -1.188  1.00  0.00
ATOM    985  CG  HIE    62     -13.103   0.671  -2.211  1.00  0.00
ATOM    986  ND1 HIE    62     -12.305   1.475  -2.996  1.00  0.00
ATOM    987  CE1 HIE    62     -13.054   2.380  -3.600  1.00  0.00
ATOM    988  HE1 HIE    62     -12.608   3.114  -4.271  1.00  0.00
ATOM    989  NE2 HIE    62     -14.309   2.193  -3.233  1.00  0.00
ATOM    990  HE2 HIE    62     -15.104   2.738  -3.534  1.00  0.00
ATOM    991  CD2 HIE    62     -14.366   1.130  -2.366  1.00  0.00
ATOM    992  HD2 HIE    62     -15.323   0.816  -1.950  1.00  0.00
ATOM    993  C   HIE    62     -11.830  -1.855  -3.351  1.00  0.00
ATOM    994  O   HIE    62     -10.694  -2.338  -3.369  1.00  0.00
ATOM    995  N   ASP    63     -12.428  -1.333  -4.418  1.00  0.00
ATOM    996  H   ASP    63     -13.378  -1.006  -4.317  1.00  0.00
ATOM    997  CA  ASP    63     -11.818  -1.283  -5.740  1.00  0.00
ATOM    998  HA  ASP    63     -11.642  -2.292  -6.113  1.00  0.00
ATOM    999  CB  ASP    63     -12.756  -0.559  -6.710  1.00  0.00
ATOM   1000  HB2 ASP    63     -13.779  -0.861  -6.485  1.00  0.00
ATOM   1001  HB3 ASP    63     -12.646   0.511  -6.529  1.00  0.00
ATOM   1002  CG  ASP    63     -12.449  -0.859  -8.165  1.00  0.00
ATOM   1003  OD1 ASP    63     -11.683  -1.809  -8.448  1.00  0.00
ATOM   1004  OD2 ASP    63     -12.991  -0.142  -9.034  1.00  0.00
ATOM   1005  C   ASP    63     -10.427  -0.632  -5.766  1.00  0.00
ATOM   1006  O   ASP    63      -9.542  -1.082  -6.496  1.00  0.00
ATOM   1007  N   LYS    64     -10.233   0.418  -4.972  1.00  0.00
ATOM   1008  H   LYS    64     -10.994   0.777  -4.414  1.00  0.00
ATOM   1009  CA  LYS    64      -8.976   1.167  -4.994  1.00  0.00
ATOM   1010  HA  LYS    64      -8.425   0.936  -5.905  1.00  0.00
ATOM   1011  CB  LYS    64      -9.246   2.676  -4.953  1.00  0.00
ATOM   1012  HB2 LYS    64      -9.866   2.870  -4.078  1.00  0.00
ATOM   1013  HB3 LYS    64      -8.283   3.174  -4.834  1.00  0.00
ATOM   1014  CG  LYS    64      -9.945   3.211  -6.201  1.00  0.00
ATOM   1015  HG2 LYS    64     -10.814   2.586  -6.404  1.00  0.00
ATOM   1016  HG3 LYS    64     -10.270   4.232  -6.002  1.00  0.00
ATOM   1017  CD  LYS    64      -9.020   3.200  -7.409  1.00  0.00
ATOM   1018  HD2 LYS    64      -8.147   3.810  -7.176  1.00  0.00
ATOM   1019  HD3 LYS    64      -8.707   2.172  -7.590  1.00  0.00
ATOM   1020  CE  LYS    64      -9.704   3.748  -8.651  1.00  0.00
ATOM   1021  HE2 LYS    64     -10.366   4.560  -8.350  1.00  0.00
ATOM   1022  HE3 LYS    64      -8.937   4.136  -9.322  1.00  0.00
ATOM   1023  NZ  LYS    64     -10.489   2.704  -9.349  1.00  0.00
ATOM   1024  HZ1 LYS    64     -11.199   2.345  -8.727  1.00  0.00
ATOM   1025  HZ2 LYS    64     -10.927   3.103 -10.167  1.00  0.00
ATOM   1026  HZ3 LYS    64      -9.875   1.952  -9.629  1.00  0.00
ATOM   1027  C   LYS    64      -7.983   0.734  -3.908  1.00  0.00
ATOM   1028  O   LYS    64      -7.014   1.439  -3.609  1.00  0.00
ATOM   1029  N   LEU    65      -8.233  -0.436  -3.330  1.00  0.00
ATOM   1030  H   LEU    65      -9.099  -0.908  -3.549  1.00  0.00
ATOM   1031  CA  LEU    65      -7.321  -1.069  -2.390  1.00  0.00
ATOM   1032  HA  LEU    65      -6.435  -0.447  -2.263  1.00  0.00
ATOM   1033  CB  LEU    65      -7.990  -1.252  -1.026  1.00  0.00
ATOM   1034  HB2 LEU    65      -9.020  -1.467  -1.311  1.00  0.00
ATOM   1035  HB3 LEU    65      -7.533  -2.151  -0.612  1.00  0.00
ATOM   1036  CG  LEU    65      -7.973  -0.139   0.028  1.00  0.00
ATOM   1037  HG  LEU    65      -6.932   0.119   0.223  1.00  0.00
ATOM   1038  CD1 LEU    65      -8.732   1.111  -0.418  1.00  0.00
ATOM   1039 HD11 LEU    65      -9.773   0.854  -0.614  1.00  0.00
ATOM   1040 HD12 LEU    65      -8.685   1.865   0.368  1.00  0.00
ATOM   1041 HD13 LEU    65      -8.279   1.507  -1.327  1.00  0.00
ATOM   1042  CD2 LEU    65      -8.571  -0.669   1.310  1.00  0.00
ATOM   1043 HD21 LEU    65      -7.985  -1.518   1.661  1.00  0.00
ATOM   1044 HD22 LEU    65      -8.564   0.115   2.066  1.00  0.00
ATOM   1045 HD23 LEU    65      -9.597  -0.988   1.128  1.00  0.00
ATOM   1046  C   LEU    65      -6.913  -2.426  -2.941  1.00  0.00
ATOM   1047  O   LEU    65      -7.743  -3.151  -3.482  1.00  0.00
ATOM   1048  N   VAL    66      -5.635  -2.767  -2.807  1.00  0.00
ATOM   1049  H   VAL    66      -4.971  -2.101  -2.438  1.00  0.00
ATOM   1050  CA  VAL    66      -5.139  -4.071  -3.246  1.00  0.00
ATOM   1051  HA  VAL    66      -5.372  -4.245  -4.297  1.00  0.00
ATOM   1052  CB  VAL    66      -3.610  -4.187  -3.053  1.00  0.00
ATOM   1053  HB  VAL    66      -3.374  -3.963  -2.013  1.00  0.00
ATOM   1054  CG1 VAL    66      -3.116  -5.580  -3.395  1.00  0.00
ATOM   1055 HG11 VAL    66      -3.352  -5.805  -4.435  1.00  0.00
ATOM   1056 HG12 VAL    66      -2.037  -5.630  -3.249  1.00  0.00
ATOM   1057 HG13 VAL    66      -3.604  -6.309  -2.747  1.00  0.00
ATOM   1058  CG2 VAL    66      -2.898  -3.157  -3.913  1.00  0.00
ATOM   1059 HG21 VAL    66      -3.221  -2.156  -3.624  1.00  0.00
ATOM   1060 HG22 VAL    66      -1.821  -3.246  -3.770  1.00  0.00
ATOM   1061 HG23 VAL    66      -3.141  -3.328  -4.961  1.00  0.00
ATOM   1062  C   VAL    66      -5.887  -5.154  -2.477  1.00  0.00
ATOM   1063  O   VAL    66      -5.912  -5.152  -1.246  1.00  0.00
ATOM   1064  N   ARG    67      -6.517  -6.056  -3.221  1.00  0.00
ATOM   1065  H   ARG    67      -6.395  -6.038  -4.223  1.00  0.00
ATOM   1066  CA  ARG    67      -7.404  -7.063  -2.650  1.00  0.00
ATOM   1067  HA  ARG    67      -7.938  -6.646  -1.795  1.00  0.00
ATOM   1068  CB  ARG    67      -8.430  -7.519  -3.692  1.00  0.00
ATOM   1069  HB2 ARG    67      -7.875  -7.755  -4.600  1.00  0.00
ATOM   1070  HB3 ARG    67      -8.893  -8.427  -3.304  1.00  0.00
ATOM   1071  CG  ARG    67      -9.513  -6.490  -4.009  1.00  0.00
ATOM   1072  HG2 ARG    67      -9.158  -5.511  -3.688  1.00  0.00
ATOM   1073  HG3 ARG    67      -9.671  -6.482  -5.087  1.00  0.00
ATOM   1074  CD  ARG    67     -10.828  -6.811  -3.304  1.00  0.00
ATOM   1075  HD2 ARG    67     -10.623  -7.126  -2.281  1.00  0.00
ATOM   1076  HD3 ARG    67     -11.458  -5.922  -3.291  1.00  0.00
ATOM   1077  NE  ARG    67     -11.547  -7.885  -3.990  1.00  0.00
ATOM   1078  HE  ARG    67     -12.105  -7.618  -4.788  1.00  0.00
ATOM   1079  CZ  ARG    67     -11.509  -9.170  -3.640  1.00  0.00
ATOM   1080  NH1 ARG    67     -10.792  -9.565  -2.589  1.00  0.00
ATOM   1081 HH11 ARG    67     -10.273  -8.885  -2.052  1.00  0.00
ATOM   1082 HH12 ARG    67     -10.772 -10.542  -2.334  1.00  0.00
ATOM   1083  NH2 ARG    67     -12.196 -10.064  -4.341  1.00  0.00
ATOM   1084 HH21 ARG    67     -12.744  -9.766  -5.135  1.00  0.00
ATOM   1085 HH22 ARG    67     -12.168 -11.039  -4.076  1.00  0.00
ATOM   1086  C   ARG    67      -6.630  -8.269  -2.160  1.00  0.00
ATOM   1087  O   ARG    67      -5.700  -8.720  -2.818  1.00  0.00
ATOM   1088  N   LEU    68      -7.027  -8.787  -1.003  1.00  0.00
ATOM   1089  H   LEU    68      -7.694  -8.287  -0.433  1.00  0.00
ATOM   1090  CA  LEU    68      -6.519 -10.057  -0.514  1.00  0.00
ATOM   1091  HA  LEU    68      -5.454 -10.139  -0.733  1.00  0.00
ATOM   1092  CB  LEU    68      -6.716 -10.161   1.005  1.00  0.00
ATOM   1093  HB2 LEU    68      -6.103  -9.342   1.380  1.00  0.00
ATOM   1094  HB3 LEU    68      -7.766  -9.951   1.211  1.00  0.00
ATOM   1095  CG  LEU    68      -6.311 -11.464   1.703  1.00  0.00
ATOM   1096  HG  LEU    68      -6.655 -12.301   1.096  1.00  0.00
ATOM   1097  CD1 LEU    68      -4.799 -11.557   1.886  1.00  0.00
ATOM   1098 HD11 LEU    68      -4.455 -10.720   2.494  1.00  0.00
ATOM   1099 HD12 LEU    68      -4.550 -12.494   2.384  1.00  0.00
ATOM   1100 HD13 LEU    68      -4.312 -11.522   0.912  1.00  0.00
ATOM   1101  CD2 LEU    68      -7.008 -11.595   3.036  1.00  0.00
ATOM   1102 HD21 LEU    68      -8.088 -11.598   2.883  1.00  0.00
ATOM   1103 HD22 LEU    68      -6.707 -12.526   3.515  1.00  0.00
ATOM   1104 HD23 LEU    68      -6.735 -10.754   3.674  1.00  0.00
ATOM   1105  C   LEU    68      -7.263 -11.187  -1.216  1.00  0.00
ATOM   1106  O   LEU    68      -8.484 -11.115  -1.389  1.00  0.00
ATOM   1107  N   TYR    69      -6.529 -12.222  -1.618  1.00  0.00
ATOM   1108  H   TYR    69      -5.521 -12.179  -1.561  1.00  0.00
ATOM   1109  CA  TYR    69      -7.139 -13.399  -2.240  1.00  0.00
ATOM   1110  HA  TYR    69      -8.190 -13.195  -2.442  1.00  0.00
ATOM   1111  CB  TYR    69      -6.448 -13.760  -3.562  1.00  0.00
ATOM   1112  HB2 TYR    69      -5.380 -13.738  -3.346  1.00  0.00
ATOM   1113  HB3 TYR    69      -6.743 -14.775  -3.828  1.00  0.00
ATOM   1114  CG  TYR    69      -6.749 -12.827  -4.719  1.00  0.00
ATOM   1115  CD1 TYR    69      -7.860 -11.976  -4.695  1.00  0.00
ATOM   1116  HD1 TYR    69      -8.512 -11.988  -3.822  1.00  0.00
ATOM   1117  CE1 TYR    69      -8.139 -11.123  -5.761  1.00  0.00
ATOM   1118  HE1 TYR    69      -8.999 -10.454  -5.725  1.00  0.00
ATOM   1119  CZ  TYR    69      -7.315 -11.132  -6.873  1.00  0.00
ATOM   1120  OH  TYR    69      -7.593 -10.292  -7.927  1.00  0.00
ATOM   1121  HH  TYR    69      -8.373  -9.753  -7.781  1.00  0.00
ATOM   1122  CE2 TYR    69      -6.215 -11.979  -6.930  1.00  0.00
ATOM   1123  HE2 TYR    69      -5.570 -11.988  -7.808  1.00  0.00
ATOM   1124  CD2 TYR    69      -5.938 -12.818  -5.856  1.00  0.00
ATOM   1125  HD2 TYR    69      -5.076 -13.484  -5.893  1.00  0.00
ATOM   1126  C   TYR    69      -7.164 -14.610  -1.315  1.00  0.00
ATOM   1127  O   TYR    69      -8.150 -15.361  -1.297  1.00  0.00
ATOM   1128  N   ALA    70      -6.083 -14.797  -0.555  1.00  0.00
ATOM   1129  H   ALA    70      -5.313 -14.147  -0.624  1.00  0.00
ATOM   1130  CA  ALA    70      -5.932 -15.964   0.328  1.00  0.00
ATOM   1131  HA  ALA    70      -6.778 -15.958   1.017  1.00  0.00
ATOM   1132  CB  ALA    70      -5.975 -17.263  -0.491  1.00  0.00
ATOM   1133  HB1 ALA    70      -5.129 -17.287  -1.179  1.00  0.00
ATOM   1134  HB2 ALA    70      -5.920 -18.119   0.181  1.00  0.00
ATOM   1135  HB3 ALA    70      -6.905 -17.306  -1.058  1.00  0.00
ATOM   1136  C   ALA    70      -4.654 -15.912   1.167  1.00  0.00
ATOM   1137  O   ALA    70      -3.817 -15.023   0.979  1.00  0.00
ATOM   1138  N   VAL    71      -4.522 -16.863   2.095  1.00  0.00
ATOM   1139  H   VAL    71      -5.325 -17.433   2.320  1.00  0.00
ATOM   1140  CA  VAL    71      -3.283 -17.074   2.858  1.00  0.00
ATOM   1141  HA  VAL    71      -2.422 -16.612   2.376  1.00  0.00
ATOM   1142  CB  VAL    71      -3.382 -16.541   4.317  1.00  0.00
ATOM   1143  HB  VAL    71      -2.503 -16.871   4.871  1.00  0.00
ATOM   1144  CG1 VAL    71      -3.453 -15.022   4.339  1.00  0.00
ATOM   1145 HG11 VAL    71      -4.332 -14.691   3.786  1.00  0.00
ATOM   1146 HG12 VAL    71      -3.521 -14.676   5.370  1.00  0.00
ATOM   1147 HG13 VAL    71      -2.556 -14.610   3.877  1.00  0.00
ATOM   1148  CG2 VAL    71      -4.570 -17.156   5.051  1.00  0.00
ATOM   1149 HG21 VAL    71      -4.455 -18.240   5.084  1.00  0.00
ATOM   1150 HG22 VAL    71      -4.613 -16.765   6.067  1.00  0.00
ATOM   1151 HG23 VAL    71      -5.492 -16.905   4.526  1.00  0.00
ATOM   1152  C   VAL    71      -2.869 -18.556   2.891  1.00  0.00
ATOM   1153  O   VAL    71      -3.696 -19.447   2.670  1.00  0.00
ATOM   1154  N   VAL    72      -1.586 -18.805   3.158  1.00  0.00
ATOM   1155  H   VAL    72      -0.928 -18.039   3.138  1.00  0.00
ATOM   1156  CA  VAL    72      -1.077 -20.152   3.454  1.00  0.00
ATOM   1157  HA  VAL    72      -1.885 -20.881   3.523  1.00  0.00
ATOM   1158  CB  VAL    72      -0.052 -20.645   2.385  1.00  0.00
ATOM   1159  HB  VAL    72       0.710 -19.876   2.257  1.00  0.00
ATOM   1160  CG1 VAL    72       0.616 -21.961   2.812  1.00  0.00
ATOM   1161 HG11 VAL    72      -0.145 -22.731   2.940  1.00  0.00
ATOM   1162 HG12 VAL    72       1.324 -22.275   2.045  1.00  0.00
ATOM   1163 HG13 VAL    72       1.144 -21.813   3.754  1.00  0.00
ATOM   1164  CG2 VAL    72      -0.723 -20.802   1.029  1.00  0.00
ATOM   1165 HG21 VAL    72      -1.129 -19.842   0.710  1.00  0.00
ATOM   1166 HG22 VAL    72       0.010 -21.146   0.298  1.00  0.00
ATOM   1167 HG23 VAL    72      -1.530 -21.530   1.104  1.00  0.00
ATOM   1168  C   VAL    72      -0.424 -20.088   4.827  1.00  0.00
ATOM   1169  O   VAL    72       0.651 -19.505   4.975  1.00  0.00
ATOM   1170  N   THR    73      -1.077 -20.668   5.832  1.00  0.00
ATOM   1171  H   THR    73      -1.913 -21.203   5.643  1.00  0.00
ATOM   1172  CA  THR    73      -0.642 -20.523   7.235  1.00  0.00
ATOM   1173  HA  THR    73       0.390 -20.174   7.271  1.00  0.00
ATOM   1174  CB  THR    73      -1.534 -19.512   8.007  1.00  0.00
ATOM   1175  HB  THR    73      -1.115 -19.370   9.003  1.00  0.00
ATOM   1176  CG2 THR    73      -1.603 -18.179   7.294  1.00  0.00
ATOM   1177 HG21 THR    73      -2.023 -18.319   6.299  1.00  0.00
ATOM   1178 HG22 THR    73      -2.236 -17.495   7.862  1.00  0.00
ATOM   1179 HG23 THR    73      -0.601 -17.759   7.210  1.00  0.00
ATOM   1180  OG1 THR    73      -2.859 -20.042   8.138  1.00  0.00
ATOM   1181  HG1 THR    73      -3.408 -19.415   8.615  1.00  0.00
ATOM   1182  C   THR    73      -0.651 -21.843   8.013  1.00  0.00
ATOM   1183  O   THR    73      -0.969 -21.869   9.203  1.00  0.00
ATOM   1184  N   LYS    74      -0.301 -22.934   7.342  1.00  0.00
ATOM   1185  H   LYS    74       0.014 -22.862   6.385  1.00  0.00
ATOM   1186  CA  LYS    74      -0.429 -24.262   7.929  1.00  0.00
ATOM   1187  HA  LYS    74      -0.997 -24.211   8.858  1.00  0.00
ATOM   1188  CB  LYS    74      -1.167 -25.186   6.954  1.00  0.00
ATOM   1189  HB2 LYS    74      -1.781 -24.546   6.321  1.00  0.00
ATOM   1190  HB3 LYS    74      -0.404 -25.673   6.346  1.00  0.00
ATOM   1191  CG  LYS    74      -2.043 -26.242   7.608  1.00  0.00
ATOM   1192  HG2 LYS    74      -2.127 -26.006   8.669  1.00  0.00
ATOM   1193  HG3 LYS    74      -3.030 -26.200   7.148  1.00  0.00
ATOM   1194  CD  LYS    74      -1.468 -27.638   7.445  1.00  0.00
ATOM   1195  HD2 LYS    74      -1.080 -27.744   6.431  1.00  0.00
ATOM   1196  HD3 LYS    74      -0.656 -27.772   8.159  1.00  0.00
ATOM   1197  CE  LYS    74      -2.541 -28.694   7.691  1.00  0.00
ATOM   1198  HE2 LYS    74      -2.719 -28.745   8.765  1.00  0.00
ATOM   1199  HE3 LYS    74      -3.451 -28.369   7.187  1.00  0.00
ATOM   1200  NZ  LYS    74      -2.149 -30.039   7.189  1.00  0.00
ATOM   1201  HZ1 LYS    74      -1.306 -30.340   7.656  1.00  0.00
ATOM   1202  HZ2 LYS    74      -2.892 -30.697   7.376  1.00  0.00
ATOM   1203  HZ3 LYS    74      -1.984 -29.992   6.193  1.00  0.00
ATOM   1204  C   LYS    74       0.932 -24.837   8.309  1.00  0.00
ATOM   1205  O   LYS    74       1.042 -25.610   9.258  1.00  0.00
ATOM   1206  N   GLU    75       1.964 -24.456   7.562  1.00  0.00
ATOM   1207  H   GLU    75       1.808 -23.892   6.739  1.00  0.00
ATOM   1208  CA  GLU    75       3.326 -24.877   7.864  1.00  0.00
ATOM   1209  HA  GLU    75       3.420 -25.085   8.930  1.00  0.00
ATOM   1210  CB  GLU    75       3.681 -26.146   7.085  1.00  0.00
ATOM   1211  HB2 GLU    75       4.716 -26.391   7.324  1.00  0.00
ATOM   1212  HB3 GLU    75       3.027 -26.939   7.447  1.00  0.00
ATOM   1213  CG  GLU    75       3.528 -26.012   5.578  1.00  0.00
ATOM   1214  HG2 GLU    75       3.862 -25.013   5.296  1.00  0.00
ATOM   1215  HG3 GLU    75       4.172 -26.756   5.109  1.00  0.00
ATOM   1216  CD  GLU    75       2.098 -26.216   5.116  1.00  0.00
ATOM   1217  OE1 GLU    75       1.415 -27.101   5.670  1.00  0.00
ATOM   1218  OE2 GLU    75       1.661 -25.491   4.199  1.00  0.00
ATOM   1219  C   GLU    75       4.327 -23.771   7.546  1.00  0.00
ATOM   1220  O   GLU    75       3.953 -22.701   7.066  1.00  0.00
ATOM   1221  N   GLU    76       5.601 -24.036   7.820  1.00  0.00
ATOM   1222  H   GLU    76       5.947 -24.982   7.739  1.00  0.00
ATOM   1223  CA  GLU    76       6.514 -23.003   8.296  1.00  0.00
ATOM   1224  HA  GLU    76       6.266 -22.736   9.323  1.00  0.00
ATOM   1225  CB  GLU    76       7.958 -23.505   8.255  1.00  0.00
ATOM   1226  HB2 GLU    76       8.052 -24.274   9.023  1.00  0.00
ATOM   1227  HB3 GLU    76       8.115 -23.951   7.273  1.00  0.00
ATOM   1228  CG  GLU    76       8.998 -22.423   8.492  1.00  0.00
ATOM   1229  HG2 GLU    76       9.983 -22.873   8.369  1.00  0.00
ATOM   1230  HG3 GLU    76       8.855 -21.650   7.737  1.00  0.00
ATOM   1231  CD  GLU    76       8.894 -21.805   9.872  1.00  0.00
ATOM   1232  OE1 GLU    76       7.867 -21.153  10.158  1.00  0.00
ATOM   1233  OE2 GLU    76       9.839 -21.971  10.672  1.00  0.00
ATOM   1234  C   GLU    76       6.379 -21.727   7.473  1.00  0.00
ATOM   1235  O   GLU    76       6.089 -20.657   8.009  1.00  0.00
ATOM   1236  N   PRO    77       6.593 -21.846   6.166  1.00  0.00
ATOM   1237  CD  PRO    77       7.282 -23.028   5.619  1.00  0.00
ATOM   1238  HD2 PRO    77       6.545 -23.765   5.301  1.00  0.00
ATOM   1239  HD3 PRO    77       7.923 -23.463   6.386  1.00  0.00
ATOM   1240  CG  PRO    77       8.068 -22.465   4.468  1.00  0.00
ATOM   1241  HG2 PRO    77       8.140 -23.211   3.676  1.00  0.00
ATOM   1242  HG3 PRO    77       9.069 -22.197   4.807  1.00  0.00
ATOM   1243  CB  PRO    77       7.322 -21.262   4.014  1.00  0.00
ATOM   1244  HB2 PRO    77       6.519 -21.588   3.353  1.00  0.00
ATOM   1245  HB3 PRO    77       7.929 -20.512   3.505  1.00  0.00
ATOM   1246  CA  PRO    77       6.733 -20.673   5.298  1.00  0.00
ATOM   1247  HA  PRO    77       7.384 -19.954   5.797  1.00  0.00
ATOM   1248  C   PRO    77       5.386 -20.020   5.005  1.00  0.00
ATOM   1249  O   PRO    77       4.604 -20.548   4.215  1.00  0.00
ATOM   1250  N   ILE    78       5.124 -18.882   5.641  1.00  0.00
ATOM   1251  H   ILE    78       5.845 -18.432   6.186  1.00  0.00
ATOM   1252  CA  ILE    78       3.799 -18.277   5.612  1.00  0.00
ATOM   1253  HA  ILE    78       3.029 -19.040   5.500  1.00  0.00
ATOM   1254  CB  ILE    78       3.525 -17.456   6.887  1.00  0.00
ATOM   1255  HB  ILE    78       4.084 -16.521   6.832  1.00  0.00
ATOM   1256  CG2 ILE    78       2.041 -17.151   7.017  1.00  0.00
ATOM   1257 HG21 ILE    78       1.482 -18.085   7.072  1.00  0.00
ATOM   1258 HG22 ILE    78       1.868 -16.570   7.923  1.00  0.00
ATOM   1259 HG23 ILE    78       1.710 -16.579   6.150  1.00  0.00
ATOM   1260  CG1 ILE    78       4.035 -18.203   8.121  1.00  0.00
ATOM   1261 HG12 ILE    78       5.037 -18.564   7.890  1.00  0.00
ATOM   1262 HG13 ILE    78       4.089 -17.481   8.937  1.00  0.00
ATOM   1263  CD1 ILE    78       3.162 -19.367   8.535  1.00  0.00
ATOM   1264 HD11 ILE    78       3.108 -20.089   7.720  1.00  0.00
ATOM   1265 HD12 ILE    78       3.588 -19.846   9.416  1.00  0.00
ATOM   1266 HD13 ILE    78       2.160 -19.006   8.766  1.00  0.00
ATOM   1267  C   ILE    78       3.629 -17.377   4.393  1.00  0.00
ATOM   1268  O   ILE    78       4.486 -16.544   4.100  1.00  0.00
ATOM   1269  N   TYR    79       2.517 -17.551   3.686  1.00  0.00
ATOM   1270  H   TYR    79       1.852 -18.261   3.957  1.00  0.00
ATOM   1271  CA  TYR    79       2.220 -16.731   2.494  1.00  0.00
ATOM   1272  HA  TYR    79       3.076 -16.096   2.269  1.00  0.00
ATOM   1273  CB  TYR    79       1.926 -17.610   1.272  1.00  0.00
ATOM   1274  HB2 TYR    79       1.140 -18.281   1.617  1.00  0.00
ATOM   1275  HB3 TYR    79       1.530 -16.955   0.496  1.00  0.00
ATOM   1276  CG  TYR    79       3.072 -18.422   0.709  1.00  0.00
ATOM   1277  CD1 TYR    79       4.401 -18.108   0.995  1.00  0.00
ATOM   1278  HD1 TYR    79       4.616 -17.262   1.649  1.00  0.00
ATOM   1279  CE1 TYR    79       5.446 -18.856   0.459  1.00  0.00
ATOM   1280  HE1 TYR    79       6.480 -18.609   0.700  1.00  0.00
ATOM   1281  CZ  TYR    79       5.166 -19.918  -0.387  1.00  0.00
ATOM   1282  OH  TYR    79       6.199 -20.658  -0.920  1.00  0.00
ATOM   1283  HH  TYR    79       7.064 -20.351  -0.639  1.00  0.00
ATOM   1284  CE2 TYR    79       3.856 -20.239  -0.696  1.00  0.00
ATOM   1285  HE2 TYR    79       3.633 -21.074  -1.360  1.00  0.00
ATOM   1286  CD2 TYR    79       2.821 -19.488  -0.154  1.00  0.00
ATOM   1287  HD2 TYR    79       1.787 -19.728  -0.400  1.00  0.00
ATOM   1288  C   TYR    79       1.005 -15.812   2.676  1.00  0.00
ATOM   1289  O   TYR    79      -0.005 -16.214   3.268  1.00  0.00
ATOM   1290  N   ILE    80       1.103 -14.592   2.146  1.00  0.00
ATOM   1291  H   ILE    80       2.013 -14.222   1.915  1.00  0.00
ATOM   1292  CA  ILE    80      -0.072 -13.738   1.931  1.00  0.00
ATOM   1293  HA  ILE    80      -0.957 -14.272   2.276  1.00  0.00
ATOM   1294  CB  ILE    80       0.024 -12.373   2.658  1.00  0.00
ATOM   1295  HB  ILE    80       0.949 -11.879   2.362  1.00  0.00
ATOM   1296  CG2 ILE    80      -1.163 -11.487   2.295  1.00  0.00
ATOM   1297 HG21 ILE    80      -2.089 -11.980   2.591  1.00  0.00
ATOM   1298 HG22 ILE    80      -1.077 -10.533   2.816  1.00  0.00
ATOM   1299 HG23 ILE    80      -1.172 -11.313   1.219  1.00  0.00
ATOM   1300  CG1 ILE    80       0.063 -12.558   4.175  1.00  0.00
ATOM   1301 HG12 ILE    80      -0.921 -12.909   4.487  1.00  0.00
ATOM   1302 HG13 ILE    80       0.807 -13.325   4.392  1.00  0.00
ATOM   1303  CD1 ILE    80       0.412 -11.280   4.936  1.00  0.00
ATOM   1304 HD11 ILE    80      -0.332 -10.513   4.720  1.00  0.00
ATOM   1305 HD12 ILE    80       0.422 -11.485   6.007  1.00  0.00
ATOM   1306 HD13 ILE    80       1.396 -10.928   4.625  1.00  0.00
ATOM   1307  C   ILE    80      -0.253 -13.510   0.423  1.00  0.00
ATOM   1308  O   ILE    80       0.628 -12.954  -0.241  1.00  0.00
ATOM   1309  N   ILE    81      -1.401 -13.934  -0.097  1.00  0.00
ATOM   1310  H   ILE    81      -2.094 -14.347   0.510  1.00  0.00
ATOM   1311  CA  ILE    81      -1.675 -13.891  -1.534  1.00  0.00
ATOM   1312  HA  ILE    81      -0.783 -13.598  -2.087  1.00  0.00
ATOM   1313  CB  ILE    81      -2.180 -15.264  -2.055  1.00  0.00
ATOM   1314  HB  ILE    81      -3.112 -15.510  -1.546  1.00  0.00
ATOM   1315  CG2 ILE    81      -2.417 -15.224  -3.551  1.00  0.00
ATOM   1316 HG21 ILE    81      -1.485 -14.978  -4.061  1.00  0.00
ATOM   1317 HG22 ILE    81      -2.770 -16.198  -3.889  1.00  0.00
ATOM   1318 HG23 ILE    81      -3.167 -14.467  -3.780  1.00  0.00
ATOM   1319  CG1 ILE    81      -1.187 -16.385  -1.713  1.00  0.00
ATOM   1320 HG12 ILE    81      -1.238 -17.110  -2.525  1.00  0.00
ATOM   1321 HG13 ILE    81      -0.195 -15.933  -1.691  1.00  0.00
ATOM   1322  CD1 ILE    81      -1.455 -17.088  -0.387  1.00  0.00
ATOM   1323 HD11 ILE    81      -2.447 -17.540  -0.408  1.00  0.00
ATOM   1324 HD12 ILE    81      -0.706 -17.863  -0.228  1.00  0.00
ATOM   1325 HD13 ILE    81      -1.405 -16.363   0.426  1.00  0.00
ATOM   1326  C   ILE    81      -2.689 -12.793  -1.873  1.00  0.00
ATOM   1327  O   ILE    81      -3.789 -12.754  -1.313  1.00  0.00
ATOM   1328  N   THR    82      -2.308 -11.900  -2.783  1.00  0.00
ATOM   1329  H   THR    82      -1.392 -11.956  -3.206  1.00  0.00
ATOM   1330  CA  THR    82      -3.182 -10.800  -3.170  1.00  0.00
ATOM   1331  HA  THR    82      -4.210 -10.990  -2.864  1.00  0.00
ATOM   1332  CB  THR    82      -2.727  -9.437  -2.569  1.00  0.00
ATOM   1333  HB  THR    82      -3.476  -8.686  -2.824  1.00  0.00
ATOM   1334  CG2 THR    82      -2.569  -9.503  -1.053  1.00  0.00
ATOM   1335 HG21 THR    82      -1.821 -10.253  -0.798  1.00  0.00
ATOM   1336 HG22 THR    82      -2.251  -8.531  -0.678  1.00  0.00
ATOM   1337 HG23 THR    82      -3.523  -9.773  -0.600  1.00  0.00
ATOM   1338  OG1 THR    82      -1.500  -9.026  -3.180  1.00  0.00
ATOM   1339  HG1 THR    82      -1.222  -8.186  -2.808  1.00  0.00
ATOM   1340  C   THR    82      -3.289 -10.603  -4.678  1.00  0.00
ATOM   1341  O   THR    82      -2.533 -11.186  -5.467  1.00  0.00
ATOM   1342  N   GLU    83      -4.257  -9.767  -5.045  1.00  0.00
ATOM   1343  H   GLU    83      -4.961  -9.551  -4.354  1.00  0.00
ATOM   1344  CA  GLU    83      -4.380  -9.165  -6.367  1.00  0.00
ATOM   1345  HA  GLU    83      -4.748  -9.887  -7.096  1.00  0.00
ATOM   1346  CB  GLU    83      -5.387  -8.022  -6.262  1.00  0.00
ATOM   1347  HB2 GLU    83      -6.340  -8.492  -6.016  1.00  0.00
ATOM   1348  HB3 GLU    83      -5.054  -7.415  -5.419  1.00  0.00
ATOM   1349  CG  GLU    83      -5.558  -7.144  -7.477  1.00  0.00
ATOM   1350  HG2 GLU    83      -4.568  -6.889  -7.854  1.00  0.00
ATOM   1351  HG3 GLU    83      -6.103  -7.704  -8.237  1.00  0.00
ATOM   1352  CD  GLU    83      -6.317  -5.870  -7.148  1.00  0.00
ATOM   1353  OE1 GLU    83      -6.797  -5.718  -5.999  1.00  0.00
ATOM   1354  OE2 GLU    83      -6.437  -5.021  -8.048  1.00  0.00
ATOM   1355  C   GLU    83      -3.027  -8.649  -6.851  1.00  0.00
ATOM   1356  O   GLU    83      -2.302  -8.002  -6.095  1.00  0.00
ATOM   1357  N   PHE    84      -2.689  -8.954  -8.106  1.00  0.00
ATOM   1358  H   PHE    84      -3.300  -9.535  -8.662  1.00  0.00
ATOM   1359  CA  PHE    84      -1.401  -8.557  -8.675  1.00  0.00
ATOM   1360  HA  PHE    84      -0.694  -8.361  -7.869  1.00  0.00
ATOM   1361  CB  PHE    84      -0.825  -9.658  -9.575  1.00  0.00
ATOM   1362  HB2 PHE    84      -0.684 -10.574  -9.001  1.00  0.00
ATOM   1363  HB3 PHE    84      -1.497  -9.854 -10.411  1.00  0.00
ATOM   1364  CG  PHE    84       0.517  -9.313 -10.172  1.00  0.00
ATOM   1365  CD1 PHE    84       1.652  -9.223  -9.372  1.00  0.00
ATOM   1366  HD1 PHE    84       1.563  -9.412  -8.302  1.00  0.00
ATOM   1367  CE1 PHE    84       2.892  -8.896  -9.923  1.00  0.00
ATOM   1368  HE1 PHE    84       3.772  -8.827  -9.283  1.00  0.00
ATOM   1369  CZ  PHE    84       3.005  -8.659 -11.289  1.00  0.00
ATOM   1370  HZ  PHE    84       3.970  -8.403 -11.726  1.00  0.00
ATOM   1371  CE2 PHE    84       1.880  -8.751 -12.096  1.00  0.00
ATOM   1372  HE2 PHE    84       1.961  -8.570 -13.167  1.00  0.00
ATOM   1373  CD2 PHE    84       0.644  -9.075 -11.534  1.00  0.00
ATOM   1374  HD2 PHE    84      -0.241  -9.144 -12.167  1.00  0.00
ATOM   1375  C   PHE    84      -1.482  -7.234  -9.431  1.00  0.00
ATOM   1376  O   PHE    84      -2.379  -7.021 -10.254  1.00  0.00
ATOM   1377  N   MET    85      -0.525  -6.357  -9.140  1.00  0.00
ATOM   1378  H   MET    85       0.160  -6.603  -8.439  1.00  0.00
ATOM   1379  CA  MET    85      -0.434  -5.047  -9.764  1.00  0.00
ATOM   1380  HA  MET    85      -1.311  -4.866 -10.385  1.00  0.00
ATOM   1381  CB  MET    85      -0.366  -3.968  -8.690  1.00  0.00
ATOM   1382  HB2 MET    85       0.583  -4.091  -8.168  1.00  0.00
ATOM   1383  HB3 MET    85      -0.377  -3.004  -9.200  1.00  0.00
ATOM   1384  CG  MET    85      -1.514  -4.023  -7.682  1.00  0.00
ATOM   1385  HG2 MET    85      -1.551  -5.031  -7.269  1.00  0.00
ATOM   1386  HG3 MET    85      -1.298  -3.312  -6.885  1.00  0.00
ATOM   1387  SD  MET    85      -3.113  -3.624  -8.416  1.00  0.00
ATOM   1388  CE  MET    85      -2.897  -1.901  -8.837  1.00  0.00
ATOM   1389  HE1 MET    85      -2.067  -1.798  -9.535  1.00  0.00
ATOM   1390  HE2 MET    85      -3.809  -1.523  -9.299  1.00  0.00
ATOM   1391  HE3 MET    85      -2.685  -1.330  -7.933  1.00  0.00
ATOM   1392  C   MET    85       0.805  -5.015 -10.643  1.00  0.00
ATOM   1393  O   MET    85       1.932  -5.065 -10.142  1.00  0.00
ATOM   1394  N   ALA    86       0.588  -4.931 -11.954  1.00  0.00
ATOM   1395  H   ALA    86      -0.357  -4.803 -12.287  1.00  0.00
ATOM   1396  CA  ALA    86       1.649  -5.159 -12.941  1.00  0.00
ATOM   1397  HA  ALA    86       2.060  -6.129 -12.663  1.00  0.00
ATOM   1398  CB  ALA    86       1.060  -5.262 -14.351  1.00  0.00
ATOM   1399  HB1 ALA    86       0.652  -4.295 -14.646  1.00  0.00
ATOM   1400  HB2 ALA    86       1.841  -5.556 -15.051  1.00  0.00
ATOM   1401  HB3 ALA    86       0.266  -6.008 -14.359  1.00  0.00
ATOM   1402  C   ALA    86       2.802  -4.151 -12.909  1.00  0.00
ATOM   1403  O   ALA    86       3.956  -4.538 -13.043  1.00  0.00
ATOM   1404  N   LYS    87       2.490  -2.873 -12.716  1.00  0.00
ATOM   1405  H   LYS    87       1.528  -2.609 -12.560  1.00  0.00
ATOM   1406  CA  LYS    87       3.491  -1.809 -12.846  1.00  0.00
ATOM   1407  HA  LYS    87       4.247  -2.104 -13.573  1.00  0.00
ATOM   1408  CB  LYS    87       2.839  -0.498 -13.319  1.00  0.00
ATOM   1409  HB2 LYS    87       2.183  -0.173 -12.512  1.00  0.00
ATOM   1410  HB3 LYS    87       3.649   0.221 -13.441  1.00  0.00
ATOM   1411  CG  LYS    87       2.042  -0.591 -14.617  1.00  0.00
ATOM   1412  HG2 LYS    87       1.476  -1.523 -14.604  1.00  0.00
ATOM   1413  HG3 LYS    87       1.352   0.252 -14.654  1.00  0.00
ATOM   1414  CD  LYS    87       2.935  -0.563 -15.834  1.00  0.00
ATOM   1415  HD2 LYS    87       3.734   0.160 -15.667  1.00  0.00
ATOM   1416  HD3 LYS    87       3.367  -1.554 -15.976  1.00  0.00
ATOM   1417  CE  LYS    87       2.150  -0.172 -17.070  1.00  0.00
ATOM   1418  HE2 LYS    87       1.344  -0.892 -17.214  1.00  0.00
ATOM   1419  HE3 LYS    87       1.726   0.820 -16.915  1.00  0.00
ATOM   1420  NZ  LYS    87       3.020  -0.156 -18.275  1.00  0.00
ATOM   1421  HZ1 LYS    87       3.412  -1.076 -18.419  1.00  0.00
ATOM   1422  HZ2 LYS    87       2.472   0.107 -19.082  1.00  0.00
ATOM   1423  HZ3 LYS    87       3.766   0.511 -18.143  1.00  0.00
ATOM   1424  C   LYS    87       4.338  -1.550 -11.588  1.00  0.00
ATOM   1425  O   LYS    87       5.190  -0.658 -11.588  1.00  0.00
ATOM   1426  N   GLY    88       4.115  -2.320 -10.527  1.00  0.00
ATOM   1427  H   GLY    88       3.428  -3.060 -10.568  1.00  0.00
ATOM   1428  CA  GLY    88       4.850  -2.124  -9.275  1.00  0.00
ATOM   1429  HA2 GLY    88       4.705  -3.000  -8.642  1.00  0.00
ATOM   1430  HA3 GLY    88       5.910  -2.015  -9.505  1.00  0.00
ATOM   1431  C   GLY    88       4.379  -0.893  -8.527  1.00  0.00
ATOM   1432  O   GLY    88       3.257  -0.422  -8.745  1.00  0.00
ATOM   1433  N   SER    89       5.226  -0.367  -7.643  1.00  0.00
ATOM   1434  H   SER    89       6.125  -0.799  -7.482  1.00  0.00
ATOM   1435  CA  SER    89       4.849   0.784  -6.814  1.00  0.00
ATOM   1436  HA  SER    89       3.849   0.627  -6.410  1.00  0.00
ATOM   1437  CB  SER    89       5.826   0.973  -5.647  1.00  0.00
ATOM   1438  HB2 SER    89       5.349   1.599  -4.893  1.00  0.00
ATOM   1439  HB3 SER    89       6.048  -0.005  -5.218  1.00  0.00
ATOM   1440  OG  SER    89       7.031   1.585  -6.075  1.00  0.00
ATOM   1441  HG  SER    89       7.621   1.691  -5.326  1.00  0.00
ATOM   1442  C   SER    89       4.740   2.061  -7.640  1.00  0.00
ATOM   1443  O   SER    89       5.403   2.194  -8.675  1.00  0.00
ATOM   1444  N   LEU    90       3.892   2.986  -7.184  1.00  0.00
ATOM   1445  H   LEU    90       3.317   2.767  -6.383  1.00  0.00
ATOM   1446  CA  LEU    90       3.697   4.279  -7.848  1.00  0.00
ATOM   1447  HA  LEU    90       3.471   4.117  -8.902  1.00  0.00
ATOM   1448  CB  LEU    90       2.535   5.057  -7.211  1.00  0.00
ATOM   1449  HB2 LEU    90       1.677   4.457  -7.513  1.00  0.00
ATOM   1450  HB3 LEU    90       2.642   5.018  -6.127  1.00  0.00
ATOM   1451  CG  LEU    90       2.321   6.518  -7.653  1.00  0.00
ATOM   1452  HG  LEU    90       3.261   7.053  -7.521  1.00  0.00
ATOM   1453  CD1 LEU    90       1.877   6.619  -9.117  1.00  0.00
ATOM   1454 HD11 LEU    90       0.937   6.084  -9.250  1.00  0.00
ATOM   1455 HD12 LEU    90       1.739   7.667  -9.384  1.00  0.00
ATOM   1456 HD13 LEU    90       2.640   6.179  -9.760  1.00  0.00
ATOM   1457  CD2 LEU    90       1.340   7.230  -6.743  1.00  0.00
ATOM   1458 HD21 LEU    90       1.723   7.230  -5.723  1.00  0.00
ATOM   1459 HD22 LEU    90       1.210   8.258  -7.082  1.00  0.00
ATOM   1460 HD23 LEU    90       0.379   6.715  -6.770  1.00  0.00
ATOM   1461  C   LEU    90       4.980   5.114  -7.837  1.00  0.00
ATOM   1462  O   LEU    90       5.326   5.742  -8.841  1.00  0.00
ATOM   1463  N   LEU    91       5.675   5.111  -6.703  1.00  0.00
ATOM   1464  H   LEU    91       5.278   4.677  -5.882  1.00  0.00
ATOM   1465  CA  LEU    91       6.966   5.782  -6.576  1.00  0.00
ATOM   1466  HA  LEU    91       6.836   6.857  -6.704  1.00  0.00
ATOM   1467  CB  LEU    91       7.582   5.523  -5.184  1.00  0.00
ATOM   1468  HB2 LEU    91       6.873   6.026  -4.527  1.00  0.00
ATOM   1469  HB3 LEU    91       7.538   4.447  -5.011  1.00  0.00
ATOM   1470  CG  LEU    91       9.005   6.031  -4.888  1.00  0.00
ATOM   1471  HG  LEU    91       9.659   5.719  -5.702  1.00  0.00
ATOM   1472  CD1 LEU    91       9.043   7.551  -4.759  1.00  0.00
ATOM   1473 HD11 LEU    91       8.390   7.864  -3.945  1.00  0.00
ATOM   1474 HD12 LEU    91      10.063   7.872  -4.550  1.00  0.00
ATOM   1475 HD13 LEU    91       8.704   8.003  -5.691  1.00  0.00
ATOM   1476  CD2 LEU    91       9.565   5.383  -3.634  1.00  0.00
ATOM   1477 HD21 LEU    91       9.602   4.302  -3.769  1.00  0.00
ATOM   1478 HD22 LEU    91      10.570   5.760  -3.448  1.00  0.00
ATOM   1479 HD23 LEU    91       8.925   5.621  -2.784  1.00  0.00
ATOM   1480  C   LEU    91       7.927   5.342  -7.688  1.00  0.00
ATOM   1481  O   LEU    91       8.401   6.169  -8.461  1.00  0.00
ATOM   1482  N   ASP    92       8.195   4.040  -7.768  1.00  0.00
ATOM   1483  H   ASP    92       7.756   3.395  -7.127  1.00  0.00
ATOM   1484  CA  ASP    92       9.156   3.513  -8.731  1.00  0.00
ATOM   1485  HA  ASP    92      10.119   4.004  -8.594  1.00  0.00
ATOM   1486  CB  ASP    92       9.345   2.002  -8.541  1.00  0.00
ATOM   1487  HB2 ASP    92       8.354   1.554  -8.475  1.00  0.00
ATOM   1488  HB3 ASP    92       9.862   1.613  -9.419  1.00  0.00
ATOM   1489  CG  ASP    92      10.142   1.658  -7.290  1.00  0.00
ATOM   1490  OD1 ASP    92      10.861   2.533  -6.762  1.00  0.00
ATOM   1491  OD2 ASP    92      10.054   0.501  -6.836  1.00  0.00
ATOM   1492  C   ASP    92       8.704   3.811 -10.150  1.00  0.00
ATOM   1493  O   ASP    92       9.521   4.120 -11.024  1.00  0.00
ATOM   1494  N   PHE    93       7.392   3.721 -10.363  1.00  0.00
ATOM   1495  H   PHE    93       6.793   3.428  -9.604  1.00  0.00
ATOM   1496  CA  PHE    93       6.788   3.963 -11.662  1.00  0.00
ATOM   1497  HA  PHE    93       7.248   3.317 -12.410  1.00  0.00
ATOM   1498  CB  PHE    93       5.287   3.667 -11.616  1.00  0.00
ATOM   1499  HB2 PHE    93       5.129   2.633 -11.308  1.00  0.00
ATOM   1500  HB3 PHE    93       4.781   4.335 -10.919  1.00  0.00
ATOM   1501  CG  PHE    93       4.604   3.829 -12.936  1.00  0.00
ATOM   1502  CD1 PHE    93       4.666   2.820 -13.893  1.00  0.00
ATOM   1503  HD1 PHE    93       5.212   1.904 -13.666  1.00  0.00
ATOM   1504  CE1 PHE    93       4.040   2.970 -15.132  1.00  0.00
ATOM   1505  HE1 PHE    93       4.094   2.173 -15.873  1.00  0.00
ATOM   1506  CZ  PHE    93       3.344   4.143 -15.420  1.00  0.00
ATOM   1507  HZ  PHE    93       2.852   4.267 -16.384  1.00  0.00
ATOM   1508  CE2 PHE    93       3.280   5.161 -14.467  1.00  0.00
ATOM   1509  HE2 PHE    93       2.738   6.080 -14.685  1.00  0.00
ATOM   1510  CD2 PHE    93       3.910   5.000 -13.235  1.00  0.00
ATOM   1511  HD2 PHE    93       3.864   5.796 -12.492  1.00  0.00
ATOM   1512  C   PHE    93       7.038   5.393 -12.132  1.00  0.00
ATOM   1513  O   PHE    93       7.412   5.615 -13.291  1.00  0.00
ATOM   1514  N   LEU    94       6.838   6.352 -11.230  1.00  0.00
ATOM   1515  H   LEU    94       6.472   6.105 -10.322  1.00  0.00
ATOM   1516  CA  LEU    94       7.040   7.768 -11.534  1.00  0.00
ATOM   1517  HA  LEU    94       6.451   8.045 -12.409  1.00  0.00
ATOM   1518  CB  LEU    94       6.599   8.638 -10.351  1.00  0.00
ATOM   1519  HB2 LEU    94       7.076   8.154  -9.499  1.00  0.00
ATOM   1520  HB3 LEU    94       7.017   9.637 -10.481  1.00  0.00
ATOM   1521  CG  LEU    94       5.089   8.745 -10.100  1.00  0.00
ATOM   1522  HG  LEU    94       4.648   7.756 -10.221  1.00  0.00
ATOM   1523  CD1 LEU    94       4.793   9.264  -8.707  1.00  0.00
ATOM   1524 HD11 LEU    94       5.233  10.253  -8.586  1.00  0.00
ATOM   1525 HD12 LEU    94       3.714   9.326  -8.564  1.00  0.00
ATOM   1526 HD13 LEU    94       5.218   8.584  -7.968  1.00  0.00
ATOM   1527  CD2 LEU    94       4.424   9.619 -11.140  1.00  0.00
ATOM   1528 HD21 LEU    94       4.582   9.192 -12.130  1.00  0.00
ATOM   1529 HD22 LEU    94       3.354   9.677 -10.937  1.00  0.00
ATOM   1530 HD23 LEU    94       4.854  10.620 -11.104  1.00  0.00
ATOM   1531  C   LEU    94       8.483   8.089 -11.933  1.00  0.00
ATOM   1532  O   LEU    94       8.726   8.949 -12.791  1.00  0.00
ATOM   1533  N   LYS    95       9.425   7.382 -11.317  1.00  0.00
ATOM   1534  H   LYS    95       9.154   6.733 -10.592  1.00  0.00
ATOM   1535  CA  LYS    95      10.853   7.579 -11.575  1.00  0.00
ATOM   1536  HA  LYS    95      11.054   8.636 -11.753  1.00  0.00
ATOM   1537  CB  LYS    95      11.680   7.120 -10.373  1.00  0.00
ATOM   1538  HB2 LYS    95      11.583   6.037 -10.305  1.00  0.00
ATOM   1539  HB3 LYS    95      12.720   7.380 -10.575  1.00  0.00
ATOM   1540  CG  LYS    95      11.243   7.756  -9.048  1.00  0.00
ATOM   1541  HG2 LYS    95      10.916   8.775  -9.257  1.00  0.00
ATOM   1542  HG3 LYS    95      10.404   7.179  -8.660  1.00  0.00
ATOM   1543  CD  LYS    95      12.363   7.784  -8.012  1.00  0.00
ATOM   1544  HD2 LYS    95      13.293   8.022  -8.529  1.00  0.00
ATOM   1545  HD3 LYS    95      12.136   8.572  -7.293  1.00  0.00
ATOM   1546  CE  LYS    95      12.516   6.461  -7.281  1.00  0.00
ATOM   1547  HE2 LYS    95      11.631   6.293  -6.668  1.00  0.00
ATOM   1548  HE3 LYS    95      12.606   5.661  -8.015  1.00  0.00
ATOM   1549  NZ  LYS    95      13.724   6.477  -6.414  1.00  0.00
ATOM   1550  HZ1 LYS    95      13.641   7.218  -5.733  1.00  0.00
ATOM   1551  HZ2 LYS    95      13.808   5.590  -5.937  1.00  0.00
ATOM   1552  HZ3 LYS    95      14.545   6.633  -6.982  1.00  0.00
ATOM   1553  C   LYS    95      11.339   6.896 -12.859  1.00  0.00
ATOM   1554  O   LYS    95      12.400   7.240 -13.373  1.00  0.00
ATOM   1555  N   SER    96      10.566   5.939 -13.368  1.00  0.00
ATOM   1556  H   SER    96       9.741   5.646 -12.863  1.00  0.00
ATOM   1557  CA  SER    96      10.901   5.244 -14.610  1.00  0.00
ATOM   1558  HA  SER    96      11.961   4.987 -14.613  1.00  0.00
ATOM   1559  CB  SER    96      10.084   3.953 -14.748  1.00  0.00
ATOM   1560  HB2 SER    96      10.530   3.350 -15.538  1.00  0.00
ATOM   1561  HB3 SER    96      10.140   3.412 -13.803  1.00  0.00
ATOM   1562  OG  SER    96       8.724   4.216 -15.063  1.00  0.00
ATOM   1563  HG  SER    96       8.247   3.386 -15.140  1.00  0.00
ATOM   1564  C   SER    96      10.680   6.142 -15.827  1.00  0.00
ATOM   1565  O   SER    96       9.980   7.155 -15.740  1.00  0.00
ATOM   1566  N   ASP    97      11.270   5.760 -16.959  1.00  0.00
ATOM   1567  H   ASP    97      11.867   4.945 -16.955  1.00  0.00
ATOM   1568  CA  ASP    97      11.153   6.529 -18.200  1.00  0.00
ATOM   1569  HA  ASP    97      11.442   7.565 -18.017  1.00  0.00
ATOM   1570  CB  ASP    97      12.065   5.952 -19.290  1.00  0.00
ATOM   1571  HB2 ASP    97      11.940   4.869 -19.288  1.00  0.00
ATOM   1572  HB3 ASP    97      11.738   6.354 -20.249  1.00  0.00
ATOM   1573  CG  ASP    97      13.534   6.294 -19.070  1.00  0.00
ATOM   1574  OD1 ASP    97      13.830   7.184 -18.241  1.00  0.00
ATOM   1575  OD2 ASP    97      14.395   5.673 -19.731  1.00  0.00
ATOM   1576  C   ASP    97       9.721   6.609 -18.706  1.00  0.00
ATOM   1577  O   ASP    97       9.355   7.570 -19.380  1.00  0.00
ATOM   1578  N   GLU    98       8.924   5.596 -18.369  1.00  0.00
ATOM   1579  H   GLU    98       9.319   4.809 -17.874  1.00  0.00
ATOM   1580  CA  GLU    98       7.510   5.547 -18.731  1.00  0.00
ATOM   1581  HA  GLU    98       7.388   5.813 -19.781  1.00  0.00
ATOM   1582  CB  GLU    98       6.949   4.141 -18.515  1.00  0.00
ATOM   1583  HB2 GLU    98       7.450   3.479 -19.221  1.00  0.00
ATOM   1584  HB3 GLU    98       7.200   3.843 -17.497  1.00  0.00
ATOM   1585  CG  GLU    98       5.444   4.049 -18.714  1.00  0.00
ATOM   1586  HG2 GLU    98       4.968   4.591 -17.897  1.00  0.00
ATOM   1587  HG3 GLU    98       5.202   4.534 -19.660  1.00  0.00
ATOM   1588  CD  GLU    98       4.937   2.623 -18.735  1.00  0.00
ATOM   1589  OE1 GLU    98       5.759   1.686 -18.628  1.00  0.00
ATOM   1590  OE2 GLU    98       3.708   2.441 -18.862  1.00  0.00
ATOM   1591  C   GLU    98       6.689   6.555 -17.935  1.00  0.00
ATOM   1592  O   GLU    98       5.939   7.346 -18.512  1.00  0.00
ATOM   1593  N   GLY    99       6.830   6.506 -16.610  1.00  0.00
ATOM   1594  H   GLY    99       7.443   5.810 -16.209  1.00  0.00
ATOM   1595  CA  GLY    99       6.135   7.418 -15.707  1.00  0.00
ATOM   1596  HA2 GLY    99       5.063   7.318 -15.877  1.00  0.00
ATOM   1597  HA3 GLY    99       6.368   7.130 -14.682  1.00  0.00
ATOM   1598  C   GLY    99       6.535   8.864 -15.915  1.00  0.00
ATOM   1599  O   GLY    99       5.706   9.765 -15.789  1.00  0.00
ATOM   1600  N   GLY   100       7.807   9.080 -16.243  1.00  0.00
ATOM   1601  H   GLY   100       8.447   8.299 -16.262  1.00  0.00
ATOM   1602  CA  GLY   100       8.321  10.406 -16.577  1.00  0.00
ATOM   1603  HA2 GLY   100       8.110  11.069 -15.738  1.00  0.00
ATOM   1604  HA3 GLY   100       9.399  10.323 -16.712  1.00  0.00
ATOM   1605  C   GLY   100       7.710  10.995 -17.836  1.00  0.00
ATOM   1606  O   GLY   100       7.918  12.169 -18.134  1.00  0.00
ATOM   1607  N   LYS   101       6.961  10.176 -18.572  1.00  0.00
ATOM   1608  H   LYS   101       6.934   9.195 -18.332  1.00  0.00
ATOM   1609  CA  LYS   101       6.231  10.619 -19.763  1.00  0.00
ATOM   1610  HA  LYS   101       6.599  11.597 -20.075  1.00  0.00
ATOM   1611  CB  LYS   101       6.423   9.631 -20.920  1.00  0.00
ATOM   1612  HB2 LYS   101       6.179   8.642 -20.533  1.00  0.00
ATOM   1613  HB3 LYS   101       5.703   9.906 -21.691  1.00  0.00
ATOM   1614  CG  LYS   101       7.826   9.612 -21.518  1.00  0.00
ATOM   1615  HG2 LYS   101       8.068  10.612 -21.878  1.00  0.00
ATOM   1616  HG3 LYS   101       8.535   9.325 -20.741  1.00  0.00
ATOM   1617  CD  LYS   101       7.910   8.621 -22.675  1.00  0.00
ATOM   1618  HD2 LYS   101       7.637   7.636 -22.295  1.00  0.00
ATOM   1619  HD3 LYS   101       7.191   8.928 -23.435  1.00  0.00
ATOM   1620  CE  LYS   101       9.306   8.560 -23.290  1.00  0.00
ATOM   1621  HE2 LYS   101       9.215   8.141 -24.292  1.00  0.00
ATOM   1622  HE3 LYS   101       9.689   9.579 -23.356  1.00  0.00
ATOM   1623  NZ  LYS   101      10.247   7.727 -22.487  1.00  0.00
ATOM   1624  HZ1 LYS   101       9.893   6.783 -22.426  1.00  0.00
ATOM   1625  HZ2 LYS   101      11.153   7.718 -22.933  1.00  0.00
ATOM   1626  HZ3 LYS   101      10.333   8.115 -21.559  1.00  0.00
ATOM   1627  C   LYS   101       4.736  10.821 -19.480  1.00  0.00
ATOM   1628  O   LYS   101       3.999  11.335 -20.326  1.00  0.00
ATOM   1629  N   VAL   102       4.299  10.413 -18.290  1.00  0.00
ATOM   1630  H   VAL   102       4.940   9.937 -17.671  1.00  0.00
ATOM   1631  CA  VAL   102       2.908  10.571 -17.862  1.00  0.00
ATOM   1632  HA  VAL   102       2.210  10.403 -18.682  1.00  0.00
ATOM   1633  CB  VAL   102       2.556   9.604 -16.705  1.00  0.00
ATOM   1634  HB  VAL   102       3.332   9.672 -15.944  1.00  0.00
ATOM   1635  CG1 VAL   102       1.211   9.954 -16.090  1.00  0.00
ATOM   1636 HG11 VAL   102       0.433   9.885 -16.851  1.00  0.00
ATOM   1637 HG12 VAL   102       0.988   9.259 -15.281  1.00  0.00
ATOM   1638 HG13 VAL   102       1.244  10.970 -15.697  1.00  0.00
ATOM   1639  CG2 VAL   102       2.561   8.161 -17.193  1.00  0.00
ATOM   1640 HG21 VAL   102       3.550   7.909 -17.574  1.00  0.00
ATOM   1641 HG22 VAL   102       2.311   7.496 -16.366  1.00  0.00
ATOM   1642 HG23 VAL   102       1.825   8.043 -17.988  1.00  0.00
ATOM   1643  C   VAL   102       2.650  12.017 -17.443  1.00  0.00
ATOM   1644  O   VAL   102       3.260  12.508 -16.489  1.00  0.00
ATOM   1645  N   LEU   103       1.747  12.685 -18.159  1.00  0.00
ATOM   1646  H   LEU   103       1.283  12.217 -18.924  1.00  0.00
ATOM   1647  CA  LEU   103       1.489  14.117 -17.961  1.00  0.00
ATOM   1648  HA  LEU   103       2.411  14.617 -17.662  1.00  0.00
ATOM   1649  CB  LEU   103       0.979  14.763 -19.255  1.00  0.00
ATOM   1650  HB2 LEU   103       0.267  14.028 -19.628  1.00  0.00
ATOM   1651  HB3 LEU   103       0.453  15.685 -19.006  1.00  0.00
ATOM   1652  CG  LEU   103       2.029  15.050 -20.334  1.00  0.00
ATOM   1653  HG  LEU   103       2.650  14.164 -20.471  1.00  0.00
ATOM   1654  CD1 LEU   103       1.352  15.405 -21.652  1.00  0.00
ATOM   1655 HD11 LEU   103       0.732  16.291 -21.516  1.00  0.00
ATOM   1656 HD12 LEU   103       2.111  15.605 -22.409  1.00  0.00
ATOM   1657 HD13 LEU   103       0.728  14.572 -21.976  1.00  0.00
ATOM   1658  CD2 LEU   103       2.999  16.152 -19.903  1.00  0.00
ATOM   1659 HD21 LEU   103       3.516  15.846 -18.994  1.00  0.00
ATOM   1660 HD22 LEU   103       3.727  16.326 -20.694  1.00  0.00
ATOM   1661 HD23 LEU   103       2.444  17.070 -19.712  1.00  0.00
ATOM   1662  C   LEU   103       0.553  14.437 -16.794  1.00  0.00
ATOM   1663  O   LEU   103      -0.007  13.536 -16.163  1.00  0.00
ATOM   1664  N   LEU   104       0.388  15.733 -16.534  1.00  0.00
ATOM   1665  H   LEU   104       0.901  16.396 -17.097  1.00  0.00
ATOM   1666  CA  LEU   104      -0.364  16.237 -15.380  1.00  0.00
ATOM   1667  HA  LEU   104       0.032  15.798 -14.464  1.00  0.00
ATOM   1668  CB  LEU   104      -0.250  17.767 -15.281  1.00  0.00
ATOM   1669  HB2 LEU   104       0.809  17.933 -15.478  1.00  0.00
ATOM   1670  HB3 LEU   104      -0.841  18.205 -16.085  1.00  0.00
ATOM   1671  CG  LEU   104      -0.632  18.427 -13.947  1.00  0.00
ATOM   1672  HG  LEU   104      -1.698  18.269 -13.783  1.00  0.00
ATOM   1673  CD1 LEU   104       0.156  17.847 -12.772  1.00  0.00
ATOM   1674 HD11 LEU   104       1.222  18.005 -12.935  1.00  0.00
ATOM   1675 HD12 LEU   104      -0.148  18.343 -11.850  1.00  0.00
ATOM   1676 HD13 LEU   104      -0.045  16.779 -12.691  1.00  0.00
ATOM   1677  CD2 LEU   104      -0.451  19.934 -14.013  1.00  0.00
ATOM   1678 HD21 LEU   104      -1.086  20.343 -14.800  1.00  0.00
ATOM   1679 HD22 LEU   104      -0.729  20.377 -13.057  1.00  0.00
ATOM   1680 HD23 LEU   104       0.591  20.166 -14.232  1.00  0.00
ATOM   1681  C   LEU   104      -1.834  15.786 -15.280  1.00  0.00
ATOM   1682  O   LEU   104      -2.292  15.469 -14.175  1.00  0.00
ATOM   1683  N   PRO   105      -2.576  15.759 -16.410  1.00  0.00
ATOM   1684  CD  PRO   105      -2.254  16.179 -17.786  1.00  0.00
ATOM   1685  HD2 PRO   105      -1.203  15.977 -17.996  1.00  0.00
ATOM   1686  HD3 PRO   105      -2.448  17.246 -17.900  1.00  0.00
ATOM   1687  CG  PRO   105      -3.173  15.343 -18.610  1.00  0.00
ATOM   1688  HG2 PRO   105      -2.716  14.374 -18.810  1.00  0.00
ATOM   1689  HG3 PRO   105      -3.388  15.845 -19.553  1.00  0.00
ATOM   1690  CB  PRO   105      -4.418  15.202 -17.780  1.00  0.00
ATOM   1691  HB2 PRO   105      -4.875  14.234 -17.987  1.00  0.00
ATOM   1692  HB3 PRO   105      -5.144  15.994 -17.969  1.00  0.00
ATOM   1693  CA  PRO   105      -3.952  15.257 -16.315  1.00  0.00
ATOM   1694  HA  PRO   105      -4.526  15.966 -15.719  1.00  0.00
ATOM   1695  C   PRO   105      -4.031  13.872 -15.674  1.00  0.00
ATOM   1696  O   PRO   105      -4.882  13.637 -14.811  1.00  0.00
ATOM   1697  N   LYS   106      -3.133  12.978 -16.083  1.00  0.00
ATOM   1698  H   LYS   106      -2.474  13.236 -16.803  1.00  0.00
ATOM   1699  CA  LYS   106      -3.119  11.605 -15.594  1.00  0.00
ATOM   1700  HA  LYS   106      -4.140  11.232 -15.509  1.00  0.00
ATOM   1701  CB  LYS   106      -2.345  10.701 -16.564  1.00  0.00
ATOM   1702  HB2 LYS   106      -2.743  10.904 -17.558  1.00  0.00
ATOM   1703  HB3 LYS   106      -1.304  11.021 -16.517  1.00  0.00
ATOM   1704  CG  LYS   106      -2.429   9.202 -16.278  1.00  0.00
ATOM   1705  HG2 LYS   106      -1.722   8.694 -16.933  1.00  0.00
ATOM   1706  HG3 LYS   106      -2.142   9.041 -15.239  1.00  0.00
ATOM   1707  CD  LYS   106      -3.829   8.643 -16.510  1.00  0.00
ATOM   1708  HD2 LYS   106      -4.560   9.341 -16.103  1.00  0.00
ATOM   1709  HD3 LYS   106      -3.991   8.531 -17.582  1.00  0.00
ATOM   1710  CE  LYS   106      -3.985   7.290 -15.830  1.00  0.00
ATOM   1711  HE2 LYS   106      -3.461   6.549 -16.434  1.00  0.00
ATOM   1712  HE3 LYS   106      -3.517   7.354 -14.848  1.00  0.00
ATOM   1713  NZ  LYS   106      -5.409   6.885 -15.675  1.00  0.00
ATOM   1714  HZ1 LYS   106      -5.843   6.825 -16.585  1.00  0.00
ATOM   1715  HZ2 LYS   106      -5.455   5.984 -15.220  1.00  0.00
ATOM   1716  HZ3 LYS   106      -5.894   7.570 -15.114  1.00  0.00
ATOM   1717  C   LYS   106      -2.546  11.514 -14.179  1.00  0.00
ATOM   1718  O   LYS   106      -2.955  10.651 -13.395  1.00  0.00
ATOM   1719  N   LEU   107      -1.607  12.402 -13.852  1.00  0.00
ATOM   1720  H   LEU   107      -1.235  13.028 -14.552  1.00  0.00
ATOM   1721  CA  LEU   107      -1.041  12.456 -12.502  1.00  0.00
ATOM   1722  HA  LEU   107      -0.690  11.463 -12.220  1.00  0.00
ATOM   1723  CB  LEU   107       0.138  13.434 -12.420  1.00  0.00
ATOM   1724  HB2 LEU   107      -0.315  14.343 -12.816  1.00  0.00
ATOM   1725  HB3 LEU   107       0.345  13.565 -11.358  1.00  0.00
ATOM   1726  CG  LEU   107       1.449  13.150 -13.166  1.00  0.00
ATOM   1727  HG  LEU   107       1.231  12.979 -14.220  1.00  0.00
ATOM   1728  CD1 LEU   107       2.396  14.332 -13.030  1.00  0.00
ATOM   1729 HD11 LEU   107       2.615  14.503 -11.976  1.00  0.00
ATOM   1730 HD12 LEU   107       3.322  14.119 -13.563  1.00  0.00
ATOM   1731 HD13 LEU   107       1.930  15.222 -13.453  1.00  0.00
ATOM   1732  CD2 LEU   107       2.119  11.879 -12.681  1.00  0.00
ATOM   1733 HD21 LEU   107       1.451  11.033 -12.837  1.00  0.00
ATOM   1734 HD22 LEU   107       3.043  11.720 -13.238  1.00  0.00
ATOM   1735 HD23 LEU   107       2.347  11.971 -11.619  1.00  0.00
ATOM   1736  C   LEU   107      -2.120  12.841 -11.491  1.00  0.00
ATOM   1737  O   LEU   107      -2.200  12.264 -10.407  1.00  0.00
ATOM   1738  N   ILE   108      -2.953  13.813 -11.859  1.00  0.00
ATOM   1739  H   ILE   108      -2.754  14.336 -12.700  1.00  0.00
ATOM   1740  CA  ILE   108      -4.074  14.245 -11.024  1.00  0.00
ATOM   1741  HA  ILE   108      -3.768  14.345  -9.982  1.00  0.00
ATOM   1742  CB  ILE   108      -4.655  15.598 -11.525  1.00  0.00
ATOM   1743  HB  ILE   108      -4.541  15.637 -12.609  1.00  0.00
ATOM   1744  CG2 ILE   108      -6.144  15.760 -11.160  1.00  0.00
ATOM   1745 HG21 ILE   108      -6.259  15.722 -10.077  1.00  0.00
ATOM   1746 HG22 ILE   108      -6.508  16.719 -11.530  1.00  0.00
ATOM   1747 HG23 ILE   108      -6.720  14.954 -11.614  1.00  0.00
ATOM   1748  CG1 ILE   108      -3.828  16.749 -10.940  1.00  0.00
ATOM   1749 HG12 ILE   108      -4.171  16.899  -9.917  1.00  0.00
ATOM   1750 HG13 ILE   108      -2.789  16.420 -10.929  1.00  0.00
ATOM   1751  CD1 ILE   108      -3.937  18.046 -11.703  1.00  0.00
ATOM   1752 HD11 ILE   108      -4.976  18.375 -11.713  1.00  0.00
ATOM   1753 HD12 ILE   108      -3.321  18.805 -11.220  1.00  0.00
ATOM   1754 HD13 ILE   108      -3.593  17.896 -12.726  1.00  0.00
ATOM   1755  C   ILE   108      -5.134  13.145 -10.921  1.00  0.00
ATOM   1756  O   ILE   108      -5.790  12.997  -9.887  1.00  0.00
ATOM   1757  N   ASP   109      -5.274  12.370 -11.993  1.00  0.00
ATOM   1758  H   ASP   109      -4.823  12.636 -12.856  1.00  0.00
ATOM   1759  CA  ASP   109      -6.118  11.178 -11.992  1.00  0.00
ATOM   1760  HA  ASP   109      -7.130  11.438 -11.684  1.00  0.00
ATOM   1761  CB  ASP   109      -6.175  10.573 -13.396  1.00  0.00
ATOM   1762  HB2 ASP   109      -6.535  11.337 -14.085  1.00  0.00
ATOM   1763  HB3 ASP   109      -5.158  10.289 -13.668  1.00  0.00
ATOM   1764  CG  ASP   109      -7.077   9.356 -13.473  1.00  0.00
ATOM   1765  OD1 ASP   109      -8.315   9.526 -13.508  1.00  0.00
ATOM   1766  OD2 ASP   109      -6.542   8.226 -13.511  1.00  0.00
ATOM   1767  C   ASP   109      -5.613  10.150 -10.968  1.00  0.00
ATOM   1768  O   ASP   109      -6.402   9.607 -10.189  1.00  0.00
ATOM   1769  N   PHE   110      -4.303   9.903 -10.960  1.00  0.00
ATOM   1770  H   PHE   110      -3.715  10.328 -11.664  1.00  0.00
ATOM   1771  CA  PHE   110      -3.677   9.010  -9.977  1.00  0.00
ATOM   1772  HA  PHE   110      -3.999   7.985 -10.163  1.00  0.00
ATOM   1773  CB  PHE   110      -2.144   9.066 -10.068  1.00  0.00
ATOM   1774  HB2 PHE   110      -1.853  10.114 -10.141  1.00  0.00
ATOM   1775  HB3 PHE   110      -1.677   8.620  -9.190  1.00  0.00
ATOM   1776  CG  PHE   110      -1.556   8.369 -11.272  1.00  0.00
ATOM   1777  CD1 PHE   110      -2.228   7.327 -11.909  1.00  0.00
ATOM   1778  HD1 PHE   110      -3.205   7.020 -11.536  1.00  0.00
ATOM   1779  CE1 PHE   110      -1.667   6.681 -13.010  1.00  0.00
ATOM   1780  HE1 PHE   110      -2.212   5.881 -13.510  1.00  0.00
ATOM   1781  CZ  PHE   110      -0.411   7.060 -13.470  1.00  0.00
ATOM   1782  HZ  PHE   110       0.032   6.554 -14.328  1.00  0.00
ATOM   1783  CE2 PHE   110       0.281   8.087 -12.834  1.00  0.00
ATOM   1784  HE2 PHE   110       1.267   8.387 -13.189  1.00  0.00
ATOM   1785  CD2 PHE   110      -0.292   8.732 -11.739  1.00  0.00
ATOM   1786  HD2 PHE   110       0.248   9.533 -11.235  1.00  0.00
ATOM   1787  C   PHE   110      -4.093   9.375  -8.555  1.00  0.00
ATOM   1788  O   PHE   110      -4.586   8.534  -7.799  1.00  0.00
ATOM   1789  N   SER   111      -3.889  10.643  -8.209  1.00  0.00
ATOM   1790  H   SER   111      -3.513  11.280  -8.896  1.00  0.00
ATOM   1791  CA  SER   111      -4.122  11.141  -6.862  1.00  0.00
ATOM   1792  HA  SER   111      -3.593  10.521  -6.138  1.00  0.00
ATOM   1793  CB  SER   111      -3.614  12.573  -6.742  1.00  0.00
ATOM   1794  HB2 SER   111      -3.829  12.942  -5.739  1.00  0.00
ATOM   1795  HB3 SER   111      -2.537  12.582  -6.909  1.00  0.00
ATOM   1796  OG  SER   111      -4.243  13.400  -7.691  1.00  0.00
ATOM   1797  HG  SER   111      -3.912  14.297  -7.602  1.00  0.00
ATOM   1798  C   SER   111      -5.589  11.068  -6.461  1.00  0.00
ATOM   1799  O   SER   111      -5.905  10.830  -5.292  1.00  0.00
ATOM   1800  N   ALA   112      -6.476  11.275  -7.434  1.00  0.00
ATOM   1801  H   ALA   112      -6.157  11.584  -8.341  1.00  0.00
ATOM   1802  CA  ALA   112      -7.914  11.147  -7.213  1.00  0.00
ATOM   1803  HA  ALA   112      -8.176  11.754  -6.346  1.00  0.00
ATOM   1804  CB  ALA   112      -8.684  11.657  -8.411  1.00  0.00
ATOM   1805  HB1 ALA   112      -8.439  11.054  -9.285  1.00  0.00
ATOM   1806  HB2 ALA   112      -9.753  11.590  -8.212  1.00  0.00
ATOM   1807  HB3 ALA   112      -8.415  12.697  -8.600  1.00  0.00
ATOM   1808  C   ALA   112      -8.304   9.704  -6.890  1.00  0.00
ATOM   1809  O   ALA   112      -9.093   9.465  -5.977  1.00  0.00
ATOM   1810  N   GLN   113      -7.735   8.750  -7.625  1.00  0.00
ATOM   1811  H   GLN   113      -7.145   9.014  -8.402  1.00  0.00
ATOM   1812  CA  GLN   113      -7.955   7.320  -7.372  1.00  0.00
ATOM   1813  HA  GLN   113      -9.014   7.086  -7.487  1.00  0.00
ATOM   1814  CB  GLN   113      -7.157   6.468  -8.357  1.00  0.00
ATOM   1815  HB2 GLN   113      -6.121   6.795  -8.277  1.00  0.00
ATOM   1816  HB3 GLN   113      -7.240   5.438  -8.010  1.00  0.00
ATOM   1817  CG  GLN   113      -7.604   6.552  -9.807  1.00  0.00
ATOM   1818  HG2 GLN   113      -8.633   6.199  -9.877  1.00  0.00
ATOM   1819  HG3 GLN   113      -7.550   7.585 -10.151  1.00  0.00
ATOM   1820  CD  GLN   113      -6.735   5.695 -10.707  1.00  0.00
ATOM   1821  OE1 GLN   113      -6.560   4.501 -10.461  1.00  0.00
ATOM   1822  NE2 GLN   113      -6.175   6.300 -11.745  1.00  0.00
ATOM   1823 HE21 GLN   113      -5.587   5.774 -12.376  1.00  0.00
ATOM   1824 HE22 GLN   113      -6.340   7.284 -11.901  1.00  0.00
ATOM   1825  C   GLN   113      -7.561   6.928  -5.952  1.00  0.00
ATOM   1826  O   GLN   113      -8.199   6.080  -5.329  1.00  0.00
ATOM   1827  N   ILE   114      -6.498   7.551  -5.456  1.00  0.00
ATOM   1828  H   ILE   114      -6.001   8.197  -6.052  1.00  0.00
ATOM   1829  CA  ILE   114      -5.976   7.302  -4.116  1.00  0.00
ATOM   1830  HA  ILE   114      -6.003   6.240  -3.874  1.00  0.00
ATOM   1831  CB  ILE   114      -4.535   7.816  -4.000  1.00  0.00
ATOM   1832  HB  ILE   114      -4.497   8.844  -4.362  1.00  0.00
ATOM   1833  CG2 ILE   114      -4.054   7.770  -2.545  1.00  0.00
ATOM   1834 HG21 ILE   114      -4.090   6.743  -2.182  1.00  0.00
ATOM   1835 HG22 ILE   114      -3.030   8.139  -2.488  1.00  0.00
ATOM   1836 HG23 ILE   114      -4.700   8.396  -1.929  1.00  0.00
ATOM   1837  CG1 ILE   114      -3.618   6.985  -4.900  1.00  0.00
ATOM   1838 HG12 ILE   114      -3.370   6.079  -4.347  1.00  0.00
ATOM   1839 HG13 ILE   114      -4.199   6.722  -5.785  1.00  0.00
ATOM   1840  CD1 ILE   114      -2.339   7.686  -5.324  1.00  0.00
ATOM   1841 HD11 ILE   114      -1.758   7.948  -4.440  1.00  0.00
ATOM   1842 HD12 ILE   114      -1.753   7.022  -5.959  1.00  0.00
ATOM   1843 HD13 ILE   114      -2.587   8.592  -5.877  1.00  0.00
ATOM   1844  C   ILE   114      -6.875   7.957  -3.071  1.00  0.00
ATOM   1845  O   ILE   114      -7.166   7.370  -2.022  1.00  0.00
ATOM   1846  N   ALA   115      -7.318   9.176  -3.379  1.00  0.00
ATOM   1847  H   ALA   115      -6.941   9.642  -4.191  1.00  0.00
ATOM   1848  CA  ALA   115      -8.281   9.893  -2.557  1.00  0.00
ATOM   1849  HA  ALA   115      -7.883   9.979  -1.546  1.00  0.00
ATOM   1850  CB  ALA   115      -8.504  11.288  -3.111  1.00  0.00
ATOM   1851  HB1 ALA   115      -8.911  11.218  -4.119  1.00  0.00
ATOM   1852  HB2 ALA   115      -9.206  11.825  -2.472  1.00  0.00
ATOM   1853  HB3 ALA   115      -7.556  11.824  -3.138  1.00  0.00
ATOM   1854  C   ALA   115      -9.604   9.138  -2.463  1.00  0.00
ATOM   1855  O   ALA   115     -10.329   9.275  -1.474  1.00  0.00
ATOM   1856  N   GLU   116      -9.919   8.349  -3.491  1.00  0.00
ATOM   1857  H   GLU   116      -9.350   8.362  -4.326  1.00  0.00
ATOM   1858  CA  GLU   116     -11.114   7.508  -3.479  1.00  0.00
ATOM   1859  HA  GLU   116     -11.960   8.082  -3.101  1.00  0.00
ATOM   1860  CB  GLU   116     -11.451   7.010  -4.889  1.00  0.00
ATOM   1861  HB2 GLU   116     -11.405   7.871  -5.556  1.00  0.00
ATOM   1862  HB3 GLU   116     -10.682   6.291  -5.170  1.00  0.00
ATOM   1863  CG  GLU   116     -12.826   6.353  -5.000  1.00  0.00
ATOM   1864  HG2 GLU   116     -12.875   5.577  -4.237  1.00  0.00
ATOM   1865  HG3 GLU   116     -13.575   7.117  -4.789  1.00  0.00
ATOM   1866  CD  GLU   116     -13.098   5.741  -6.365  1.00  0.00
ATOM   1867  OE1 GLU   116     -12.392   6.081  -7.337  1.00  0.00
ATOM   1868  OE2 GLU   116     -14.032   4.915  -6.461  1.00  0.00
ATOM   1869  C   GLU   116     -10.936   6.332  -2.519  1.00  0.00
ATOM   1870  O   GLU   116     -11.816   6.050  -1.703  1.00  0.00
ATOM   1871  N   GLY   117      -9.795   5.655  -2.617  1.00  0.00
ATOM   1872  H   GLY   117      -9.130   5.901  -3.337  1.00  0.00
ATOM   1873  CA  GLY   117      -9.461   4.553  -1.712  1.00  0.00
ATOM   1874  HA2 GLY   117     -10.209   3.768  -1.825  1.00  0.00
ATOM   1875  HA3 GLY   117      -8.481   4.161  -1.983  1.00  0.00
ATOM   1876  C   GLY   117      -9.430   5.000  -0.262  1.00  0.00
ATOM   1877  O   GLY   117      -9.885   4.277   0.632  1.00  0.00
ATOM   1878  N   MET   118      -8.901   6.205  -0.042  1.00  0.00
ATOM   1879  H   MET   118      -8.475   6.698  -0.814  1.00  0.00
ATOM   1880  CA  MET   118      -8.846   6.815   1.286  1.00  0.00
ATOM   1881  HA  MET   118      -8.516   6.074   2.014  1.00  0.00
ATOM   1882  CB  MET   118      -7.866   7.991   1.307  1.00  0.00
ATOM   1883  HB2 MET   118      -8.143   8.635   0.472  1.00  0.00
ATOM   1884  HB3 MET   118      -8.041   8.519   2.245  1.00  0.00
ATOM   1885  CG  MET   118      -6.385   7.622   1.197  1.00  0.00
ATOM   1886  HG2 MET   118      -6.216   7.269   0.180  1.00  0.00
ATOM   1887  HG3 MET   118      -5.813   8.535   1.364  1.00  0.00
ATOM   1888  SD  MET   118      -5.836   6.359   2.362  1.00  0.00
ATOM   1889  CE  MET   118      -6.198   7.099   3.952  1.00  0.00
ATOM   1890  HE1 MET   118      -7.267   7.301   4.025  1.00  0.00
ATOM   1891  HE2 MET   118      -5.904   6.414   4.748  1.00  0.00
ATOM   1892  HE3 MET   118      -5.645   8.032   4.054  1.00  0.00
ATOM   1893  C   MET   118     -10.221   7.272   1.772  1.00  0.00
ATOM   1894  O   MET   118     -10.468   7.329   2.977  1.00  0.00
ATOM   1895  N   ALA   119     -11.111   7.594   0.836  1.00  0.00
ATOM   1896  H   ALA   119     -10.828   7.642  -0.133  1.00  0.00
ATOM   1897  CA  ALA   119     -12.487   7.945   1.172  1.00  0.00
ATOM   1898  HA  ALA   119     -12.481   8.703   1.955  1.00  0.00
ATOM   1899  CB  ALA   119     -13.213   8.504  -0.037  1.00  0.00
ATOM   1900  HB1 ALA   119     -13.235   7.753  -0.827  1.00  0.00
ATOM   1901  HB2 ALA   119     -14.233   8.769   0.241  1.00  0.00
ATOM   1902  HB3 ALA   119     -12.692   9.392  -0.396  1.00  0.00
ATOM   1903  C   ALA   119     -13.219   6.732   1.723  1.00  0.00
ATOM   1904  O   ALA   119     -14.110   6.872   2.565  1.00  0.00
ATOM   1905  N   TYR   120     -12.834   5.544   1.251  1.00  0.00
ATOM   1906  H   TYR   120     -12.153   5.496   0.507  1.00  0.00
ATOM   1907  CA  TYR   120     -13.421   4.295   1.735  1.00  0.00
ATOM   1908  HA  TYR   120     -14.505   4.398   1.788  1.00  0.00
ATOM   1909  CB  TYR   120     -13.085   3.128   0.797  1.00  0.00
ATOM   1910  HB2 TYR   120     -13.721   3.240  -0.082  1.00  0.00
ATOM   1911  HB3 TYR   120     -12.040   3.227   0.504  1.00  0.00
ATOM   1912  CG  TYR   120     -13.310   1.762   1.413  1.00  0.00
ATOM   1913  CD1 TYR   120     -14.589   1.219   1.511  1.00  0.00
ATOM   1914  HD1 TYR   120     -15.435   1.792   1.131  1.00  0.00
ATOM   1915  CE1 TYR   120     -14.797  -0.032   2.084  1.00  0.00
ATOM   1916  HE1 TYR   120     -15.803  -0.447   2.148  1.00  0.00
ATOM   1917  CZ  TYR   120     -13.720  -0.752   2.565  1.00  0.00
ATOM   1918  OH  TYR   120     -13.920  -1.988   3.133  1.00  0.00
ATOM   1919  HH  TYR   120     -14.843  -2.251   3.143  1.00  0.00
ATOM   1920  CE2 TYR   120     -12.440  -0.234   2.487  1.00  0.00
ATOM   1921  HE2 TYR   120     -11.593  -0.800   2.872  1.00  0.00
ATOM   1922  CD2 TYR   120     -12.238   1.016   1.912  1.00  0.00
ATOM   1923  HD2 TYR   120     -11.232   1.430   1.846  1.00  0.00
ATOM   1924  C   TYR   120     -12.945   3.994   3.152  1.00  0.00
ATOM   1925  O   TYR   120     -13.741   3.647   4.028  1.00  0.00
ATOM   1926  N   ILE   121     -11.635   4.128   3.348  1.00  0.00
ATOM   1927  H   ILE   121     -11.060   4.359   2.551  1.00  0.00
ATOM   1928  CA  ILE   121     -10.979   3.889   4.629  1.00  0.00
ATOM   1929  HA  ILE   121     -11.196   2.889   5.007  1.00  0.00
ATOM   1930  CB  ILE   121      -9.444   4.069   4.496  1.00  0.00
ATOM   1931  HB  ILE   121      -9.246   4.980   3.931  1.00  0.00
ATOM   1932  CG2 ILE   121      -8.782   4.170   5.871  1.00  0.00
ATOM   1933 HG21 ILE   121      -8.978   3.259   6.436  1.00  0.00
ATOM   1934 HG22 ILE   121      -7.706   4.296   5.748  1.00  0.00
ATOM   1935 HG23 ILE   121      -9.189   5.026   6.409  1.00  0.00
ATOM   1936  CG1 ILE   121      -8.856   2.909   3.687  1.00  0.00
ATOM   1937 HG12 ILE   121      -9.134   1.991   4.205  1.00  0.00
ATOM   1938 HG13 ILE   121      -9.337   2.933   2.709  1.00  0.00
ATOM   1939  CD1 ILE   121      -7.367   2.953   3.513  1.00  0.00
ATOM   1940 HD11 ILE   121      -6.885   2.928   4.490  1.00  0.00
ATOM   1941 HD12 ILE   121      -7.043   2.092   2.927  1.00  0.00
ATOM   1942 HD13 ILE   121      -7.088   3.870   2.994  1.00  0.00
ATOM   1943  C   ILE   121     -11.558   4.813   5.694  1.00  0.00
ATOM   1944  O   ILE   121     -11.834   4.390   6.821  1.00  0.00
ATOM   1945  N   GLU   122     -11.752   6.072   5.309  1.00  0.00
ATOM   1946  H   GLU   122     -11.414   6.347   4.398  1.00  0.00
ATOM   1947  CA  GLU   122     -12.394   7.079   6.139  1.00  0.00
ATOM   1948  HA  GLU   122     -11.836   7.231   7.063  1.00  0.00
ATOM   1949  CB  GLU   122     -12.428   8.396   5.367  1.00  0.00
ATOM   1950  HB2 GLU   122     -11.394   8.609   5.093  1.00  0.00
ATOM   1951  HB3 GLU   122     -13.009   8.200   4.466  1.00  0.00
ATOM   1952  CG  GLU   122     -13.012   9.586   6.095  1.00  0.00
ATOM   1953  HG2 GLU   122     -14.023   9.326   6.407  1.00  0.00
ATOM   1954  HG3 GLU   122     -12.406   9.806   6.974  1.00  0.00
ATOM   1955  CD  GLU   122     -13.059  10.806   5.195  1.00  0.00
ATOM   1956  OE1 GLU   122     -13.919  10.849   4.276  1.00  0.00
ATOM   1957  OE2 GLU   122     -12.226  11.716   5.395  1.00  0.00
ATOM   1958  C   GLU   122     -13.807   6.647   6.520  1.00  0.00
ATOM   1959  O   GLU   122     -14.194   6.713   7.685  1.00  0.00
ATOM   1960  N   ARG   123     -14.559   6.189   5.522  1.00  0.00
ATOM   1961  H   ARG   123     -14.139   6.118   4.606  1.00  0.00
ATOM   1962  CA  ARG   123     -15.957   5.796   5.676  1.00  0.00
ATOM   1963  HA  ARG   123     -16.525   6.581   6.176  1.00  0.00
ATOM   1964  CB  ARG   123     -16.556   5.567   4.293  1.00  0.00
ATOM   1965  HB2 ARG   123     -15.955   6.146   3.593  1.00  0.00
ATOM   1966  HB3 ARG   123     -16.443   4.504   4.076  1.00  0.00
ATOM   1967  CG  ARG   123     -18.007   5.956   4.152  1.00  0.00
ATOM   1968  HG2 ARG   123     -18.599   5.358   4.846  1.00  0.00
ATOM   1969  HG3 ARG   123     -18.112   7.012   4.403  1.00  0.00
ATOM   1970  CD  ARG   123     -18.498   5.721   2.737  1.00  0.00
ATOM   1971  HD2 ARG   123     -18.476   4.651   2.530  1.00  0.00
ATOM   1972  HD3 ARG   123     -19.522   6.085   2.655  1.00  0.00
ATOM   1973  NE  ARG   123     -17.675   6.408   1.742  1.00  0.00
ATOM   1974  HE  ARG   123     -17.718   7.417   1.733  1.00  0.00
ATOM   1975  CZ  ARG   123     -16.880   5.798   0.863  1.00  0.00
ATOM   1976  NH1 ARG   123     -16.795   4.474   0.838  1.00  0.00
ATOM   1977 HH11 ARG   123     -17.336   3.924   1.490  1.00  0.00
ATOM   1978 HH12 ARG   123     -16.189   4.023   0.168  1.00  0.00
ATOM   1979  NH2 ARG   123     -16.173   6.517   0.002  1.00  0.00
ATOM   1980 HH21 ARG   123     -16.239   7.525   0.016  1.00  0.00
ATOM   1981 HH22 ARG   123     -15.571   6.054  -0.664  1.00  0.00
ATOM   1982  C   ARG   123     -16.099   4.518   6.502  1.00  0.00
ATOM   1983  O   ARG   123     -17.130   4.283   7.134  1.00  0.00
ATOM   1984  N   LYS   124     -15.051   3.702   6.478  1.00  0.00
ATOM   1985  H   LYS   124     -14.262   3.961   5.903  1.00  0.00
ATOM   1986  CA  LYS   124     -15.010   2.419   7.175  1.00  0.00
ATOM   1987  HA  LYS   124     -16.009   1.992   7.252  1.00  0.00
ATOM   1988  CB  LYS   124     -14.121   1.450   6.374  1.00  0.00
ATOM   1989  HB2 LYS   124     -14.392   1.588   5.328  1.00  0.00
ATOM   1990  HB3 LYS   124     -13.095   1.783   6.531  1.00  0.00
ATOM   1991  CG  LYS   124     -14.238  -0.024   6.738  1.00  0.00
ATOM   1992  HG2 LYS   124     -13.383  -0.538   6.298  1.00  0.00
ATOM   1993  HG3 LYS   124     -14.186  -0.098   7.824  1.00  0.00
ATOM   1994  CD  LYS   124     -15.518  -0.666   6.250  1.00  0.00
ATOM   1995  HD2 LYS   124     -16.367  -0.042   6.531  1.00  0.00
ATOM   1996  HD3 LYS   124     -15.484  -0.763   5.164  1.00  0.00
ATOM   1997  CE  LYS   124     -15.670  -2.045   6.879  1.00  0.00
ATOM   1998  HE2 LYS   124     -14.751  -2.602   6.700  1.00  0.00
ATOM   1999  HE3 LYS   124     -15.813  -1.914   7.951  1.00  0.00
ATOM   2000  NZ  LYS   124     -16.822  -2.796   6.314  1.00  0.00
ATOM   2001  HZ1 LYS   124     -16.690  -2.918   5.320  1.00  0.00
ATOM   2002  HZ2 LYS   124     -16.884  -3.701   6.759  1.00  0.00
ATOM   2003  HZ3 LYS   124     -17.674  -2.280   6.480  1.00  0.00
ATOM   2004  C   LYS   124     -14.517   2.579   8.631  1.00  0.00
ATOM   2005  O   LYS   124     -14.477   1.607   9.391  1.00  0.00
ATOM   2006  N   ASN   125     -14.171   3.817   9.005  1.00  0.00
ATOM   2007  H   ASN   125     -14.169   4.526   8.286  1.00  0.00
ATOM   2008  CA  ASN   125     -13.643   4.169  10.339  1.00  0.00
ATOM   2009  HA  ASN   125     -13.438   5.240  10.368  1.00  0.00
ATOM   2010  CB  ASN   125     -14.633   3.829  11.458  1.00  0.00
ATOM   2011  HB2 ASN   125     -15.300   3.042  11.105  1.00  0.00
ATOM   2012  HB3 ASN   125     -14.079   3.472  12.326  1.00  0.00
ATOM   2013  CG  ASN   125     -15.468   5.018  11.874  1.00  0.00
ATOM   2014  OD1 ASN   125     -16.680   5.041  11.661  1.00  0.00
ATOM   2015  ND2 ASN   125     -14.821   6.021  12.470  1.00  0.00
ATOM   2016 HD21 ASN   125     -15.331   6.840  12.768  1.00  0.00
ATOM   2017 HD22 ASN   125     -13.824   5.957  12.620  1.00  0.00
ATOM   2018  C   ASN   125     -12.256   3.615  10.657  1.00  0.00
ATOM   2019  O   ASN   125     -11.937   3.326  11.815  1.00  0.00
ATOM   2020  N   TYR   126     -11.437   3.486   9.619  1.00  0.00
ATOM   2021  H   TYR   126     -11.781   3.695   8.693  1.00  0.00
ATOM   2022  CA  TYR   126     -10.075   2.991   9.754  1.00  0.00
ATOM   2023  HA  TYR   126      -9.908   2.642  10.773  1.00  0.00
ATOM   2024  CB  TYR   126      -9.831   1.820   8.786  1.00  0.00
ATOM   2025  HB2 TYR   126     -10.335   2.074   7.853  1.00  0.00
ATOM   2026  HB3 TYR   126      -8.757   1.756   8.613  1.00  0.00
ATOM   2027  CG  TYR   126     -10.343   0.482   9.288  1.00  0.00
ATOM   2028  CD1 TYR   126     -11.703   0.169   9.248  1.00  0.00
ATOM   2029  HD1 TYR   126     -12.397   0.906   8.842  1.00  0.00
ATOM   2030  CE1 TYR   126     -12.180  -1.052   9.712  1.00  0.00
ATOM   2031  HE1 TYR   126     -13.245  -1.279   9.669  1.00  0.00
ATOM   2032  CZ  TYR   126     -11.292  -1.985  10.230  1.00  0.00
ATOM   2033  OH  TYR   126     -11.764  -3.198  10.691  1.00  0.00
ATOM   2034  HH  TYR   126     -12.716  -3.287  10.605  1.00  0.00
ATOM   2035  CE2 TYR   126      -9.933  -1.702  10.286  1.00  0.00
ATOM   2036  HE2 TYR   126      -9.231  -2.430  10.692  1.00  0.00
ATOM   2037  CD2 TYR   126      -9.467  -0.469   9.814  1.00  0.00
ATOM   2038  HD2 TYR   126      -8.402  -0.238   9.853  1.00  0.00
ATOM   2039  C   TYR   126      -9.067   4.116   9.512  1.00  0.00
ATOM   2040  O   TYR   126      -9.434   5.200   9.057  1.00  0.00
ATOM   2041  N   ILE   127      -7.807   3.856   9.844  1.00  0.00
ATOM   2042  H   ILE   127      -7.610   3.038  10.402  1.00  0.00
ATOM   2043  CA  ILE   127      -6.698   4.750   9.510  1.00  0.00
ATOM   2044  HA  ILE   127      -6.975   5.439   8.711  1.00  0.00
ATOM   2045  CB  ILE   127      -6.180   5.563  10.743  1.00  0.00
ATOM   2046  HB  ILE   127      -5.224   6.021  10.490  1.00  0.00
ATOM   2047  CG2 ILE   127      -7.183   6.655  11.125  1.00  0.00
ATOM   2048 HG21 ILE   127      -8.139   6.198  11.379  1.00  0.00
ATOM   2049 HG22 ILE   127      -6.807   7.210  11.985  1.00  0.00
ATOM   2050 HG23 ILE   127      -7.318   7.335  10.284  1.00  0.00
ATOM   2051  CG1 ILE   127      -5.872   4.645  11.941  1.00  0.00
ATOM   2052 HG12 ILE   127      -6.805   4.150  12.211  1.00  0.00
ATOM   2053 HG13 ILE   127      -5.153   3.902  11.597  1.00  0.00
ATOM   2054  CD1 ILE   127      -5.308   5.371  13.165  1.00  0.00
ATOM   2055 HD11 ILE   127      -6.027   6.114  13.511  1.00  0.00
ATOM   2056 HD12 ILE   127      -5.120   4.650  13.961  1.00  0.00
ATOM   2057 HD13 ILE   127      -4.375   5.866  12.896  1.00  0.00
ATOM   2058  C   ILE   127      -5.577   3.926   8.876  1.00  0.00
ATOM   2059  O   ILE   127      -5.409   2.759   9.217  1.00  0.00
ATOM   2060  N   HIE   128      -4.832   4.525   7.946  1.00  0.00
ATOM   2061  H   HIE   128      -5.065   5.461   7.649  1.00  0.00
ATOM   2062  CA  HIE   128      -3.733   3.830   7.260  1.00  0.00
ATOM   2063  HA  HIE   128      -3.889   2.753   7.320  1.00  0.00
ATOM   2064  CB  HIE   128      -3.665   4.234   5.782  1.00  0.00
ATOM   2065  HB2 HIE   128      -4.655   4.193   5.330  1.00  0.00
ATOM   2066  HB3 HIE   128      -3.270   5.247   5.698  1.00  0.00
ATOM   2067  CG  HIE   128      -2.775   3.357   4.950  1.00  0.00
ATOM   2068  ND1 HIE   128      -1.427   3.591   4.798  1.00  0.00
ATOM   2069  CE1 HIE   128      -0.905   2.668   4.010  1.00  0.00
ATOM   2070  HE1 HIE   128       0.158   2.680   3.768  1.00  0.00
ATOM   2071  NE2 HIE   128      -1.869   1.841   3.643  1.00  0.00
ATOM   2072  HE2 HIE   128      -1.766   1.037   3.040  1.00  0.00
ATOM   2073  CD2 HIE   128      -3.049   2.250   4.216  1.00  0.00
ATOM   2074  HD2 HIE   128      -3.967   1.693   4.030  1.00  0.00
ATOM   2075  C   HIE   128      -2.380   4.055   7.948  1.00  0.00
ATOM   2076  O   HIE   128      -1.657   3.091   8.225  1.00  0.00
ATOM   2077  N   ARG   129      -2.052   5.325   8.212  1.00  0.00
ATOM   2078  H   ARG   129      -2.624   6.045   7.793  1.00  0.00
ATOM   2079  CA  ARG   129      -0.833   5.734   8.943  1.00  0.00
ATOM   2080  HA  ARG   129      -0.865   6.810   9.112  1.00  0.00
ATOM   2081  CB  ARG   129      -0.709   5.026  10.303  1.00  0.00
ATOM   2082  HB2 ARG   129      -0.624   3.960  10.094  1.00  0.00
ATOM   2083  HB3 ARG   129       0.216   5.382  10.757  1.00  0.00
ATOM   2084  CG  ARG   129      -1.866   5.263  11.262  1.00  0.00
ATOM   2085  HG2 ARG   129      -2.123   6.322  11.240  1.00  0.00
ATOM   2086  HG3 ARG   129      -2.721   4.676  10.925  1.00  0.00
ATOM   2087  CD  ARG   129      -1.500   4.857  12.686  1.00  0.00
ATOM   2088  HD2 ARG   129      -0.619   5.421  12.992  1.00  0.00
ATOM   2089  HD3 ARG   129      -2.334   5.104  13.343  1.00  0.00
ATOM   2090  NE  ARG   129      -1.211   3.433  12.812  1.00  0.00
ATOM   2091  HE  ARG   129      -1.359   2.866  11.990  1.00  0.00
ATOM   2092  CZ  ARG   129      -0.774   2.844  13.920  1.00  0.00
ATOM   2093  NH1 ARG   129      -0.557   3.552  15.025  1.00  0.00
ATOM   2094 HH11 ARG   129      -0.726   4.547  15.024  1.00  0.00
ATOM   2095 HH12 ARG   129      -0.225   3.090  15.859  1.00  0.00
ATOM   2096  NH2 ARG   129      -0.551   1.539  13.920  1.00  0.00
ATOM   2097 HH21 ARG   129      -0.714   1.001  13.081  1.00  0.00
ATOM   2098 HH22 ARG   129      -0.219   1.087  14.760  1.00  0.00
ATOM   2099  C   ARG   129       0.483   5.606   8.166  1.00  0.00
ATOM   2100  O   ARG   129       1.518   6.092   8.623  1.00  0.00
ATOM   2101  N   ASP   130       0.437   4.983   6.992  1.00  0.00
ATOM   2102  H   ASP   130      -0.443   4.616   6.661  1.00  0.00
ATOM   2103  CA  ASP   130       1.635   4.755   6.178  1.00  0.00
ATOM   2104  HA  ASP   130       2.443   5.409   6.505  1.00  0.00
ATOM   2105  CB  ASP   130       2.093   3.294   6.332  1.00  0.00
ATOM   2106  HB2 ASP   130       1.887   2.995   7.360  1.00  0.00
ATOM   2107  HB3 ASP   130       1.496   2.687   5.651  1.00  0.00
ATOM   2108  CG  ASP   130       3.583   3.086   6.029  1.00  0.00
ATOM   2109  OD1 ASP   130       4.298   4.044   5.652  1.00  0.00
ATOM   2110  OD2 ASP   130       4.043   1.934   6.169  1.00  0.00
ATOM   2111  C   ASP   130       1.351   5.095   4.706  1.00  0.00
ATOM   2112  O   ASP   130       1.706   4.334   3.800  1.00  0.00
ATOM   2113  N   LEU   131       0.703   6.241   4.477  1.00  0.00
ATOM   2114  H   LEU   131       0.427   6.826   5.253  1.00  0.00
ATOM   2115  CA  LEU   131       0.271   6.627   3.128  1.00  0.00
ATOM   2116  HA  LEU   131       0.112   5.729   2.531  1.00  0.00
ATOM   2117  CB  LEU   131      -1.040   7.435   3.161  1.00  0.00
ATOM   2118  HB2 LEU   131      -1.730   6.731   3.626  1.00  0.00
ATOM   2119  HB3 LEU   131      -0.911   8.300   3.812  1.00  0.00
ATOM   2120  CG  LEU   131      -1.610   7.892   1.805  1.00  0.00
ATOM   2121  HG  LEU   131      -0.823   8.432   1.279  1.00  0.00
ATOM   2122  CD1 LEU   131      -2.097   6.722   0.935  1.00  0.00
ATOM   2123 HD11 LEU   131      -2.885   6.182   1.460  1.00  0.00
ATOM   2124 HD12 LEU   131      -2.488   7.107  -0.007  1.00  0.00
ATOM   2125 HD13 LEU   131      -1.266   6.047   0.734  1.00  0.00
ATOM   2126  CD2 LEU   131      -2.714   8.906   1.999  1.00  0.00
ATOM   2127 HD21 LEU   131      -2.322   9.776   2.526  1.00  0.00
ATOM   2128 HD22 LEU   131      -3.101   9.213   1.027  1.00  0.00
ATOM   2129 HD23 LEU   131      -3.519   8.460   2.584  1.00  0.00
ATOM   2130  C   LEU   131       1.355   7.379   2.367  1.00  0.00
ATOM   2131  O   LEU   131       1.625   8.545   2.641  1.00  0.00
ATOM   2132  N   ARG   132       1.972   6.697   1.412  1.00  0.00
ATOM   2133  H   ARG   132       1.751   5.720   1.276  1.00  0.00
ATOM   2134  CA  ARG   132       3.034   7.286   0.601  1.00  0.00
ATOM   2135  HA  ARG   132       2.789   8.324   0.377  1.00  0.00
ATOM   2136  CB  ARG   132       4.376   7.247   1.344  1.00  0.00
ATOM   2137  HB2 ARG   132       5.087   7.768   0.703  1.00  0.00
ATOM   2138  HB3 ARG   132       4.227   7.818   2.260  1.00  0.00
ATOM   2139  CG  ARG   132       4.922   5.860   1.689  1.00  0.00
ATOM   2140  HG2 ARG   132       4.096   5.195   1.939  1.00  0.00
ATOM   2141  HG3 ARG   132       5.465   5.459   0.833  1.00  0.00
ATOM   2142  CD  ARG   132       5.862   5.969   2.879  1.00  0.00
ATOM   2143  HD2 ARG   132       6.399   6.915   2.807  1.00  0.00
ATOM   2144  HD3 ARG   132       5.264   5.959   3.791  1.00  0.00
ATOM   2145  NE  ARG   132       6.833   4.884   2.945  1.00  0.00
ATOM   2146  HE  ARG   132       6.487   3.979   3.230  1.00  0.00
ATOM   2147  CZ  ARG   132       8.127   5.008   2.662  1.00  0.00
ATOM   2148  NH1 ARG   132       8.634   6.177   2.287  1.00  0.00
ATOM   2149 HH11 ARG   132       8.033   6.985   2.213  1.00  0.00
ATOM   2150 HH12 ARG   132       9.619   6.252   2.076  1.00  0.00
ATOM   2151  NH2 ARG   132       8.922   3.949   2.753  1.00  0.00
ATOM   2152 HH21 ARG   132       8.540   3.057   3.035  1.00  0.00
ATOM   2153 HH22 ARG   132       9.905   4.039   2.539  1.00  0.00
ATOM   2154  C   ARG   132       3.116   6.583  -0.749  1.00  0.00
ATOM   2155  O   ARG   132       2.580   5.481  -0.905  1.00  0.00
ATOM   2156  N   ALA   133       3.785   7.224  -1.711  1.00  0.00
ATOM   2157  H   ALA   133       4.186   8.127  -1.502  1.00  0.00
ATOM   2158  CA  ALA   133       3.879   6.723  -3.087  1.00  0.00
ATOM   2159  HA  ALA   133       2.857   6.659  -3.458  1.00  0.00
ATOM   2160  CB  ALA   133       4.657   7.692  -3.968  1.00  0.00
ATOM   2161  HB1 ALA   133       5.685   7.760  -3.614  1.00  0.00
ATOM   2162  HB2 ALA   133       4.650   7.333  -4.997  1.00  0.00
ATOM   2163  HB3 ALA   133       4.192   8.677  -3.924  1.00  0.00
ATOM   2164  C   ALA   133       4.481   5.333  -3.171  1.00  0.00
ATOM   2165  O   ALA   133       4.153   4.571  -4.083  1.00  0.00
ATOM   2166  N   ALA   134       5.356   5.002  -2.221  1.00  0.00
ATOM   2167  H   ALA   134       5.653   5.696  -1.551  1.00  0.00
ATOM   2168  CA  ALA   134       5.970   3.676  -2.165  1.00  0.00
ATOM   2169  HA  ALA   134       6.365   3.453  -3.156  1.00  0.00
ATOM   2170  CB  ALA   134       7.125   3.654  -1.161  1.00  0.00
ATOM   2171  HB1 ALA   134       6.744   3.866  -0.162  1.00  0.00
ATOM   2172  HB2 ALA   134       7.595   2.670  -1.169  1.00  0.00
ATOM   2173  HB3 ALA   134       7.861   4.409  -1.437  1.00  0.00
ATOM   2174  C   ALA   134       4.947   2.593  -1.829  1.00  0.00
ATOM   2175  O   ALA   134       5.163   1.420  -2.134  1.00  0.00
ATOM   2176  N   ASN   135       3.837   2.997  -1.212  1.00  0.00
ATOM   2177  H   ASN   135       3.727   3.980  -1.007  1.00  0.00
ATOM   2178  CA  ASN   135       2.808   2.069  -0.737  1.00  0.00
ATOM   2179  HA  ASN   135       3.147   1.042  -0.874  1.00  0.00
ATOM   2180  CB  ASN   135       2.523   2.296   0.752  1.00  0.00
ATOM   2181  HB2 ASN   135       2.268   3.345   0.901  1.00  0.00
ATOM   2182  HB3 ASN   135       1.681   1.672   1.053  1.00  0.00
ATOM   2183  CG  ASN   135       3.713   1.958   1.628  1.00  0.00
ATOM   2184  OD1 ASN   135       4.573   1.167   1.242  1.00  0.00
ATOM   2185  ND2 ASN   135       3.764   2.551   2.814  1.00  0.00
ATOM   2186 HD21 ASN   135       4.535   2.361   3.438  1.00  0.00
ATOM   2187 HD22 ASN   135       3.031   3.190   3.088  1.00  0.00
ATOM   2188  C   ASN   135       1.522   2.153  -1.538  1.00  0.00
ATOM   2189  O   ASN   135       0.444   1.817  -1.047  1.00  0.00
ATOM   2190  N   VAL   136       1.650   2.618  -2.774  1.00  0.00
ATOM   2191  H   VAL   136       2.540   3.003  -3.055  1.00  0.00
ATOM   2192  CA  VAL   136       0.563   2.614  -3.742  1.00  0.00
ATOM   2193  HA  VAL   136      -0.332   2.126  -3.357  1.00  0.00
ATOM   2194  CB  VAL   136       0.192   4.060  -4.179  1.00  0.00
ATOM   2195  HB  VAL   136       1.112   4.586  -4.436  1.00  0.00
ATOM   2196  CG1 VAL   136      -0.753   4.070  -5.380  1.00  0.00
ATOM   2197 HG11 VAL   136      -1.673   3.545  -5.123  1.00  0.00
ATOM   2198 HG12 VAL   136      -0.986   5.099  -5.651  1.00  0.00
ATOM   2199 HG13 VAL   136      -0.275   3.572  -6.223  1.00  0.00
ATOM   2200  CG2 VAL   136      -0.421   4.833  -3.009  1.00  0.00
ATOM   2201 HG21 VAL   136       0.296   4.884  -2.190  1.00  0.00
ATOM   2202 HG22 VAL   136      -0.674   5.843  -3.333  1.00  0.00
ATOM   2203 HG23 VAL   136      -1.323   4.324  -2.670  1.00  0.00
ATOM   2204  C   VAL   136       1.078   1.794  -4.917  1.00  0.00
ATOM   2205  O   VAL   136       2.251   1.888  -5.271  1.00  0.00
ATOM   2206  N   LEU   137       0.222   0.969  -5.502  1.00  0.00
ATOM   2207  H   LEU   137      -0.723   0.866  -5.160  1.00  0.00
ATOM   2208  CA  LEU   137       0.656   0.118  -6.604  1.00  0.00
ATOM   2209  HA  LEU   137       1.696   0.335  -6.848  1.00  0.00
ATOM   2210  CB  LEU   137       0.540  -1.358  -6.225  1.00  0.00
ATOM   2211  HB2 LEU   137      -0.506  -1.466  -5.936  1.00  0.00
ATOM   2212  HB3 LEU   137       0.728  -1.938  -7.129  1.00  0.00
ATOM   2213  CG  LEU   137       1.436  -1.870  -5.096  1.00  0.00
ATOM   2214  HG  LEU   137       1.453  -1.142  -4.285  1.00  0.00
ATOM   2215  CD1 LEU   137       0.894  -3.178  -4.583  1.00  0.00
ATOM   2216 HD11 LEU   137       0.877  -3.907  -5.393  1.00  0.00
ATOM   2217 HD12 LEU   137       1.531  -3.545  -3.778  1.00  0.00
ATOM   2218 HD13 LEU   137      -0.118  -3.030  -4.206  1.00  0.00
ATOM   2219  CD2 LEU   137       2.877  -2.041  -5.541  1.00  0.00
ATOM   2220 HD21 LEU   137       3.270  -1.081  -5.876  1.00  0.00
ATOM   2221 HD22 LEU   137       3.475  -2.406  -4.705  1.00  0.00
ATOM   2222 HD23 LEU   137       2.922  -2.758  -6.360  1.00  0.00
ATOM   2223  C   LEU   137      -0.124   0.419  -7.875  1.00  0.00
ATOM   2224  O   LEU   137      -1.286   0.824  -7.815  1.00  0.00
ATOM   2225  N   VAL   138       0.527   0.226  -9.020  1.00  0.00
ATOM   2226  H   VAL   138       1.483  -0.099  -8.996  1.00  0.00
ATOM   2227  CA  VAL   138      -0.061   0.552 -10.320  1.00  0.00
ATOM   2228  HA  VAL   138      -1.057   0.983 -10.214  1.00  0.00
ATOM   2229  CB  VAL   138       0.831   1.549 -11.104  1.00  0.00
ATOM   2230  HB  VAL   138       1.782   1.067 -11.329  1.00  0.00
ATOM   2231  CG1 VAL   138       0.160   1.977 -12.401  1.00  0.00
ATOM   2232 HG11 VAL   138      -0.791   2.460 -12.177  1.00  0.00
ATOM   2233 HG12 VAL   138       0.805   2.676 -12.932  1.00  0.00
ATOM   2234 HG13 VAL   138      -0.017   1.101 -13.025  1.00  0.00
ATOM   2235  CG2 VAL   138       1.153   2.773 -10.248  1.00  0.00
ATOM   2236 HG21 VAL   138       1.682   2.459  -9.349  1.00  0.00
ATOM   2237 HG22 VAL   138       1.779   3.460 -10.817  1.00  0.00
ATOM   2238 HG23 VAL   138       0.227   3.275  -9.967  1.00  0.00
ATOM   2239  C   VAL   138      -0.322  -0.714 -11.148  1.00  0.00
ATOM   2240  O   VAL   138       0.554  -1.574 -11.276  1.00  0.00
ATOM   2241  N   SER   139      -1.533  -0.828 -11.691  1.00  0.00
ATOM   2242  H   SER   139      -2.244  -0.142 -11.483  1.00  0.00
ATOM   2243  CA  SER   139      -1.891  -1.961 -12.544  1.00  0.00
ATOM   2244  HA  SER   139      -1.337  -2.845 -12.228  1.00  0.00
ATOM   2245  CB  SER   139      -3.391  -2.265 -12.452  1.00  0.00
ATOM   2246  HB2 SER   139      -3.583  -3.214 -12.951  1.00  0.00
ATOM   2247  HB3 SER   139      -3.663  -2.347 -11.400  1.00  0.00
ATOM   2248  OG  SER   139      -4.163  -1.246 -13.061  1.00  0.00
ATOM   2249  HG  SER   139      -5.095  -1.464 -12.987  1.00  0.00
ATOM   2250  C   SER   139      -1.491  -1.686 -13.990  1.00  0.00
ATOM   2251  O   SER   139      -1.083  -0.572 -14.322  1.00  0.00
ATOM   2252  N   GLU   140      -1.611  -2.704 -14.841  1.00  0.00
ATOM   2253  H   GLU   140      -1.841  -3.621 -14.487  1.00  0.00
ATOM   2254  CA  GLU   140      -1.342  -2.562 -16.270  1.00  0.00
ATOM   2255  HA  GLU   140      -0.300  -2.281 -16.423  1.00  0.00
ATOM   2256  CB  GLU   140      -1.608  -3.884 -17.002  1.00  0.00
ATOM   2257  HB2 GLU   140      -0.931  -4.621 -16.569  1.00  0.00
ATOM   2258  HB3 GLU   140      -2.638  -4.163 -16.779  1.00  0.00
ATOM   2259  CG  GLU   140      -1.409  -3.838 -18.523  1.00  0.00
ATOM   2260  HG2 GLU   140      -1.897  -4.720 -18.937  1.00  0.00
ATOM   2261  HG3 GLU   140      -1.913  -2.941 -18.883  1.00  0.00
ATOM   2262  CD  GLU   140       0.056  -3.812 -18.966  1.00  0.00
ATOM   2263  OE1 GLU   140       0.964  -3.590 -18.129  1.00  0.00
ATOM   2264  OE2 GLU   140       0.299  -4.018 -20.175  1.00  0.00
ATOM   2265  C   GLU   140      -2.171  -1.426 -16.870  1.00  0.00
ATOM   2266  O   GLU   140      -1.638  -0.563 -17.570  1.00  0.00
ATOM   2267  N   SER   141      -3.467  -1.421 -16.565  1.00  0.00
ATOM   2268  H   SER   141      -3.839  -2.190 -16.027  1.00  0.00
ATOM   2269  CA  SER   141      -4.395  -0.393 -17.037  1.00  0.00
ATOM   2270  HA  SER   141      -4.204  -0.169 -18.086  1.00  0.00
ATOM   2271  CB  SER   141      -5.839  -0.889 -16.896  1.00  0.00
ATOM   2272  HB2 SER   141      -6.513  -0.095 -17.218  1.00  0.00
ATOM   2273  HB3 SER   141      -5.971  -1.760 -17.539  1.00  0.00
ATOM   2274  OG  SER   141      -6.132  -1.244 -15.552  1.00  0.00
ATOM   2275  HG  SER   141      -7.039  -1.551 -15.492  1.00  0.00
ATOM   2276  C   SER   141      -4.218   0.947 -16.308  1.00  0.00
ATOM   2277  O   SER   141      -5.080   1.825 -16.395  1.00  0.00
ATOM   2278  N   LEU   142      -3.097   1.095 -15.601  1.00  0.00
ATOM   2279  H   LEU   142      -2.520   0.273 -15.490  1.00  0.00
ATOM   2280  CA  LEU   142      -2.744   2.309 -14.832  1.00  0.00
ATOM   2281  HA  LEU   142      -1.878   2.096 -14.206  1.00  0.00
ATOM   2282  CB  LEU   142      -2.404   3.493 -15.755  1.00  0.00
ATOM   2283  HB2 LEU   142      -3.368   3.674 -16.231  1.00  0.00
ATOM   2284  HB3 LEU   142      -2.148   4.342 -15.121  1.00  0.00
ATOM   2285  CG  LEU   142      -1.324   3.317 -16.835  1.00  0.00
ATOM   2286  HG  LEU   142      -1.617   2.502 -17.497  1.00  0.00
ATOM   2287  CD1 LEU   142      -1.160   4.603 -17.651  1.00  0.00
ATOM   2288 HD11 LEU   142      -0.867   5.419 -16.990  1.00  0.00
ATOM   2289 HD12 LEU   142      -0.392   4.457 -18.410  1.00  0.00
ATOM   2290 HD13 LEU   142      -2.105   4.850 -18.135  1.00  0.00
ATOM   2291  CD2 LEU   142       0.017   2.873 -16.253  1.00  0.00
ATOM   2292 HD21 LEU   142      -0.107   1.918 -15.743  1.00  0.00
ATOM   2293 HD22 LEU   142       0.744   2.763 -17.057  1.00  0.00
ATOM   2294 HD23 LEU   142       0.371   3.621 -15.543  1.00  0.00
ATOM   2295  C   LEU   142      -3.751   2.722 -13.743  1.00  0.00
ATOM   2296  O   LEU   142      -3.997   3.914 -13.531  1.00  0.00
ATOM   2297  N   MET   143      -4.325   1.732 -13.062  1.00  0.00
ATOM   2298  H   MET   143      -4.209   0.779 -13.376  1.00  0.00
ATOM   2299  CA  MET   143      -5.137   1.977 -11.875  1.00  0.00
ATOM   2300  HA  MET   143      -5.641   2.938 -11.975  1.00  0.00
ATOM   2301  CB  MET   143      -6.198   0.884 -11.684  1.00  0.00
ATOM   2302  HB2 MET   143      -5.654  -0.039 -11.487  1.00  0.00
ATOM   2303  HB3 MET   143      -6.770   1.164 -10.799  1.00  0.00
ATOM   2304  CG  MET   143      -7.146   0.674 -12.855  1.00  0.00
ATOM   2305  HG2 MET   143      -6.541   0.541 -13.751  1.00  0.00
ATOM   2306  HG3 MET   143      -7.713  -0.237 -12.662  1.00  0.00
ATOM   2307  SD  MET   143      -8.291   2.043 -13.109  1.00  0.00
ATOM   2308  CE  MET   143      -9.403   1.327 -14.321  1.00  0.00
ATOM   2309  HE1 MET   143      -9.872   0.436 -13.902  1.00  0.00
ATOM   2310  HE2 MET   143     -10.172   2.053 -14.583  1.00  0.00
ATOM   2311  HE3 MET   143      -8.841   1.055 -15.214  1.00  0.00
ATOM   2312  C   MET   143      -4.222   2.015 -10.651  1.00  0.00
ATOM   2313  O   MET   143      -3.383   1.130 -10.471  1.00  0.00
ATOM   2314  N   CYS   144      -4.383   3.040  -9.819  1.00  0.00
ATOM   2315  H   CYS   144      -5.021   3.786 -10.057  1.00  0.00
ATOM   2316  CA  CYS   144      -3.642   3.137  -8.566  1.00  0.00
ATOM   2317  HA  CYS   144      -2.685   2.626  -8.664  1.00  0.00
ATOM   2318  CB  CYS   144      -3.381   4.593  -8.208  1.00  0.00
ATOM   2319  HB2 CYS   144      -4.244   5.209  -8.461  1.00  0.00
ATOM   2320  HB3 CYS   144      -3.165   4.691  -7.144  1.00  0.00
ATOM   2321  SG  CYS   144      -1.992   5.313  -9.063  1.00  0.00
ATOM   2322  HG  CYS   144      -2.095   6.517  -8.506  1.00  0.00
ATOM   2323  C   CYS   144      -4.414   2.479  -7.437  1.00  0.00
ATOM   2324  O   CYS   144      -5.614   2.704  -7.280  1.00  0.00
ATOM   2325  N   LYS   145      -3.724   1.671  -6.646  1.00  0.00
ATOM   2326  H   LYS   145      -2.760   1.452  -6.852  1.00  0.00
ATOM   2327  CA  LYS   145      -4.356   1.009  -5.516  1.00  0.00
ATOM   2328  HA  LYS   145      -5.274   1.533  -5.248  1.00  0.00
ATOM   2329  CB  LYS   145      -4.703  -0.439  -5.864  1.00  0.00
ATOM   2330  HB2 LYS   145      -3.775  -0.944  -6.131  1.00  0.00
ATOM   2331  HB3 LYS   145      -5.122  -0.899  -4.969  1.00  0.00
ATOM   2332  CG  LYS   145      -5.690  -0.563  -7.002  1.00  0.00
ATOM   2333  HG2 LYS   145      -6.489   0.161  -6.841  1.00  0.00
ATOM   2334  HG3 LYS   145      -5.170  -0.328  -7.931  1.00  0.00
ATOM   2335  CD  LYS   145      -6.276  -1.947  -7.092  1.00  0.00
ATOM   2336  HD2 LYS   145      -5.469  -2.673  -7.182  1.00  0.00
ATOM   2337  HD3 LYS   145      -6.850  -2.152  -6.188  1.00  0.00
ATOM   2338  CE  LYS   145      -7.187  -2.051  -8.303  1.00  0.00
ATOM   2339  HE2 LYS   145      -7.621  -1.071  -8.504  1.00  0.00
ATOM   2340  HE3 LYS   145      -6.598  -2.370  -9.163  1.00  0.00
ATOM   2341  NZ  LYS   145      -8.269  -3.029  -8.056  1.00  0.00
ATOM   2342  HZ1 LYS   145      -8.815  -2.732  -7.260  1.00  0.00
ATOM   2343  HZ2 LYS   145      -8.864  -3.085  -8.870  1.00  0.00
ATOM   2344  HZ3 LYS   145      -7.867  -3.936  -7.870  1.00  0.00
ATOM   2345  C   LYS   145      -3.486   1.072  -4.266  1.00  0.00
ATOM   2346  O   LYS   145      -2.277   0.828  -4.323  1.00  0.00
ATOM   2347  N   ILE   146      -4.123   1.409  -3.145  1.00  0.00
ATOM   2348  H   ILE   146      -5.096   1.671  -3.205  1.00  0.00
ATOM   2349  CA  ILE   146      -3.459   1.497  -1.843  1.00  0.00
ATOM   2350  HA  ILE   146      -2.529   2.061  -1.916  1.00  0.00
ATOM   2351  CB  ILE   146      -4.382   2.158  -0.785  1.00  0.00
ATOM   2352  HB  ILE   146      -5.350   1.658  -0.812  1.00  0.00
ATOM   2353  CG2 ILE   146      -3.792   2.051   0.622  1.00  0.00
ATOM   2354 HG21 ILE   146      -2.824   2.551   0.650  1.00  0.00
ATOM   2355 HG22 ILE   146      -4.466   2.524   1.336  1.00  0.00
ATOM   2356 HG23 ILE   146      -3.666   1.000   0.884  1.00  0.00
ATOM   2357  CG1 ILE   146      -4.633   3.624  -1.149  1.00  0.00
ATOM   2358 HG12 ILE   146      -3.837   4.212  -0.693  1.00  0.00
ATOM   2359 HG13 ILE   146      -4.567   3.704  -2.234  1.00  0.00
ATOM   2360  CD1 ILE   146      -5.970   4.146  -0.688  1.00  0.00
ATOM   2361 HD11 ILE   146      -6.037   4.067   0.397  1.00  0.00
ATOM   2362 HD12 ILE   146      -6.074   5.191  -0.982  1.00  0.00
ATOM   2363 HD13 ILE   146      -6.767   3.559  -1.144  1.00  0.00
ATOM   2364  C   ILE   146      -2.992   0.119  -1.375  1.00  0.00
ATOM   2365  O   ILE   146      -3.747  -0.858  -1.413  1.00  0.00
ATOM   2366  N   ALA   147      -1.733   0.063  -0.953  1.00  0.00
ATOM   2367  H   ALA   147      -1.182   0.909  -0.953  1.00  0.00
ATOM   2368  CA  ALA   147      -1.096  -1.174  -0.528  1.00  0.00
ATOM   2369  HA  ALA   147      -1.804  -2.001  -0.575  1.00  0.00
ATOM   2370  CB  ALA   147       0.076  -1.484  -1.444  1.00  0.00
ATOM   2371  HB1 ALA   147       0.798  -0.668  -1.400  1.00  0.00
ATOM   2372  HB2 ALA   147       0.554  -2.409  -1.123  1.00  0.00
ATOM   2373  HB3 ALA   147      -0.282  -1.597  -2.467  1.00  0.00
ATOM   2374  C   ALA   147      -0.628  -1.058   0.923  1.00  0.00
ATOM   2375  O   ALA   147      -0.965  -0.096   1.621  1.00  0.00
ATOM   2376  N   ASP   148       0.129  -2.057   1.371  1.00  0.00
ATOM   2377  H   ASP   148       0.148  -2.913   0.835  1.00  0.00
ATOM   2378  CA  ASP   148       0.830  -2.027   2.654  1.00  0.00
ATOM   2379  HA  ASP   148       1.088  -3.039   2.965  1.00  0.00
ATOM   2380  CB  ASP   148       2.119  -1.212   2.520  1.00  0.00
ATOM   2381  HB2 ASP   148       2.493  -1.320   1.502  1.00  0.00
ATOM   2382  HB3 ASP   148       1.869  -0.167   2.706  1.00  0.00
ATOM   2383  CG  ASP   148       3.179  -1.655   3.493  1.00  0.00
ATOM   2384  OD1 ASP   148       2.853  -1.843   4.690  1.00  0.00
ATOM   2385  OD2 ASP   148       4.335  -1.825   3.058  1.00  0.00
ATOM   2386  C   ASP   148      -0.007  -1.539   3.847  1.00  0.00
ATOM   2387  O   ASP   148       0.065  -0.373   4.241  1.00  0.00
ATOM   2388  N   PHE   149      -0.776  -2.451   4.430  1.00  0.00
ATOM   2389  H   PHE   149      -0.783  -3.395   4.072  1.00  0.00
ATOM   2390  CA  PHE   149      -1.677  -2.122   5.529  1.00  0.00
ATOM   2391  HA  PHE   149      -1.831  -1.044   5.581  1.00  0.00
ATOM   2392  CB  PHE   149      -3.034  -2.801   5.304  1.00  0.00
ATOM   2393  HB2 PHE   149      -2.909  -3.883   5.314  1.00  0.00
ATOM   2394  HB3 PHE   149      -3.743  -2.510   6.079  1.00  0.00
ATOM   2395  CG  PHE   149      -3.670  -2.452   3.987  1.00  0.00
ATOM   2396  CD1 PHE   149      -3.406  -3.211   2.846  1.00  0.00
ATOM   2397  HD1 PHE   149      -2.740  -4.070   2.925  1.00  0.00
ATOM   2398  CE1 PHE   149      -3.977  -2.886   1.625  1.00  0.00
ATOM   2399  HE1 PHE   149      -3.756  -3.482   0.740  1.00  0.00
ATOM   2400  CZ  PHE   149      -4.833  -1.795   1.533  1.00  0.00
ATOM   2401  HZ  PHE   149      -5.289  -1.538   0.577  1.00  0.00
ATOM   2402  CE2 PHE   149      -5.108  -1.029   2.664  1.00  0.00
ATOM   2403  HE2 PHE   149      -5.780  -0.174   2.594  1.00  0.00
ATOM   2404  CD2 PHE   149      -4.525  -1.357   3.882  1.00  0.00
ATOM   2405  HD2 PHE   149      -4.735  -0.755   4.766  1.00  0.00
ATOM   2406  C   PHE   149      -1.094  -2.510   6.895  1.00  0.00
ATOM   2407  O   PHE   149      -1.838  -2.726   7.861  1.00  0.00
ATOM   2408  N   GLY   150       0.235  -2.589   6.968  1.00  0.00
ATOM   2409  H   GLY   150       0.788  -2.377   6.150  1.00  0.00
ATOM   2410  CA  GLY   150       0.930  -2.975   8.192  1.00  0.00
ATOM   2411  HA2 GLY   150       0.619  -3.987   8.450  1.00  0.00
ATOM   2412  HA3 GLY   150       2.001  -2.965   7.987  1.00  0.00
ATOM   2413  C   GLY   150       0.643  -2.055   9.366  1.00  0.00
ATOM   2414  O   GLY   150       0.467  -2.517  10.495  1.00  0.00
ATOM   2415  N   LEU   151       0.579  -0.753   9.092  1.00  0.00
ATOM   2416  H   LEU   151       0.776  -0.442   8.152  1.00  0.00
ATOM   2417  CA  LEU   151       0.347   0.257  10.122  1.00  0.00
ATOM   2418  HA  LEU   151       0.599  -0.150  11.102  1.00  0.00
ATOM   2419  CB  LEU   151       1.220   1.497   9.866  1.00  0.00
ATOM   2420  HB2 LEU   151       0.974   1.758   8.836  1.00  0.00
ATOM   2421  HB3 LEU   151       0.876   2.289  10.532  1.00  0.00
ATOM   2422  CG  LEU   151       2.742   1.337  10.004  1.00  0.00
ATOM   2423  HG  LEU   151       3.083   0.643   9.235  1.00  0.00
ATOM   2424  CD1 LEU   151       3.471   2.663   9.850  1.00  0.00
ATOM   2425 HD11 LEU   151       3.131   3.357  10.619  1.00  0.00
ATOM   2426 HD12 LEU   151       4.544   2.503   9.955  1.00  0.00
ATOM   2427 HD13 LEU   151       3.262   3.081   8.866  1.00  0.00
ATOM   2428  CD2 LEU   151       3.107   0.700  11.333  1.00  0.00
ATOM   2429 HD21 LEU   151       2.646  -0.285  11.403  1.00  0.00
ATOM   2430 HD22 LEU   151       4.191   0.599  11.402  1.00  0.00
ATOM   2431 HD23 LEU   151       2.749   1.328  12.148  1.00  0.00
ATOM   2432  C   LEU   151      -1.128   0.652  10.280  1.00  0.00
ATOM   2433  O   LEU   151      -1.465   1.449  11.154  1.00  0.00
ATOM   2434  N   ALA   152      -1.996   0.086   9.445  1.00  0.00
ATOM   2435  H   ALA   152      -1.653  -0.546   8.736  1.00  0.00
ATOM   2436  CA  ALA   152      -3.426   0.408   9.455  1.00  0.00
ATOM   2437  HA  ALA   152      -3.514   1.494   9.426  1.00  0.00
ATOM   2438  CB  ALA   152      -4.101  -0.170   8.209  1.00  0.00
ATOM   2439  HB1 ALA   152      -4.029  -1.257   8.227  1.00  0.00
ATOM   2440  HB2 ALA   152      -5.150   0.124   8.194  1.00  0.00
ATOM   2441  HB3 ALA   152      -3.604   0.211   7.316  1.00  0.00
ATOM   2442  C   ALA   152      -4.134  -0.074  10.726  1.00  0.00
ATOM   2443  O   ALA   152      -3.828  -1.147  11.232  1.00  0.00
ATOM   2444  N   ARG   153      -5.070   0.726  11.238  1.00  0.00
ATOM   2445  H   ARG   153      -5.274   1.597  10.767  1.00  0.00
ATOM   2446  CA  ARG   153      -5.830   0.397  12.456  1.00  0.00
ATOM   2447  HA  ARG   153      -5.804  -0.680  12.619  1.00  0.00
ATOM   2448  CB  ARG   153      -5.234   1.096  13.693  1.00  0.00
ATOM   2449  HB2 ARG   153      -5.296   2.165  13.487  1.00  0.00
ATOM   2450  HB3 ARG   153      -5.897   0.847  14.521  1.00  0.00
ATOM   2451  CG  ARG   153      -3.805   0.734  14.061  1.00  0.00
ATOM   2452  HG2 ARG   153      -3.233   0.649  13.137  1.00  0.00
ATOM   2453  HG3 ARG   153      -3.400   1.546  14.665  1.00  0.00
ATOM   2454  CD  ARG   153      -3.710  -0.574  14.839  1.00  0.00
ATOM   2455  HD2 ARG   153      -4.193  -0.454  15.809  1.00  0.00
ATOM   2456  HD3 ARG   153      -4.211  -1.364  14.280  1.00  0.00
ATOM   2457  NE  ARG   153      -2.314  -0.964  15.055  1.00  0.00
ATOM   2458  HE  ARG   153      -1.871  -0.622  15.896  1.00  0.00
ATOM   2459  CZ  ARG   153      -1.601  -1.725  14.225  1.00  0.00
ATOM   2460  NH1 ARG   153      -2.140  -2.203  13.110  1.00  0.00
ATOM   2461 HH11 ARG   153      -3.102  -1.990  12.886  1.00  0.00
ATOM   2462 HH12 ARG   153      -1.586  -2.777  12.491  1.00  0.00
ATOM   2463  NH2 ARG   153      -0.341  -2.015  14.511  1.00  0.00
ATOM   2464 HH21 ARG   153       0.076  -1.660  15.359  1.00  0.00
ATOM   2465 HH22 ARG   153       0.197  -2.592  13.879  1.00  0.00
ATOM   2466  C   ARG   153      -7.281   0.843  12.336  1.00  0.00
ATOM   2467  O   ARG   153      -7.585   1.785  11.607  1.00  0.00
ATOM   2468  N   VAL   154      -8.171   0.171  13.061  1.00  0.00
ATOM   2469  H   VAL   154      -7.936  -0.745  13.416  1.00  0.00
ATOM   2470  CA  VAL   154      -9.528   0.677  13.289  1.00  0.00
ATOM   2471  HA  VAL   154      -9.914   1.257  12.451  1.00  0.00
ATOM   2472  CB  VAL   154     -10.538  -0.480  13.606  1.00  0.00
ATOM   2473  HB  VAL   154     -10.494  -1.204  12.792  1.00  0.00
ATOM   2474  CG1 VAL   154     -10.212  -1.178  14.929  1.00  0.00
ATOM   2475 HG11 VAL   154     -10.257  -0.455  15.743  1.00  0.00
ATOM   2476 HG12 VAL   154     -10.937  -1.973  15.109  1.00  0.00
ATOM   2477 HG13 VAL   154      -9.211  -1.606  14.878  1.00  0.00
ATOM   2478  CG2 VAL   154     -11.980   0.017  13.590  1.00  0.00
ATOM   2479 HG21 VAL   154     -12.215   0.420  12.605  1.00  0.00
ATOM   2480 HG22 VAL   154     -12.653  -0.811  13.813  1.00  0.00
ATOM   2481 HG23 VAL   154     -12.104   0.798  14.341  1.00  0.00
ATOM   2482  C   VAL   154      -9.460   1.724  14.414  1.00  0.00
ATOM   2483  O   VAL   154      -8.674   1.573  15.354  1.00  0.00
ATOM   2484  N   ILE   155     -10.253   2.789  14.308  1.00  0.00
ATOM   2485  H   ILE   155     -10.808   2.931  13.476  1.00  0.00
ATOM   2486  CA  ILE   155     -10.223   3.856  15.315  1.00  0.00
ATOM   2487  HA  ILE   155      -9.221   4.021  15.711  1.00  0.00
ATOM   2488  CB  ILE   155     -10.795   5.207  14.764  1.00  0.00
ATOM   2489  HB  ILE   155     -10.424   5.348  13.749  1.00  0.00
ATOM   2490  CG2 ILE   155     -12.325   5.214  14.752  1.00  0.00
ATOM   2491 HG21 ILE   155     -12.697   5.073  15.766  1.00  0.00
ATOM   2492 HG22 ILE   155     -12.681   6.168  14.363  1.00  0.00
ATOM   2493 HG23 ILE   155     -12.687   4.405  14.117  1.00  0.00
ATOM   2494  CG1 ILE   155     -10.238   6.410  15.542  1.00  0.00
ATOM   2495 HG12 ILE   155     -10.904   7.249  15.341  1.00  0.00
ATOM   2496 HG13 ILE   155     -10.290   6.151  16.599  1.00  0.00
ATOM   2497  CD1 ILE   155      -8.801   6.801  15.181  1.00  0.00
ATOM   2498 HD11 ILE   155      -8.748   7.061  14.124  1.00  0.00
ATOM   2499 HD12 ILE   155      -8.496   7.659  15.781  1.00  0.00
ATOM   2500 HD13 ILE   155      -8.134   5.963  15.382  1.00  0.00
ATOM   2501  C   ILE   155     -10.909   3.422  16.623  1.00  0.00
ATOM   2502  O   ILE   155     -11.833   2.603  16.604  1.00  0.00
ATOM   2503  N   GLU   156     -10.048   3.687  17.616  1.00  0.00
ATOM   2504  H   GLU   156      -9.393   4.354  17.233  1.00  0.00
ATOM   2505  CA  GLU   156      -9.883   3.278  18.974  1.00  0.00
ATOM   2506  HA  GLU   156      -9.604   4.165  19.543  1.00  0.00
ATOM   2507  CB  GLU   156     -11.102   2.642  19.629  1.00  0.00
ATOM   2508  HB2 GLU   156     -12.002   3.079  19.197  1.00  0.00
ATOM   2509  HB3 GLU   156     -11.089   1.570  19.432  1.00  0.00
ATOM   2510  CG  GLU   156     -11.095   2.882  21.142  1.00  0.00
ATOM   2511  HG2 GLU   156     -10.150   2.520  21.548  1.00  0.00
ATOM   2512  HG3 GLU   156     -11.184   3.952  21.330  1.00  0.00
ATOM   2513  CD  GLU   156     -12.248   2.151  21.813  1.00  0.00
ATOM   2514  OE1 GLU   156     -12.102   0.923  22.035  1.00  0.00
ATOM   2515  OE2 GLU   156     -13.283   2.802  22.108  1.00  0.00
ATOM   2516  C   GLU   156      -8.758   2.241  18.879  1.00  0.00
ATOM   2517  O   GLU   156      -8.954   1.044  19.106  1.00  0.00
ATOM   2518  N   ASP   157      -7.529   2.689  18.522  1.00  0.00
ATOM   2519  H   ASP   157      -7.352   3.653  18.278  1.00  0.00
ATOM   2520  CA  ASP   157      -6.498   1.731  18.282  1.00  0.00
ATOM   2521  HA  ASP   157      -6.969   0.756  18.160  1.00  0.00
ATOM   2522  CB  ASP   157      -5.644   2.023  17.038  1.00  0.00
ATOM   2523  HB2 ASP   157      -4.991   1.179  16.817  1.00  0.00
ATOM   2524  HB3 ASP   157      -6.377   2.134  16.239  1.00  0.00
ATOM   2525  CG  ASP   157      -4.815   3.289  17.143  1.00  0.00
ATOM   2526  OD1 ASP   157      -5.314   4.295  17.694  1.00  0.00
ATOM   2527  OD2 ASP   157      -3.627   3.224  16.735  1.00  0.00
ATOM   2528  C   ASP   157      -5.639   1.433  19.452  1.00  0.00
ATOM   2529  O   ASP   157      -4.440   1.183  19.333  1.00  0.00
ATOM   2530  N   ASN   158      -6.260   1.279  20.619  1.00  0.00
ATOM   2531  H   ASN   158      -7.231   1.530  20.738  1.00  0.00
ATOM   2532  CA  ASN   158      -5.519   0.900  21.766  1.00  0.00
ATOM   2533  HA  ASN   158      -4.610   1.500  21.804  1.00  0.00
ATOM   2534  CB  ASN   158      -6.304   1.101  23.094  1.00  0.00
ATOM   2535  HB2 ASN   158      -5.652   0.914  23.948  1.00  0.00
ATOM   2536  HB3 ASN   158      -6.622   2.143  23.102  1.00  0.00
ATOM   2537  CG  ASN   158      -7.533   0.217  23.219  1.00  0.00
ATOM   2538  OD1 ASN   158      -7.414  -0.968  23.524  1.00  0.00
ATOM   2539  ND2 ASN   158      -8.744   0.810  23.035  1.00  0.00
ATOM   2540 HD21 ASN   158      -9.588   0.261  23.109  1.00  0.00
ATOM   2541 HD22 ASN   158      -8.792   1.797  22.826  1.00  0.00
ATOM   2542  C   ASN   158      -4.967  -0.519  21.654  1.00  0.00
ATOM   2543  O   ASN   158      -3.826  -0.809  22.017  1.00  0.00
ATOM   2544  N   GLU   159      -5.728  -1.453  21.070  1.00  0.00
ATOM   2545  H   GLU   159      -6.606  -1.181  20.651  1.00  0.00
ATOM   2546  CA  GLU   159      -5.304  -2.813  20.935  1.00  0.00
ATOM   2547  HA  GLU   159      -5.056  -3.218  21.916  1.00  0.00
ATOM   2548  CB  GLU   159      -6.411  -3.674  20.315  1.00  0.00
ATOM   2549  HB2 GLU   159      -6.582  -3.298  19.307  1.00  0.00
ATOM   2550  HB3 GLU   159      -6.031  -4.694  20.263  1.00  0.00
ATOM   2551  CG  GLU   159      -7.732  -3.660  21.097  1.00  0.00
ATOM   2552  HG2 GLU   159      -7.616  -3.236  22.094  1.00  0.00
ATOM   2553  HG3 GLU   159      -8.476  -3.086  20.543  1.00  0.00
ATOM   2554  CD  GLU   159      -8.192  -5.112  21.211  1.00  0.00
ATOM   2555  OE1 GLU   159      -7.399  -6.023  20.845  1.00  0.00
ATOM   2556  OE2 GLU   159      -9.339  -5.328  21.699  1.00  0.00
ATOM   2557  C   GLU   159      -4.169  -2.785  19.956  1.00  0.00
ATOM   2558  O   GLU   159      -4.384  -2.218  18.888  1.00  0.00
ATOM   2559  N   TYR   160      -2.987  -3.374  20.316  1.00  0.00
ATOM   2560  H   TYR   160      -3.039  -3.895  21.180  1.00  0.00
ATOM   2561  CA  TYR   160      -1.743  -3.397  19.575  1.00  0.00
ATOM   2562  HA  TYR   160      -0.919  -3.568  20.268  1.00  0.00
ATOM   2563  CB  TYR   160      -1.729  -4.496  18.519  1.00  0.00
ATOM   2564  HB2 TYR   160      -2.657  -4.378  17.958  1.00  0.00
ATOM   2565  HB3 TYR   160      -0.881  -4.357  17.849  1.00  0.00
ATOM   2566  CG  TYR   160      -1.677  -5.861  19.109  1.00  0.00
ATOM   2567  CD1 TYR   160      -0.613  -6.235  19.895  1.00  0.00
ATOM   2568  HD1 TYR   160       0.169  -5.504  20.100  1.00  0.00
ATOM   2569  CE1 TYR   160      -0.521  -7.506  20.419  1.00  0.00
ATOM   2570  HE1 TYR   160       0.335  -7.771  21.040  1.00  0.00
ATOM   2571  CZ  TYR   160      -1.495  -8.440  20.157  1.00  0.00
ATOM   2572  OH  TYR   160      -1.399  -9.738  20.696  1.00  0.00
ATOM   2573  HH  TYR   160      -0.613  -9.864  21.233  1.00  0.00
ATOM   2574  CE2 TYR   160      -2.565  -8.082  19.369  1.00  0.00
ATOM   2575  HE2 TYR   160      -3.349  -8.808  19.153  1.00  0.00
ATOM   2576  CD2 TYR   160      -2.646  -6.802  18.852  1.00  0.00
ATOM   2577  HD2 TYR   160      -3.491  -6.520  18.224  1.00  0.00
ATOM   2578  C   TYR   160      -1.528  -2.159  18.780  1.00  0.00
ATOM   2579  O   TYR   160      -1.829  -2.176  17.596  1.00  0.00
ATOM   2580  N   THR   161      -0.988  -1.097  19.397  1.00  0.00
ATOM   2581  H   THR   161      -0.739  -1.182  20.372  1.00  0.00
ATOM   2582  CA  THR   161      -0.847   0.195  18.762  1.00  0.00
ATOM   2583  HA  THR   161      -1.801   0.503  18.335  1.00  0.00
ATOM   2584  CB  THR   161      -0.423   1.213  19.764  1.00  0.00
ATOM   2585  HB  THR   161      -0.278   2.184  19.290  1.00  0.00
ATOM   2586  CG2 THR   161      -1.551   1.316  20.807  1.00  0.00
ATOM   2587 HG21 THR   161      -1.696   0.346  21.282  1.00  0.00
ATOM   2588 HG22 THR   161      -1.282   2.053  21.563  1.00  0.00
ATOM   2589 HG23 THR   161      -2.475   1.621  20.315  1.00  0.00
ATOM   2590  OG1 THR   161       0.788   0.818  20.397  1.00  0.00
ATOM   2591  HG1 THR   161       1.046   1.484  21.038  1.00  0.00
ATOM   2592  C   THR   161       0.112   0.186  17.540  1.00  0.00
ATOM   2593  O   THR   161      -0.056   0.941  16.575  1.00  0.00
ATOM   2594  N   ALA   162       1.136  -0.701  17.511  1.00  0.00
ATOM   2595  H   ALA   162       1.319  -1.242  18.343  1.00  0.00
ATOM   2596  CA  ALA   162       2.048  -0.853  16.365  1.00  0.00
ATOM   2597  HA  ALA   162       1.474  -0.627  15.467  1.00  0.00
ATOM   2598  CB  ALA   162       3.213   0.129  16.460  1.00  0.00
ATOM   2599  HB1 ALA   162       3.803  -0.091  17.350  1.00  0.00
ATOM   2600  HB2 ALA   162       3.843   0.034  15.575  1.00  0.00
ATOM   2601  HB3 ALA   162       2.827   1.147  16.523  1.00  0.00
ATOM   2602  C   ALA   162       2.563  -2.290  16.227  1.00  0.00
ATOM   2603  O   ALA   162       2.905  -2.937  17.223  1.00  0.00
ATOM   2604  N   ARG   163       2.613  -2.776  14.987  1.00  0.00
ATOM   2605  H   ARG   163       2.278  -2.204  14.225  1.00  0.00
ATOM   2606  CA  ARG   163       3.067  -4.138  14.688  1.00  0.00
ATOM   2607  HA  ARG   163       2.731  -4.820  15.468  1.00  0.00
ATOM   2608  CB  ARG   163       2.495  -4.608  13.346  1.00  0.00
ATOM   2609  HB2 ARG   163       1.410  -4.547  13.441  1.00  0.00
ATOM   2610  HB3 ARG   163       2.835  -3.888  12.602  1.00  0.00
ATOM   2611  CG  ARG   163       2.893  -6.036  12.903  1.00  0.00
ATOM   2612  HG2 ARG   163       3.981  -6.063  12.842  1.00  0.00
ATOM   2613  HG3 ARG   163       2.557  -6.722  13.681  1.00  0.00
ATOM   2614  CD  ARG   163       2.293  -6.461  11.551  1.00  0.00
ATOM   2615  HD2 ARG   163       1.204  -6.469  11.584  1.00  0.00
ATOM   2616  HD3 ARG   163       2.628  -5.809  10.744  1.00  0.00
ATOM   2617  NE  ARG   163       2.776  -7.859  11.274  1.00  0.00
ATOM   2618  HE  ARG   163       3.396  -8.294  11.942  1.00  0.00
ATOM   2619  CZ  ARG   163       2.443  -8.542  10.171  1.00  0.00
ATOM   2620  NH1 ARG   163       1.633  -8.037   9.245  1.00  0.00
ATOM   2621 HH11 ARG   163       1.249  -7.111   9.365  1.00  0.00
ATOM   2622 HH12 ARG   163       1.404  -8.583   8.427  1.00  0.00
ATOM   2623  NH2 ARG   163       2.928  -9.773  10.026  1.00  0.00
ATOM   2624 HH21 ARG   163       3.529 -10.163  10.738  1.00  0.00
ATOM   2625 HH22 ARG   163       2.693 -10.312   9.204  1.00  0.00
ATOM   2626  C   ARG   163       4.593  -4.233  14.688  1.00  0.00
ATOM   2627  O   ARG   163       5.281  -3.233  14.490  1.00  0.00
ATOM   2628  N   GLU   164       5.110  -5.442  14.905  1.00  0.00
ATOM   2629  H   GLU   164       4.480  -6.206  15.100  1.00  0.00
ATOM   2630  CA  GLU   164       6.556  -5.694  14.983  1.00  0.00
ATOM   2631  HA  GLU   164       6.980  -5.173  15.842  1.00  0.00
ATOM   2632  CB  GLU   164       6.821  -7.193  15.141  1.00  0.00
ATOM   2633  HB2 GLU   164       6.276  -7.709  14.350  1.00  0.00
ATOM   2634  HB3 GLU   164       7.891  -7.355  15.009  1.00  0.00
ATOM   2635  CG  GLU   164       6.389  -7.739  16.493  1.00  0.00
ATOM   2636  HG2 GLU   164       7.148  -7.458  17.222  1.00  0.00
ATOM   2637  HG3 GLU   164       5.444  -7.261  16.751  1.00  0.00
ATOM   2638  CD  GLU   164       6.212  -9.244  16.504  1.00  0.00
ATOM   2639  OE1 GLU   164       7.115  -9.967  16.030  1.00  0.00
ATOM   2640  OE2 GLU   164       5.160  -9.704  16.994  1.00  0.00
ATOM   2641  C   GLU   164       7.358  -5.122  13.805  1.00  0.00
ATOM   2642  O   GLU   164       6.991  -5.305  12.640  1.00  0.00
ATOM   2643  N   GLY   165       8.450  -4.433  14.119  1.00  0.00
ATOM   2644  H   GLY   165       8.637  -4.195  15.083  1.00  0.00
ATOM   2645  CA  GLY   165       9.398  -4.004  13.108  1.00  0.00
ATOM   2646  HA2 GLY   165      10.315  -3.690  13.607  1.00  0.00
ATOM   2647  HA3 GLY   165       9.611  -4.849  12.455  1.00  0.00
ATOM   2648  C   GLY   165       8.873  -2.853  12.272  1.00  0.00
ATOM   2649  O   GLY   165       9.244  -2.700  11.108  1.00  0.00
ATOM   2650  N   ALA   166       8.005  -2.043  12.868  1.00  0.00
ATOM   2651  H   ALA   166       7.995  -1.968  13.876  1.00  0.00
ATOM   2652  CA  ALA   166       7.010  -1.294  12.109  1.00  0.00
ATOM   2653  HA  ALA   166       6.644  -1.922  11.297  1.00  0.00
ATOM   2654  CB  ALA   166       5.837  -0.917  13.000  1.00  0.00
ATOM   2655  HB1 ALA   166       6.187  -0.281  13.813  1.00  0.00
ATOM   2656  HB2 ALA   166       5.092  -0.380  12.414  1.00  0.00
ATOM   2657  HB3 ALA   166       5.390  -1.821  13.415  1.00  0.00
ATOM   2658  C   ALA   166       7.623  -0.047  11.479  1.00  0.00
ATOM   2659  O   ALA   166       8.065  -0.074  10.331  1.00  0.00
ATOM   2660  N   LYS   167       7.642   1.044  12.237  1.00  0.00
ATOM   2661  H   LYS   167       7.131   1.062  13.108  1.00  0.00
ATOM   2662  CA  LYS   167       8.342   2.254  11.820  1.00  0.00
ATOM   2663  HA  LYS   167       8.627   2.836  12.697  1.00  0.00
ATOM   2664  CB  LYS   167       9.608   1.898  11.037  1.00  0.00
ATOM   2665  HB2 LYS   167      10.149   1.153  11.620  1.00  0.00
ATOM   2666  HB3 LYS   167       9.289   1.457  10.092  1.00  0.00
ATOM   2667  CG  LYS   167      10.520   3.082  10.759  1.00  0.00
ATOM   2668  HG2 LYS   167      10.005   3.767  10.086  1.00  0.00
ATOM   2669  HG3 LYS   167      10.728   3.588  11.702  1.00  0.00
ATOM   2670  CD  LYS   167      11.827   2.636  10.124  1.00  0.00
ATOM   2671  HD2 LYS   167      12.646   3.177  10.598  1.00  0.00
ATOM   2672  HD3 LYS   167      11.951   1.567  10.298  1.00  0.00
ATOM   2673  CE  LYS   167      11.838   2.910   8.630  1.00  0.00
ATOM   2674  HE2 LYS   167      11.164   2.202   8.148  1.00  0.00
ATOM   2675  HE3 LYS   167      11.476   3.925   8.466  1.00  0.00
ATOM   2676  NZ  LYS   167      13.202   2.770   8.050  1.00  0.00
ATOM   2677  HZ1 LYS   167      13.538   1.829   8.201  1.00  0.00
ATOM   2678  HZ2 LYS   167      13.167   2.959   7.058  1.00  0.00
ATOM   2679  HZ3 LYS   167      13.827   3.426   8.496  1.00  0.00
ATOM   2680  C   LYS   167       7.441   3.150  10.978  1.00  0.00
ATOM   2681  O   LYS   167       7.020   2.773   9.885  1.00  0.00
ATOM   2682  N   PHE   168       7.149   4.340  11.494  1.00  0.00
ATOM   2683  H   PHE   168       7.441   4.566  12.434  1.00  0.00
ATOM   2684  CA  PHE   168       6.361   5.322  10.759  1.00  0.00
ATOM   2685  HA  PHE   168       5.599   4.816  10.167  1.00  0.00
ATOM   2686  CB  PHE   168       5.671   6.287  11.724  1.00  0.00
ATOM   2687  HB2 PHE   168       6.409   6.931  12.203  1.00  0.00
ATOM   2688  HB3 PHE   168       4.948   6.902  11.187  1.00  0.00
ATOM   2689  CG  PHE   168       4.917   5.603  12.828  1.00  0.00
ATOM   2690  CD1 PHE   168       3.684   5.022  12.586  1.00  0.00
ATOM   2691  HD1 PHE   168       3.263   5.065  11.582  1.00  0.00
ATOM   2692  CE1 PHE   168       2.987   4.392  13.601  1.00  0.00
ATOM   2693  HE1 PHE   168       2.016   3.939  13.398  1.00  0.00
ATOM   2694  CZ  PHE   168       3.521   4.336  14.871  1.00  0.00
ATOM   2695  HZ  PHE   168       2.975   3.839  15.673  1.00  0.00
ATOM   2696  CE2 PHE   168       4.750   4.911  15.126  1.00  0.00
ATOM   2697  HE2 PHE   168       5.175   4.870  16.129  1.00  0.00
ATOM   2698  CD2 PHE   168       5.441   5.540  14.108  1.00  0.00
ATOM   2699  HD2 PHE   168       6.412   5.995  14.308  1.00  0.00
ATOM   2700  C   PHE   168       7.231   6.098   9.775  1.00  0.00
ATOM   2701  O   PHE   168       8.431   6.263   9.988  1.00  0.00
ATOM   2702  N   PRO   169       6.615   6.574   8.697  1.00  0.00
ATOM   2703  CD  PRO   169       5.215   6.301   8.304  1.00  0.00
ATOM   2704  HD2 PRO   169       4.546   6.697   9.068  1.00  0.00
ATOM   2705  HD3 PRO   169       5.071   5.223   8.220  1.00  0.00
ATOM   2706  CG  PRO   169       5.066   7.004   6.985  1.00  0.00
ATOM   2707  HG2 PRO   169       4.542   7.947   7.142  1.00  0.00
ATOM   2708  HG3 PRO   169       4.485   6.375   6.310  1.00  0.00
ATOM   2709  CB  PRO   169       6.442   7.226   6.455  1.00  0.00
ATOM   2710  HB2 PRO   169       6.412   8.168   5.909  1.00  0.00
ATOM   2711  HB3 PRO   169       6.843   6.444   5.810  1.00  0.00
ATOM   2712  CA  PRO   169       7.318   7.375   7.704  1.00  0.00
ATOM   2713  HA  PRO   169       8.332   6.992   7.581  1.00  0.00
ATOM   2714  C   PRO   169       7.377   8.833   8.167  1.00  0.00
ATOM   2715  O   PRO   169       6.482   9.627   7.848  1.00  0.00
ATOM   2716  N   ILE   170       8.419   9.169   8.926  1.00  0.00
ATOM   2717  H   ILE   170       9.132   8.480   9.121  1.00  0.00
ATOM   2718  CA  ILE   170       8.513  10.471   9.590  1.00  0.00
ATOM   2719  HA  ILE   170       7.770  10.585  10.379  1.00  0.00
ATOM   2720  CB  ILE   170       9.934  10.730  10.174  1.00  0.00
ATOM   2721  HB  ILE   170      10.662  10.637   9.368  1.00  0.00
ATOM   2722  CG2 ILE   170      10.035  12.133  10.798  1.00  0.00
ATOM   2723 HG21 ILE   170       9.307  12.227  11.604  1.00  0.00
ATOM   2724 HG22 ILE   170      11.038  12.283  11.196  1.00  0.00
ATOM   2725 HG23 ILE   170       9.831  12.886  10.036  1.00  0.00
ATOM   2726  CG1 ILE   170      10.331   9.633  11.178  1.00  0.00
ATOM   2727 HG12 ILE   170      10.396   8.702  10.615  1.00  0.00
ATOM   2728 HG13 ILE   170      11.318   9.897  11.557  1.00  0.00
ATOM   2729  CD1 ILE   170       9.369   9.452  12.349  1.00  0.00
ATOM   2730 HD11 ILE   170       8.381   9.187  11.971  1.00  0.00
ATOM   2731 HD12 ILE   170       9.733   8.658  13.000  1.00  0.00
ATOM   2732 HD13 ILE   170       9.303  10.382  12.913  1.00  0.00
ATOM   2733  C   ILE   170       8.086  11.631   8.685  1.00  0.00
ATOM   2734  O   ILE   170       7.223  12.432   9.061  1.00  0.00
ATOM   2735  N   LYS   171       8.668  11.688   7.488  1.00  0.00
ATOM   2736  H   LYS   171       9.339  10.974   7.241  1.00  0.00
ATOM   2737  CA  LYS   171       8.455  12.795   6.550  1.00  0.00
ATOM   2738  HA  LYS   171       8.564  13.747   7.070  1.00  0.00
ATOM   2739  CB  LYS   171       9.479  12.736   5.415  1.00  0.00
ATOM   2740  HB2 LYS   171       9.452  11.725   5.008  1.00  0.00
ATOM   2741  HB3 LYS   171       9.156  13.443   4.651  1.00  0.00
ATOM   2742  CG  LYS   171      10.897  13.071   5.847  1.00  0.00
ATOM   2743  HG2 LYS   171      10.860  13.933   6.513  1.00  0.00
ATOM   2744  HG3 LYS   171      11.305  12.214   6.385  1.00  0.00
ATOM   2745  CD  LYS   171      11.778  13.387   4.662  1.00  0.00
ATOM   2746  HD2 LYS   171      11.848  12.501   4.032  1.00  0.00
ATOM   2747  HD3 LYS   171      11.323  14.200   4.096  1.00  0.00
ATOM   2748  CE  LYS   171      13.165  13.799   5.110  1.00  0.00
ATOM   2749  HE2 LYS   171      13.071  14.641   5.796  1.00  0.00
ATOM   2750  HE3 LYS   171      13.625  12.958   5.628  1.00  0.00
ATOM   2751  NZ  LYS   171      14.016  14.195   3.952  1.00  0.00
ATOM   2752  HZ1 LYS   171      13.590  14.975   3.472  1.00  0.00
ATOM   2753  HZ2 LYS   171      14.932  14.463   4.284  1.00  0.00
ATOM   2754  HZ3 LYS   171      14.103  13.415   3.316  1.00  0.00
ATOM   2755  C   LYS   171       7.039  12.875   5.971  1.00  0.00
ATOM   2756  O   LYS   171       6.684  13.878   5.350  1.00  0.00
ATOM   2757  N   TRP   172       6.245  11.820   6.171  1.00  0.00
ATOM   2758  H   TRP   172       6.617  11.021   6.663  1.00  0.00
ATOM   2759  CA  TRP   172       4.860  11.757   5.688  1.00  0.00
ATOM   2760  HA  TRP   172       4.673  12.567   4.984  1.00  0.00
ATOM   2761  CB  TRP   172       4.610  10.423   4.978  1.00  0.00
ATOM   2762  HB2 TRP   172       5.057   9.622   5.568  1.00  0.00
ATOM   2763  HB3 TRP   172       3.541  10.241   4.870  1.00  0.00
ATOM   2764  CG  TRP   172       5.203  10.326   3.606  1.00  0.00
ATOM   2765  CD1 TRP   172       4.553  10.508   2.420  1.00  0.00
ATOM   2766  HD1 TRP   172       3.492  10.752   2.472  1.00  0.00
ATOM   2767  NE1 TRP   172       5.423  10.335   1.373  1.00  0.00
ATOM   2768  HE1 TRP   172       5.189  10.429   0.395  1.00  0.00
ATOM   2769  CE2 TRP   172       6.661  10.017   1.867  1.00  0.00
ATOM   2770  CZ2 TRP   172       7.858   9.748   1.199  1.00  0.00
ATOM   2771  HZ2 TRP   172       7.862   9.772   0.109  1.00  0.00
ATOM   2772  CH2 TRP   172       8.960   9.469   1.964  1.00  0.00
ATOM   2773  HH2 TRP   172       9.913   9.264   1.475  1.00  0.00
ATOM   2774  CZ3 TRP   172       8.894   9.440   3.369  1.00  0.00
ATOM   2775  HZ3 TRP   172       9.775   9.211   3.968  1.00  0.00
ATOM   2776  CE3 TRP   172       7.702   9.703   4.034  1.00  0.00
ATOM   2777  HE3 TRP   172       7.701   9.675   5.124  1.00  0.00
ATOM   2778  CD2 TRP   172       6.559  10.000   3.276  1.00  0.00
ATOM   2779  C   TRP   172       3.836  11.901   6.813  1.00  0.00
ATOM   2780  O   TRP   172       2.635  11.929   6.560  1.00  0.00
ATOM   2781  N   THR   173       4.317  11.995   8.050  1.00  0.00
ATOM   2782  H   THR   173       5.316  12.075   8.178  1.00  0.00
ATOM   2783  CA  THR   173       3.469  11.932   9.240  1.00  0.00
ATOM   2784  HA  THR   173       2.500  11.484   9.022  1.00  0.00
ATOM   2785  CB  THR   173       4.172  11.088  10.343  1.00  0.00
ATOM   2786  HB  THR   173       5.011  11.663  10.733  1.00  0.00
ATOM   2787  CG2 THR   173       3.224  10.743  11.480  1.00  0.00
ATOM   2788 HG21 THR   173       2.384  10.167  11.092  1.00  0.00
ATOM   2789 HG22 THR   173       3.752  10.154  12.229  1.00  0.00
ATOM   2790 HG23 THR   173       2.854  11.662  11.936  1.00  0.00
ATOM   2791  OG1 THR   173       4.700   9.879   9.772  1.00  0.00
ATOM   2792  HG1 THR   173       5.131   9.363  10.457  1.00  0.00
ATOM   2793  C   THR   173       3.138  13.334   9.775  1.00  0.00
ATOM   2794  O   THR   173       4.025  14.179   9.897  1.00  0.00
ATOM   2795  N   ALA   174       1.866  13.567  10.093  1.00  0.00
ATOM   2796  H   ALA   174       1.182  12.848   9.909  1.00  0.00
ATOM   2797  CA  ALA   174       1.398  14.853  10.637  1.00  0.00
ATOM   2798  HA  ALA   174       1.660  15.632   9.922  1.00  0.00
ATOM   2799  CB  ALA   174      -0.122  14.838  10.808  1.00  0.00
ATOM   2800  HB1 ALA   174      -0.399  14.069  11.529  1.00  0.00
ATOM   2801  HB2 ALA   174      -0.457  15.810  11.169  1.00  0.00
ATOM   2802  HB3 ALA   174      -0.594  14.624   9.849  1.00  0.00
ATOM   2803  C   ALA   174       2.076  15.200  11.964  1.00  0.00
ATOM   2804  O   ALA   174       2.323  14.312  12.778  1.00  0.00
ATOM   2805  N   PRO   175       2.378  16.494  12.192  1.00  0.00
ATOM   2806  CD  PRO   175       2.077  17.664  11.350  1.00  0.00
ATOM   2807  HD2 PRO   175       1.101  17.538  10.881  1.00  0.00
ATOM   2808  HD3 PRO   175       2.840  17.767  10.578  1.00  0.00
ATOM   2809  CG  PRO   175       2.102  18.795  12.331  1.00  0.00
ATOM   2810  HG2 PRO   175       1.127  18.899  12.808  1.00  0.00
ATOM   2811  HG3 PRO   175       2.359  19.725  11.824  1.00  0.00
ATOM   2812  CB  PRO   175       3.156  18.418  13.321  1.00  0.00
ATOM   2813  HB2 PRO   175       2.936  18.855  14.295  1.00  0.00
ATOM   2814  HB3 PRO   175       4.147  18.733  12.997  1.00  0.00
ATOM   2815  CA  PRO   175       3.097  16.882  13.412  1.00  0.00
ATOM   2816  HA  PRO   175       4.091  16.438  13.359  1.00  0.00
ATOM   2817  C   PRO   175       2.402  16.432  14.708  1.00  0.00
ATOM   2818  O   PRO   175       3.081  16.000  15.649  1.00  0.00
ATOM   2819  N   GLU   176       1.070  16.515  14.749  1.00  0.00
ATOM   2820  H   GLU   176       0.562  16.945  13.989  1.00  0.00
ATOM   2821  CA  GLU   176       0.325  16.118  15.944  1.00  0.00
ATOM   2822  HA  GLU   176       0.801  16.549  16.825  1.00  0.00
ATOM   2823  CB  GLU   176      -1.132  16.603  15.885  1.00  0.00
ATOM   2824  HB2 GLU   176      -1.411  16.851  16.910  1.00  0.00
ATOM   2825  HB3 GLU   176      -1.126  17.511  15.282  1.00  0.00
ATOM   2826  CG  GLU   176      -2.144  15.615  15.307  1.00  0.00
ATOM   2827  HG2 GLU   176      -1.738  14.616  15.469  1.00  0.00
ATOM   2828  HG3 GLU   176      -3.068  15.728  15.874  1.00  0.00
ATOM   2829  CD  GLU   176      -2.432  15.810  13.825  1.00  0.00
ATOM   2830  OE1 GLU   176      -1.792  16.663  13.174  1.00  0.00
ATOM   2831  OE2 GLU   176      -3.320  15.098  13.309  1.00  0.00
ATOM   2832  C   GLU   176       0.418  14.608  16.202  1.00  0.00
ATOM   2833  O   GLU   176       0.329  14.158  17.346  1.00  0.00
ATOM   2834  N   ALA   177       0.618  13.834  15.136  1.00  0.00
ATOM   2835  H   ALA   177       0.546  14.222  14.206  1.00  0.00
ATOM   2836  CA  ALA   177       0.854  12.402  15.272  1.00  0.00
ATOM   2837  HA  ALA   177       0.151  12.023  16.014  1.00  0.00
ATOM   2838  CB  ALA   177       0.599  11.693  13.960  1.00  0.00
ATOM   2839  HB1 ALA   177       1.301  12.054  13.209  1.00  0.00
ATOM   2840  HB2 ALA   177       0.733  10.619  14.095  1.00  0.00
ATOM   2841  HB3 ALA   177      -0.420  11.893  13.631  1.00  0.00
ATOM   2842  C   ALA   177       2.268  12.102  15.792  1.00  0.00
ATOM   2843  O   ALA   177       2.461  11.161  16.563  1.00  0.00
ATOM   2844  N   ILE   178       3.244  12.904  15.373  1.00  0.00
ATOM   2845  H   ILE   178       3.031  13.619  14.691  1.00  0.00
ATOM   2846  CA  ILE   178       4.629  12.758  15.811  1.00  0.00
ATOM   2847  HA  ILE   178       4.926  11.709  15.838  1.00  0.00
ATOM   2848  CB  ILE   178       5.605  13.550  14.890  1.00  0.00
ATOM   2849  HB  ILE   178       5.159  14.519  14.669  1.00  0.00
ATOM   2850  CG2 ILE   178       6.977  13.757  15.560  1.00  0.00
ATOM   2851 HG21 ILE   178       7.424  12.787  15.780  1.00  0.00
ATOM   2852 HG22 ILE   178       7.630  14.312  14.887  1.00  0.00
ATOM   2853 HG23 ILE   178       6.849  14.317  16.486  1.00  0.00
ATOM   2854  CG1 ILE   178       5.766  12.838  13.543  1.00  0.00
ATOM   2855 HG12 ILE   178       6.503  12.046  13.677  1.00  0.00
ATOM   2856 HG13 ILE   178       4.802  12.397  13.289  1.00  0.00
ATOM   2857  CD1 ILE   178       6.213  13.759  12.420  1.00  0.00
ATOM   2858 HD11 ILE   178       7.177  14.200  12.674  1.00  0.00
ATOM   2859 HD12 ILE   178       6.306  13.189  11.496  1.00  0.00
ATOM   2860 HD13 ILE   178       5.476  14.551  12.285  1.00  0.00
ATOM   2861  C   ILE   178       4.794  13.212  17.256  1.00  0.00
ATOM   2862  O   ILE   178       5.348  12.477  18.082  1.00  0.00
ATOM   2863  N   ASN   179       4.299  14.413  17.552  1.00  0.00
ATOM   2864  H   ASN   179       3.799  14.927  16.841  1.00  0.00
ATOM   2865  CA  ASN   179       4.534  15.062  18.840  1.00  0.00
ATOM   2866  HA  ASN   179       5.516  14.783  19.220  1.00  0.00
ATOM   2867  CB  ASN   179       4.481  16.591  18.694  1.00  0.00
ATOM   2868  HB2 ASN   179       3.506  16.867  18.292  1.00  0.00
ATOM   2869  HB3 ASN   179       4.609  17.042  19.678  1.00  0.00
ATOM   2870  CG  ASN   179       5.558  17.131  17.769  1.00  0.00
ATOM   2871  OD1 ASN   179       6.691  16.647  17.759  1.00  0.00
ATOM   2872  ND2 ASN   179       5.204  18.144  16.986  1.00  0.00
ATOM   2873 HD21 ASN   179       5.878  18.546  16.350  1.00  0.00
ATOM   2874 HD22 ASN   179       4.263  18.509  17.032  1.00  0.00
ATOM   2875  C   ASN   179       3.590  14.627  19.955  1.00  0.00
ATOM   2876  O   ASN   179       3.978  14.590  21.123  1.00  0.00
ATOM   2877  N   PHE   180       2.351  14.308  19.599  1.00  0.00
ATOM   2878  H   PHE   180       2.062  14.370  18.633  1.00  0.00
ATOM   2879  CA  PHE   180       1.342  13.990  20.603  1.00  0.00
ATOM   2880  HA  PHE   180       1.797  13.972  21.593  1.00  0.00
ATOM   2881  CB  PHE   180       0.231  15.049  20.593  1.00  0.00
ATOM   2882  HB2 PHE   180      -0.243  15.103  19.613  1.00  0.00
ATOM   2883  HB3 PHE   180      -0.518  14.802  21.346  1.00  0.00
ATOM   2884  CG  PHE   180       0.720  16.435  20.912  1.00  0.00
ATOM   2885  CD1 PHE   180       1.059  16.786  22.214  1.00  0.00
ATOM   2886  HD1 PHE   180       0.962  16.043  23.006  1.00  0.00
ATOM   2887  CE1 PHE   180       1.519  18.067  22.513  1.00  0.00
ATOM   2888  HE1 PHE   180       1.778  18.328  23.539  1.00  0.00
ATOM   2889  CZ  PHE   180       1.647  19.012  21.502  1.00  0.00
ATOM   2890  HZ  PHE   180       2.008  20.014  21.731  1.00  0.00
ATOM   2891  CE2 PHE   180       1.313  18.675  20.198  1.00  0.00
ATOM   2892  HE2 PHE   180       1.407  19.412  19.400  1.00  0.00
ATOM   2893  CD2 PHE   180       0.855  17.387  19.908  1.00  0.00
ATOM   2894  HD2 PHE   180       0.598  17.117  18.884  1.00  0.00
ATOM   2895  C   PHE   180       0.776  12.584  20.470  1.00  0.00
ATOM   2896  O   PHE   180      -0.066  12.179  21.266  1.00  0.00
ATOM   2897  N   GLY   181       1.252  11.841  19.473  1.00  0.00
ATOM   2898  H   GLY   181       1.926  12.243  18.836  1.00  0.00
ATOM   2899  CA  GLY   181       0.836  10.450  19.258  1.00  0.00
ATOM   2900  HA2 GLY   181       1.533   9.990  18.558  1.00  0.00
ATOM   2901  HA3 GLY   181       0.885   9.929  20.214  1.00  0.00
ATOM   2902  C   GLY   181      -0.569  10.333  18.704  1.00  0.00
ATOM   2903  O   GLY   181      -1.231   9.309  18.863  1.00  0.00
ATOM   2904  N   CYS   182      -1.012  11.381  18.022  1.00  0.00
ATOM   2905  H   CYS   182      -0.388  12.150  17.823  1.00  0.00
ATOM   2906  CA  CYS   182      -2.396  11.498  17.619  1.00  0.00
ATOM   2907  HA  CYS   182      -3.011  10.793  18.178  1.00  0.00
ATOM   2908  CB  CYS   182      -2.897  12.908  17.897  1.00  0.00
ATOM   2909  HB2 CYS   182      -2.637  13.230  18.906  1.00  0.00
ATOM   2910  HB3 CYS   182      -2.499  13.621  17.175  1.00  0.00
ATOM   2911  SG  CYS   182      -4.658  13.027  17.783  1.00  0.00
ATOM   2912  HG  CYS   182      -4.729  14.324  18.070  1.00  0.00
ATOM   2913  C   CYS   182      -2.615  11.130  16.158  1.00  0.00
ATOM   2914  O   CYS   182      -2.565  11.981  15.259  1.00  0.00
ATOM   2915  N   PHE   183      -2.856   9.847  15.923  1.00  0.00
ATOM   2916  H   PHE   183      -2.807   9.167  16.669  1.00  0.00
ATOM   2917  CA  PHE   183      -3.150   9.378  14.585  1.00  0.00
ATOM   2918  HA  PHE   183      -2.733  10.072  13.855  1.00  0.00
ATOM   2919  CB  PHE   183      -2.544   7.996  14.344  1.00  0.00
ATOM   2920  HB2 PHE   183      -2.797   7.344  15.180  1.00  0.00
ATOM   2921  HB3 PHE   183      -2.925   7.564  13.419  1.00  0.00
ATOM   2922  CG  PHE   183      -1.043   7.994  14.235  1.00  0.00
ATOM   2923  CD1 PHE   183      -0.423   8.167  12.999  1.00  0.00
ATOM   2924  HD1 PHE   183      -1.037   8.315  12.112  1.00  0.00
ATOM   2925  CE1 PHE   183       0.971   8.151  12.890  1.00  0.00
ATOM   2926  HE1 PHE   183       1.444   8.289  11.918  1.00  0.00
ATOM   2927  CZ  PHE   183       1.760   7.959  14.032  1.00  0.00
ATOM   2928  HZ  PHE   183       2.847   7.946  13.952  1.00  0.00
ATOM   2929  CE2 PHE   183       1.151   7.783  15.270  1.00  0.00
ATOM   2930  HE2 PHE   183       1.758   7.633  16.163  1.00  0.00
ATOM   2931  CD2 PHE   183      -0.245   7.799  15.366  1.00  0.00
ATOM   2932  HD2 PHE   183      -0.727   7.659  16.334  1.00  0.00
ATOM   2933  C   PHE   183      -4.658   9.349  14.402  1.00  0.00
ATOM   2934  O   PHE   183      -5.376   8.733  15.193  1.00  0.00
ATOM   2935  N   THR   184      -5.123  10.054  13.375  1.00  0.00
ATOM   2936  H   THR   184      -4.463  10.566  12.808  1.00  0.00
ATOM   2937  CA  THR   184      -6.538  10.100  13.004  1.00  0.00
ATOM   2938  HA  THR   184      -7.067   9.239  13.413  1.00  0.00
ATOM   2939  CB  THR   184      -7.239  11.391  13.496  1.00  0.00
ATOM   2940  HB  THR   184      -8.281  11.357  13.179  1.00  0.00
ATOM   2941  CG2 THR   184      -7.173  11.531  15.022  1.00  0.00
ATOM   2942 HG21 THR   184      -6.131  11.567  15.339  1.00  0.00
ATOM   2943 HG22 THR   184      -7.676  12.450  15.325  1.00  0.00
ATOM   2944 HG23 THR   184      -7.665  10.678  15.487  1.00  0.00
ATOM   2945  OG1 THR   184      -6.629  12.530  12.873  1.00  0.00
ATOM   2946  HG1 THR   184      -7.062  13.331  13.177  1.00  0.00
ATOM   2947  C   THR   184      -6.601  10.080  11.483  1.00  0.00
ATOM   2948  O   THR   184      -5.559  10.124  10.817  1.00  0.00
ATOM   2949  N   ILE   185      -7.809  10.029  10.928  1.00  0.00
ATOM   2950  H   ILE   185      -8.623   9.810  11.485  1.00  0.00
ATOM   2951  CA  ILE   185      -7.972  10.144   9.476  1.00  0.00
ATOM   2952  HA  ILE   185      -7.303   9.472   8.938  1.00  0.00
ATOM   2953  CB  ILE   185      -9.447   9.890   9.016  1.00  0.00
ATOM   2954  HB  ILE   185      -9.794   8.964   9.475  1.00  0.00
ATOM   2955  CG2 ILE   185     -10.375  11.040   9.422  1.00  0.00
ATOM   2956 HG21 ILE   185     -10.028  11.966   8.964  1.00  0.00
ATOM   2957 HG22 ILE   185     -11.389  10.825   9.086  1.00  0.00
ATOM   2958 HG23 ILE   185     -10.368  11.147  10.507  1.00  0.00
ATOM   2959  CG1 ILE   185      -9.522   9.623   7.505  1.00  0.00
ATOM   2960 HG12 ILE   185     -10.575   9.659   7.229  1.00  0.00
ATOM   2961 HG13 ILE   185      -8.989  10.436   7.013  1.00  0.00
ATOM   2962  CD1 ILE   185      -8.928   8.289   7.067  1.00  0.00
ATOM   2963 HD11 ILE   185      -9.460   7.475   7.558  1.00  0.00
ATOM   2964 HD12 ILE   185      -9.024   8.186   5.986  1.00  0.00
ATOM   2965 HD13 ILE   185      -7.874   8.252   7.343  1.00  0.00
ATOM   2966  C   ILE   185      -7.429  11.495   8.976  1.00  0.00
ATOM   2967  O   ILE   185      -7.014  11.619   7.824  1.00  0.00
ATOM   2968  N   LYS   186      -7.409  12.493   9.858  1.00  0.00
ATOM   2969  H   LYS   186      -7.848  12.374  10.760  1.00  0.00
ATOM   2970  CA  LYS   186      -6.881  13.812   9.514  1.00  0.00
ATOM   2971  HA  LYS   186      -7.207  14.079   8.508  1.00  0.00
ATOM   2972  CB  LYS   186      -7.374  14.890  10.491  1.00  0.00
ATOM   2973  HB2 LYS   186      -7.066  14.573  11.488  1.00  0.00
ATOM   2974  HB3 LYS   186      -6.857  15.813  10.228  1.00  0.00
ATOM   2975  CG  LYS   186      -8.892  15.130  10.476  1.00  0.00
ATOM   2976  HG2 LYS   186      -9.382  14.204  10.777  1.00  0.00
ATOM   2977  HG3 LYS   186      -9.116  15.911  11.203  1.00  0.00
ATOM   2978  CD  LYS   186      -9.402  15.553   9.101  1.00  0.00
ATOM   2979  HD2 LYS   186      -8.874  16.459   8.802  1.00  0.00
ATOM   2980  HD3 LYS   186      -9.182  14.754   8.393  1.00  0.00
ATOM   2981  CE  LYS   186     -10.903  15.821   9.115  1.00  0.00
ATOM   2982  HE2 LYS   186     -11.391  14.997   9.634  1.00  0.00
ATOM   2983  HE3 LYS   186     -11.078  16.748   9.660  1.00  0.00
ATOM   2984  NZ  LYS   186     -11.462  15.941   7.737  1.00  0.00
ATOM   2985  HZ1 LYS   186     -11.300  15.082   7.232  1.00  0.00
ATOM   2986  HZ2 LYS   186     -12.455  16.118   7.791  1.00  0.00
ATOM   2987  HZ3 LYS   186     -11.010  16.705   7.255  1.00  0.00
ATOM   2988  C   LYS   186      -5.351  13.828   9.398  1.00  0.00
ATOM   2989  O   LYS   186      -4.804  14.636   8.645  1.00  0.00
ATOM   2990  N   SER   187      -4.663  12.942  10.124  1.00  0.00
ATOM   2991  H   SER   187      -5.107  12.424  10.868  1.00  0.00
ATOM   2992  CA  SER   187      -3.215  12.802   9.948  1.00  0.00
ATOM   2993  HA  SER   187      -2.785  13.793   9.798  1.00  0.00
ATOM   2994  CB  SER   187      -2.529  12.147  11.158  1.00  0.00
ATOM   2995  HB2 SER   187      -1.476  12.006  10.914  1.00  0.00
ATOM   2996  HB3 SER   187      -2.617  12.826  12.006  1.00  0.00
ATOM   2997  OG  SER   187      -3.104  10.901  11.491  1.00  0.00
ATOM   2998  HG  SER   187      -2.646  10.529  12.249  1.00  0.00
ATOM   2999  C   SER   187      -2.896  12.070   8.648  1.00  0.00
ATOM   3000  O   SER   187      -1.852  12.308   8.039  1.00  0.00
ATOM   3001  N   ASN   188      -3.802  11.192   8.216  1.00  0.00
ATOM   3002  H   ASN   188      -4.534  10.867   8.830  1.00  0.00
ATOM   3003  CA  ASN   188      -3.710  10.609   6.874  1.00  0.00
ATOM   3004  HA  ASN   188      -2.710  10.198   6.731  1.00  0.00
ATOM   3005  CB  ASN   188      -4.732   9.489   6.672  1.00  0.00
ATOM   3006  HB2 ASN   188      -5.663   9.774   7.163  1.00  0.00
ATOM   3007  HB3 ASN   188      -4.909   9.368   5.603  1.00  0.00
ATOM   3008  CG  ASN   188      -4.272   8.163   7.239  1.00  0.00
ATOM   3009  OD1 ASN   188      -3.089   7.966   7.538  1.00  0.00
ATOM   3010  ND2 ASN   188      -5.211   7.238   7.393  1.00  0.00
ATOM   3011 HD21 ASN   188      -4.967   6.333   7.767  1.00  0.00
ATOM   3012 HD22 ASN   188      -6.166   7.444   7.135  1.00  0.00
ATOM   3013  C   ASN   188      -3.861  11.654   5.773  1.00  0.00
ATOM   3014  O   ASN   188      -3.200  11.555   4.737  1.00  0.00
ATOM   3015  N   VAL   189      -4.722  12.651   5.990  1.00  0.00
ATOM   3016  H   VAL   189      -5.366  12.607   6.767  1.00  0.00
ATOM   3017  CA  VAL   189      -4.861  13.754   5.033  1.00  0.00
ATOM   3018  HA  VAL   189      -5.015  13.353   4.031  1.00  0.00
ATOM   3019  CB  VAL   189      -6.039  14.719   5.371  1.00  0.00
ATOM   3020  HB  VAL   189      -5.880  15.134   6.366  1.00  0.00
ATOM   3021  CG1 VAL   189      -6.117  15.850   4.357  1.00  0.00
ATOM   3022 HG11 VAL   189      -6.277  15.435   3.361  1.00  0.00
ATOM   3023 HG12 VAL   189      -6.945  16.510   4.612  1.00  0.00
ATOM   3024 HG13 VAL   189      -5.185  16.415   4.369  1.00  0.00
ATOM   3025  CG2 VAL   189      -7.368  13.969   5.397  1.00  0.00
ATOM   3026 HG21 VAL   189      -7.330  13.185   6.154  1.00  0.00
ATOM   3027 HG22 VAL   189      -8.174  14.664   5.635  1.00  0.00
ATOM   3028 HG23 VAL   189      -7.552  13.520   4.420  1.00  0.00
ATOM   3029  C   VAL   189      -3.528  14.507   4.869  1.00  0.00
ATOM   3030  O   VAL   189      -3.136  14.830   3.746  1.00  0.00
ATOM   3031  N   TRP   190      -2.830  14.765   5.977  1.00  0.00
ATOM   3032  H   TRP   190      -3.232  14.601   6.889  1.00  0.00
ATOM   3033  CA  TRP   190      -1.471  15.322   5.905  1.00  0.00
ATOM   3034  HA  TRP   190      -1.518  16.331   5.494  1.00  0.00
ATOM   3035  CB  TRP   190      -0.815  15.387   7.285  1.00  0.00
ATOM   3036  HB2 TRP   190      -1.456  15.951   7.962  1.00  0.00
ATOM   3037  HB3 TRP   190      -0.663  14.383   7.683  1.00  0.00
ATOM   3038  CG  TRP   190       0.533  16.067   7.299  1.00  0.00
ATOM   3039  CD1 TRP   190       1.730  15.544   6.876  1.00  0.00
ATOM   3040  HD1 TRP   190       1.709  14.529   6.480  1.00  0.00
ATOM   3041  NE1 TRP   190       2.740  16.464   7.052  1.00  0.00
ATOM   3042  HE1 TRP   190       3.712  16.324   6.816  1.00  0.00
ATOM   3043  CE2 TRP   190       2.211  17.602   7.602  1.00  0.00
ATOM   3044  CZ2 TRP   190       2.836  18.803   7.961  1.00  0.00
ATOM   3045  HZ2 TRP   190       3.910  18.898   7.799  1.00  0.00
ATOM   3046  CH2 TRP   190       2.047  19.796   8.502  1.00  0.00
ATOM   3047  HH2 TRP   190       2.499  20.744   8.791  1.00  0.00
ATOM   3048  CZ3 TRP   190       0.665  19.612   8.692  1.00  0.00
ATOM   3049  HZ3 TRP   190       0.048  20.399   9.127  1.00  0.00
ATOM   3050  CE3 TRP   190       0.041  18.412   8.328  1.00  0.00
ATOM   3051  HE3 TRP   190      -1.034  18.320   8.489  1.00  0.00
ATOM   3052  CD2 TRP   190       0.821  17.387   7.774  1.00  0.00
ATOM   3053  C   TRP   190      -0.629  14.461   4.978  1.00  0.00
ATOM   3054  O   TRP   190      -0.056  14.962   4.007  1.00  0.00
ATOM   3055  N   SER   191      -0.577  13.164   5.279  1.00  0.00
ATOM   3056  H   SER   191      -1.023  12.837   6.124  1.00  0.00
ATOM   3057  CA  SER   191       0.164  12.202   4.471  1.00  0.00
ATOM   3058  HA  SER   191       1.230  12.422   4.520  1.00  0.00
ATOM   3059  CB  SER   191      -0.065  10.784   4.985  1.00  0.00
ATOM   3060  HB2 SER   191      -1.132  10.564   4.964  1.00  0.00
ATOM   3061  HB3 SER   191       0.463  10.081   4.341  1.00  0.00
ATOM   3062  OG  SER   191       0.415  10.661   6.308  1.00  0.00
ATOM   3063  HG  SER   191       0.266   9.766   6.620  1.00  0.00
ATOM   3064  C   SER   191      -0.203  12.293   2.997  1.00  0.00
ATOM   3065  O   SER   191       0.678  12.279   2.133  1.00  0.00
ATOM   3066  N   PHE   192      -1.502  12.406   2.719  1.00  0.00
ATOM   3067  H   PHE   192      -2.184  12.350   3.462  1.00  0.00
ATOM   3068  CA  PHE   192      -1.981  12.511   1.348  1.00  0.00
ATOM   3069  HA  PHE   192      -1.609  11.669   0.764  1.00  0.00
ATOM   3070  CB  PHE   192      -3.512  12.500   1.303  1.00  0.00
ATOM   3071  HB2 PHE   192      -3.881  11.584   1.765  1.00  0.00
ATOM   3072  HB3 PHE   192      -3.926  13.362   1.825  1.00  0.00
ATOM   3073  CG  PHE   192      -4.070  12.533  -0.088  1.00  0.00
ATOM   3074  CD1 PHE   192      -4.103  11.383  -0.866  1.00  0.00
ATOM   3075  HD1 PHE   192      -3.729  10.448  -0.449  1.00  0.00
ATOM   3076  CE1 PHE   192      -4.602  11.414  -2.155  1.00  0.00
ATOM   3077  HE1 PHE   192      -4.622  10.503  -2.753  1.00  0.00
ATOM   3078  CZ  PHE   192      -5.079  12.607  -2.690  1.00  0.00
ATOM   3079  HZ  PHE   192      -5.469  12.637  -3.707  1.00  0.00
ATOM   3080  CE2 PHE   192      -5.055  13.764  -1.920  1.00  0.00
ATOM   3081  HE2 PHE   192      -5.434  14.702  -2.326  1.00  0.00
ATOM   3082  CD2 PHE   192      -4.544  13.721  -0.626  1.00  0.00
ATOM   3083  HD2 PHE   192      -4.512  14.627  -0.023  1.00  0.00
ATOM   3084  C   PHE   192      -1.425  13.747   0.631  1.00  0.00
ATOM   3085  O   PHE   192      -1.087  13.678  -0.547  1.00  0.00
ATOM   3086  N   GLY   193      -1.335  14.863   1.351  1.00  0.00
ATOM   3087  H   GLY   193      -1.693  14.869   2.295  1.00  0.00
ATOM   3088  CA  GLY   193      -0.736  16.087   0.831  1.00  0.00
ATOM   3089  HA2 GLY   193      -1.292  16.392  -0.056  1.00  0.00
ATOM   3090  HA3 GLY   193      -0.818  16.861   1.594  1.00  0.00
ATOM   3091  C   GLY   193       0.724  15.911   0.462  1.00  0.00
ATOM   3092  O   GLY   193       1.176  16.422  -0.565  1.00  0.00
ATOM   3093  N   ILE   194       1.463  15.186   1.303  1.00  0.00
ATOM   3094  H   ILE   194       1.075  14.914   2.194  1.00  0.00
ATOM   3095  CA  ILE   194       2.855  14.837   1.015  1.00  0.00
ATOM   3096  HA  ILE   194       3.416  15.715   0.694  1.00  0.00
ATOM   3097  CB  ILE   194       3.560  14.192   2.246  1.00  0.00
ATOM   3098  HB  ILE   194       3.025  13.282   2.515  1.00  0.00
ATOM   3099  CG2 ILE   194       5.016  13.854   1.937  1.00  0.00
ATOM   3100 HG21 ILE   194       5.552  14.765   1.668  1.00  0.00
ATOM   3101 HG22 ILE   194       5.480  13.406   2.815  1.00  0.00
ATOM   3102 HG23 ILE   194       5.057  13.150   1.105  1.00  0.00
ATOM   3103  CG1 ILE   194       3.480  15.108   3.479  1.00  0.00
ATOM   3104 HG12 ILE   194       2.452  15.465   3.533  1.00  0.00
ATOM   3105 HG13 ILE   194       3.693  14.481   4.345  1.00  0.00
ATOM   3106  CD1 ILE   194       4.438  16.307   3.468  1.00  0.00
ATOM   3107 HD11 ILE   194       4.225  16.935   2.603  1.00  0.00
ATOM   3108 HD12 ILE   194       4.303  16.888   4.380  1.00  0.00
ATOM   3109 HD13 ILE   194       5.466  15.951   3.414  1.00  0.00
ATOM   3110  C   ILE   194       2.911  13.909  -0.205  1.00  0.00
ATOM   3111  O   ILE   194       3.796  14.044  -1.058  1.00  0.00
ATOM   3112  N   LEU   195       1.952  12.988  -0.288  1.00  0.00
ATOM   3113  H   LEU   195       1.327  12.855   0.494  1.00  0.00
ATOM   3114  CA  LEU   195       1.821  12.095  -1.441  1.00  0.00
ATOM   3115  HA  LEU   195       2.760  11.567  -1.610  1.00  0.00
ATOM   3116  CB  LEU   195       0.719  11.065  -1.190  1.00  0.00
ATOM   3117  HB2 LEU   195       1.105  10.504  -0.339  1.00  0.00
ATOM   3118  HB3 LEU   195      -0.143  11.653  -0.876  1.00  0.00
ATOM   3119  CG  LEU   195       0.298  10.091  -2.294  1.00  0.00
ATOM   3120  HG  LEU   195      -0.150  10.667  -3.104  1.00  0.00
ATOM   3121  CD1 LEU   195       1.460   9.308  -2.821  1.00  0.00
ATOM   3122 HD11 LEU   195       1.908   8.732  -2.011  1.00  0.00
ATOM   3123 HD12 LEU   195       1.117   8.629  -3.602  1.00  0.00
ATOM   3124 HD13 LEU   195       2.202   9.991  -3.234  1.00  0.00
ATOM   3125  CD2 LEU   195      -0.741   9.146  -1.747  1.00  0.00
ATOM   3126 HD21 LEU   195      -1.608   9.714  -1.409  1.00  0.00
ATOM   3127 HD22 LEU   195      -1.046   8.449  -2.528  1.00  0.00
ATOM   3128 HD23 LEU   195      -0.322   8.590  -0.908  1.00  0.00
ATOM   3129  C   LEU   195       1.563  12.855  -2.748  1.00  0.00
ATOM   3130  O   LEU   195       2.018  12.437  -3.821  1.00  0.00
ATOM   3131  N   LEU   196       0.842  13.970  -2.650  1.00  0.00
ATOM   3132  H   LEU   196       0.434  14.220  -1.761  1.00  0.00
ATOM   3133  CA  LEU   196       0.575  14.833  -3.802  1.00  0.00
ATOM   3134  HA  LEU   196       0.168  14.242  -4.622  1.00  0.00
ATOM   3135  CB  LEU   196      -0.438  15.913  -3.428  1.00  0.00
ATOM   3136  HB2 LEU   196      -0.712  15.681  -2.399  1.00  0.00
ATOM   3137  HB3 LEU   196       0.093  16.865  -3.456  1.00  0.00
ATOM   3138  CG  LEU   196      -1.701  16.009  -4.283  1.00  0.00
ATOM   3139  HG  LEU   196      -1.421  16.161  -5.325  1.00  0.00
ATOM   3140  CD1 LEU   196      -2.501  14.733  -4.156  1.00  0.00
ATOM   3141 HD11 LEU   196      -2.781  14.581  -3.114  1.00  0.00
ATOM   3142 HD12 LEU   196      -3.400  14.805  -4.767  1.00  0.00
ATOM   3143 HD13 LEU   196      -1.898  13.891  -4.497  1.00  0.00
ATOM   3144  CD2 LEU   196      -2.550  17.199  -3.860  1.00  0.00
ATOM   3145 HD21 LEU   196      -1.976  18.117  -3.979  1.00  0.00
ATOM   3146 HD22 LEU   196      -3.444  17.247  -4.482  1.00  0.00
ATOM   3147 HD23 LEU   196      -2.841  17.086  -2.816  1.00  0.00
ATOM   3148  C   LEU   196       1.864  15.475  -4.310  1.00  0.00
ATOM   3149  O   LEU   196       2.091  15.544  -5.517  1.00  0.00
ATOM   3150  N   TYR   197       2.702  15.933  -3.380  1.00  0.00
ATOM   3151  H   TYR   197       2.396  15.972  -2.419  1.00  0.00
ATOM   3152  CA  TYR   197       4.034  16.444  -3.705  1.00  0.00
ATOM   3153  HA  TYR   197       3.945  17.294  -4.382  1.00  0.00
ATOM   3154  CB  TYR   197       4.767  16.901  -2.438  1.00  0.00
ATOM   3155  HB2 TYR   197       4.421  17.909  -2.206  1.00  0.00
ATOM   3156  HB3 TYR   197       4.469  16.222  -1.639  1.00  0.00
ATOM   3157  CG  TYR   197       6.274  16.903  -2.561  1.00  0.00
ATOM   3158  CD1 TYR   197       7.019  15.767  -2.247  1.00  0.00
ATOM   3159  HD1 TYR   197       6.498  14.875  -1.898  1.00  0.00
ATOM   3160  CE1 TYR   197       8.404  15.758  -2.374  1.00  0.00
ATOM   3161  HE1 TYR   197       8.973  14.860  -2.136  1.00  0.00
ATOM   3162  CZ  TYR   197       9.060  16.898  -2.803  1.00  0.00
ATOM   3163  OH  TYR   197      10.431  16.892  -2.919  1.00  0.00
ATOM   3164  HH  TYR   197      10.824  16.050  -2.678  1.00  0.00
ATOM   3165  CE2 TYR   197       8.345  18.039  -3.117  1.00  0.00
ATOM   3166  HE2 TYR   197       8.860  18.937  -3.455  1.00  0.00
ATOM   3167  CD2 TYR   197       6.956  18.035  -2.998  1.00  0.00
ATOM   3168  HD2 TYR   197       6.385  18.929  -3.248  1.00  0.00
ATOM   3169  C   TYR   197       4.859  15.395  -4.443  1.00  0.00
ATOM   3170  O   TYR   197       5.536  15.719  -5.420  1.00  0.00
ATOM   3171  N   GLU   198       4.794  14.149  -3.968  1.00  0.00
ATOM   3172  H   GLU   198       4.237  13.973  -3.144  1.00  0.00
ATOM   3173  CA  GLU   198       5.507  13.019  -4.584  1.00  0.00
ATOM   3174  HA  GLU   198       6.577  13.226  -4.605  1.00  0.00
ATOM   3175  CB  GLU   198       5.275  11.744  -3.789  1.00  0.00
ATOM   3176  HB2 GLU   198       4.219  11.735  -3.518  1.00  0.00
ATOM   3177  HB3 GLU   198       5.484  10.915  -4.464  1.00  0.00
ATOM   3178  CG  GLU   198       6.104  11.603  -2.558  1.00  0.00
ATOM   3179  HG2 GLU   198       7.158  11.691  -2.818  1.00  0.00
ATOM   3180  HG3 GLU   198       5.831  12.405  -1.872  1.00  0.00
ATOM   3181  CD  GLU   198       5.860  10.277  -1.898  1.00  0.00
ATOM   3182  OE1 GLU   198       4.726  10.058  -1.417  1.00  0.00
ATOM   3183  OE2 GLU   198       6.797   9.449  -1.875  1.00  0.00
ATOM   3184  C   GLU   198       5.078  12.742  -6.013  1.00  0.00
ATOM   3185  O   GLU   198       5.892  12.325  -6.835  1.00  0.00
ATOM   3186  N   ILE   199       3.790  12.944  -6.287  1.00  0.00
ATOM   3187  H   ILE   199       3.170  13.204  -5.533  1.00  0.00
ATOM   3188  CA  ILE   199       3.212  12.699  -7.607  1.00  0.00
ATOM   3189  HA  ILE   199       3.637  11.804  -8.061  1.00  0.00
ATOM   3190  CB  ILE   199       1.659  12.559  -7.536  1.00  0.00
ATOM   3191  HB  ILE   199       1.279  13.280  -6.813  1.00  0.00
ATOM   3192  CG2 ILE   199       1.013  12.814  -8.899  1.00  0.00
ATOM   3193 HG21 ILE   199       1.393  12.093  -9.623  1.00  0.00
ATOM   3194 HG22 ILE   199      -0.068  12.708  -8.815  1.00  0.00
ATOM   3195 HG23 ILE   199       1.254  13.824  -9.232  1.00  0.00
ATOM   3196  CG1 ILE   199       1.276  11.169  -7.004  1.00  0.00
ATOM   3197 HG12 ILE   199       1.579  10.447  -7.762  1.00  0.00
ATOM   3198 HG13 ILE   199       1.857  11.008  -6.096  1.00  0.00
ATOM   3199  CD1 ILE   199      -0.204  10.990  -6.698  1.00  0.00
ATOM   3200 HD11 ILE   199      -0.786  11.151  -7.605  1.00  0.00
ATOM   3201 HD12 ILE   199      -0.380   9.980  -6.328  1.00  0.00
ATOM   3202 HD13 ILE   199      -0.509  11.711  -5.939  1.00  0.00
ATOM   3203  C   ILE   199       3.635  13.781  -8.599  1.00  0.00
ATOM   3204  O   ILE   199       4.054  13.468  -9.716  1.00  0.00
ATOM   3205  N   VAL   200       3.549  15.043  -8.181  1.00  0.00
ATOM   3206  H   VAL   200       3.170  15.242  -7.266  1.00  0.00
ATOM   3207  CA  VAL   200       3.822  16.167  -9.081  1.00  0.00
ATOM   3208  HA  VAL   200       3.489  15.972 -10.100  1.00  0.00
ATOM   3209  CB  VAL   200       3.149  17.485  -8.580  1.00  0.00
ATOM   3210  HB  VAL   200       2.184  17.231  -8.142  1.00  0.00
ATOM   3211  CG1 VAL   200       4.008  18.205  -7.539  1.00  0.00
ATOM   3212 HG11 VAL   200       4.973  18.460  -7.977  1.00  0.00
ATOM   3213 HG12 VAL   200       3.503  19.117  -7.219  1.00  0.00
ATOM   3214 HG13 VAL   200       4.160  17.553  -6.679  1.00  0.00
ATOM   3215  CG2 VAL   200       2.834  18.411  -9.752  1.00  0.00
ATOM   3216 HG21 VAL   200       2.154  17.910 -10.440  1.00  0.00
ATOM   3217 HG22 VAL   200       2.367  19.323  -9.379  1.00  0.00
ATOM   3218 HG23 VAL   200       3.757  18.664 -10.274  1.00  0.00
ATOM   3219  C   VAL   200       5.322  16.348  -9.389  1.00  0.00
ATOM   3220  O   VAL   200       5.689  16.889 -10.432  1.00  0.00
ATOM   3221  N   THR   201       6.180  15.878  -8.489  1.00  0.00
ATOM   3222  H   THR   201       5.839  15.448  -7.641  1.00  0.00
ATOM   3223  CA  THR   201       7.626  16.036  -8.654  1.00  0.00
ATOM   3224  HA  THR   201       7.828  16.836  -9.366  1.00  0.00
ATOM   3225  CB  THR   201       8.316  16.380  -7.313  1.00  0.00
ATOM   3226  HB  THR   201       9.393  16.419  -7.474  1.00  0.00
ATOM   3227  CG2 THR   201       7.834  17.724  -6.780  1.00  0.00
ATOM   3228 HG21 THR   201       6.756  17.686  -6.619  1.00  0.00
ATOM   3229 HG22 THR   201       8.334  17.942  -5.837  1.00  0.00
ATOM   3230 HG23 THR   201       8.065  18.506  -7.503  1.00  0.00
ATOM   3231  OG1 THR   201       8.021  15.363  -6.355  1.00  0.00
ATOM   3232  HG1 THR   201       8.448  15.574  -5.522  1.00  0.00
ATOM   3233  C   THR   201       8.268  14.785  -9.268  1.00  0.00
ATOM   3234  O   THR   201       9.484  14.754  -9.501  1.00  0.00
ATOM   3235  N   TYR   202       7.435  13.774  -9.537  1.00  0.00
ATOM   3236  H   TYR   202       6.472  13.882  -9.254  1.00  0.00
ATOM   3237  CA  TYR   202       7.859  12.478 -10.089  1.00  0.00
ATOM   3238  HA  TYR   202       6.982  11.838 -10.199  1.00  0.00
ATOM   3239  CB  TYR   202       8.540  12.620 -11.466  1.00  0.00
ATOM   3240  HB2 TYR   202       9.364  13.321 -11.339  1.00  0.00
ATOM   3241  HB3 TYR   202       8.935  11.640 -11.735  1.00  0.00
ATOM   3242  CG  TYR   202       7.622  13.113 -12.565  1.00  0.00
ATOM   3243  CD1 TYR   202       7.438  14.481 -12.786  1.00  0.00
ATOM   3244  HD1 TYR   202       7.973  15.191 -12.156  1.00  0.00
ATOM   3245  CE1 TYR   202       6.588  14.942 -13.790  1.00  0.00
ATOM   3246  HE1 TYR   202       6.448  16.011 -13.949  1.00  0.00
ATOM   3247  CZ  TYR   202       5.916  14.031 -14.584  1.00  0.00
ATOM   3248  OH  TYR   202       5.079  14.479 -15.581  1.00  0.00
ATOM   3249  HH  TYR   202       5.038  15.437 -15.634  1.00  0.00
ATOM   3250  CE2 TYR   202       6.083  12.672 -14.385  1.00  0.00
ATOM   3251  HE2 TYR   202       5.550  11.956 -15.012  1.00  0.00
ATOM   3252  CD2 TYR   202       6.936  12.219 -13.379  1.00  0.00
ATOM   3253  HD2 TYR   202       7.073  11.149 -13.221  1.00  0.00
ATOM   3254  C   TYR   202       8.735  11.698  -9.108  1.00  0.00
ATOM   3255  O   TYR   202       9.862  11.319  -9.424  1.00  0.00
ATOM   3256  N   GLY   203       8.204  11.481  -7.908  1.00  0.00
ATOM   3257  H   GLY   203       7.344  11.946  -7.653  1.00  0.00
ATOM   3258  CA  GLY   203       8.820  10.591  -6.937  1.00  0.00
ATOM   3259  HA2 GLY   203       8.038  10.315  -6.230  1.00  0.00
ATOM   3260  HA3 GLY   203       9.139   9.706  -7.488  1.00  0.00
ATOM   3261  C   GLY   203      10.002  11.147  -6.171  1.00  0.00
ATOM   3262  O   GLY   203      10.802  10.382  -5.620  1.00  0.00
ATOM   3263  N   LYS   204      10.119  12.470  -6.130  1.00  0.00
ATOM   3264  H   LYS   204       9.521  13.050  -6.700  1.00  0.00
ATOM   3265  CA  LYS   204      11.145  13.119  -5.321  1.00  0.00
ATOM   3266  HA  LYS   204      12.114  12.665  -5.526  1.00  0.00
ATOM   3267  CB  LYS   204      11.228  14.612  -5.641  1.00  0.00
ATOM   3268  HB2 LYS   204      10.207  14.991  -5.685  1.00  0.00
ATOM   3269  HB3 LYS   204      11.759  15.091  -4.818  1.00  0.00
ATOM   3270  CG  LYS   204      11.938  14.921  -6.948  1.00  0.00
ATOM   3271  HG2 LYS   204      12.915  14.438  -6.933  1.00  0.00
ATOM   3272  HG3 LYS   204      11.346  14.515  -7.768  1.00  0.00
ATOM   3273  CD  LYS   204      12.115  16.411  -7.143  1.00  0.00
ATOM   3274  HD2 LYS   204      11.131  16.873  -7.222  1.00  0.00
ATOM   3275  HD3 LYS   204      12.638  16.818  -6.278  1.00  0.00
ATOM   3276  CE  LYS   204      12.913  16.705  -8.400  1.00  0.00
ATOM   3277  HE2 LYS   204      13.855  16.161  -8.344  1.00  0.00
ATOM   3278  HE3 LYS   204      12.341  16.355  -9.260  1.00  0.00
ATOM   3279  NZ  LYS   204      13.189  18.163  -8.548  1.00  0.00
ATOM   3280  HZ1 LYS   204      13.718  18.487  -7.751  1.00  0.00
ATOM   3281  HZ2 LYS   204      13.720  18.321  -9.392  1.00  0.00
ATOM   3282  HZ3 LYS   204      12.315  18.667  -8.599  1.00  0.00
ATOM   3283  C   LYS   204      10.877  12.908  -3.833  1.00  0.00
ATOM   3284  O   LYS   204       9.723  12.787  -3.414  1.00  0.00
ATOM   3285  N   ILE   205      11.944  12.846  -3.041  1.00  0.00
ATOM   3286  H   ILE   205      12.869  12.816  -3.445  1.00  0.00
ATOM   3287  CA  ILE   205      11.817  12.714  -1.592  1.00  0.00
ATOM   3288  HA  ILE   205      11.040  12.009  -1.296  1.00  0.00
ATOM   3289  CB  ILE   205      13.185  12.301  -0.921  1.00  0.00
ATOM   3290  HB  ILE   205      13.605  11.471  -1.489  1.00  0.00
ATOM   3291  CG2 ILE   205      14.189  13.460  -0.892  1.00  0.00
ATOM   3292 HG21 ILE   205      13.770  14.291  -0.324  1.00  0.00
ATOM   3293 HG22 ILE   205      15.114  13.129  -0.422  1.00  0.00
ATOM   3294 HG23 ILE   205      14.397  13.787  -1.911  1.00  0.00
ATOM   3295  CG1 ILE   205      12.982  11.707   0.482  1.00  0.00
ATOM   3296 HG12 ILE   205      13.949  11.746   0.983  1.00  0.00
ATOM   3297 HG13 ILE   205      12.278  12.358   1.000  1.00  0.00
ATOM   3298  CD1 ILE   205      12.456  10.271   0.501  1.00  0.00
ATOM   3299 HD11 ILE   205      13.160   9.619  -0.017  1.00  0.00
ATOM   3300 HD12 ILE   205      12.345   9.938   1.533  1.00  0.00
ATOM   3301 HD13 ILE   205      11.489  10.231   0.001  1.00  0.00
ATOM   3302  C   ILE   205      11.252  14.024  -1.019  1.00  0.00
ATOM   3303  O   ILE   205      11.585  15.103  -1.509  1.00  0.00
ATOM   3304  N   PRO   206      10.341  13.933  -0.033  1.00  0.00
ATOM   3305  CD  PRO   206       9.575  12.743   0.381  1.00  0.00
ATOM   3306  HD2 PRO   206      10.202  12.100   0.998  1.00  0.00
ATOM   3307  HD3 PRO   206       9.248  12.193  -0.501  1.00  0.00
ATOM   3308  CG  PRO   206       8.428  13.332   1.145  1.00  0.00
ATOM   3309  HG2 PRO   206       8.066  12.623   1.889  1.00  0.00
ATOM   3310  HG3 PRO   206       7.616  13.592   0.465  1.00  0.00
ATOM   3311  CB  PRO   206       8.996  14.555   1.787  1.00  0.00
ATOM   3312  HB2 PRO   206       9.559  14.292   2.683  1.00  0.00
ATOM   3313  HB3 PRO   206       8.236  15.293   2.040  1.00  0.00
ATOM   3314  CA  PRO   206       9.944  15.122   0.726  1.00  0.00
ATOM   3315  HA  PRO   206       9.433  15.794   0.037  1.00  0.00
ATOM   3316  C   PRO   206      11.127  15.859   1.378  1.00  0.00
ATOM   3317  O   PRO   206      12.096  15.225   1.830  1.00  0.00
ATOM   3318  N   TYR   207      11.027  17.192   1.405  1.00  0.00
ATOM   3319  H   TYR   207      10.234  17.608   0.938  1.00  0.00
ATOM   3320  CA  TYR   207      12.040  18.086   1.987  1.00  0.00
ATOM   3321  HA  TYR   207      11.896  19.095   1.601  1.00  0.00
ATOM   3322  CB  TYR   207      11.936  18.127   3.519  1.00  0.00
ATOM   3323  HB2 TYR   207      12.439  17.239   3.903  1.00  0.00
ATOM   3324  HB3 TYR   207      12.472  19.018   3.849  1.00  0.00
ATOM   3325  CG  TYR   207      10.519  18.170   4.044  1.00  0.00
ATOM   3326  CD1 TYR   207       9.832  19.381   4.183  1.00  0.00
ATOM   3327  HD1 TYR   207      10.336  20.308   3.909  1.00  0.00
ATOM   3328  CE1 TYR   207       8.525  19.415   4.663  1.00  0.00
ATOM   3329  HE1 TYR   207       7.995  20.361   4.772  1.00  0.00
ATOM   3330  CZ  TYR   207       7.898  18.225   5.003  1.00  0.00
ATOM   3331  OH  TYR   207       6.609  18.222   5.481  1.00  0.00
ATOM   3332  HH  TYR   207       6.230  19.101   5.542  1.00  0.00
ATOM   3333  CE2 TYR   207       8.556  17.021   4.870  1.00  0.00
ATOM   3334  HE2 TYR   207       8.056  16.090   5.137  1.00  0.00
ATOM   3335  CD2 TYR   207       9.858  16.996   4.396  1.00  0.00
ATOM   3336  HD2 TYR   207      10.383  16.046   4.293  1.00  0.00
ATOM   3337  C   TYR   207      13.457  17.709   1.561  1.00  0.00
ATOM   3338  O   TYR   207      14.244  17.246   2.387  1.00  0.00
ATOM   3339  N   PRO   208      13.787  17.922   0.270  1.00  0.00
ATOM   3340  CD  PRO   208      12.964  18.589  -0.754  1.00  0.00
ATOM   3341  HD2 PRO   208      12.918  19.658  -0.544  1.00  0.00
ATOM   3342  HD3 PRO   208      11.956  18.173  -0.738  1.00  0.00
ATOM   3343  CG  PRO   208      13.686  18.284  -2.028  1.00  0.00
ATOM   3344  HG2 PRO   208      13.529  19.089  -2.746  1.00  0.00
ATOM   3345  HG3 PRO   208      13.320  17.347  -2.447  1.00  0.00
ATOM   3346  CB  PRO   208      15.116  18.171  -1.644  1.00  0.00
ATOM   3347  HB2 PRO   208      15.548  19.168  -1.560  1.00  0.00
ATOM   3348  HB3 PRO   208      15.712  17.574  -2.334  1.00  0.00
ATOM   3349  CA  PRO   208      15.083  17.500  -0.269  1.00  0.00
ATOM   3350  HA  PRO   208      15.085  16.412  -0.321  1.00  0.00
ATOM   3351  C   PRO   208      16.258  17.971   0.587  1.00  0.00
ATOM   3352  O   PRO   208      16.281  19.122   1.028  1.00  0.00
ATOM   3353  N   GLY   209      17.205  17.071   0.845  1.00  0.00
ATOM   3354  H   GLY   209      17.091  16.123   0.517  1.00  0.00
ATOM   3355  CA  GLY   209      18.417  17.407   1.594  1.00  0.00
ATOM   3356  HA2 GLY   209      19.088  16.554   1.492  1.00  0.00
ATOM   3357  HA3 GLY   209      18.855  18.274   1.098  1.00  0.00
ATOM   3358  C   GLY   209      18.237  17.720   3.069  1.00  0.00
ATOM   3359  O   GLY   209      19.192  18.098   3.743  1.00  0.00
ATOM   3360  N   ARG   210      17.015  17.570   3.575  1.00  0.00
ATOM   3361  H   ARG   210      16.249  17.331   2.962  1.00  0.00
ATOM   3362  CA  ARG   210      16.728  17.783   4.991  1.00  0.00
ATOM   3363  HA  ARG   210      17.554  18.321   5.455  1.00  0.00
ATOM   3364  CB  ARG   210      15.450  18.601   5.171  1.00  0.00
ATOM   3365  HB2 ARG   210      14.803  18.346   4.331  1.00  0.00
ATOM   3366  HB3 ARG   210      14.994  18.255   6.098  1.00  0.00
ATOM   3367  CG  ARG   210      15.636  20.118   5.228  1.00  0.00
ATOM   3368  HG2 ARG   210      16.380  20.375   5.982  1.00  0.00
ATOM   3369  HG3 ARG   210      15.958  20.492   4.257  1.00  0.00
ATOM   3370  CD  ARG   210      14.302  20.748   5.597  1.00  0.00
ATOM   3371  HD2 ARG   210      13.711  20.845   4.687  1.00  0.00
ATOM   3372  HD3 ARG   210      13.793  20.079   6.291  1.00  0.00
ATOM   3373  NE  ARG   210      14.424  22.061   6.218  1.00  0.00
ATOM   3374  HE  ARG   210      14.769  22.094   7.167  1.00  0.00
ATOM   3375  CZ  ARG   210      14.111  23.205   5.617  1.00  0.00
ATOM   3376  NH1 ARG   210      13.661  23.204   4.367  1.00  0.00
ATOM   3377 HH11 ARG   210      13.557  22.330   3.871  1.00  0.00
ATOM   3378 HH12 ARG   210      13.425  24.077   3.917  1.00  0.00
ATOM   3379  NH2 ARG   210      14.248  24.359   6.264  1.00  0.00
ATOM   3380 HH21 ARG   210      14.592  24.364   7.213  1.00  0.00
ATOM   3381 HH22 ARG   210      14.008  25.225   5.802  1.00  0.00
ATOM   3382  C   ARG   210      16.593  16.453   5.722  1.00  0.00
ATOM   3383  O   ARG   210      16.023  15.503   5.195  1.00  0.00
ATOM   3384  N   THR   211      17.124  16.404   6.939  1.00  0.00
ATOM   3385  H   THR   211      17.624  17.214   7.279  1.00  0.00
ATOM   3386  CA  THR   211      17.084  15.209   7.784  1.00  0.00
ATOM   3387  HA  THR   211      17.146  14.290   7.202  1.00  0.00
ATOM   3388  CB  THR   211      18.259  15.235   8.797  1.00  0.00
ATOM   3389  HB  THR   211      19.189  15.315   8.234  1.00  0.00
ATOM   3390  CG2 THR   211      18.157  16.396   9.772  1.00  0.00
ATOM   3391 HG21 THR   211      17.228  16.316  10.336  1.00  0.00
ATOM   3392 HG22 THR   211      19.003  16.369  10.459  1.00  0.00
ATOM   3393 HG23 THR   211      18.167  17.336   9.221  1.00  0.00
ATOM   3394  OG1 THR   211      18.311  14.002   9.515  1.00  0.00
ATOM   3395  HG1 THR   211      19.040  14.026  10.139  1.00  0.00
ATOM   3396  C   THR   211      15.715  15.145   8.477  1.00  0.00
ATOM   3397  O   THR   211      15.020  16.164   8.557  1.00  0.00
ATOM   3398  N   ASN   212      15.312  13.964   8.950  1.00  0.00
ATOM   3399  H   ASN   212      15.865  13.134   8.791  1.00  0.00
ATOM   3400  CA  ASN   212      14.027  13.822   9.653  1.00  0.00
ATOM   3401  HA  ASN   212      13.216  14.065   8.966  1.00  0.00
ATOM   3402  CB  ASN   212      13.816  12.396  10.176  1.00  0.00
ATOM   3403  HB2 ASN   212      14.726  12.089  10.691  1.00  0.00
ATOM   3404  HB3 ASN   212      12.983  12.396  10.879  1.00  0.00
ATOM   3405  CG  ASN   212      13.521  11.392   9.073  1.00  0.00
ATOM   3406  OD1 ASN   212      12.958  11.729   8.029  1.00  0.00
ATOM   3407  ND2 ASN   212      13.891  10.144   9.309  1.00  0.00
ATOM   3408 HD21 ASN   212      13.722   9.431   8.614  1.00  0.00
ATOM   3409 HD22 ASN   212      14.341   9.911  10.183  1.00  0.00
ATOM   3410  C   ASN   212      13.900  14.810  10.809  1.00  0.00
ATOM   3411  O   ASN   212      12.864  15.452  10.977  1.00  0.00
ATOM   3412  N   ALA   213      14.970  14.940  11.587  1.00  0.00
ATOM   3413  H   ALA   213      15.769  14.340  11.437  1.00  0.00
ATOM   3414  CA  ALA   213      14.988  15.840  12.736  1.00  0.00
ATOM   3415  HA  ALA   213      14.099  15.599  13.318  1.00  0.00
ATOM   3416  CB  ALA   213      16.216  15.575  13.592  1.00  0.00
ATOM   3417  HB1 ALA   213      17.114  15.821  13.025  1.00  0.00
ATOM   3418  HB2 ALA   213      16.173  16.192  14.490  1.00  0.00
ATOM   3419  HB3 ALA   213      16.242  14.523  13.875  1.00  0.00
ATOM   3420  C   ALA   213      14.885  17.327  12.353  1.00  0.00
ATOM   3421  O   ALA   213      14.265  18.107  13.077  1.00  0.00
ATOM   3422  N   ASP   214      15.494  17.708  11.227  1.00  0.00
ATOM   3423  H   ASP   214      16.066  17.042  10.728  1.00  0.00
ATOM   3424  CA  ASP   214      15.368  19.059  10.682  1.00  0.00
ATOM   3425  HA  ASP   214      15.655  19.782  11.446  1.00  0.00
ATOM   3426  CB  ASP   214      16.265  19.260   9.456  1.00  0.00
ATOM   3427  HB2 ASP   214      16.013  18.474   8.744  1.00  0.00
ATOM   3428  HB3 ASP   214      16.036  20.232   9.020  1.00  0.00
ATOM   3429  CG  ASP   214      17.739  19.188   9.782  1.00  0.00
ATOM   3430  OD1 ASP   214      18.142  19.631  10.883  1.00  0.00
ATOM   3431  OD2 ASP   214      18.502  18.698   8.919  1.00  0.00
ATOM   3432  C   ASP   214      13.930  19.306  10.272  1.00  0.00
ATOM   3433  O   ASP   214      13.404  20.401  10.478  1.00  0.00
ATOM   3434  N   VAL   215      13.307  18.283   9.684  1.00  0.00
ATOM   3435  H   VAL   215      13.839  17.460   9.441  1.00  0.00
ATOM   3436  CA  VAL   215      11.902  18.343   9.283  1.00  0.00
ATOM   3437  HA  VAL   215      11.705  19.231   8.681  1.00  0.00
ATOM   3438  CB  VAL   215      11.462  17.085   8.473  1.00  0.00
ATOM   3439  HB  VAL   215      11.734  16.193   9.037  1.00  0.00
ATOM   3440  CG1 VAL   215       9.963  17.093   8.230  1.00  0.00
ATOM   3441 HG11 VAL   215       9.690  17.985   7.666  1.00  0.00
ATOM   3442 HG12 VAL   215       9.681  16.206   7.664  1.00  0.00
ATOM   3443 HG13 VAL   215       9.439  17.095   9.186  1.00  0.00
ATOM   3444  CG2 VAL   215      12.206  17.003   7.147  1.00  0.00
ATOM   3445 HG21 VAL   215      13.278  16.940   7.335  1.00  0.00
ATOM   3446 HG22 VAL   215      11.881  16.116   6.602  1.00  0.00
ATOM   3447 HG23 VAL   215      11.993  17.892   6.554  1.00  0.00
ATOM   3448  C   VAL   215      10.988  18.555  10.492  1.00  0.00
ATOM   3449  O   VAL   215      10.200  19.501  10.508  1.00  0.00
ATOM   3450  N   MET   216      11.101  17.681  11.494  1.00  0.00
ATOM   3451  H   MET   216      11.709  16.883  11.382  1.00  0.00
ATOM   3452  CA  MET   216      10.314  17.789  12.731  1.00  0.00
ATOM   3453  HA  MET   216       9.256  17.667  12.499  1.00  0.00
ATOM   3454  CB  MET   216      10.722  16.707  13.750  1.00  0.00
ATOM   3455  HB2 MET   216      11.811  16.730  13.793  1.00  0.00
ATOM   3456  HB3 MET   216      10.314  17.028  14.708  1.00  0.00
ATOM   3457  CG  MET   216      10.248  15.264  13.446  1.00  0.00
ATOM   3458  HG2 MET   216       9.165  15.300  13.335  1.00  0.00
ATOM   3459  HG3 MET   216      10.701  14.972  12.498  1.00  0.00
ATOM   3460  SD  MET   216      10.684  14.023  14.731  1.00  0.00
ATOM   3461  CE  MET   216      12.353  13.531  14.273  1.00  0.00
ATOM   3462  HE1 MET   216      13.008  14.402  14.294  1.00  0.00
ATOM   3463  HE2 MET   216      12.719  12.785  14.978  1.00  0.00
ATOM   3464  HE3 MET   216      12.345  13.108  13.268  1.00  0.00
ATOM   3465  C   MET   216      10.452  19.194  13.342  1.00  0.00
ATOM   3466  O   MET   216       9.452  19.850  13.650  1.00  0.00
ATOM   3467  N   SER   217      11.697  19.649  13.485  1.00  0.00
ATOM   3468  H   SER   217      12.462  19.023  13.276  1.00  0.00
ATOM   3469  CA  SER   217      12.013  20.979  14.010  1.00  0.00
ATOM   3470  HA  SER   217      11.547  21.117  14.985  1.00  0.00
ATOM   3471  CB  SER   217      13.528  21.133  14.165  1.00  0.00
ATOM   3472  HB2 SER   217      13.838  20.610  15.070  1.00  0.00
ATOM   3473  HB3 SER   217      14.013  20.679  13.300  1.00  0.00
ATOM   3474  OG  SER   217      13.904  22.494  14.256  1.00  0.00
ATOM   3475  HG  SER   217      14.857  22.557  14.353  1.00  0.00
ATOM   3476  C   SER   217      11.448  22.122  13.156  1.00  0.00
ATOM   3477  O   SER   217      10.924  23.100  13.690  1.00  0.00
ATOM   3478  N   ALA   218      11.564  21.996  11.836  1.00  0.00
ATOM   3479  H   ALA   218      12.051  21.197  11.454  1.00  0.00
ATOM   3480  CA  ALA   218      11.085  23.023  10.912  1.00  0.00
ATOM   3481  HA  ALA   218      11.487  23.976  11.256  1.00  0.00
ATOM   3482  CB  ALA   218      11.596  22.761   9.502  1.00  0.00
ATOM   3483  HB1 ALA   218      11.195  21.815   9.139  1.00  0.00
ATOM   3484  HB2 ALA   218      11.274  23.568   8.843  1.00  0.00
ATOM   3485  HB3 ALA   218      12.685  22.714   9.513  1.00  0.00
ATOM   3486  C   ALA   218       9.563  23.141  10.914  1.00  0.00
ATOM   3487  O   ALA   218       9.032  24.246  10.814  1.00  0.00
ATOM   3488  N   LEU   219       8.871  22.006  11.029  1.00  0.00
ATOM   3489  H   LEU   219       9.365  21.126  11.045  1.00  0.00
ATOM   3490  CA  LEU   219       7.402  21.982  11.038  1.00  0.00
ATOM   3491  HA  LEU   219       7.024  22.571  10.203  1.00  0.00
ATOM   3492  CB  LEU   219       6.868  20.549  10.908  1.00  0.00
ATOM   3493  HB2 LEU   219       7.435  20.012  11.669  1.00  0.00
ATOM   3494  HB3 LEU   219       5.815  20.575  11.191  1.00  0.00
ATOM   3495  CG  LEU   219       7.017  19.834   9.561  1.00  0.00
ATOM   3496  HG  LEU   219       8.033  19.973   9.192  1.00  0.00
ATOM   3497  CD1 LEU   219       6.736  18.351   9.723  1.00  0.00
ATOM   3498 HD11 LEU   219       5.720  18.212  10.092  1.00  0.00
ATOM   3499 HD12 LEU   219       6.845  17.853   8.760  1.00  0.00
ATOM   3500 HD13 LEU   219       7.442  17.923  10.435  1.00  0.00
ATOM   3501  CD2 LEU   219       6.105  20.430   8.509  1.00  0.00
ATOM   3502 HD21 LEU   219       6.351  21.483   8.369  1.00  0.00
ATOM   3503 HD22 LEU   219       6.239  19.897   7.568  1.00  0.00
ATOM   3504 HD23 LEU   219       5.068  20.340   8.833  1.00  0.00
ATOM   3505  C   LEU   219       6.812  22.656  12.279  1.00  0.00
ATOM   3506  O   LEU   219       5.826  23.390  12.179  1.00  0.00
ATOM   3507  N   SER   220       7.425  22.417  13.438  1.00  0.00
ATOM   3508  H   SER   220       8.149  21.714  13.480  1.00  0.00
ATOM   3509  CA  SER   220       7.028  23.081  14.681  1.00  0.00
ATOM   3510  HA  SER   220       5.954  22.970  14.832  1.00  0.00
ATOM   3511  CB  SER   220       7.756  22.461  15.876  1.00  0.00
ATOM   3512  HB2 SER   220       7.393  22.934  16.789  1.00  0.00
ATOM   3513  HB3 SER   220       7.532  21.395  15.906  1.00  0.00
ATOM   3514  OG  SER   220       9.156  22.647  15.772  1.00  0.00
ATOM   3515  HG  SER   220       9.588  22.250  16.532  1.00  0.00
ATOM   3516  C   SER   220       7.265  24.599  14.627  1.00  0.00
ATOM   3517  O   SER   220       6.710  25.350  15.430  1.00  0.00
ATOM   3518  N   GLN   221       8.089  25.028  13.670  1.00  0.00
ATOM   3519  H   GLN   221       8.554  24.335  13.102  1.00  0.00
ATOM   3520  CA  GLN   221       8.380  26.442  13.418  1.00  0.00
ATOM   3521  HA  GLN   221       8.197  27.026  14.320  1.00  0.00
ATOM   3522  CB  GLN   221       9.848  26.616  13.011  1.00  0.00
ATOM   3523  HB2 GLN   221      10.045  25.876  12.236  1.00  0.00
ATOM   3524  HB3 GLN   221       9.936  27.617  12.588  1.00  0.00
ATOM   3525  CG  GLN   221      10.858  26.452  14.138  1.00  0.00
ATOM   3526  HG2 GLN   221      10.443  25.778  14.887  1.00  0.00
ATOM   3527  HG3 GLN   221      11.773  26.022  13.730  1.00  0.00
ATOM   3528  CD  GLN   221      11.197  27.763  14.803  1.00  0.00
ATOM   3529  OE1 GLN   221      10.350  28.389  15.442  1.00  0.00
ATOM   3530  NE2 GLN   221      12.448  28.192  14.658  1.00  0.00
ATOM   3531 HE21 GLN   221      12.733  29.063  15.081  1.00  0.00
ATOM   3532 HE22 GLN   221      13.108  27.643  14.124  1.00  0.00
ATOM   3533  C   GLN   221       7.482  27.016  12.320  1.00  0.00
ATOM   3534  O   GLN   221       7.598  28.188  11.964  1.00  0.00
ATOM   3535  N   GLY   222       6.601  26.181  11.776  1.00  0.00
ATOM   3536  H   GLY   222       6.595  25.209  12.053  1.00  0.00
ATOM   3537  CA  GLY   222       5.628  26.624  10.778  1.00  0.00
ATOM   3538  HA2 GLY   222       4.748  25.990  10.891  1.00  0.00
ATOM   3539  HA3 GLY   222       5.367  27.653  11.025  1.00  0.00
ATOM   3540  C   GLY   222       6.096  26.566   9.335  1.00  0.00
ATOM   3541  O   GLY   222       5.588  27.299   8.480  1.00  0.00
ATOM   3542  N   TYR   223       7.064  25.696   9.057  1.00  0.00
ATOM   3543  H   TYR   223       7.521  25.192   9.804  1.00  0.00
ATOM   3544  CA  TYR   223       7.539  25.489   7.691  1.00  0.00
ATOM   3545  HA  TYR   223       7.523  26.436   7.152  1.00  0.00
ATOM   3546  CB  TYR   223       8.978  24.943   7.683  1.00  0.00
ATOM   3547  HB2 TYR   223       9.610  25.702   8.144  1.00  0.00
ATOM   3548  HB3 TYR   223       8.982  24.045   8.300  1.00  0.00
ATOM   3549  CG  TYR   223       9.512  24.611   6.302  1.00  0.00
ATOM   3550  CD1 TYR   223       9.266  23.367   5.717  1.00  0.00
ATOM   3551  HD1 TYR   223       8.686  22.632   6.275  1.00  0.00
ATOM   3552  CE1 TYR   223       9.746  23.056   4.445  1.00  0.00
ATOM   3553  HE1 TYR   223       9.543  22.081   4.001  1.00  0.00
ATOM   3554  CZ  TYR   223      10.488  23.993   3.746  1.00  0.00
ATOM   3555  OH  TYR   223      10.959  23.681   2.495  1.00  0.00
ATOM   3556  HH  TYR   223      10.715  22.797   2.211  1.00  0.00
ATOM   3557  CE2 TYR   223      10.752  25.239   4.301  1.00  0.00
ATOM   3558  HE2 TYR   223      11.335  25.979   3.752  1.00  0.00
ATOM   3559  CD2 TYR   223      10.262  25.541   5.580  1.00  0.00
ATOM   3560  HD2 TYR   223      10.464  26.515   6.025  1.00  0.00
ATOM   3561  C   TYR   223       6.614  24.544   6.922  1.00  0.00
ATOM   3562  O   TYR   223       6.227  23.497   7.427  1.00  0.00
ATOM   3563  N   ARG   224       6.257  24.941   5.706  1.00  0.00
ATOM   3564  H   ARG   224       6.399  25.906   5.444  1.00  0.00
ATOM   3565  CA  ARG   224       5.680  24.034   4.720  1.00  0.00
ATOM   3566  HA  ARG   224       5.677  23.021   5.123  1.00  0.00
ATOM   3567  CB  ARG   224       4.244  24.422   4.364  1.00  0.00
ATOM   3568  HB2 ARG   224       4.299  25.391   3.868  1.00  0.00
ATOM   3569  HB3 ARG   224       3.886  23.673   3.658  1.00  0.00
ATOM   3570  CG  ARG   224       3.284  24.509   5.543  1.00  0.00
ATOM   3571  HG2 ARG   224       3.671  25.244   6.248  1.00  0.00
ATOM   3572  HG3 ARG   224       2.313  24.838   5.172  1.00  0.00
ATOM   3573  CD  ARG   224       3.132  23.173   6.239  1.00  0.00
ATOM   3574  HD2 ARG   224       2.854  22.417   5.505  1.00  0.00
ATOM   3575  HD3 ARG   224       4.081  22.900   6.700  1.00  0.00
ATOM   3576  NE  ARG   224       2.105  23.218   7.274  1.00  0.00
ATOM   3577  HE  ARG   224       1.145  23.165   6.965  1.00  0.00
ATOM   3578  CZ  ARG   224       2.347  23.327   8.577  1.00  0.00
ATOM   3579  NH1 ARG   224       3.589  23.406   9.031  1.00  0.00
ATOM   3580 HH11 ARG   224       4.363  23.384   8.382  1.00  0.00
ATOM   3581 HH12 ARG   224       3.757  23.488  10.023  1.00  0.00
ATOM   3582  NH2 ARG   224       1.336  23.352   9.433  1.00  0.00
ATOM   3583 HH21 ARG   224       0.388  23.289   9.091  1.00  0.00
ATOM   3584 HH22 ARG   224       1.519  23.434  10.423  1.00  0.00
ATOM   3585  C   ARG   224       6.556  24.149   3.489  1.00  0.00
ATOM   3586  O   ARG   224       7.188  25.187   3.279  1.00  0.00
ATOM   3587  N   MET   225       6.614  23.087   2.689  1.00  0.00
ATOM   3588  H   MET   225       6.170  22.222   2.962  1.00  0.00
ATOM   3589  CA  MET   225       7.348  23.119   1.426  1.00  0.00
ATOM   3590  HA  MET   225       8.394  23.359   1.616  1.00  0.00
ATOM   3591  CB  MET   225       7.279  21.760   0.722  1.00  0.00
ATOM   3592  HB2 MET   225       6.238  21.438   0.753  1.00  0.00
ATOM   3593  HB3 MET   225       7.577  21.923  -0.314  1.00  0.00
ATOM   3594  CG  MET   225       8.161  20.686   1.340  1.00  0.00
ATOM   3595  HG2 MET   225       9.154  21.115   1.477  1.00  0.00
ATOM   3596  HG3 MET   225       7.738  20.434   2.313  1.00  0.00
ATOM   3597  SD  MET   225       8.294  19.189   0.345  1.00  0.00
ATOM   3598  CE  MET   225       6.794  18.320   0.801  1.00  0.00
ATOM   3599  HE1 MET   225       5.928  18.930   0.546  1.00  0.00
ATOM   3600  HE2 MET   225       6.743  17.374   0.261  1.00  0.00
ATOM   3601  HE3 MET   225       6.798  18.125   1.873  1.00  0.00
ATOM   3602  C   MET   225       6.780  24.211   0.521  1.00  0.00
ATOM   3603  O   MET   225       5.562  24.309   0.362  1.00  0.00
ATOM   3604  N   PRO   226       7.657  25.055  -0.057  1.00  0.00
ATOM   3605  CD  PRO   226       9.121  25.106   0.113  1.00  0.00
ATOM   3606  HD2 PRO   226       9.597  24.390  -0.556  1.00  0.00
ATOM   3607  HD3 PRO   226       9.382  24.868   1.145  1.00  0.00
ATOM   3608  CG  PRO   226       9.439  26.519  -0.241  1.00  0.00
ATOM   3609  HG2 PRO   226      10.463  26.589  -0.607  1.00  0.00
ATOM   3610  HG3 PRO   226       9.323  27.157   0.635  1.00  0.00
ATOM   3611  CB  PRO   226       8.454  26.887  -1.303  1.00  0.00
ATOM   3612  HB2 PRO   226       8.877  26.550  -2.249  1.00  0.00
ATOM   3613  HB3 PRO   226       8.215  27.949  -1.371  1.00  0.00
ATOM   3614  CA  PRO   226       7.185  26.084  -0.982  1.00  0.00
ATOM   3615  HA  PRO   226       6.399  26.663  -0.498  1.00  0.00
ATOM   3616  C   PRO   226       6.636  25.445  -2.248  1.00  0.00
ATOM   3617  O   PRO   226       6.907  24.273  -2.509  1.00  0.00
ATOM   3618  N   ARG   227       5.865  26.213  -3.015  1.00  0.00
ATOM   3619  H   ARG   227       5.635  27.144  -2.698  1.00  0.00
ATOM   3620  CA  ARG   227       5.286  25.746  -4.272  1.00  0.00
ATOM   3621  HA  ARG   227       4.546  24.969  -4.079  1.00  0.00
ATOM   3622  CB  ARG   227       4.599  26.907  -4.992  1.00  0.00
ATOM   3623  HB2 ARG   227       4.059  27.469  -4.228  1.00  0.00
ATOM   3624  HB3 ARG   227       5.392  27.529  -5.406  1.00  0.00
ATOM   3625  CG  ARG   227       3.637  26.508  -6.100  1.00  0.00
ATOM   3626  HG2 ARG   227       4.204  26.277  -7.002  1.00  0.00
ATOM   3627  HG3 ARG   227       3.076  25.626  -5.789  1.00  0.00
ATOM   3628  CD  ARG   227       2.671  27.648  -6.387  1.00  0.00
ATOM   3629  HD2 ARG   227       1.805  27.546  -5.734  1.00  0.00
ATOM   3630  HD3 ARG   227       3.173  28.593  -6.179  1.00  0.00
ATOM   3631  NE  ARG   227       2.214  27.656  -7.775  1.00  0.00
ATOM   3632  HE  ARG   227       1.390  27.113  -7.991  1.00  0.00
ATOM   3633  CZ  ARG   227       2.808  28.330  -8.759  1.00  0.00
ATOM   3634  NH1 ARG   227       3.893  29.054  -8.517  1.00  0.00
ATOM   3635 HH11 ARG   227       4.271  29.095  -7.582  1.00  0.00
ATOM   3636 HH12 ARG   227       4.336  29.561  -9.271  1.00  0.00
ATOM   3637  NH2 ARG   227       2.315  28.276  -9.988  1.00  0.00
ATOM   3638 HH21 ARG   227       1.490  27.724 -10.175  1.00  0.00
ATOM   3639 HH22 ARG   227       2.767  28.788 -10.733  1.00  0.00
ATOM   3640  C   ARG   227       6.363  25.115  -5.157  1.00  0.00
ATOM   3641  O   ARG   227       7.425  25.706  -5.374  1.00  0.00
ATOM   3642  N   MET   228       6.092  23.904  -5.640  1.00  0.00
ATOM   3643  H   MET   228       5.212  23.460  -5.420  1.00  0.00
ATOM   3644  CA  MET   228       7.057  23.166  -6.452  1.00  0.00
ATOM   3645  HA  MET   228       8.062  23.346  -6.072  1.00  0.00
ATOM   3646  CB  MET   228       6.780  21.657  -6.415  1.00  0.00
ATOM   3647  HB2 MET   228       5.832  21.498  -6.929  1.00  0.00
ATOM   3648  HB3 MET   228       7.582  21.176  -6.975  1.00  0.00
ATOM   3649  CG  MET   228       6.707  21.056  -5.021  1.00  0.00
ATOM   3650  HG2 MET   228       6.995  20.006  -5.072  1.00  0.00
ATOM   3651  HG3 MET   228       7.396  21.591  -4.368  1.00  0.00
ATOM   3652  SD  MET   228       5.041  21.180  -4.352  1.00  0.00
ATOM   3653  CE  MET   228       5.380  21.198  -2.595  1.00  0.00
ATOM   3654  HE1 MET   228       6.010  22.054  -2.355  1.00  0.00
ATOM   3655  HE2 MET   228       4.442  21.272  -2.044  1.00  0.00
ATOM   3656  HE3 MET   228       5.894  20.279  -2.314  1.00  0.00
ATOM   3657  C   MET   228       7.023  23.654  -7.888  1.00  0.00
ATOM   3658  O   MET   228       5.978  24.078  -8.376  1.00  0.00
ATOM   3659  N   GLU   229       8.171  23.589  -8.555  1.00  0.00
ATOM   3660  H   GLU   229       9.012  23.317  -8.066  1.00  0.00
ATOM   3661  CA  GLU   229       8.275  23.941  -9.968  1.00  0.00
ATOM   3662  HA  GLU   229       7.958  24.973 -10.119  1.00  0.00
ATOM   3663  CB  GLU   229       9.722  23.801 -10.439  1.00  0.00
ATOM   3664  HB2 GLU   229      10.355  23.976  -9.569  1.00  0.00
ATOM   3665  HB3 GLU   229       9.845  22.772 -10.777  1.00  0.00
ATOM   3666  CG  GLU   229      10.123  24.755 -11.559  1.00  0.00
ATOM   3667  HG2 GLU   229       9.471  24.563 -12.411  1.00  0.00
ATOM   3668  HG3 GLU   229       9.959  25.771 -11.199  1.00  0.00
ATOM   3669  CD  GLU   229      11.580  24.595 -11.986  1.00  0.00
ATOM   3670  OE1 GLU   229      12.286  23.721 -11.427  1.00  0.00
ATOM   3671  OE2 GLU   229      12.022  25.342 -12.887  1.00  0.00
ATOM   3672  C   GLU   229       7.345  23.046 -10.795  1.00  0.00
ATOM   3673  O   GLU   229       7.270  21.838 -10.561  1.00  0.00
ATOM   3674  N   ASN   230       6.626  23.656 -11.737  1.00  0.00
ATOM   3675  H   ASN   230       6.686  24.662 -11.804  1.00  0.00
ATOM   3676  CA  ASN   230       5.637  22.957 -12.576  1.00  0.00
ATOM   3677  HA  ASN   230       5.073  23.686 -13.157  1.00  0.00
ATOM   3678  CB  ASN   230       6.325  21.982 -13.547  1.00  0.00
ATOM   3679  HB2 ASN   230       6.795  21.186 -12.970  1.00  0.00
ATOM   3680  HB3 ASN   230       5.570  21.554 -14.207  1.00  0.00
ATOM   3681  CG  ASN   230       7.387  22.658 -14.398  1.00  0.00
ATOM   3682  OD1 ASN   230       7.100  23.597 -15.147  1.00  0.00
ATOM   3683  ND2 ASN   230       8.622  22.183 -14.287  1.00  0.00
ATOM   3684 HD21 ASN   230       9.369  22.594 -14.829  1.00  0.00
ATOM   3685 HD22 ASN   230       8.809  21.413 -13.661  1.00  0.00
ATOM   3686  C   ASN   230       4.507  22.267 -11.785  1.00  0.00
ATOM   3687  O   ASN   230       4.201  21.089 -11.997  1.00  0.00
ATOM   3688  N   CYS   231       3.904  23.026 -10.870  1.00  0.00
ATOM   3689  H   CYS   231       4.288  23.942 -10.689  1.00  0.00
ATOM   3690  CA  CYS   231       2.738  22.599 -10.100  1.00  0.00
ATOM   3691  HA  CYS   231       2.244  21.771 -10.609  1.00  0.00
ATOM   3692  CB  CYS   231       3.154  22.135  -8.698  1.00  0.00
ATOM   3693  HB2 CYS   231       3.608  21.146  -8.759  1.00  0.00
ATOM   3694  HB3 CYS   231       3.873  22.839  -8.277  1.00  0.00
ATOM   3695  SG  CYS   231       1.804  21.999  -7.475  1.00  0.00
ATOM   3696  HG  CYS   231       2.569  21.592  -6.467  1.00  0.00
ATOM   3697  C   CYS   231       1.775  23.784 -10.011  1.00  0.00
ATOM   3698  O   CYS   231       2.091  24.782  -9.353  1.00  0.00
ATOM   3699  N   PRO   232       0.604  23.683 -10.677  1.00  0.00
ATOM   3700  CD  PRO   232       0.104  22.494 -11.392  1.00  0.00
ATOM   3701  HD2 PRO   232       0.315  21.600 -10.804  1.00  0.00
ATOM   3702  HD3 PRO   232       0.599  22.416 -12.360  1.00  0.00
ATOM   3703  CG  PRO   232      -1.361  22.765 -11.520  1.00  0.00
ATOM   3704  HG2 PRO   232      -1.885  22.391 -10.641  1.00  0.00
ATOM   3705  HG3 PRO   232      -1.752  22.275 -12.412  1.00  0.00
ATOM   3706  CB  PRO   232      -1.476  24.242 -11.633  1.00  0.00
ATOM   3707  HB2 PRO   232      -2.442  24.558 -11.239  1.00  0.00
ATOM   3708  HB3 PRO   232      -1.365  24.606 -12.655  1.00  0.00
ATOM   3709  CA  PRO   232      -0.347  24.796 -10.754  1.00  0.00
ATOM   3710  HA  PRO   232       0.164  25.644 -11.210  1.00  0.00
ATOM   3711  C   PRO   232      -0.886  25.205  -9.385  1.00  0.00
ATOM   3712  O   PRO   232      -1.086  24.354  -8.512  1.00  0.00
ATOM   3713  N   ASP   233      -1.112  26.506  -9.218  1.00  0.00
ATOM   3714  H   ASP   233      -0.893  27.131  -9.981  1.00  0.00
ATOM   3715  CA  ASP   233      -1.597  27.086  -7.965  1.00  0.00
ATOM   3716  HA  ASP   233      -0.800  27.071  -7.222  1.00  0.00
ATOM   3717  CB  ASP   233      -2.048  28.542  -8.171  1.00  0.00
ATOM   3718  HB2 ASP   233      -2.807  28.565  -8.954  1.00  0.00
ATOM   3719  HB3 ASP   233      -2.489  28.870  -7.230  1.00  0.00
ATOM   3720  CG  ASP   233      -0.902  29.474  -8.548  1.00  0.00
ATOM   3721  OD1 ASP   233       0.145  29.464  -7.861  1.00  0.00
ATOM   3722  OD2 ASP   233      -1.039  30.206  -9.553  1.00  0.00
ATOM   3723  C   ASP   233      -2.740  26.277  -7.350  1.00  0.00
ATOM   3724  O   ASP   233      -2.728  26.006  -6.151  1.00  0.00
ATOM   3725  N   GLU   234      -3.714  25.894  -8.181  1.00  0.00
ATOM   3726  H   GLU   234      -3.654  26.160  -9.153  1.00  0.00
ATOM   3727  CA  GLU   234      -4.901  25.155  -7.733  1.00  0.00
ATOM   3728  HA  GLU   234      -5.419  25.734  -6.968  1.00  0.00
ATOM   3729  CB  GLU   234      -5.869  24.897  -8.890  1.00  0.00
ATOM   3730  HB2 GLU   234      -5.261  24.739  -9.781  1.00  0.00
ATOM   3731  HB3 GLU   234      -6.410  23.981  -8.652  1.00  0.00
ATOM   3732  CG  GLU   234      -6.862  26.019  -9.148  1.00  0.00
ATOM   3733  HG2 GLU   234      -7.731  25.585  -9.642  1.00  0.00
ATOM   3734  HG3 GLU   234      -7.159  26.422  -8.179  1.00  0.00
ATOM   3735  CD  GLU   234      -6.296  27.137 -10.009  1.00  0.00
ATOM   3736  OE1 GLU   234      -5.086  27.109 -10.333  1.00  0.00
ATOM   3737  OE2 GLU   234      -7.072  28.050 -10.365  1.00  0.00
ATOM   3738  C   GLU   234      -4.543  23.838  -7.075  1.00  0.00
ATOM   3739  O   GLU   234      -5.211  23.410  -6.130  1.00  0.00
ATOM   3740  N   LEU   235      -3.493  23.195  -7.577  1.00  0.00
ATOM   3741  H   LEU   235      -3.036  23.530  -8.414  1.00  0.00
ATOM   3742  CA  LEU   235      -3.029  21.951  -6.992  1.00  0.00
ATOM   3743  HA  LEU   235      -3.887  21.335  -6.721  1.00  0.00
ATOM   3744  CB  LEU   235      -2.157  21.168  -7.973  1.00  0.00
ATOM   3745  HB2 LEU   235      -2.675  21.277  -8.926  1.00  0.00
ATOM   3746  HB3 LEU   235      -1.188  21.665  -8.028  1.00  0.00
ATOM   3747  CG  LEU   235      -1.951  19.679  -7.672  1.00  0.00
ATOM   3748  HG  LEU   235      -1.493  19.586  -6.687  1.00  0.00
ATOM   3749  CD1 LEU   235      -3.272  18.919  -7.693  1.00  0.00
ATOM   3750 HD11 LEU   235      -3.730  19.012  -8.677  1.00  0.00
ATOM   3751 HD12 LEU   235      -3.089  17.866  -7.475  1.00  0.00
ATOM   3752 HD13 LEU   235      -3.942  19.334  -6.940  1.00  0.00
ATOM   3753  CD2 LEU   235      -0.985  19.070  -8.665  1.00  0.00
ATOM   3754 HD21 LEU   235      -0.025  19.581  -8.600  1.00  0.00
ATOM   3755 HD22 LEU   235      -0.849  18.012  -8.438  1.00  0.00
ATOM   3756 HD23 LEU   235      -1.385  19.176  -9.674  1.00  0.00
ATOM   3757  C   LEU   235      -2.287  22.213  -5.688  1.00  0.00
ATOM   3758  O   LEU   235      -2.432  21.454  -4.731  1.00  0.00
ATOM   3759  N   TYR   236      -1.510  23.293  -5.649  1.00  0.00
ATOM   3760  H   TYR   236      -1.358  23.835  -6.488  1.00  0.00
ATOM   3761  CA  TYR   236      -0.762  23.656  -4.444  1.00  0.00
ATOM   3762  HA  TYR   236      -0.225  22.783  -4.074  1.00  0.00
ATOM   3763  CB  TYR   236       0.254  24.772  -4.731  1.00  0.00
ATOM   3764  HB2 TYR   236       0.877  24.436  -5.561  1.00  0.00
ATOM   3765  HB3 TYR   236      -0.312  25.653  -5.035  1.00  0.00
ATOM   3766  CG  TYR   236       1.135  25.121  -3.547  1.00  0.00
ATOM   3767  CD1 TYR   236       2.015  24.179  -3.002  1.00  0.00
ATOM   3768  HD1 TYR   236       2.061  23.185  -3.446  1.00  0.00
ATOM   3769  CE1 TYR   236       2.826  24.494  -1.911  1.00  0.00
ATOM   3770  HE1 TYR   236       3.504  23.748  -1.495  1.00  0.00
ATOM   3771  CZ  TYR   236       2.765  25.766  -1.353  1.00  0.00
ATOM   3772  OH  TYR   236       3.569  26.073  -0.276  1.00  0.00
ATOM   3773  HH  TYR   236       4.123  25.340  -0.000  1.00  0.00
ATOM   3774  CE2 TYR   236       1.901  26.723  -1.876  1.00  0.00
ATOM   3775  HE2 TYR   236       1.852  27.722  -1.442  1.00  0.00
ATOM   3776  CD2 TYR   236       1.092  26.395  -2.967  1.00  0.00
ATOM   3777  HD2 TYR   236       0.411  27.137  -3.383  1.00  0.00
ATOM   3778  C   TYR   236      -1.688  24.031  -3.277  1.00  0.00
ATOM   3779  O   TYR   236      -1.377  23.736  -2.119  1.00  0.00
ATOM   3780  N   ASP   237      -2.822  24.656  -3.593  1.00  0.00
ATOM   3781  H   ASP   237      -2.964  24.940  -4.552  1.00  0.00
ATOM   3782  CA  ASP   237      -3.856  25.000  -2.602  1.00  0.00
ATOM   3783  HA  ASP   237      -3.407  25.568  -1.787  1.00  0.00
ATOM   3784  CB  ASP   237      -4.963  25.850  -3.240  1.00  0.00
ATOM   3785  HB2 ASP   237      -5.423  25.254  -4.028  1.00  0.00
ATOM   3786  HB3 ASP   237      -5.704  26.068  -2.471  1.00  0.00
ATOM   3787  CG  ASP   237      -4.446  27.153  -3.828  1.00  0.00
ATOM   3788  OD1 ASP   237      -3.353  27.607  -3.420  1.00  0.00
ATOM   3789  OD2 ASP   237      -5.137  27.729  -4.698  1.00  0.00
ATOM   3790  C   ASP   237      -4.474  23.753  -1.963  1.00  0.00
ATOM   3791  O   ASP   237      -4.894  23.778  -0.806  1.00  0.00
ATOM   3792  N   ILE   238      -4.536  22.674  -2.739  1.00  0.00
ATOM   3793  H   ILE   238      -4.313  22.765  -3.720  1.00  0.00
ATOM   3794  CA  ILE   238      -5.031  21.390  -2.259  1.00  0.00
ATOM   3795  HA  ILE   238      -5.900  21.538  -1.618  1.00  0.00
ATOM   3796  CB  ILE   238      -5.413  20.456  -3.441  1.00  0.00
ATOM   3797  HB  ILE   238      -4.567  20.394  -4.125  1.00  0.00
ATOM   3798  CG2 ILE   238      -5.765  19.062  -2.944  1.00  0.00
ATOM   3799 HG21 ILE   238      -6.612  19.123  -2.260  1.00  0.00
ATOM   3800 HG22 ILE   238      -6.029  18.430  -3.792  1.00  0.00
ATOM   3801 HG23 ILE   238      -4.909  18.634  -2.424  1.00  0.00
ATOM   3802  CG1 ILE   238      -6.597  21.056  -4.213  1.00  0.00
ATOM   3803 HG12 ILE   238      -7.484  20.894  -3.601  1.00  0.00
ATOM   3804 HG13 ILE   238      -6.404  22.126  -4.296  1.00  0.00
ATOM   3805  CD1 ILE   238      -6.825  20.476  -5.594  1.00  0.00
ATOM   3806 HD11 ILE   238      -7.018  19.406  -5.512  1.00  0.00
ATOM   3807 HD12 ILE   238      -7.682  20.965  -6.058  1.00  0.00
ATOM   3808 HD13 ILE   238      -5.939  20.638  -6.208  1.00  0.00
ATOM   3809  C   ILE   238      -4.010  20.756  -1.309  1.00  0.00
ATOM   3810  O   ILE   238      -4.380  20.242  -0.252  1.00  0.00
ATOM   3811  N   MET   239      -2.730  20.814  -1.679  1.00  0.00
ATOM   3812  H   MET   239      -2.483  21.191  -2.583  1.00  0.00
ATOM   3813  CA  MET   239      -1.651  20.361  -0.796  1.00  0.00
ATOM   3814  HA  MET   239      -1.784  19.302  -0.575  1.00  0.00
ATOM   3815  CB  MET   239      -0.285  20.555  -1.446  1.00  0.00
ATOM   3816  HB2 MET   239      -0.217  21.611  -1.709  1.00  0.00
ATOM   3817  HB3 MET   239       0.455  20.322  -0.681  1.00  0.00
ATOM   3818  CG  MET   239      -0.025  19.721  -2.662  1.00  0.00
ATOM   3819  HG2 MET   239      -0.216  18.670  -2.446  1.00  0.00
ATOM   3820  HG3 MET   239      -0.663  20.044  -3.485  1.00  0.00
ATOM   3821  SD  MET   239       1.693  19.922  -3.134  1.00  0.00
ATOM   3822  CE  MET   239       1.663  19.175  -4.759  1.00  0.00
ATOM   3823  HE1 MET   239       0.964  19.717  -5.396  1.00  0.00
ATOM   3824  HE2 MET   239       2.660  19.217  -5.197  1.00  0.00
ATOM   3825  HE3 MET   239       1.347  18.135  -4.675  1.00  0.00
ATOM   3826  C   MET   239      -1.656  21.161   0.490  1.00  0.00
ATOM   3827  O   MET   239      -1.476  20.609   1.575  1.00  0.00
ATOM   3828  N   LYS   240      -1.857  22.469   0.352  1.00  0.00
ATOM   3829  H   LYS   240      -2.014  22.852  -0.569  1.00  0.00
ATOM   3830  CA  LYS   240      -1.791  23.386   1.479  1.00  0.00
ATOM   3831  HA  LYS   240      -0.857  23.242   2.021  1.00  0.00
ATOM   3832  CB  LYS   240      -1.851  24.832   0.984  1.00  0.00
ATOM   3833  HB2 LYS   240      -1.634  24.819  -0.084  1.00  0.00
ATOM   3834  HB3 LYS   240      -2.869  25.187   1.143  1.00  0.00
ATOM   3835  CG  LYS   240      -0.876  25.761   1.688  1.00  0.00
ATOM   3836  HG2 LYS   240      -1.318  26.074   2.634  1.00  0.00
ATOM   3837  HG3 LYS   240       0.046  25.212   1.882  1.00  0.00
ATOM   3838  CD  LYS   240      -0.566  26.988   0.842  1.00  0.00
ATOM   3839  HD2 LYS   240       0.315  27.474   1.262  1.00  0.00
ATOM   3840  HD3 LYS   240      -0.348  26.653  -0.172  1.00  0.00
ATOM   3841  CE  LYS   240      -1.721  27.974   0.813  1.00  0.00
ATOM   3842  HE2 LYS   240      -2.619  27.450   0.485  1.00  0.00
ATOM   3843  HE3 LYS   240      -1.874  28.363   1.819  1.00  0.00
ATOM   3844  NZ  LYS   240      -1.438  29.101  -0.117  1.00  0.00
ATOM   3845  HZ1 LYS   240      -1.296  28.741  -1.050  1.00  0.00
ATOM   3846  HZ2 LYS   240      -2.220  29.741  -0.118  1.00  0.00
ATOM   3847  HZ3 LYS   240      -0.606  29.587   0.186  1.00  0.00
ATOM   3848  C   LYS   240      -2.911  23.096   2.472  1.00  0.00
ATOM   3849  O   LYS   240      -2.711  23.162   3.689  1.00  0.00
ATOM   3850  N   MET   241      -4.084  22.753   1.938  1.00  0.00
ATOM   3851  H   MET   241      -4.184  22.779   0.933  1.00  0.00
ATOM   3852  CA  MET   241      -5.241  22.355   2.740  1.00  0.00
ATOM   3853  HA  MET   241      -5.522  23.160   3.420  1.00  0.00
ATOM   3854  CB  MET   241      -6.421  22.056   1.827  1.00  0.00
ATOM   3855  HB2 MET   241      -6.008  21.725   0.875  1.00  0.00
ATOM   3856  HB3 MET   241      -6.976  21.238   2.286  1.00  0.00
ATOM   3857  CG  MET   241      -7.346  23.222   1.595  1.00  0.00
ATOM   3858  HG2 MET   241      -7.972  23.345   2.479  1.00  0.00
ATOM   3859  HG3 MET   241      -6.740  24.117   1.452  1.00  0.00
ATOM   3860  SD  MET   241      -8.397  22.983   0.154  1.00  0.00
ATOM   3861  CE  MET   241      -8.388  21.199  -0.033  1.00  0.00
ATOM   3862  HE1 MET   241      -8.791  20.736   0.868  1.00  0.00
ATOM   3863  HE2 MET   241      -9.001  20.919  -0.890  1.00  0.00
ATOM   3864  HE3 MET   241      -7.366  20.855  -0.192  1.00  0.00
ATOM   3865  C   MET   241      -4.946  21.124   3.581  1.00  0.00
ATOM   3866  O   MET   241      -5.416  21.014   4.716  1.00  0.00
ATOM   3867  N   CYS   242      -4.172  20.204   3.007  1.00  0.00
ATOM   3868  H   CYS   242      -3.864  20.349   2.056  1.00  0.00
ATOM   3869  CA  CYS   242      -3.786  18.966   3.679  1.00  0.00
ATOM   3870  HA  CYS   242      -4.656  18.525   4.164  1.00  0.00
ATOM   3871  CB  CYS   242      -3.224  17.961   2.679  1.00  0.00
ATOM   3872  HB2 CYS   242      -2.421  18.414   2.096  1.00  0.00
ATOM   3873  HB3 CYS   242      -2.843  17.081   3.198  1.00  0.00
ATOM   3874  SG  CYS   242      -4.421  17.357   1.489  1.00  0.00
ATOM   3875  HG  CYS   242      -3.581  16.555   0.841  1.00  0.00
ATOM   3876  C   CYS   242      -2.764  19.190   4.775  1.00  0.00
ATOM   3877  O   CYS   242      -2.655  18.373   5.676  1.00  0.00
ATOM   3878  N   TRP   243      -2.010  20.282   4.688  1.00  0.00
ATOM   3879  H   TRP   243      -2.112  20.908   3.901  1.00  0.00
ATOM   3880  CA  TRP   243      -0.958  20.560   5.660  1.00  0.00
ATOM   3881  HA  TRP   243      -0.783  19.670   6.265  1.00  0.00
ATOM   3882  CB  TRP   243       0.355  20.949   4.970  1.00  0.00
ATOM   3883  HB2 TRP   243       0.191  21.891   4.447  1.00  0.00
ATOM   3884  HB3 TRP   243       1.149  21.076   5.707  1.00  0.00
ATOM   3885  CG  TRP   243       0.873  19.970   3.943  1.00  0.00
ATOM   3886  CD1 TRP   243       0.730  18.609   3.948  1.00  0.00
ATOM   3887  HD1 TRP   243       0.177  18.176   4.782  1.00  0.00
ATOM   3888  NE1 TRP   243       1.347  18.063   2.843  1.00  0.00
ATOM   3889  HE1 TRP   243       1.369  17.081   2.607  1.00  0.00
ATOM   3890  CE2 TRP   243       1.922  19.068   2.113  1.00  0.00
ATOM   3891  CZ2 TRP   243       2.656  19.012   0.923  1.00  0.00
ATOM   3892  HZ2 TRP   243       2.827  18.038   0.465  1.00  0.00
ATOM   3893  CH2 TRP   243       3.118  20.197   0.404  1.00  0.00
ATOM   3894  HH2 TRP   243       3.697  20.190  -0.520  1.00  0.00
ATOM   3895  CZ3 TRP   243       2.859  21.430   1.040  1.00  0.00
ATOM   3896  HZ3 TRP   243       3.226  22.367   0.621  1.00  0.00
ATOM   3897  CE3 TRP   243       2.124  21.486   2.225  1.00  0.00
ATOM   3898  HE3 TRP   243       1.939  22.462   2.674  1.00  0.00
ATOM   3899  CD2 TRP   243       1.646  20.286   2.777  1.00  0.00
ATOM   3900  C   TRP   243      -1.362  21.636   6.669  1.00  0.00
ATOM   3901  O   TRP   243      -0.505  22.261   7.301  1.00  0.00
ATOM   3902  N   LYS   244      -2.665  21.845   6.821  1.00  0.00
ATOM   3903  H   LYS   244      -3.328  21.340   6.251  1.00  0.00
ATOM   3904  CA  LYS   244      -3.176  22.812   7.781  1.00  0.00
ATOM   3905  HA  LYS   244      -2.784  23.804   7.557  1.00  0.00
ATOM   3906  CB  LYS   244      -4.703  22.862   7.713  1.00  0.00
ATOM   3907  HB2 LYS   244      -4.998  22.277   6.842  1.00  0.00
ATOM   3908  HB3 LYS   244      -5.074  22.379   8.617  1.00  0.00
ATOM   3909  CG  LYS   244      -5.292  24.257   7.608  1.00  0.00
ATOM   3910  HG2 LYS   244      -6.314  24.235   7.988  1.00  0.00
ATOM   3911  HG3 LYS   244      -4.694  24.936   8.216  1.00  0.00
ATOM   3912  CD  LYS   244      -5.298  24.740   6.163  1.00  0.00
ATOM   3913  HD2 LYS   244      -4.305  25.120   5.925  1.00  0.00
ATOM   3914  HD3 LYS   244      -5.526  23.891   5.519  1.00  0.00
ATOM   3915  CE  LYS   244      -6.332  25.842   5.938  1.00  0.00
ATOM   3916  HE2 LYS   244      -6.442  25.984   4.863  1.00  0.00
ATOM   3917  HE3 LYS   244      -7.280  25.504   6.358  1.00  0.00
ATOM   3918  NZ  LYS   244      -5.941  27.130   6.570  1.00  0.00
ATOM   3919  HZ1 LYS   244      -5.063  27.443   6.181  1.00  0.00
ATOM   3920  HZ2 LYS   244      -6.654  27.823   6.393  1.00  0.00
ATOM   3921  HZ3 LYS   244      -5.839  26.998   7.567  1.00  0.00
ATOM   3922  C   LYS   244      -2.718  22.402   9.182  1.00  0.00
ATOM   3923  O   LYS   244      -2.928  21.265   9.596  1.00  0.00
ATOM   3924  N   GLU   245      -2.073  23.324   9.893  1.00  0.00
ATOM   3925  H   GLU   245      -1.853  24.206   9.453  1.00  0.00
ATOM   3926  CA  GLU   245      -1.588  23.086  11.257  1.00  0.00
ATOM   3927  HA  GLU   245      -0.776  22.360  11.245  1.00  0.00
ATOM   3928  CB  GLU   245      -1.062  24.402  11.864  1.00  0.00
ATOM   3929  HB2 GLU   245      -0.150  24.641  11.318  1.00  0.00
ATOM   3930  HB3 GLU   245      -1.821  25.155  11.651  1.00  0.00
ATOM   3931  CG  GLU   245      -0.767  24.385  13.374  1.00  0.00
ATOM   3932  HG2 GLU   245      -0.633  25.420  13.689  1.00  0.00
ATOM   3933  HG3 GLU   245      -1.647  23.968  13.863  1.00  0.00
ATOM   3934  CD  GLU   245       0.470  23.568  13.764  1.00  0.00
ATOM   3935  OE1 GLU   245       1.171  23.025  12.876  1.00  0.00
ATOM   3936  OE2 GLU   245       0.744  23.475  14.981  1.00  0.00
ATOM   3937  C   GLU   245      -2.658  22.456  12.158  1.00  0.00
ATOM   3938  O   GLU   245      -2.397  21.480  12.864  1.00  0.00
ATOM   3939  N   LYS   246      -3.861  23.021  12.115  1.00  0.00
ATOM   3940  H   LYS   246      -4.011  23.813  11.506  1.00  0.00
ATOM   3941  CA  LYS   246      -4.964  22.575  12.950  1.00  0.00
ATOM   3942  HA  LYS   246      -4.589  22.202  13.903  1.00  0.00
ATOM   3943  CB  LYS   246      -5.910  23.748  13.222  1.00  0.00
ATOM   3944  HB2 LYS   246      -5.433  24.640  12.816  1.00  0.00
ATOM   3945  HB3 LYS   246      -6.830  23.547  12.674  1.00  0.00
ATOM   3946  CG  LYS   246      -6.235  23.972  14.694  1.00  0.00
ATOM   3947  HG2 LYS   246      -7.072  23.330  14.968  1.00  0.00
ATOM   3948  HG3 LYS   246      -5.361  23.703  15.289  1.00  0.00
ATOM   3949  CD  LYS   246      -6.605  25.435  14.964  1.00  0.00
ATOM   3950  HD2 LYS   246      -5.740  26.055  14.725  1.00  0.00
ATOM   3951  HD3 LYS   246      -7.435  25.703  14.310  1.00  0.00
ATOM   3952  CE  LYS   246      -7.008  25.665  16.416  1.00  0.00
ATOM   3953  HE2 LYS   246      -7.313  26.707  16.512  1.00  0.00
ATOM   3954  HE3 LYS   246      -7.859  25.017  16.628  1.00  0.00
ATOM   3955  NZ  LYS   246      -5.911  25.376  17.385  1.00  0.00
ATOM   3956  HZ1 LYS   246      -5.123  25.977  17.189  1.00  0.00
ATOM   3957  HZ2 LYS   246      -6.238  25.546  18.325  1.00  0.00
ATOM   3958  HZ3 LYS   246      -5.628  24.411  17.296  1.00  0.00
ATOM   3959  C   LYS   246      -5.678  21.424  12.239  1.00  0.00
ATOM   3960  O   LYS   246      -6.367  21.631  11.234  1.00  0.00
ATOM   3961  N   ALA   247      -5.495  20.215  12.769  1.00  0.00
ATOM   3962  H   ALA   247      -4.911  20.140  13.589  1.00  0.00
ATOM   3963  CA  ALA   247      -6.015  18.978  12.168  1.00  0.00
ATOM   3964  HA  ALA   247      -5.411  18.802  11.278  1.00  0.00
ATOM   3965  CB  ALA   247      -5.826  17.805  13.125  1.00  0.00
ATOM   3966  HB1 ALA   247      -6.432  17.962  14.017  1.00  0.00
ATOM   3967  HB2 ALA   247      -6.134  16.882  12.635  1.00  0.00
ATOM   3968  HB3 ALA   247      -4.776  17.733  13.408  1.00  0.00
ATOM   3969  C   ALA   247      -7.476  19.065  11.723  1.00  0.00
ATOM   3970  O   ALA   247      -7.824  18.619  10.627  1.00  0.00
ATOM   3971  N   GLU   248      -8.318  19.645  12.575  1.00  0.00
ATOM   3972  H   GLU   248      -7.959  19.998  13.450  1.00  0.00
ATOM   3973  CA  GLU   248      -9.758  19.731  12.330  1.00  0.00
ATOM   3974  HA  GLU   248     -10.156  18.744  12.092  1.00  0.00
ATOM   3975  CB  GLU   248     -10.473  20.259  13.582  1.00  0.00
ATOM   3976  HB2 GLU   248     -11.543  20.144  13.411  1.00  0.00
ATOM   3977  HB3 GLU   248     -10.169  19.625  14.415  1.00  0.00
ATOM   3978  CG  GLU   248     -10.164  21.717  13.914  1.00  0.00
ATOM   3979  HG2 GLU   248      -9.200  21.965  13.469  1.00  0.00
ATOM   3980  HG3 GLU   248     -10.942  22.329  13.457  1.00  0.00
ATOM   3981  CD  GLU   248     -10.118  21.988  15.403  1.00  0.00
ATOM   3982  OE1 GLU   248     -11.083  21.625  16.111  1.00  0.00
ATOM   3983  OE2 GLU   248      -9.106  22.563  15.865  1.00  0.00
ATOM   3984  C   GLU   248     -10.095  20.602  11.121  1.00  0.00
ATOM   3985  O   GLU   248     -11.222  20.575  10.628  1.00  0.00
ATOM   3986  N   GLU   249      -9.110  21.366  10.654  1.00  0.00
ATOM   3987  H   GLU   249      -8.214  21.349  11.119  1.00  0.00
ATOM   3988  CA  GLU   249      -9.303  22.312   9.552  1.00  0.00
ATOM   3989  HA  GLU   249     -10.368  22.435   9.354  1.00  0.00
ATOM   3990  CB  GLU   249      -8.708  23.683   9.908  1.00  0.00
ATOM   3991  HB2 GLU   249      -7.622  23.588   9.880  1.00  0.00
ATOM   3992  HB3 GLU   249      -9.030  24.390   9.144  1.00  0.00
ATOM   3993  CG  GLU   249      -9.142  24.189  11.287  1.00  0.00
ATOM   3994  HG2 GLU   249     -10.188  23.909  11.408  1.00  0.00
ATOM   3995  HG3 GLU   249      -8.539  23.674  12.036  1.00  0.00
ATOM   3996  CD  GLU   249      -8.996  25.687  11.465  1.00  0.00
ATOM   3997  OE1 GLU   249      -7.973  26.257  11.026  1.00  0.00
ATOM   3998  OE2 GLU   249      -9.914  26.291  12.063  1.00  0.00
ATOM   3999  C   GLU   249      -8.732  21.778   8.235  1.00  0.00
ATOM   4000  O   GLU   249      -8.619  22.515   7.253  1.00  0.00
ATOM   4001  N   ARG   250      -8.376  20.494   8.233  1.00  0.00
ATOM   4002  H   ARG   250      -8.354  19.990   9.108  1.00  0.00
ATOM   4003  CA  ARG   250      -7.946  19.799   7.021  1.00  0.00
ATOM   4004  HA  ARG   250      -7.556  20.520   6.302  1.00  0.00
ATOM   4005  CB  ARG   250      -6.843  18.781   7.342  1.00  0.00
ATOM   4006  HB2 ARG   250      -7.307  17.944   7.863  1.00  0.00
ATOM   4007  HB3 ARG   250      -6.427  18.435   6.396  1.00  0.00
ATOM   4008  CG  ARG   250      -5.724  19.364   8.209  1.00  0.00
ATOM   4009  HG2 ARG   250      -5.631  20.420   7.956  1.00  0.00
ATOM   4010  HG3 ARG   250      -6.033  19.266   9.250  1.00  0.00
ATOM   4011  CD  ARG   250      -4.391  18.679   8.013  1.00  0.00
ATOM   4012  HD2 ARG   250      -4.360  18.285   6.997  1.00  0.00
ATOM   4013  HD3 ARG   250      -3.606  19.426   8.136  1.00  0.00
ATOM   4014  NE  ARG   250      -4.146  17.583   8.949  1.00  0.00
ATOM   4015  HE  ARG   250      -4.639  16.719   8.769  1.00  0.00
ATOM   4016  CZ  ARG   250      -3.329  17.643  10.003  1.00  0.00
ATOM   4017  NH1 ARG   250      -2.667  18.758  10.295  1.00  0.00
ATOM   4018 HH11 ARG   250      -2.780  19.576   9.713  1.00  0.00
ATOM   4019 HH12 ARG   250      -2.053  18.782  11.097  1.00  0.00
ATOM   4020  NH2 ARG   250      -3.173  16.578  10.779  1.00  0.00
ATOM   4021 HH21 ARG   250      -3.673  15.726  10.568  1.00  0.00
ATOM   4022 HH22 ARG   250      -2.554  16.624  11.576  1.00  0.00
ATOM   4023  C   ARG   250      -9.165  19.132   6.378  1.00  0.00
ATOM   4024  O   ARG   250     -10.069  18.681   7.092  1.00  0.00
ATOM   4025  N   PRO   251      -9.209  19.076   5.031  1.00  0.00
ATOM   4026  CD  PRO   251      -8.156  19.453   4.072  1.00  0.00
ATOM   4027  HD2 PRO   251      -7.217  18.980   4.360  1.00  0.00
ATOM   4028  HD3 PRO   251      -8.032  20.536   4.074  1.00  0.00
ATOM   4029  CG  PRO   251      -8.682  18.939   2.763  1.00  0.00
ATOM   4030  HG2 PRO   251      -8.297  17.935   2.585  1.00  0.00
ATOM   4031  HG3 PRO   251      -8.360  19.600   1.957  1.00  0.00
ATOM   4032  CB  PRO   251     -10.144  18.938   2.886  1.00  0.00
ATOM   4033  HB2 PRO   251     -10.575  18.173   2.240  1.00  0.00
ATOM   4034  HB3 PRO   251     -10.585  19.906   2.648  1.00  0.00
ATOM   4035  CA  PRO   251     -10.409  18.590   4.351  1.00  0.00
ATOM   4036  HA  PRO   251     -11.259  19.130   4.768  1.00  0.00
ATOM   4037  C   PRO   251     -10.637  17.088   4.502  1.00  0.00
ATOM   4038  O   PRO   251      -9.733  16.349   4.901  1.00  0.00
ATOM   4039  N   THR   252     -11.854  16.657   4.192  1.00  0.00
ATOM   4040  H   THR   252     -12.577  17.323   3.960  1.00  0.00
ATOM   4041  CA  THR   252     -12.193  15.242   4.189  1.00  0.00
ATOM   4042  HA  THR   252     -11.712  14.749   5.034  1.00  0.00
ATOM   4043  CB  THR   252     -13.714  15.022   4.292  1.00  0.00
ATOM   4044  HB  THR   252     -13.919  13.953   4.225  1.00  0.00
ATOM   4045  CG2 THR   252     -14.255  15.561   5.613  1.00  0.00
ATOM   4046 HG21 THR   252     -14.050  16.629   5.681  1.00  0.00
ATOM   4047 HG22 THR   252     -15.331  15.393   5.661  1.00  0.00
ATOM   4048 HG23 THR   252     -13.770  15.045   6.442  1.00  0.00
ATOM   4049  OG1 THR   252     -14.360  15.694   3.209  1.00  0.00
ATOM   4050  HG1 THR   252     -15.309  15.559   3.269  1.00  0.00
ATOM   4051  C   THR   252     -11.677  14.622   2.895  1.00  0.00
ATOM   4052  O   THR   252     -11.465  15.334   1.905  1.00  0.00
ATOM   4053  N   PHE   253     -11.467  13.305   2.907  1.00  0.00
ATOM   4054  H   PHE   253     -11.559  12.791   3.771  1.00  0.00
ATOM   4055  CA  PHE   253     -11.026  12.583   1.715  1.00  0.00
ATOM   4056  HA  PHE   253     -10.185  13.110   1.263  1.00  0.00
ATOM   4057  CB  PHE   253     -10.583  11.162   2.059  1.00  0.00
ATOM   4058  HB2 PHE   253     -11.193  10.760   2.867  1.00  0.00
ATOM   4059  HB3 PHE   253     -10.673  10.520   1.183  1.00  0.00
ATOM   4060  CG  PHE   253      -9.157  11.071   2.513  1.00  0.00
ATOM   4061  CD1 PHE   253      -8.120  11.468   1.670  1.00  0.00
ATOM   4062  HD1 PHE   253      -8.356  11.843   0.675  1.00  0.00
ATOM   4063  CE1 PHE   253      -6.796  11.389   2.088  1.00  0.00
ATOM   4064  HE1 PHE   253      -5.991  11.702   1.423  1.00  0.00
ATOM   4065  CZ  PHE   253      -6.501  10.907   3.358  1.00  0.00
ATOM   4066  HZ  PHE   253      -5.465  10.840   3.689  1.00  0.00
ATOM   4067  CE2 PHE   253      -7.532  10.509   4.210  1.00  0.00
ATOM   4068  HE2 PHE   253      -7.305  10.135   5.208  1.00  0.00
ATOM   4069  CD2 PHE   253      -8.848  10.592   3.784  1.00  0.00
ATOM   4070  HD2 PHE   253      -9.655  10.281   4.447  1.00  0.00
ATOM   4071  C   PHE   253     -12.095  12.548   0.640  1.00  0.00
ATOM   4072  O   PHE   253     -11.785  12.436  -0.547  1.00  0.00
ATOM   4073  N   ASP   254     -13.351  12.646   1.067  1.00  0.00
ATOM   4074  H   ASP   254     -13.542  12.606   2.058  1.00  0.00
ATOM   4075  CA  ASP   254     -14.478  12.759   0.151  1.00  0.00
ATOM   4076  HA  ASP   254     -14.449  11.946  -0.574  1.00  0.00
ATOM   4077  CB  ASP   254     -15.797  12.681   0.920  1.00  0.00
ATOM   4078  HB2 ASP   254     -15.636  12.049   1.793  1.00  0.00
ATOM   4079  HB3 ASP   254     -16.060  13.688   1.244  1.00  0.00
ATOM   4080  CG  ASP   254     -16.922  12.110   0.086  1.00  0.00
ATOM   4081  OD1 ASP   254     -16.771  10.967  -0.404  1.00  0.00
ATOM   4082  OD2 ASP   254     -17.951  12.803  -0.083  1.00  0.00
ATOM   4083  C   ASP   254     -14.393  14.068  -0.638  1.00  0.00
ATOM   4084  O   ASP   254     -14.720  14.106  -1.828  1.00  0.00
ATOM   4085  N   TYR   255     -13.945  15.127   0.036  1.00  0.00
ATOM   4086  H   TYR   255     -13.751  15.024   1.022  1.00  0.00
ATOM   4087  CA  TYR   255     -13.769  16.447  -0.571  1.00  0.00
ATOM   4088  HA  TYR   255     -14.667  16.726  -1.122  1.00  0.00
ATOM   4089  CB  TYR   255     -13.515  17.498   0.518  1.00  0.00
ATOM   4090  HB2 TYR   255     -14.360  17.461   1.206  1.00  0.00
ATOM   4091  HB3 TYR   255     -12.610  17.187   1.039  1.00  0.00
ATOM   4092  CG  TYR   255     -13.342  18.913   0.007  1.00  0.00
ATOM   4093  CD1 TYR   255     -14.449  19.739  -0.194  1.00  0.00
ATOM   4094  HD1 TYR   255     -15.443  19.346   0.022  1.00  0.00
ATOM   4095  CE1 TYR   255     -14.303  21.044  -0.663  1.00  0.00
ATOM   4096  HE1 TYR   255     -15.175  21.678  -0.822  1.00  0.00
ATOM   4097  CZ  TYR   255     -13.033  21.532  -0.928  1.00  0.00
ATOM   4098  OH  TYR   255     -12.887  22.818  -1.389  1.00  0.00
ATOM   4099  HH  TYR   255     -13.723  23.278  -1.487  1.00  0.00
ATOM   4100  CE2 TYR   255     -11.914  20.734  -0.730  1.00  0.00
ATOM   4101  HE2 TYR   255     -10.916  21.120  -0.935  1.00  0.00
ATOM   4102  CD2 TYR   255     -12.075  19.429  -0.264  1.00  0.00
ATOM   4103  HD2 TYR   255     -11.202  18.796  -0.106  1.00  0.00
ATOM   4104  C   TYR   255     -12.623  16.437  -1.579  1.00  0.00
ATOM   4105  O   TYR   255     -12.722  17.035  -2.653  1.00  0.00
ATOM   4106  N   LEU   256     -11.540  15.754  -1.219  1.00  0.00
ATOM   4107  H   LEU   256     -11.514  15.329  -0.303  1.00  0.00
ATOM   4108  CA  LEU   256     -10.345  15.666  -2.058  1.00  0.00
ATOM   4109  HA  LEU   256     -10.057  16.662  -2.397  1.00  0.00
ATOM   4110  CB  LEU   256      -9.180  15.062  -1.269  1.00  0.00
ATOM   4111  HB2 LEU   256      -9.576  14.107  -0.922  1.00  0.00
ATOM   4112  HB3 LEU   256      -8.344  14.883  -1.947  1.00  0.00
ATOM   4113  CG  LEU   256      -8.697  15.881  -0.067  1.00  0.00
ATOM   4114  HG  LEU   256      -9.564  16.188   0.517  1.00  0.00
ATOM   4115  CD1 LEU   256      -7.758  15.069   0.809  1.00  0.00
ATOM   4116 HD11 LEU   256      -6.890  14.763   0.226  1.00  0.00
ATOM   4117 HD12 LEU   256      -7.432  15.677   1.653  1.00  0.00
ATOM   4118 HD13 LEU   256      -8.278  14.185   1.177  1.00  0.00
ATOM   4119  CD2 LEU   256      -8.027  17.173  -0.520  1.00  0.00
ATOM   4120 HD21 LEU   256      -8.739  17.772  -1.088  1.00  0.00
ATOM   4121 HD22 LEU   256      -7.694  17.735   0.352  1.00  0.00
ATOM   4122 HD23 LEU   256      -7.169  16.937  -1.149  1.00  0.00
ATOM   4123  C   LEU   256     -10.608  14.878  -3.342  1.00  0.00
ATOM   4124  O   LEU   256     -10.224  15.315  -4.430  1.00  0.00
ATOM   4125  N   GLN   257     -11.276  13.731  -3.207  1.00  0.00
ATOM   4126  H   GLN   257     -11.485  13.396  -2.277  1.00  0.00
ATOM   4127  CA  GLN   257     -11.688  12.913  -4.349  1.00  0.00
ATOM   4128  HA  GLN   257     -10.809  12.602  -4.914  1.00  0.00
ATOM   4129  CB  GLN   257     -12.434  11.661  -3.878  1.00  0.00
ATOM   4130  HB2 GLN   257     -11.804  11.177  -3.131  1.00  0.00
ATOM   4131  HB3 GLN   257     -13.358  11.999  -3.409  1.00  0.00
ATOM   4132  CG  GLN   257     -12.761  10.667  -4.989  1.00  0.00
ATOM   4133  HG2 GLN   257     -12.810  11.206  -5.935  1.00  0.00
ATOM   4134  HG3 GLN   257     -11.959   9.930  -5.032  1.00  0.00
ATOM   4135  CD  GLN   257     -14.082   9.937  -4.774  1.00  0.00
ATOM   4136  OE1 GLN   257     -14.683   9.998  -3.694  1.00  0.00
ATOM   4137  NE2 GLN   257     -14.544   9.246  -5.812  1.00  0.00
ATOM   4138 HE21 GLN   257     -15.415   8.741  -5.731  1.00  0.00
ATOM   4139 HE22 GLN   257     -14.022   9.229  -6.676  1.00  0.00
ATOM   4140  C   GLN   257     -12.576  13.716  -5.292  1.00  0.00
ATOM   4141  O   GLN   257     -12.432  13.630  -6.509  1.00  0.00
ATOM   4142  N   SER   258     -13.488  14.495  -4.715  1.00  0.00
ATOM   4143  H   SER   258     -13.585  14.485  -3.709  1.00  0.00
ATOM   4144  CA  SER   258     -14.407  15.315  -5.489  1.00  0.00
ATOM   4145  HA  SER   258     -14.893  14.710  -6.255  1.00  0.00
ATOM   4146  CB  SER   258     -15.487  15.902  -4.571  1.00  0.00
ATOM   4147  HB2 SER   258     -16.140  15.093  -4.245  1.00  0.00
ATOM   4148  HB3 SER   258     -14.999  16.347  -3.704  1.00  0.00
ATOM   4149  OG  SER   258     -16.253  16.886  -5.236  1.00  0.00
ATOM   4150  HG  SER   258     -16.918  17.233  -4.637  1.00  0.00
ATOM   4151  C   SER   258     -13.665  16.421  -6.237  1.00  0.00
ATOM   4152  O   SER   258     -13.798  16.549  -7.452  1.00  0.00
ATOM   4153  N   VAL   259     -12.866  17.195  -5.505  1.00  0.00
ATOM   4154  H   VAL   259     -12.827  17.041  -4.507  1.00  0.00
ATOM   4155  CA  VAL   259     -12.161  18.356  -6.058  1.00  0.00
ATOM   4156  HA  VAL   259     -12.803  18.968  -6.690  1.00  0.00
ATOM   4157  CB  VAL   259     -11.590  19.248  -4.918  1.00  0.00
ATOM   4158  HB  VAL   259     -11.211  18.594  -4.132  1.00  0.00
ATOM   4159  CG1 VAL   259     -10.473  20.151  -5.406  1.00  0.00
ATOM   4160 HG11 VAL   259     -10.851  20.805  -6.192  1.00  0.00
ATOM   4161 HG12 VAL   259     -10.105  20.755  -4.577  1.00  0.00
ATOM   4162 HG13 VAL   259      -9.660  19.543  -5.801  1.00  0.00
ATOM   4163  CG2 VAL   259     -12.707  20.074  -4.290  1.00  0.00
ATOM   4164 HG21 VAL   259     -13.465  19.408  -3.877  1.00  0.00
ATOM   4165 HG22 VAL   259     -12.296  20.695  -3.493  1.00  0.00
ATOM   4166 HG23 VAL   259     -13.159  20.712  -5.050  1.00  0.00
ATOM   4167  C   VAL   259     -11.091  17.975  -7.095  1.00  0.00
ATOM   4168  O   VAL   259     -10.870  18.708  -8.063  1.00  0.00
ATOM   4169  N   LEU   260     -10.446  16.826  -6.891  1.00  0.00
ATOM   4170  H   LEU   260     -10.581  16.330  -6.022  1.00  0.00
ATOM   4171  CA  LEU   260      -9.474  16.293  -7.852  1.00  0.00
ATOM   4172  HA  LEU   260      -8.865  17.106  -8.246  1.00  0.00
ATOM   4173  CB  LEU   260      -8.550  15.268  -7.182  1.00  0.00
ATOM   4174  HB2 LEU   260      -9.249  14.664  -6.603  1.00  0.00
ATOM   4175  HB3 LEU   260      -8.121  14.663  -7.980  1.00  0.00
ATOM   4176  CG  LEU   260      -7.431  15.772  -6.265  1.00  0.00
ATOM   4177  HG  LEU   260      -7.831  16.544  -5.607  1.00  0.00
ATOM   4178  CD1 LEU   260      -6.877  14.633  -5.429  1.00  0.00
ATOM   4179 HD11 LEU   260      -6.476  13.861  -6.086  1.00  0.00
ATOM   4180 HD12 LEU   260      -6.083  15.008  -4.784  1.00  0.00
ATOM   4181 HD13 LEU   260      -7.673  14.210  -4.816  1.00  0.00
ATOM   4182  CD2 LEU   260      -6.316  16.431  -7.061  1.00  0.00
ATOM   4183 HD21 LEU   260      -6.717  17.280  -7.615  1.00  0.00
ATOM   4184 HD22 LEU   260      -5.538  16.777  -6.381  1.00  0.00
ATOM   4185 HD23 LEU   260      -5.892  15.710  -7.760  1.00  0.00
ATOM   4186  C   LEU   260     -10.137  15.672  -9.088  1.00  0.00
ATOM   4187  O   LEU   260      -9.643  15.834 -10.205  1.00  0.00
ATOM   4188  N   ASP   261     -11.245  14.971  -8.877  1.00  0.00
ATOM   4189  H   ASP   261     -11.506  14.711  -7.937  1.00  0.00
ATOM   4190  CA  ASP   261     -12.082  14.510  -9.979  1.00  0.00
ATOM   4191  HA  ASP   261     -11.483  13.924 -10.676  1.00  0.00
ATOM   4192  CB  ASP   261     -13.223  13.634  -9.457  1.00  0.00
ATOM   4193  HB2 ASP   261     -13.092  13.522  -8.380  1.00  0.00
ATOM   4194  HB3 ASP   261     -14.162  14.150  -9.656  1.00  0.00
ATOM   4195  CG  ASP   261     -13.251  12.265 -10.107  1.00  0.00
ATOM   4196  OD1 ASP   261     -12.257  11.521  -9.974  1.00  0.00
ATOM   4197  OD2 ASP   261     -14.268  11.934 -10.754  1.00  0.00
ATOM   4198  C   ASP   261     -12.645  15.685 -10.773  1.00  0.00
ATOM   4199  O   ASP   261     -13.358  15.495 -11.758  1.00  0.00
ATOM   4200  N   ASP   262     -12.320  16.897 -10.338  1.00  0.00
ATOM   4201  H   ASP   262     -11.581  17.008  -9.658  1.00  0.00
ATOM   4202  CA  ASP   262     -13.041  18.087 -10.774  1.00  0.00
ATOM   4203  HA  ASP   262     -13.626  17.858 -11.665  1.00  0.00
ATOM   4204  CB  ASP   262     -13.991  18.570  -9.676  1.00  0.00
ATOM   4205  HB2 ASP   262     -13.582  18.254  -8.717  1.00  0.00
ATOM   4206  HB3 ASP   262     -14.023  19.659  -9.717  1.00  0.00
ATOM   4207  CG  ASP   262     -15.394  18.017  -9.834  1.00  0.00
ATOM   4208  OD1 ASP   262     -15.590  17.126 -10.689  1.00  0.00
ATOM   4209  OD2 ASP   262     -16.301  18.472  -9.105  1.00  0.00
ATOM   4210  C   ASP   262     -12.079  19.203 -11.163  1.00  0.00
ATOM   4211  O   ASP   262     -12.435  20.381 -11.133  1.00  0.00
ATOM   4212  N   PHE   263     -10.858  18.825 -11.529  1.00  0.00
ATOM   4213  H   PHE   263     -10.656  17.847 -11.675  1.00  0.00
ATOM   4214  CA  PHE   263      -9.771  19.786 -11.676  1.00  0.00
ATOM   4215  HA  PHE   263     -10.100  20.770 -11.343  1.00  0.00
ATOM   4216  CB  PHE   263      -8.566  19.363 -10.834  1.00  0.00
ATOM   4217  HB2 PHE   263      -8.848  19.293  -9.784  1.00  0.00
ATOM   4218  HB3 PHE   263      -8.192  18.398 -11.175  1.00  0.00
ATOM   4219  CG  PHE   263      -7.411  20.321 -10.906  1.00  0.00
ATOM   4220  CD1 PHE   263      -6.733  20.522 -12.095  1.00  0.00
ATOM   4221  HD1 PHE   263      -7.046  19.976 -12.985  1.00  0.00
ATOM   4222  CE1 PHE   263      -5.670  21.403 -12.164  1.00  0.00
ATOM   4223  HE1 PHE   263      -5.145  21.553 -13.107  1.00  0.00
ATOM   4224  CZ  PHE   263      -5.274  22.095 -11.035  1.00  0.00
ATOM   4225  HZ  PHE   263      -4.437  22.791 -11.084  1.00  0.00
ATOM   4226  CE2 PHE   263      -5.942  21.902  -9.844  1.00  0.00
ATOM   4227  HE2 PHE   263      -5.632  22.445  -8.951  1.00  0.00
ATOM   4228  CD2 PHE   263      -7.004  21.019  -9.782  1.00  0.00
ATOM   4229  HD2 PHE   263      -7.532  20.867  -8.840  1.00  0.00
ATOM   4230  C   PHE   263      -9.364  19.936 -13.138  1.00  0.00
ATOM   4231  O   PHE   263      -8.549  20.794 -13.480  1.00  0.00
ATOM   4232  N   TYR   264      -9.935  19.097 -13.996  1.00  0.00
ATOM   4233  H   TYR   264     -10.613  18.425 -13.667  1.00  0.00
ATOM   4234  CA  TYR   264      -9.570  19.077 -15.407  1.00  0.00
ATOM   4235  HA  TYR   264      -9.729  18.078 -15.815  1.00  0.00
ATOM   4236  CB  TYR   264     -10.424  20.070 -16.197  1.00  0.00
ATOM   4237  HB2 TYR   264      -9.895  21.023 -16.200  1.00  0.00
ATOM   4238  HB3 TYR   264     -10.498  19.693 -17.217  1.00  0.00
ATOM   4239  CG  TYR   264     -11.814  20.267 -15.631  1.00  0.00
ATOM   4240  CD1 TYR   264     -12.781  19.278 -15.754  1.00  0.00
ATOM   4241  HD1 TYR   264     -12.524  18.351 -16.266  1.00  0.00
ATOM   4242  CE1 TYR   264     -14.052  19.454 -15.240  1.00  0.00
ATOM   4243  HE1 TYR   264     -14.803  18.671 -15.344  1.00  0.00
ATOM   4244  CZ  TYR   264     -14.367  20.630 -14.591  1.00  0.00
ATOM   4245  OH  TYR   264     -15.632  20.809 -14.077  1.00  0.00
ATOM   4246  HH  TYR   264     -16.208  20.056 -14.227  1.00  0.00
ATOM   4247  CE2 TYR   264     -13.425  21.625 -14.455  1.00  0.00
ATOM   4248  HE2 TYR   264     -13.675  22.554 -13.943  1.00  0.00
ATOM   4249  CD2 TYR   264     -12.156  21.441 -14.974  1.00  0.00
ATOM   4250  HD2 TYR   264     -11.406  22.225 -14.870  1.00  0.00
ATOM   4251  C   TYR   264      -8.090  19.393 -15.597  1.00  0.00
ATOM   4252  O   TYR   264      -7.733  20.447 -16.126  1.00  0.00
ATOM   4253  N   THR   265      -7.233  18.473 -15.164  1.00  0.00
ATOM   4254  H   THR   265      -7.421  17.972 -14.307  1.00  0.00
ATOM   4255  CA  THR   265      -5.992  18.189 -15.874  1.00  0.00
ATOM   4256  HA  THR   265      -5.790  17.120 -15.951  1.00  0.00
ATOM   4257  CB  THR   265      -6.001  18.791 -17.291  1.00  0.00
ATOM   4258  HB  THR   265      -6.775  18.258 -17.842  1.00  0.00
ATOM   4259  CG2 THR   265      -6.259  20.299 -17.377  1.00  0.00
ATOM   4260 HG21 THR   265      -5.485  20.832 -16.826  1.00  0.00
ATOM   4261 HG22 THR   265      -6.243  20.612 -18.421  1.00  0.00
ATOM   4262 HG23 THR   265      -7.234  20.526 -16.945  1.00  0.00
ATOM   4263  OG1 THR   265      -4.792  18.520 -17.998  1.00  0.00
ATOM   4264  HG1 THR   265      -4.838  18.911 -18.873  1.00  0.00
ATOM   4265  C   THR   265      -4.785  18.726 -15.112  1.00  0.00
ATOM   4266  O   THR   265      -4.582  19.936 -15.023  1.00  0.00
ATOM   4267  OXT THR   265      -3.643  18.548 -15.612  1.00  0.00
TER   
ATOM   4268  C22 NAT   266       5.864   0.360   4.284  1.00  0.00
ATOM   4269  H23 NAT   266       5.796   1.366   4.707  1.00  0.00
ATOM   4270  H24 NAT   266       6.107  -0.339   5.089  1.00  0.00
ATOM   4271  H25 NAT   266       4.887   0.109   3.860  1.00  0.00
ATOM   4272  S1  NAT   266       7.155   0.344   3.009  1.00  0.00
ATOM   4273  C1  NAT   266       7.043  -1.399   2.497  1.00  0.00
ATOM   4274  H3  NAT   266       7.045  -2.040   3.386  1.00  0.00
ATOM   4275  H4  NAT   266       7.915  -1.668   1.892  1.00  0.00
ATOM   4276  C2  NAT   266       5.781  -1.660   1.707  1.00  0.00
ATOM   4277  O1  NAT   266       5.243  -0.746   1.079  1.00  0.00
ATOM   4278  N1  NAT   266       5.308  -2.960   1.783  1.00  0.00
ATOM   4279  H5  NAT   266       5.707  -3.584   2.485  1.00  0.00
ATOM   4280  C3  NAT   266       4.208  -3.465   1.119  1.00  0.00
ATOM   4281  C7  NAT   266       3.726  -2.986  -0.034  1.00  0.00
ATOM   4282  C6  NAT   266       2.525  -3.498  -0.621  1.00  0.00
ATOM   4283  H6  NAT   266       2.189  -3.035  -1.546  1.00  0.00
ATOM   4284  H7  NAT   266       4.212  -2.177  -0.572  1.00  0.00
ATOM   4285  C4  NAT   266       3.501  -4.638   1.757  1.00  0.00
ATOM   4286  O2  NAT   266       3.956  -5.113   2.804  1.00  0.00
ATOM   4287  N2  NAT   266       2.339  -5.096   1.119  1.00  0.00
ATOM   4288  C20 NAT   266       1.587  -6.145   1.797  1.00  0.00
ATOM   4289  C19 NAT   266       0.522  -6.840   0.943  1.00  0.00
ATOM   4290  C18 NAT   266       1.136  -7.805  -0.093  1.00  0.00
ATOM   4291  H17 NAT   266       1.980  -8.351   0.348  1.00  0.00
ATOM   4292  H18 NAT   266       0.381  -8.559  -0.348  1.00  0.00
ATOM   4293  H2  NAT   266      -0.105  -7.435   1.620  1.00  0.00
ATOM   4294  C21 NAT   266      -0.329  -5.766   0.285  1.00  0.00
ATOM   4295  H21 NAT   266      -0.740  -5.075   1.031  1.00  0.00
ATOM   4296  H22 NAT   266      -1.184  -6.214  -0.238  1.00  0.00
ATOM   4297  H19 NAT   266       2.277  -6.880   2.226  1.00  0.00
ATOM   4298  H20 NAT   266       1.093  -5.655   2.648  1.00  0.00
ATOM   4299  C5  NAT   266       1.847  -4.504  -0.047  1.00  0.00
ATOM   4300  C8  NAT   266       0.573  -5.025  -0.695  1.00  0.00
ATOM   4301  H1  NAT   266       0.009  -4.182  -1.115  1.00  0.00
ATOM   4302  C9  NAT   266       0.923  -5.990  -1.831  1.00  0.00
ATOM   4303  H8  NAT   266       1.574  -5.488  -2.555  1.00  0.00
ATOM   4304  H9  NAT   266       0.010  -6.281  -2.366  1.00  0.00
ATOM   4305  N3  NAT   266       1.563  -7.222  -1.372  1.00  0.00
ATOM   4306  C10 NAT   266       2.226  -8.079  -2.262  1.00  0.00
ATOM   4307  O3  NAT   266       2.665  -9.175  -1.904  1.00  0.00
ATOM   4308  C11 NAT   266       2.302  -7.657  -3.737  1.00  0.00
ATOM   4309  H10 NAT   266       1.451  -6.996  -3.939  1.00  0.00
ATOM   4310  H11 NAT   266       2.168  -8.564  -4.342  1.00  0.00
ATOM   4311  O4  NAT   266       3.530  -7.028  -4.071  1.00  0.00
ATOM   4312  C12 NAT   266       3.632  -6.534  -5.346  1.00  0.00
ATOM   4313  C13 NAT   266       2.596  -6.464  -6.282  1.00  0.00
ATOM   4314  H12 NAT   266       1.598  -6.832  -6.069  1.00  0.00
ATOM   4315  C14 NAT   266       2.818  -5.906  -7.544  1.00  0.00
ATOM   4316  H13 NAT   266       2.005  -5.852  -8.263  1.00  0.00
ATOM   4317  C15 NAT   266       4.081  -5.427  -7.881  1.00  0.00
ATOM   4318  H14 NAT   266       4.254  -4.997  -8.868  1.00  0.00
ATOM   4319  C16 NAT   266       5.121  -5.503  -6.961  1.00  0.00
ATOM   4320  H15 NAT   266       6.112  -5.136  -7.223  1.00  0.00
ATOM   4321  C17 NAT   266       4.897  -6.054  -5.698  1.00  0.00
ATOM   4322  H16 NAT   266       5.716  -6.112  -4.985  1.00  0.00
TER   
ATOM   4323 Na+  Na+   267     -16.733  15.120  -8.388  1.00  0.00
TER   
ATOM   4324 Na+  Na+   268     -12.245  11.288 -13.097  1.00  0.00
TER   
ATOM   4325  O   WAT   269      40.249  36.753  35.963  1.00  0.00
ATOM   4326  H1  WAT   269      40.169  35.838  35.692  1.00  0.00
ATOM   4327  H2  WAT   269      39.836  37.250  35.257  1.00  0.00
TER   
ATOM   4328  O   WAT   270      38.381  38.531  37.844  1.00  0.00
ATOM   4329  H1  WAT   270      37.605  38.051  38.134  1.00  0.00
ATOM   4330  H2  WAT   270      39.033  37.851  37.670  1.00  0.00
TER   
ATOM   4331  O   WAT   271      32.398  38.843  38.722  1.00  0.00
ATOM   4332  H1  WAT   271      31.566  38.588  39.121  1.00  0.00
ATOM   4333  H2  WAT   271      33.006  38.914  39.457  1.00  0.00
TER   
ATOM   4334  O   WAT   272      30.807  33.803  32.506  1.00  0.00
ATOM   4335  H1  WAT   272      29.919  34.145  32.404  1.00  0.00
ATOM   4336  H2  WAT   272      31.091  33.603  31.614  1.00  0.00
TER   
ATOM   4337  O   WAT   273      28.770  36.404  38.390  1.00  0.00
ATOM   4338  H1  WAT   273      29.342  35.636  38.390  1.00  0.00
ATOM   4339  H2  WAT   273      28.770  36.702  37.481  1.00  0.00
TER   
ATOM   4340  O   WAT   274      37.822  41.207  37.851  1.00  0.00
ATOM   4341  H1  WAT   274      37.753  40.265  37.690  1.00  0.00
ATOM   4342  H2  WAT   274      38.584  41.297  38.423  1.00  0.00
TER   
ATOM   4343  O   WAT   275      30.013  31.812  40.177  1.00  0.00
ATOM   4344  H1  WAT   275      29.833  30.915  40.457  1.00  0.00
ATOM   4345  H2  WAT   275      29.611  32.359  40.851  1.00  0.00
TER   
ATOM   4346  O   WAT   276      38.853  34.014  38.078  1.00  0.00
ATOM   4347  H1  WAT   276      39.229  33.141  37.965  1.00  0.00
ATOM   4348  H2  WAT   276      38.755  34.349  37.187  1.00  0.00
TER   
ATOM   4349  O   WAT   277      32.983  32.386  33.540  1.00  0.00
ATOM   4350  H1  WAT   277      33.090  33.286  33.847  1.00  0.00
ATOM   4351  H2  WAT   277      32.072  32.338  33.249  1.00  0.00
TER   
ATOM   4352  O   WAT   278      30.631  34.308  38.785  1.00  0.00
ATOM   4353  H1  WAT   278      31.312  34.572  39.404  1.00  0.00
ATOM   4354  H2  WAT   278      30.316  33.468  39.119  1.00  0.00
TER   
ATOM   4355  O   WAT   279      34.824  35.355  37.872  1.00  0.00
ATOM   4356  H1  WAT   279      35.332  35.853  38.513  1.00  0.00
ATOM   4357  H2  WAT   279      35.355  34.578  37.696  1.00  0.00
TER   
ATOM   4358  O   WAT   280      39.495  40.107  33.638  1.00  0.00
ATOM   4359  H1  WAT   280      38.876  40.571  33.074  1.00  0.00
ATOM   4360  H2  WAT   280      40.007  40.799  34.055  1.00  0.00
TER   
ATOM   4361  O   WAT   281      34.358  39.634  40.316  1.00  0.00
ATOM   4362  H1  WAT   281      34.025  40.261  40.958  1.00  0.00
ATOM   4363  H2  WAT   281      34.534  40.160  39.536  1.00  0.00
TER   
ATOM   4364  O   WAT   282      32.789  31.706  40.146  1.00  0.00
ATOM   4365  H1  WAT   282      33.131  32.550  39.851  1.00  0.00
ATOM   4366  H2  WAT   282      31.851  31.854  40.262  1.00  0.00
TER   
ATOM   4367  O   WAT   283      28.863  40.792  31.012  1.00  0.00
ATOM   4368  H1  WAT   283      28.486  41.281  30.280  1.00  0.00
ATOM   4369  H2  WAT   283      29.120  41.465  31.642  1.00  0.00
TER   
ATOM   4370  O   WAT   284      36.472  29.194  36.470  1.00  0.00
ATOM   4371  H1  WAT   284      36.779  28.639  35.754  1.00  0.00
ATOM   4372  H2  WAT   284      35.542  29.328  36.287  1.00  0.00
TER   
ATOM   4373  O   WAT   285      38.860  37.259  33.206  1.00  0.00
ATOM   4374  H1  WAT   285      37.933  37.192  33.435  1.00  0.00
ATOM   4375  H2  WAT   285      39.012  38.197  33.092  1.00  0.00
TER   
ATOM   4376  O   WAT   286      38.847  33.530  30.203  1.00  0.00
ATOM   4377  H1  WAT   286      37.907  33.692  30.288  1.00  0.00
ATOM   4378  H2  WAT   286      39.165  34.249  29.656  1.00  0.00
TER   
ATOM   4379  O   WAT   287      34.466  37.785  35.988  1.00  0.00
ATOM   4380  H1  WAT   287      34.061  37.073  35.493  1.00  0.00
ATOM   4381  H2  WAT   287      34.552  37.441  36.877  1.00  0.00
TER   
ATOM   4382  O   WAT   288      34.934  41.472  38.152  1.00  0.00
ATOM   4383  H1  WAT   288      34.637  40.866  37.473  1.00  0.00
ATOM   4384  H2  WAT   288      35.884  41.510  38.041  1.00  0.00
TER   
ATOM   4385  O   WAT   289      33.178  34.560  39.768  1.00  0.00
ATOM   4386  H1  WAT   289      33.730  34.669  38.993  1.00  0.00
ATOM   4387  H2  WAT   289      33.693  34.933  40.484  1.00  0.00
TER   
ATOM   4388  O   WAT   290      41.066  38.059  30.717  1.00  0.00
ATOM   4389  H1  WAT   290      41.505  37.222  30.571  1.00  0.00
ATOM   4390  H2  WAT   290      41.779  38.692  30.803  1.00  0.00
TER   
ATOM   4391  O   WAT   291      31.166  36.680  33.489  1.00  0.00
ATOM   4392  H1  WAT   291      31.046  37.406  32.877  1.00  0.00
ATOM   4393  H2  WAT   291      30.856  35.910  33.012  1.00  0.00
TER   
ATOM   4394  O   WAT   292      28.805  39.851  39.296  1.00  0.00
ATOM   4395  H1  WAT   292      28.883  39.986  38.351  1.00  0.00
ATOM   4396  H2  WAT   292      29.419  39.143  39.488  1.00  0.00
TER   
ATOM   4397  O   WAT   293      30.049  41.551  35.706  1.00  0.00
ATOM   4398  H1  WAT   293      29.642  41.693  34.852  1.00  0.00
ATOM   4399  H2  WAT   293      30.941  41.267  35.503  1.00  0.00
TER   
ATOM   4400  O   WAT   294      33.632  30.023  36.871  1.00  0.00
ATOM   4401  H1  WAT   294      33.189  30.804  36.540  1.00  0.00
ATOM   4402  H2  WAT   294      34.191  30.346  37.578  1.00  0.00
TER   
ATOM   4403  O   WAT   295      36.748  29.644  31.752  1.00  0.00
ATOM   4404  H1  WAT   295      36.124  29.640  32.477  1.00  0.00
ATOM   4405  H2  WAT   295      36.661  28.777  31.355  1.00  0.00
TER   
ATOM   4406  O   WAT   296      35.670  30.568  38.730  1.00  0.00
ATOM   4407  H1  WAT   296      35.967  31.474  38.649  1.00  0.00
ATOM   4408  H2  WAT   296      36.219  30.080  38.116  1.00  0.00
TER   
ATOM   4409  O   WAT   297      33.424  35.147  34.599  1.00  0.00
ATOM   4410  H1  WAT   297      33.198  34.930  35.504  1.00  0.00
ATOM   4411  H2  WAT   297      32.643  35.579  34.254  1.00  0.00
TER   
ATOM   4412  O   WAT   298      40.654  35.153  33.198  1.00  0.00
ATOM   4413  H1  WAT   298      40.055  35.876  33.015  1.00  0.00
ATOM   4414  H2  WAT   298      41.202  35.091  32.416  1.00  0.00
TER   
ATOM   4415  O   WAT   299      39.260  33.789  35.229  1.00  0.00
ATOM   4416  H1  WAT   299      39.653  34.106  34.416  1.00  0.00
ATOM   4417  H2  WAT   299      39.622  32.910  35.343  1.00  0.00
TER   
ATOM   4418  O   WAT   300      28.297  30.379  37.452  1.00  0.00
ATOM   4419  H1  WAT   300      28.008  30.950  38.164  1.00  0.00
ATOM   4420  H2  WAT   300      29.041  29.900  37.815  1.00  0.00
TER   
ATOM   4421  O   WAT   301      28.484  34.321  28.662  1.00  0.00
ATOM   4422  H1  WAT   301      28.401  35.264  28.803  1.00  0.00
ATOM   4423  H2  WAT   301      28.132  34.179  27.783  1.00  0.00
TER   
ATOM   4424  O   WAT   302      39.846  36.380  39.324  1.00  0.00
ATOM   4425  H1  WAT   302      39.114  36.888  39.673  1.00  0.00
ATOM   4426  H2  WAT   302      39.448  35.563  39.023  1.00  0.00
TER   
ATOM   4427  O   WAT   303      36.283  33.055  37.729  1.00  0.00
ATOM   4428  H1  WAT   303      36.287  32.614  36.879  1.00  0.00
ATOM   4429  H2  WAT   303      37.178  33.377  37.836  1.00  0.00
TER   
ATOM   4430  O   WAT   304      32.134  32.938  36.688  1.00  0.00
ATOM   4431  H1  WAT   304      31.794  33.415  37.445  1.00  0.00
ATOM   4432  H2  WAT   304      31.371  32.484  36.328  1.00  0.00
TER   
ATOM   4433  O   WAT   305      36.345  34.056  30.720  1.00  0.00
ATOM   4434  H1  WAT   305      36.467  34.015  31.668  1.00  0.00
ATOM   4435  H2  WAT   305      35.960  34.919  30.564  1.00  0.00
TER   
ATOM   4436  O   WAT   306      40.308  31.833  38.736  1.00  0.00
ATOM   4437  H1  WAT   306      40.325  32.284  39.580  1.00  0.00
ATOM   4438  H2  WAT   306      40.060  30.934  38.949  1.00  0.00
TER   
ATOM   4439  O   WAT   307      35.358  36.367  30.118  1.00  0.00
ATOM   4440  H1  WAT   307      34.789  35.918  29.492  1.00  0.00
ATOM   4441  H2  WAT   307      36.066  36.726  29.584  1.00  0.00
TER   
ATOM   4442  O   WAT   308      36.584  37.115  39.476  1.00  0.00
ATOM   4443  H1  WAT   308      36.951  36.641  40.222  1.00  0.00
ATOM   4444  H2  WAT   308      36.395  37.990  39.816  1.00  0.00
TER   
ATOM   4445  O   WAT   309      29.448  31.860  35.605  1.00  0.00
ATOM   4446  H1  WAT   309      29.163  31.495  36.443  1.00  0.00
ATOM   4447  H2  WAT   309      29.386  31.128  34.991  1.00  0.00
TER   
ATOM   4448  O   WAT   310      32.902  40.362  32.391  1.00  0.00
ATOM   4449  H1  WAT   310      32.129  39.822  32.230  1.00  0.00
ATOM   4450  H2  WAT   310      33.632  39.843  32.052  1.00  0.00
TER   
ATOM   4451  O   WAT   311      39.122  30.753  32.326  1.00  0.00
ATOM   4452  H1  WAT   311      38.309  30.254  32.251  1.00  0.00
ATOM   4453  H2  WAT   311      38.928  31.593  31.910  1.00  0.00
TER   
ATOM   4454  O   WAT   312      32.946  40.030  36.028  1.00  0.00
ATOM   4455  H1  WAT   312      33.464  39.227  35.974  1.00  0.00
ATOM   4456  H2  WAT   312      32.494  39.968  36.870  1.00  0.00
TER   
ATOM   4457  O   WAT   313      40.716  40.619  36.666  1.00  0.00
ATOM   4458  H1  WAT   313      41.068  40.021  36.006  1.00  0.00
ATOM   4459  H2  WAT   313      39.832  40.293  36.837  1.00  0.00
TER   
ATOM   4460  O   WAT   314      28.941  36.996  29.565  1.00  0.00
ATOM   4461  H1  WAT   314      29.811  37.278  29.848  1.00  0.00
ATOM   4462  H2  WAT   314      28.450  37.809  29.449  1.00  0.00
TER   
ATOM   4463  O   WAT   315      36.105  38.383  33.685  1.00  0.00
ATOM   4464  H1  WAT   315      36.561  39.194  33.911  1.00  0.00
ATOM   4465  H2  WAT   315      35.754  38.065  34.517  1.00  0.00
TER   
ATOM   4466  O   WAT   316      32.006  28.727  34.158  1.00  0.00
ATOM   4467  H1  WAT   316      31.877  28.719  35.106  1.00  0.00
ATOM   4468  H2  WAT   316      31.182  29.065  33.807  1.00  0.00
TER   
ATOM   4469  O   WAT   317      30.926  38.813  31.693  1.00  0.00
ATOM   4470  H1  WAT   317      30.319  39.553  31.702  1.00  0.00
ATOM   4471  H2  WAT   317      31.401  38.903  30.867  1.00  0.00
TER   
ATOM   4472  O   WAT   318      40.499  32.978  41.368  1.00  0.00
ATOM   4473  H1  WAT   318      40.867  32.158  41.696  1.00  0.00
ATOM   4474  H2  WAT   318      39.639  33.038  41.784  1.00  0.00
TER   
ATOM   4475  O   WAT   319      35.834  34.212  33.593  1.00  0.00
ATOM   4476  H1  WAT   319      35.125  34.681  34.034  1.00  0.00
ATOM   4477  H2  WAT   319      36.118  33.555  34.227  1.00  0.00
TER   
ATOM   4478  O   WAT   320      39.865  30.937  35.033  1.00  0.00
ATOM   4479  H1  WAT   320      39.742  30.956  34.083  1.00  0.00
ATOM   4480  H2  WAT   320      40.814  30.985  35.152  1.00  0.00
TER   
ATOM   4481  O   WAT   321      34.037  32.521  30.968  1.00  0.00
ATOM   4482  H1  WAT   321      34.886  32.958  30.902  1.00  0.00
ATOM   4483  H2  WAT   321      33.670  32.833  31.795  1.00  0.00
TER   
ATOM   4484  O   WAT   322      32.936  38.774  29.442  1.00  0.00
ATOM   4485  H1  WAT   322      33.703  38.662  30.004  1.00  0.00
ATOM   4486  H2  WAT   322      33.014  38.078  28.789  1.00  0.00
TER   
ATOM   4487  O   WAT   323      31.631  36.207  30.125  1.00  0.00
ATOM   4488  H1  WAT   323      31.711  35.259  30.237  1.00  0.00
ATOM   4489  H2  WAT   323      32.523  36.537  30.231  1.00  0.00
TER   
ATOM   4490  O   WAT   324      36.061  40.750  28.915  1.00  0.00
ATOM   4491  H1  WAT   324      35.956  40.135  29.641  1.00  0.00
ATOM   4492  H2  WAT   324      35.893  40.226  28.131  1.00  0.00
TER   
ATOM   4493  O   WAT   325      39.301  39.812  29.519  1.00  0.00
ATOM   4494  H1  WAT   325      38.752  40.258  30.164  1.00  0.00
ATOM   4495  H2  WAT   325      39.923  39.306  30.043  1.00  0.00
TER   
ATOM   4496  O   WAT   326      34.968  38.771  31.416  1.00  0.00
ATOM   4497  H1  WAT   326      35.390  38.605  32.259  1.00  0.00
ATOM   4498  H2  WAT   326      35.093  37.961  30.921  1.00  0.00
TER   
ATOM   4499  O   WAT   327      37.481  37.794  28.664  1.00  0.00
ATOM   4500  H1  WAT   327      38.002  37.079  28.298  1.00  0.00
ATOM   4501  H2  WAT   327      38.128  38.433  28.964  1.00  0.00
TER   
ATOM   4502  O   WAT   328      33.864  34.844  28.362  1.00  0.00
ATOM   4503  H1  WAT   328      33.663  33.981  28.723  1.00  0.00
ATOM   4504  H2  WAT   328      33.693  34.757  27.424  1.00  0.00
TER   
ATOM   4505  O   WAT   329      41.343  29.655  30.890  1.00  0.00
ATOM   4506  H1  WAT   329      41.623  28.812  31.246  1.00  0.00
ATOM   4507  H2  WAT   329      40.570  29.887  31.404  1.00  0.00
TER   
ATOM   4508  O   WAT   330      32.663  31.944  28.349  1.00  0.00
ATOM   4509  H1  WAT   330      32.965  31.951  27.441  1.00  0.00
ATOM   4510  H2  WAT   330      33.402  31.594  28.846  1.00  0.00
TER   
ATOM   4511  O   WAT   331      35.881  30.887  29.335  1.00  0.00
ATOM   4512  H1  WAT   331      35.533  30.210  28.755  1.00  0.00
ATOM   4513  H2  WAT   331      36.082  30.426  30.149  1.00  0.00
TER   
ATOM   4514  O   WAT   332      31.686  41.248  29.182  1.00  0.00
ATOM   4515  H1  WAT   332      32.123  41.791  29.838  1.00  0.00
ATOM   4516  H2  WAT   332      32.170  40.423  29.192  1.00  0.00
TER   
ATOM   4517  O   WAT   333      29.222  37.416  35.732  1.00  0.00
ATOM   4518  H1  WAT   333      28.566  37.147  35.087  1.00  0.00
ATOM   4519  H2  WAT   333      30.059  37.307  35.282  1.00  0.00
TER   
ATOM   4520  O   WAT   334      30.259  37.802  40.272  1.00  0.00
ATOM   4521  H1  WAT   334      30.626  37.714  41.151  1.00  0.00
ATOM   4522  H2  WAT   334      29.690  37.038  40.173  1.00  0.00
TER   
ATOM   4523  O   WAT   335      28.435  34.626  31.674  1.00  0.00
ATOM   4524  H1  WAT   335      27.532  34.889  31.499  1.00  0.00
ATOM   4525  H2  WAT   335      28.919  34.897  30.894  1.00  0.00
TER   
ATOM   4526  O   WAT   336      30.978  33.683  29.583  1.00  0.00
ATOM   4527  H1  WAT   336      31.687  33.261  29.098  1.00  0.00
ATOM   4528  H2  WAT   336      30.262  33.750  28.952  1.00  0.00
TER   
ATOM   4529  O   WAT   337      30.626  29.737  28.624  1.00  0.00
ATOM   4530  H1  WAT   337      31.348  30.278  28.942  1.00  0.00
ATOM   4531  H2  WAT   337      30.898  29.463  27.748  1.00  0.00
TER   
ATOM   4532  O   WAT   338      30.315  28.987  38.526  1.00  0.00
ATOM   4533  H1  WAT   338      30.962  28.437  38.086  1.00  0.00
ATOM   4534  H2  WAT   338      30.735  29.242  39.348  1.00  0.00
TER   
ATOM   4535  O   WAT   339      40.959  28.554  40.757  1.00  0.00
ATOM   4536  H1  WAT   339      40.085  28.888  40.554  1.00  0.00
ATOM   4537  H2  WAT   339      40.850  28.082  41.582  1.00  0.00
TER   
ATOM   4538  O   WAT   340      38.706  29.471  39.696  1.00  0.00
ATOM   4539  H1  WAT   340      37.923  29.946  39.976  1.00  0.00
ATOM   4540  H2  WAT   340      38.412  28.567  39.587  1.00  0.00
TER   
ATOM   4541  O   WAT   341      30.050  29.776  32.217  1.00  0.00
ATOM   4542  H1  WAT   341      30.808  29.889  31.644  1.00  0.00
ATOM   4543  H2  WAT   341      29.588  30.613  32.172  1.00  0.00
TER   
ATOM   4544  O   WAT   342      36.592  31.890  35.208  1.00  0.00
ATOM   4545  H1  WAT   342      35.779  31.516  34.867  1.00  0.00
ATOM   4546  H2  WAT   342      37.096  31.134  35.510  1.00  0.00
TER   
ATOM   4547  O   WAT   343      41.094  28.554  36.446  1.00  0.00
ATOM   4548  H1  WAT   343      41.697  29.126  36.921  1.00  0.00
ATOM   4549  H2  WAT   343      40.353  29.118  36.223  1.00  0.00
TER   
ATOM   4550  O   WAT   344      32.423  30.302  30.757  1.00  0.00
ATOM   4551  H1  WAT   344      32.952  29.515  30.628  1.00  0.00
ATOM   4552  H2  WAT   344      33.056  30.981  30.991  1.00  0.00
TER   
ATOM   4553  O   WAT   345      34.617  30.040  33.812  1.00  0.00
ATOM   4554  H1  WAT   345      33.987  29.339  33.979  1.00  0.00
ATOM   4555  H2  WAT   345      34.077  30.800  33.595  1.00  0.00
TER   
ATOM   4556  O   WAT   346      40.249  36.753  17.189  1.00  0.00
ATOM   4557  H1  WAT   346      40.169  35.838  16.918  1.00  0.00
ATOM   4558  H2  WAT   346      39.836  37.250  16.483  1.00  0.00
TER   
ATOM   4559  O   WAT   347      38.381  38.531  19.070  1.00  0.00
ATOM   4560  H1  WAT   347      37.605  38.051  19.360  1.00  0.00
ATOM   4561  H2  WAT   347      39.033  37.851  18.895  1.00  0.00
TER   
ATOM   4562  O   WAT   348      32.398  38.843  19.947  1.00  0.00
ATOM   4563  H1  WAT   348      31.566  38.588  20.347  1.00  0.00
ATOM   4564  H2  WAT   348      33.006  38.914  20.683  1.00  0.00
TER   
ATOM   4565  O   WAT   349      30.807  33.803  13.732  1.00  0.00
ATOM   4566  H1  WAT   349      29.919  34.145  13.630  1.00  0.00
ATOM   4567  H2  WAT   349      31.091  33.603  12.840  1.00  0.00
TER   
ATOM   4568  O   WAT   350      28.770  36.404  19.616  1.00  0.00
ATOM   4569  H1  WAT   350      29.342  35.636  19.616  1.00  0.00
ATOM   4570  H2  WAT   350      28.770  36.702  18.706  1.00  0.00
TER   
ATOM   4571  O   WAT   351      37.822  41.207  19.077  1.00  0.00
ATOM   4572  H1  WAT   351      37.753  40.265  18.916  1.00  0.00
ATOM   4573  H2  WAT   351      38.584  41.297  19.649  1.00  0.00
TER   
ATOM   4574  O   WAT   352      30.013  31.812  21.402  1.00  0.00
ATOM   4575  H1  WAT   352      29.833  30.915  21.683  1.00  0.00
ATOM   4576  H2  WAT   352      29.611  32.359  22.077  1.00  0.00
TER   
ATOM   4577  O   WAT   353      38.853  34.014  19.304  1.00  0.00
ATOM   4578  H1  WAT   353      39.229  33.141  19.191  1.00  0.00
ATOM   4579  H2  WAT   353      38.755  34.349  18.413  1.00  0.00
TER   
ATOM   4580  O   WAT   354      32.983  32.386  14.765  1.00  0.00
ATOM   4581  H1  WAT   354      33.090  33.286  15.072  1.00  0.00
ATOM   4582  H2  WAT   354      32.072  32.338  14.475  1.00  0.00
TER   
ATOM   4583  O   WAT   355      30.631  34.308  20.011  1.00  0.00
ATOM   4584  H1  WAT   355      31.312  34.572  20.629  1.00  0.00
ATOM   4585  H2  WAT   355      30.316  33.468  20.344  1.00  0.00
TER   
ATOM   4586  O   WAT   356      34.824  35.355  19.098  1.00  0.00
ATOM   4587  H1  WAT   356      35.332  35.853  19.738  1.00  0.00
ATOM   4588  H2  WAT   356      35.355  34.578  18.922  1.00  0.00
TER   
ATOM   4589  O   WAT   357      33.108  29.995  23.364  1.00  0.00
ATOM   4590  H1  WAT   357      33.109  30.512  22.559  1.00  0.00
ATOM   4591  H2  WAT   357      32.278  29.518  23.341  1.00  0.00
TER   
ATOM   4592  O   WAT   358      39.495  40.107  14.863  1.00  0.00
ATOM   4593  H1  WAT   358      38.876  40.571  14.300  1.00  0.00
ATOM   4594  H2  WAT   358      40.007  40.799  15.280  1.00  0.00
TER   
ATOM   4595  O   WAT   359      34.358  39.634  21.542  1.00  0.00
ATOM   4596  H1  WAT   359      34.025  40.261  22.184  1.00  0.00
ATOM   4597  H2  WAT   359      34.534  40.160  20.762  1.00  0.00
TER   
ATOM   4598  O   WAT   360      32.789  31.706  21.371  1.00  0.00
ATOM   4599  H1  WAT   360      33.131  32.550  21.077  1.00  0.00
ATOM   4600  H2  WAT   360      31.851  31.854  21.488  1.00  0.00
TER   
ATOM   4601  O   WAT   361      28.863  40.792  12.237  1.00  0.00
ATOM   4602  H1  WAT   361      28.486  41.281  11.506  1.00  0.00
ATOM   4603  H2  WAT   361      29.120  41.465  12.868  1.00  0.00
TER   
ATOM   4604  O   WAT   362      36.472  29.194  17.696  1.00  0.00
ATOM   4605  H1  WAT   362      36.779  28.639  16.979  1.00  0.00
ATOM   4606  H2  WAT   362      35.542  29.328  17.513  1.00  0.00
TER   
ATOM   4607  O   WAT   363      38.860  37.259  14.432  1.00  0.00
ATOM   4608  H1  WAT   363      37.933  37.192  14.661  1.00  0.00
ATOM   4609  H2  WAT   363      39.012  38.197  14.317  1.00  0.00
TER   
ATOM   4610  O   WAT   364      38.847  33.530  11.428  1.00  0.00
ATOM   4611  H1  WAT   364      37.907  33.692  11.514  1.00  0.00
ATOM   4612  H2  WAT   364      39.165  34.249  10.882  1.00  0.00
TER   
ATOM   4613  O   WAT   365      34.466  37.785  17.214  1.00  0.00
ATOM   4614  H1  WAT   365      34.061  37.073  16.718  1.00  0.00
ATOM   4615  H2  WAT   365      34.552  37.441  18.103  1.00  0.00
TER   
ATOM   4616  O   WAT   366      34.934  41.472  19.378  1.00  0.00
ATOM   4617  H1  WAT   366      34.637  40.866  18.698  1.00  0.00
ATOM   4618  H2  WAT   366      35.884  41.510  19.267  1.00  0.00
TER   
ATOM   4619  O   WAT   367      33.178  34.560  20.994  1.00  0.00
ATOM   4620  H1  WAT   367      33.730  34.669  20.219  1.00  0.00
ATOM   4621  H2  WAT   367      33.693  34.933  21.709  1.00  0.00
TER   
ATOM   4622  O   WAT   368      34.026  41.210  26.028  1.00  0.00
ATOM   4623  H1  WAT   368      33.128  41.434  26.276  1.00  0.00
ATOM   4624  H2  WAT   368      34.051  41.334  25.080  1.00  0.00
TER   
ATOM   4625  O   WAT   369      41.066  38.059  11.943  1.00  0.00
ATOM   4626  H1  WAT   369      41.505  37.222  11.796  1.00  0.00
ATOM   4627  H2  WAT   369      41.779  38.692  12.029  1.00  0.00
TER   
ATOM   4628  O   WAT   370      32.853  38.081  24.604  1.00  0.00
ATOM   4629  H1  WAT   370      32.714  38.954  24.973  1.00  0.00
ATOM   4630  H2  WAT   370      31.971  37.739  24.459  1.00  0.00
TER   
ATOM   4631  O   WAT   371      31.166  36.680  14.714  1.00  0.00
ATOM   4632  H1  WAT   371      31.046  37.406  14.103  1.00  0.00
ATOM   4633  H2  WAT   371      30.856  35.910  14.237  1.00  0.00
TER   
ATOM   4634  O   WAT   372      28.805  39.851  20.521  1.00  0.00
ATOM   4635  H1  WAT   372      28.883  39.986  19.577  1.00  0.00
ATOM   4636  H2  WAT   372      29.419  39.143  20.714  1.00  0.00
TER   
ATOM   4637  O   WAT   373      30.049  41.551  16.932  1.00  0.00
ATOM   4638  H1  WAT   373      29.642  41.693  16.077  1.00  0.00
ATOM   4639  H2  WAT   373      30.941  41.267  16.729  1.00  0.00
TER   
ATOM   4640  O   WAT   374      28.861  40.893  23.061  1.00  0.00
ATOM   4641  H1  WAT   374      29.024  40.423  22.243  1.00  0.00
ATOM   4642  H2  WAT   374      29.326  40.385  23.726  1.00  0.00
TER   
ATOM   4643  O   WAT   375      33.632  30.023  18.097  1.00  0.00
ATOM   4644  H1  WAT   375      33.189  30.804  17.765  1.00  0.00
ATOM   4645  H2  WAT   375      34.191  30.346  18.804  1.00  0.00
TER   
ATOM   4646  O   WAT   376      37.919  32.890  23.700  1.00  0.00
ATOM   4647  H1  WAT   376      37.457  33.098  24.512  1.00  0.00
ATOM   4648  H2  WAT   376      37.517  32.076  23.397  1.00  0.00
TER   
ATOM   4649  O   WAT   377      40.015  35.611  26.930  1.00  0.00
ATOM   4650  H1  WAT   377      40.340  34.777  26.590  1.00  0.00
ATOM   4651  H2  WAT   377      40.803  36.134  27.078  1.00  0.00
TER   
ATOM   4652  O   WAT   378      36.748  29.644  12.977  1.00  0.00
ATOM   4653  H1  WAT   378      36.124  29.640  13.703  1.00  0.00
ATOM   4654  H2  WAT   378      36.661  28.777  12.581  1.00  0.00
TER   
ATOM   4655  O   WAT   379      35.670  30.568  19.956  1.00  0.00
ATOM   4656  H1  WAT   379      35.967  31.474  19.875  1.00  0.00
ATOM   4657  H2  WAT   379      36.219  30.080  19.342  1.00  0.00
TER   
ATOM   4658  O   WAT   380      33.424  35.147  15.825  1.00  0.00
ATOM   4659  H1  WAT   380      33.198  34.930  16.730  1.00  0.00
ATOM   4660  H2  WAT   380      32.643  35.579  15.479  1.00  0.00
TER   
ATOM   4661  O   WAT   381      40.654  35.153  14.424  1.00  0.00
ATOM   4662  H1  WAT   381      40.055  35.876  14.240  1.00  0.00
ATOM   4663  H2  WAT   381      41.202  35.091  13.642  1.00  0.00
TER   
ATOM   4664  O   WAT   382      35.864  36.045  26.491  1.00  0.00
ATOM   4665  H1  WAT   382      35.768  35.105  26.341  1.00  0.00
ATOM   4666  H2  WAT   382      36.707  36.267  26.096  1.00  0.00
TER   
ATOM   4667  O   WAT   383      39.260  33.789  16.454  1.00  0.00
ATOM   4668  H1  WAT   383      39.653  34.106  15.641  1.00  0.00
ATOM   4669  H2  WAT   383      39.622  32.910  16.569  1.00  0.00
TER   
ATOM   4670  O   WAT   384      30.995  32.456  24.644  1.00  0.00
ATOM   4671  H1  WAT   384      30.601  33.304  24.852  1.00  0.00
ATOM   4672  H2  WAT   384      30.307  31.819  24.835  1.00  0.00
TER   
ATOM   4673  O   WAT   385      37.569  32.540  27.714  1.00  0.00
ATOM   4674  H1  WAT   385      36.879  32.347  28.349  1.00  0.00
ATOM   4675  H2  WAT   385      38.313  32.823  28.246  1.00  0.00
TER   
ATOM   4676  O   WAT   386      28.297  30.379  18.677  1.00  0.00
ATOM   4677  H1  WAT   386      28.008  30.950  19.390  1.00  0.00
ATOM   4678  H2  WAT   386      29.041  29.900  19.040  1.00  0.00
TER   
ATOM   4679  O   WAT   387      28.484  34.321   9.888  1.00  0.00
ATOM   4680  H1  WAT   387      28.401  35.264  10.029  1.00  0.00
ATOM   4681  H2  WAT   387      28.132  34.179   9.009  1.00  0.00
TER   
ATOM   4682  O   WAT   388      39.846  36.380  20.549  1.00  0.00
ATOM   4683  H1  WAT   388      39.114  36.888  20.898  1.00  0.00
ATOM   4684  H2  WAT   388      39.448  35.563  20.248  1.00  0.00
TER   
ATOM   4685  O   WAT   389      36.283  33.055  18.955  1.00  0.00
ATOM   4686  H1  WAT   389      36.287  32.614  18.105  1.00  0.00
ATOM   4687  H2  WAT   389      37.178  33.377  19.062  1.00  0.00
TER   
ATOM   4688  O   WAT   390      32.134  32.938  17.914  1.00  0.00
ATOM   4689  H1  WAT   390      31.794  33.415  18.671  1.00  0.00
ATOM   4690  H2  WAT   390      31.371  32.484  17.554  1.00  0.00
TER   
ATOM   4691  O   WAT   391      36.345  34.056  11.945  1.00  0.00
ATOM   4692  H1  WAT   391      36.467  34.015  12.894  1.00  0.00
ATOM   4693  H2  WAT   391      35.960  34.919  11.790  1.00  0.00
TER   
ATOM   4694  O   WAT   392      40.308  31.833  19.962  1.00  0.00
ATOM   4695  H1  WAT   392      40.325  32.284  20.806  1.00  0.00
ATOM   4696  H2  WAT   392      40.060  30.934  20.175  1.00  0.00
TER   
ATOM   4697  O   WAT   393      35.358  36.367  11.344  1.00  0.00
ATOM   4698  H1  WAT   393      34.789  35.918  10.717  1.00  0.00
ATOM   4699  H2  WAT   393      36.066  36.726  10.810  1.00  0.00
TER   
ATOM   4700  O   WAT   394      30.434  40.268  25.220  1.00  0.00
ATOM   4701  H1  WAT   394      30.050  39.627  25.819  1.00  0.00
ATOM   4702  H2  WAT   394      30.746  40.971  25.790  1.00  0.00
TER   
ATOM   4703  O   WAT   395      36.584  37.115  20.701  1.00  0.00
ATOM   4704  H1  WAT   395      36.951  36.641  21.447  1.00  0.00
ATOM   4705  H2  WAT   395      36.395  37.990  21.042  1.00  0.00
TER   
ATOM   4706  O   WAT   396      29.448  31.860  16.831  1.00  0.00
ATOM   4707  H1  WAT   396      29.163  31.495  17.668  1.00  0.00
ATOM   4708  H2  WAT   396      29.386  31.128  16.217  1.00  0.00
TER   
ATOM   4709  O   WAT   397      34.374  36.156  23.020  1.00  0.00
ATOM   4710  H1  WAT   397      34.070  37.035  23.245  1.00  0.00
ATOM   4711  H2  WAT   397      35.329  36.216  23.055  1.00  0.00
TER   
ATOM   4712  O   WAT   398      32.902  40.362  13.616  1.00  0.00
ATOM   4713  H1  WAT   398      32.129  39.822  13.456  1.00  0.00
ATOM   4714  H2  WAT   398      33.632  39.843  13.278  1.00  0.00
TER   
ATOM   4715  O   WAT   399      39.122  30.753  13.552  1.00  0.00
ATOM   4716  H1  WAT   399      38.309  30.254  13.476  1.00  0.00
ATOM   4717  H2  WAT   399      38.928  31.593  13.135  1.00  0.00
TER   
ATOM   4718  O   WAT   400      39.043  39.430  25.296  1.00  0.00
ATOM   4719  H1  WAT   400      38.977  38.509  25.042  1.00  0.00
ATOM   4720  H2  WAT   400      38.413  39.527  26.010  1.00  0.00
TER   
ATOM   4721  O   WAT   401      32.946  40.030  17.254  1.00  0.00
ATOM   4722  H1  WAT   401      33.464  39.227  17.200  1.00  0.00
ATOM   4723  H2  WAT   401      32.494  39.968  18.096  1.00  0.00
TER   
ATOM   4724  O   WAT   402      30.430  36.997  24.167  1.00  0.00
ATOM   4725  H1  WAT   402      30.072  37.662  24.754  1.00  0.00
ATOM   4726  H2  WAT   402      30.136  36.165  24.538  1.00  0.00
TER   
ATOM   4727  O   WAT   403      33.632  37.455  27.051  1.00  0.00
ATOM   4728  H1  WAT   403      33.332  37.601  26.153  1.00  0.00
ATOM   4729  H2  WAT   403      34.403  36.895  26.958  1.00  0.00
TER   
ATOM   4730  O   WAT   404      40.716  40.619  17.891  1.00  0.00
ATOM   4731  H1  WAT   404      41.068  40.021  17.232  1.00  0.00
ATOM   4732  H2  WAT   404      39.832  40.293  18.062  1.00  0.00
TER   
ATOM   4733  O   WAT   405      28.941  36.996  10.790  1.00  0.00
ATOM   4734  H1  WAT   405      29.811  37.278  11.074  1.00  0.00
ATOM   4735  H2  WAT   405      28.450  37.809  10.675  1.00  0.00
TER   
ATOM   4736  O   WAT   406      36.105  38.383  14.911  1.00  0.00
ATOM   4737  H1  WAT   406      36.561  39.194  15.137  1.00  0.00
ATOM   4738  H2  WAT   406      35.754  38.065  15.743  1.00  0.00
TER   
ATOM   4739  O   WAT   407      32.006  28.727  15.383  1.00  0.00
ATOM   4740  H1  WAT   407      31.877  28.719  16.332  1.00  0.00
ATOM   4741  H2  WAT   407      31.182  29.065  15.032  1.00  0.00
TER   
ATOM   4742  O   WAT   408      29.005  30.486  24.844  1.00  0.00
ATOM   4743  H1  WAT   408      28.291  30.686  25.449  1.00  0.00
ATOM   4744  H2  WAT   408      29.425  29.710  25.215  1.00  0.00
TER   
ATOM   4745  O   WAT   409      30.926  38.813  12.918  1.00  0.00
ATOM   4746  H1  WAT   409      30.319  39.553  12.928  1.00  0.00
ATOM   4747  H2  WAT   409      31.401  38.903  12.092  1.00  0.00
TER   
ATOM   4748  O   WAT   410      40.499  32.978  22.594  1.00  0.00
ATOM   4749  H1  WAT   410      40.867  32.158  22.922  1.00  0.00
ATOM   4750  H2  WAT   410      39.639  33.038  23.010  1.00  0.00
TER   
ATOM   4751  O   WAT   411      35.834  34.212  14.819  1.00  0.00
ATOM   4752  H1  WAT   411      35.125  34.681  15.260  1.00  0.00
ATOM   4753  H2  WAT   411      36.118  33.555  15.453  1.00  0.00
TER   
ATOM   4754  O   WAT   412      37.459  35.632  22.818  1.00  0.00
ATOM   4755  H1  WAT   412      37.958  36.107  23.483  1.00  0.00
ATOM   4756  H2  WAT   412      37.602  34.708  23.025  1.00  0.00
TER   
ATOM   4757  O   WAT   413      39.865  30.937  16.258  1.00  0.00
ATOM   4758  H1  WAT   413      39.742  30.956  15.309  1.00  0.00
ATOM   4759  H2  WAT   413      40.814  30.985  16.378  1.00  0.00
TER   
ATOM   4760  O   WAT   414      34.037  32.521  12.194  1.00  0.00
ATOM   4761  H1  WAT   414      34.886  32.958  12.128  1.00  0.00
ATOM   4762  H2  WAT   414      33.670  32.833  13.021  1.00  0.00
TER   
ATOM   4763  O   WAT   415      32.936  38.774  10.667  1.00  0.00
ATOM   4764  H1  WAT   415      33.703  38.662  11.230  1.00  0.00
ATOM   4765  H2  WAT   415      33.014  38.078  10.015  1.00  0.00
TER   
ATOM   4766  O   WAT   416      31.631  36.207  11.351  1.00  0.00
ATOM   4767  H1  WAT   416      31.711  35.259  11.462  1.00  0.00
ATOM   4768  H2  WAT   416      32.523  36.537  11.457  1.00  0.00
TER   
ATOM   4769  O   WAT   417      40.275  41.649  27.590  1.00  0.00
ATOM   4770  H1  WAT   417      39.669  41.672  26.850  1.00  0.00
ATOM   4771  H2  WAT   417      39.970  40.917  28.127  1.00  0.00
TER   
ATOM   4772  O   WAT   418      29.158  38.028  26.586  1.00  0.00
ATOM   4773  H1  WAT   418      29.662  37.449  27.158  1.00  0.00
ATOM   4774  H2  WAT   418      28.419  38.312  27.124  1.00  0.00
TER   
ATOM   4775  O   WAT   419      36.061  40.750  10.141  1.00  0.00
ATOM   4776  H1  WAT   419      35.956  40.135  10.867  1.00  0.00
ATOM   4777  H2  WAT   419      35.893  40.226   9.357  1.00  0.00
TER   
ATOM   4778  O   WAT   420      36.212  39.435  26.120  1.00  0.00
ATOM   4779  H1  WAT   420      35.447  40.004  26.035  1.00  0.00
ATOM   4780  H2  WAT   420      36.394  39.143  25.227  1.00  0.00
TER   
ATOM   4781  O   WAT   421      39.301  39.812  10.745  1.00  0.00
ATOM   4782  H1  WAT   421      38.752  40.258  11.389  1.00  0.00
ATOM   4783  H2  WAT   421      39.923  39.306  11.269  1.00  0.00
TER   
ATOM   4784  O   WAT   422      31.191  36.171  27.481  1.00  0.00
ATOM   4785  H1  WAT   422      31.231  35.872  28.390  1.00  0.00
ATOM   4786  H2  WAT   422      32.045  36.572  27.322  1.00  0.00
TER   
ATOM   4787  O   WAT   423      34.968  38.771  12.641  1.00  0.00
ATOM   4788  H1  WAT   423      35.390  38.605  13.485  1.00  0.00
ATOM   4789  H2  WAT   423      35.093  37.961  12.147  1.00  0.00
TER   
ATOM   4790  O   WAT   424      33.131  34.750  25.449  1.00  0.00
ATOM   4791  H1  WAT   424      32.601  34.259  24.821  1.00  0.00
ATOM   4792  H2  WAT   424      33.800  35.179  24.914  1.00  0.00
TER   
ATOM   4793  O   WAT   425      37.481  37.794   9.889  1.00  0.00
ATOM   4794  H1  WAT   425      38.002  37.079   9.523  1.00  0.00
ATOM   4795  H2  WAT   425      38.128  38.433  10.189  1.00  0.00
TER   
ATOM   4796  O   WAT   426      33.618  31.717  25.528  1.00  0.00
ATOM   4797  H1  WAT   426      33.524  31.099  24.803  1.00  0.00
ATOM   4798  H2  WAT   426      33.038  32.443  25.301  1.00  0.00
TER   
ATOM   4799  O   WAT   427      36.384  30.274  22.561  1.00  0.00
ATOM   4800  H1  WAT   427      35.936  30.296  21.716  1.00  0.00
ATOM   4801  H2  WAT   427      35.751  29.876  23.158  1.00  0.00
TER   
ATOM   4802  O   WAT   428      36.790  39.169  23.182  1.00  0.00
ATOM   4803  H1  WAT   428      37.209  40.013  23.010  1.00  0.00
ATOM   4804  H2  WAT   428      35.871  39.306  22.953  1.00  0.00
TER   
ATOM   4805  O   WAT   429      39.127  36.901  24.566  1.00  0.00
ATOM   4806  H1  WAT   429      39.246  36.305  25.306  1.00  0.00
ATOM   4807  H2  WAT   429      39.986  36.938  24.146  1.00  0.00
TER   
ATOM   4808  O   WAT   430      41.466  37.455  23.142  1.00  0.00
ATOM   4809  H1  WAT   430      40.939  37.979  22.539  1.00  0.00
ATOM   4810  H2  WAT   430      41.809  38.087  23.773  1.00  0.00
TER   
ATOM   4811  O   WAT   431      33.864  34.844   9.587  1.00  0.00
ATOM   4812  H1  WAT   431      33.663  33.981   9.949  1.00  0.00
ATOM   4813  H2  WAT   431      33.693  34.757   8.649  1.00  0.00
TER   
ATOM   4814  O   WAT   432      35.894  33.443  25.824  1.00  0.00
ATOM   4815  H1  WAT   432      36.484  33.135  26.511  1.00  0.00
ATOM   4816  H2  WAT   432      35.076  32.971  25.980  1.00  0.00
TER   
ATOM   4817  O   WAT   433      40.713  33.060  26.057  1.00  0.00
ATOM   4818  H1  WAT   433      40.025  32.398  25.992  1.00  0.00
ATOM   4819  H2  WAT   433      41.434  32.613  26.502  1.00  0.00
TER   
ATOM   4820  O   WAT   434      41.343  29.655  12.116  1.00  0.00
ATOM   4821  H1  WAT   434      41.623  28.812  12.472  1.00  0.00
ATOM   4822  H2  WAT   434      40.570  29.887  12.630  1.00  0.00
TER   
ATOM   4823  O   WAT   435      32.663  31.944   9.575  1.00  0.00
ATOM   4824  H1  WAT   435      32.965  31.951   8.667  1.00  0.00
ATOM   4825  H2  WAT   435      33.402  31.594  10.072  1.00  0.00
TER   
ATOM   4826  O   WAT   436      35.881  30.887  10.561  1.00  0.00
ATOM   4827  H1  WAT   436      35.533  30.210   9.981  1.00  0.00
ATOM   4828  H2  WAT   436      36.082  30.426  11.375  1.00  0.00
TER   
ATOM   4829  O   WAT   437      31.686  41.248  10.408  1.00  0.00
ATOM   4830  H1  WAT   437      32.123  41.791  11.064  1.00  0.00
ATOM   4831  H2  WAT   437      32.170  40.423  10.418  1.00  0.00
TER   
ATOM   4832  O   WAT   438      29.222  37.416  16.957  1.00  0.00
ATOM   4833  H1  WAT   438      28.566  37.147  16.313  1.00  0.00
ATOM   4834  H2  WAT   438      30.059  37.307  16.507  1.00  0.00
TER   
ATOM   4835  O   WAT   439      30.259  37.802  21.497  1.00  0.00
ATOM   4836  H1  WAT   439      30.626  37.714  22.377  1.00  0.00
ATOM   4837  H2  WAT   439      29.690  37.038  21.398  1.00  0.00
TER   
ATOM   4838  O   WAT   440      29.811  34.712  25.403  1.00  0.00
ATOM   4839  H1  WAT   440      28.916  34.679  25.743  1.00  0.00
ATOM   4840  H2  WAT   440      30.351  34.911  26.168  1.00  0.00
TER   
ATOM   4841  O   WAT   441      28.435  34.626  12.900  1.00  0.00
ATOM   4842  H1  WAT   441      27.532  34.889  12.725  1.00  0.00
ATOM   4843  H2  WAT   441      28.919  34.897  12.120  1.00  0.00
TER   
ATOM   4844  O   WAT   442      30.978  33.683  10.809  1.00  0.00
ATOM   4845  H1  WAT   442      31.687  33.261  10.324  1.00  0.00
ATOM   4846  H2  WAT   442      30.262  33.750  10.177  1.00  0.00
TER   
ATOM   4847  O   WAT   443      30.626  29.737   9.849  1.00  0.00
ATOM   4848  H1  WAT   443      31.348  30.278  10.168  1.00  0.00
ATOM   4849  H2  WAT   443      30.898  29.463   8.974  1.00  0.00
TER   
ATOM   4850  O   WAT   444      30.315  28.987  19.752  1.00  0.00
ATOM   4851  H1  WAT   444      30.962  28.437  19.311  1.00  0.00
ATOM   4852  H2  WAT   444      30.735  29.242  20.573  1.00  0.00
TER   
ATOM   4853  O   WAT   445      30.068  29.143  22.494  1.00  0.00
ATOM   4854  H1  WAT   445      29.719  29.599  23.260  1.00  0.00
ATOM   4855  H2  WAT   445      29.737  28.249  22.576  1.00  0.00
TER   
ATOM   4856  O   WAT   446      37.580  30.334  26.016  1.00  0.00
ATOM   4857  H1  WAT   446      37.519  30.926  26.766  1.00  0.00
ATOM   4858  H2  WAT   446      38.520  30.227  25.871  1.00  0.00
TER   
ATOM   4859  O   WAT   447      40.218  29.991  25.655  1.00  0.00
ATOM   4860  H1  WAT   447      40.832  30.309  24.993  1.00  0.00
ATOM   4861  H2  WAT   447      40.763  29.506  26.275  1.00  0.00
TER   
ATOM   4862  O   WAT   448      30.740  28.670  25.769  1.00  0.00
ATOM   4863  H1  WAT   448      31.288  28.489  25.006  1.00  0.00
ATOM   4864  H2  WAT   448      30.806  27.880  26.305  1.00  0.00
TER   
ATOM   4865  O   WAT   449      40.959  28.554  21.982  1.00  0.00
ATOM   4866  H1  WAT   449      40.085  28.888  21.780  1.00  0.00
ATOM   4867  H2  WAT   449      40.850  28.082  22.807  1.00  0.00
TER   
ATOM   4868  O   WAT   450      38.706  29.471  20.922  1.00  0.00
ATOM   4869  H1  WAT   450      37.923  29.946  21.201  1.00  0.00
ATOM   4870  H2  WAT   450      38.412  28.567  20.813  1.00  0.00
TER   
ATOM   4871  O   WAT   451      30.050  29.776  13.443  1.00  0.00
ATOM   4872  H1  WAT   451      30.808  29.889  12.869  1.00  0.00
ATOM   4873  H2  WAT   451      29.588  30.613  13.397  1.00  0.00
TER   
ATOM   4874  O   WAT   452      36.592  31.890  16.433  1.00  0.00
ATOM   4875  H1  WAT   452      35.779  31.516  16.093  1.00  0.00
ATOM   4876  H2  WAT   452      37.096  31.134  16.735  1.00  0.00
TER   
ATOM   4877  O   WAT   453      41.094  28.554  17.671  1.00  0.00
ATOM   4878  H1  WAT   453      41.697  29.126  18.146  1.00  0.00
ATOM   4879  H2  WAT   453      40.353  29.118  17.449  1.00  0.00
TER   
ATOM   4880  O   WAT   454      32.423  30.302  11.983  1.00  0.00
ATOM   4881  H1  WAT   454      32.952  29.515  11.854  1.00  0.00
ATOM   4882  H2  WAT   454      33.056  30.981  12.217  1.00  0.00
TER   
ATOM   4883  O   WAT   455      34.617  30.040  15.038  1.00  0.00
ATOM   4884  H1  WAT   455      33.987  29.339  15.205  1.00  0.00
ATOM   4885  H2  WAT   455      34.077  30.800  14.821  1.00  0.00
TER   
ATOM   4886  O   WAT   456      34.742  29.318  27.473  1.00  0.00
ATOM   4887  H1  WAT   456      34.460  29.822  26.709  1.00  0.00
ATOM   4888  H2  WAT   456      35.124  28.520  27.107  1.00  0.00
TER   
ATOM   4889  O   WAT   457      40.249  36.753  -1.586  1.00  0.00
ATOM   4890  H1  WAT   457      40.169  35.838  -1.856  1.00  0.00
ATOM   4891  H2  WAT   457      39.836  37.250  -2.292  1.00  0.00
TER   
ATOM   4892  O   WAT   458      38.381  38.531   0.295  1.00  0.00
ATOM   4893  H1  WAT   458      37.605  38.051   0.585  1.00  0.00
ATOM   4894  H2  WAT   458      39.033  37.851   0.121  1.00  0.00
TER   
ATOM   4895  O   WAT   459      32.398  38.843   1.173  1.00  0.00
ATOM   4896  H1  WAT   459      31.566  38.588   1.573  1.00  0.00
ATOM   4897  H2  WAT   459      33.006  38.914   1.909  1.00  0.00
TER   
ATOM   4898  O   WAT   460      30.807  33.803  -5.043  1.00  0.00
ATOM   4899  H1  WAT   460      29.919  34.145  -5.145  1.00  0.00
ATOM   4900  H2  WAT   460      31.091  33.603  -5.935  1.00  0.00
TER   
ATOM   4901  O   WAT   461      28.770  36.404   0.841  1.00  0.00
ATOM   4902  H1  WAT   461      29.342  35.636   0.842  1.00  0.00
ATOM   4903  H2  WAT   461      28.770  36.702  -0.068  1.00  0.00
TER   
ATOM   4904  O   WAT   462      37.822  41.207   0.302  1.00  0.00
ATOM   4905  H1  WAT   462      37.753  40.265   0.141  1.00  0.00
ATOM   4906  H2  WAT   462      38.584  41.297   0.875  1.00  0.00
TER   
ATOM   4907  O   WAT   463      30.013  31.812   2.628  1.00  0.00
ATOM   4908  H1  WAT   463      29.833  30.915   2.908  1.00  0.00
ATOM   4909  H2  WAT   463      29.611  32.359   3.303  1.00  0.00
TER   
ATOM   4910  O   WAT   464      38.853  34.014   0.529  1.00  0.00
ATOM   4911  H1  WAT   464      39.229  33.141   0.417  1.00  0.00
ATOM   4912  H2  WAT   464      38.755  34.349  -0.362  1.00  0.00
TER   
ATOM   4913  O   WAT   465      32.983  32.386  -4.009  1.00  0.00
ATOM   4914  H1  WAT   465      33.090  33.286  -3.702  1.00  0.00
ATOM   4915  H2  WAT   465      32.072  32.338  -4.299  1.00  0.00
TER   
ATOM   4916  O   WAT   466      30.631  34.308   1.236  1.00  0.00
ATOM   4917  H1  WAT   466      31.312  34.572   1.855  1.00  0.00
ATOM   4918  H2  WAT   466      30.316  33.468   1.570  1.00  0.00
TER   
ATOM   4919  O   WAT   467      34.824  35.355   0.324  1.00  0.00
ATOM   4920  H1  WAT   467      35.332  35.853   0.964  1.00  0.00
ATOM   4921  H2  WAT   467      35.355  34.578   0.147  1.00  0.00
TER   
ATOM   4922  O   WAT   468      33.108  29.995   4.590  1.00  0.00
ATOM   4923  H1  WAT   468      33.109  30.512   3.784  1.00  0.00
ATOM   4924  H2  WAT   468      32.278  29.518   4.567  1.00  0.00
TER   
ATOM   4925  O   WAT   469      39.495  40.107  -3.911  1.00  0.00
ATOM   4926  H1  WAT   469      38.876  40.571  -4.475  1.00  0.00
ATOM   4927  H2  WAT   469      40.007  40.799  -3.494  1.00  0.00
TER   
ATOM   4928  O   WAT   470      34.358  39.634   2.767  1.00  0.00
ATOM   4929  H1  WAT   470      34.025  40.261   3.409  1.00  0.00
ATOM   4930  H2  WAT   470      34.534  40.160   1.987  1.00  0.00
TER   
ATOM   4931  O   WAT   471      32.789  31.706   2.597  1.00  0.00
ATOM   4932  H1  WAT   471      33.131  32.550   2.302  1.00  0.00
ATOM   4933  H2  WAT   471      31.851  31.854   2.713  1.00  0.00
TER   
ATOM   4934  O   WAT   472      28.863  40.792  -6.537  1.00  0.00
ATOM   4935  H1  WAT   472      28.486  41.281  -7.269  1.00  0.00
ATOM   4936  H2  WAT   472      29.120  41.465  -5.906  1.00  0.00
TER   
ATOM   4937  O   WAT   473      36.472  29.194  -1.079  1.00  0.00
ATOM   4938  H1  WAT   473      36.779  28.639  -1.795  1.00  0.00
ATOM   4939  H2  WAT   473      35.542  29.328  -1.261  1.00  0.00
TER   
ATOM   4940  O   WAT   474      38.860  37.259  -4.343  1.00  0.00
ATOM   4941  H1  WAT   474      37.933  37.192  -4.114  1.00  0.00
ATOM   4942  H2  WAT   474      39.012  38.197  -4.457  1.00  0.00
TER   
ATOM   4943  O   WAT   475      38.847  33.530  -7.346  1.00  0.00
ATOM   4944  H1  WAT   475      37.907  33.692  -7.261  1.00  0.00
ATOM   4945  H2  WAT   475      39.165  34.249  -7.892  1.00  0.00
TER   
ATOM   4946  O   WAT   476      34.466  37.785  -1.561  1.00  0.00
ATOM   4947  H1  WAT   476      34.061  37.073  -2.056  1.00  0.00
ATOM   4948  H2  WAT   476      34.552  37.441  -0.672  1.00  0.00
TER   
ATOM   4949  O   WAT   477      34.934  41.472   0.603  1.00  0.00
ATOM   4950  H1  WAT   477      34.637  40.866  -0.076  1.00  0.00
ATOM   4951  H2  WAT   477      35.884  41.510   0.492  1.00  0.00
TER   
ATOM   4952  O   WAT   478      33.178  34.560   2.219  1.00  0.00
ATOM   4953  H1  WAT   478      33.730  34.669   1.445  1.00  0.00
ATOM   4954  H2  WAT   478      33.693  34.933   2.935  1.00  0.00
TER   
ATOM   4955  O   WAT   479      34.026  41.210   7.254  1.00  0.00
ATOM   4956  H1  WAT   479      33.128  41.434   7.501  1.00  0.00
ATOM   4957  H2  WAT   479      34.051  41.334   6.305  1.00  0.00
TER   
ATOM   4958  O   WAT   480      41.066  38.059  -6.832  1.00  0.00
ATOM   4959  H1  WAT   480      41.505  37.222  -6.978  1.00  0.00
ATOM   4960  H2  WAT   480      41.779  38.692  -6.745  1.00  0.00
TER   
ATOM   4961  O   WAT   481      32.853  38.081   5.830  1.00  0.00
ATOM   4962  H1  WAT   481      32.714  38.954   6.199  1.00  0.00
ATOM   4963  H2  WAT   481      31.971  37.739   5.685  1.00  0.00
TER   
ATOM   4964  O   WAT   482      31.166  36.680  -4.060  1.00  0.00
ATOM   4965  H1  WAT   482      31.046  37.406  -4.672  1.00  0.00
ATOM   4966  H2  WAT   482      30.856  35.910  -4.537  1.00  0.00
TER   
ATOM   4967  O   WAT   483      28.805  39.851   1.747  1.00  0.00
ATOM   4968  H1  WAT   483      28.883  39.986   0.802  1.00  0.00
ATOM   4969  H2  WAT   483      29.419  39.143   1.940  1.00  0.00
TER   
ATOM   4970  O   WAT   484      30.049  41.551  -1.842  1.00  0.00
ATOM   4971  H1  WAT   484      29.642  41.693  -2.697  1.00  0.00
ATOM   4972  H2  WAT   484      30.941  41.267  -2.045  1.00  0.00
TER   
ATOM   4973  O   WAT   485      28.861  40.893   4.286  1.00  0.00
ATOM   4974  H1  WAT   485      29.024  40.423   3.468  1.00  0.00
ATOM   4975  H2  WAT   485      29.326  40.385   4.951  1.00  0.00
TER   
ATOM   4976  O   WAT   486      33.632  30.023  -0.678  1.00  0.00
ATOM   4977  H1  WAT   486      33.189  30.804  -1.009  1.00  0.00
ATOM   4978  H2  WAT   486      34.191  30.346   0.030  1.00  0.00
TER   
ATOM   4979  O   WAT   487      37.919  32.890   4.926  1.00  0.00
ATOM   4980  H1  WAT   487      37.457  33.098   5.738  1.00  0.00
ATOM   4981  H2  WAT   487      37.517  32.076   4.623  1.00  0.00
TER   
ATOM   4982  O   WAT   488      40.015  35.611   8.155  1.00  0.00
ATOM   4983  H1  WAT   488      40.340  34.777   7.816  1.00  0.00
ATOM   4984  H2  WAT   488      40.803  36.134   8.303  1.00  0.00
TER   
ATOM   4985  O   WAT   489      36.748  29.644  -5.797  1.00  0.00
ATOM   4986  H1  WAT   489      36.124  29.640  -5.072  1.00  0.00
ATOM   4987  H2  WAT   489      36.661  28.777  -6.193  1.00  0.00
TER   
ATOM   4988  O   WAT   490      35.670  30.568   1.181  1.00  0.00
ATOM   4989  H1  WAT   490      35.967  31.474   1.101  1.00  0.00
ATOM   4990  H2  WAT   490      36.219  30.080   0.567  1.00  0.00
TER   
ATOM   4991  O   WAT   491      33.424  35.147  -2.949  1.00  0.00
ATOM   4992  H1  WAT   491      33.198  34.930  -2.045  1.00  0.00
ATOM   4993  H2  WAT   491      32.643  35.579  -3.295  1.00  0.00
TER   
ATOM   4994  O   WAT   492      40.654  35.153  -4.350  1.00  0.00
ATOM   4995  H1  WAT   492      40.055  35.876  -4.534  1.00  0.00
ATOM   4996  H2  WAT   492      41.202  35.091  -5.133  1.00  0.00
TER   
ATOM   4997  O   WAT   493      35.864  36.045   7.717  1.00  0.00
ATOM   4998  H1  WAT   493      35.768  35.105   7.567  1.00  0.00
ATOM   4999  H2  WAT   493      36.707  36.267   7.321  1.00  0.00
TER   
ATOM   5000  O   WAT   494      39.260  33.789  -2.320  1.00  0.00
ATOM   5001  H1  WAT   494      39.653  34.106  -3.133  1.00  0.00
ATOM   5002  H2  WAT   494      39.622  32.910  -2.206  1.00  0.00
TER   
ATOM   5003  O   WAT   495      30.995  32.456   5.870  1.00  0.00
ATOM   5004  H1  WAT   495      30.601  33.304   6.077  1.00  0.00
ATOM   5005  H2  WAT   495      30.307  31.819   6.061  1.00  0.00
TER   
ATOM   5006  O   WAT   496      37.569  32.540   8.940  1.00  0.00
ATOM   5007  H1  WAT   496      36.879  32.347   9.574  1.00  0.00
ATOM   5008  H2  WAT   496      38.313  32.823   9.472  1.00  0.00
TER   
ATOM   5009  O   WAT   497      28.297  30.379  -0.097  1.00  0.00
ATOM   5010  H1  WAT   497      28.008  30.950   0.615  1.00  0.00
ATOM   5011  H2  WAT   497      29.041  29.900   0.266  1.00  0.00
TER   
ATOM   5012  O   WAT   498      28.484  34.321  -8.887  1.00  0.00
ATOM   5013  H1  WAT   498      28.401  35.264  -8.745  1.00  0.00
ATOM   5014  H2  WAT   498      28.132  34.179  -9.766  1.00  0.00
TER   
ATOM   5015  O   WAT   499      39.846  36.380   1.775  1.00  0.00
ATOM   5016  H1  WAT   499      39.114  36.888   2.124  1.00  0.00
ATOM   5017  H2  WAT   499      39.448  35.563   1.474  1.00  0.00
TER   
ATOM   5018  O   WAT   500      36.283  33.055   0.180  1.00  0.00
ATOM   5019  H1  WAT   500      36.287  32.614  -0.669  1.00  0.00
ATOM   5020  H2  WAT   500      37.178  33.377   0.287  1.00  0.00
TER   
ATOM   5021  O   WAT   501      32.134  32.938  -0.860  1.00  0.00
ATOM   5022  H1  WAT   501      31.794  33.415  -0.104  1.00  0.00
ATOM   5023  H2  WAT   501      31.371  32.484  -1.220  1.00  0.00
TER   
ATOM   5024  O   WAT   502      36.345  34.056  -6.829  1.00  0.00
ATOM   5025  H1  WAT   502      36.467  34.015  -5.880  1.00  0.00
ATOM   5026  H2  WAT   502      35.960  34.919  -6.984  1.00  0.00
TER   
ATOM   5027  O   WAT   503      40.308  31.833   1.187  1.00  0.00
ATOM   5028  H1  WAT   503      40.325  32.284   2.031  1.00  0.00
ATOM   5029  H2  WAT   503      40.060  30.934   1.401  1.00  0.00
TER   
ATOM   5030  O   WAT   504      35.358  36.367  -7.431  1.00  0.00
ATOM   5031  H1  WAT   504      34.789  35.918  -8.057  1.00  0.00
ATOM   5032  H2  WAT   504      36.066  36.726  -7.964  1.00  0.00
TER   
ATOM   5033  O   WAT   505      30.434  40.268   6.446  1.00  0.00
ATOM   5034  H1  WAT   505      30.050  39.627   7.044  1.00  0.00
ATOM   5035  H2  WAT   505      30.746  40.971   7.015  1.00  0.00
TER   
ATOM   5036  O   WAT   506      36.584  37.115   1.927  1.00  0.00
ATOM   5037  H1  WAT   506      36.951  36.641   2.673  1.00  0.00
ATOM   5038  H2  WAT   506      36.395  37.990   2.268  1.00  0.00
TER   
ATOM   5039  O   WAT   507      29.448  31.860  -1.944  1.00  0.00
ATOM   5040  H1  WAT   507      29.163  31.495  -1.106  1.00  0.00
ATOM   5041  H2  WAT   507      29.386  31.128  -2.558  1.00  0.00
TER   
ATOM   5042  O   WAT   508      34.374  36.156   4.245  1.00  0.00
ATOM   5043  H1  WAT   508      34.070  37.035   4.470  1.00  0.00
ATOM   5044  H2  WAT   508      35.329  36.216   4.281  1.00  0.00
TER   
ATOM   5045  O   WAT   509      32.902  40.362  -5.158  1.00  0.00
ATOM   5046  H1  WAT   509      32.129  39.822  -5.318  1.00  0.00
ATOM   5047  H2  WAT   509      33.632  39.843  -5.496  1.00  0.00
TER   
ATOM   5048  O   WAT   510      39.122  30.753  -5.223  1.00  0.00
ATOM   5049  H1  WAT   510      38.309  30.254  -5.298  1.00  0.00
ATOM   5050  H2  WAT   510      38.928  31.593  -5.639  1.00  0.00
TER   
ATOM   5051  O   WAT   511      39.043  39.430   6.521  1.00  0.00
ATOM   5052  H1  WAT   511      38.977  38.509   6.267  1.00  0.00
ATOM   5053  H2  WAT   511      38.413  39.527   7.236  1.00  0.00
TER   
ATOM   5054  O   WAT   512      32.946  40.030  -1.520  1.00  0.00
ATOM   5055  H1  WAT   512      33.464  39.227  -1.575  1.00  0.00
ATOM   5056  H2  WAT   512      32.494  39.968  -0.679  1.00  0.00
TER   
ATOM   5057  O   WAT   513      30.430  36.997   5.392  1.00  0.00
ATOM   5058  H1  WAT   513      30.072  37.662   5.980  1.00  0.00
ATOM   5059  H2  WAT   513      30.136  36.165   5.764  1.00  0.00
TER   
ATOM   5060  O   WAT   514      33.632  37.455   8.276  1.00  0.00
ATOM   5061  H1  WAT   514      33.332  37.601   7.379  1.00  0.00
ATOM   5062  H2  WAT   514      34.403  36.895   8.184  1.00  0.00
TER   
ATOM   5063  O   WAT   515      40.716  40.619  -0.883  1.00  0.00
ATOM   5064  H1  WAT   515      41.068  40.021  -1.543  1.00  0.00
ATOM   5065  H2  WAT   515      39.832  40.293  -0.712  1.00  0.00
TER   
ATOM   5066  O   WAT   516      28.941  36.996  -7.984  1.00  0.00
ATOM   5067  H1  WAT   516      29.811  37.278  -7.701  1.00  0.00
ATOM   5068  H2  WAT   516      28.450  37.809  -8.099  1.00  0.00
TER   
ATOM   5069  O   WAT   517      36.105  38.383  -3.863  1.00  0.00
ATOM   5070  H1  WAT   517      36.561  39.194  -3.637  1.00  0.00
ATOM   5071  H2  WAT   517      35.754  38.065  -3.032  1.00  0.00
TER   
ATOM   5072  O   WAT   518      32.006  28.727  -3.391  1.00  0.00
ATOM   5073  H1  WAT   518      31.877  28.719  -2.443  1.00  0.00
ATOM   5074  H2  WAT   518      31.182  29.065  -3.742  1.00  0.00
TER   
ATOM   5075  O   WAT   519      29.005  30.486   6.070  1.00  0.00
ATOM   5076  H1  WAT   519      28.291  30.686   6.675  1.00  0.00
ATOM   5077  H2  WAT   519      29.425  29.710   6.441  1.00  0.00
TER   
ATOM   5078  O   WAT   520      30.926  38.813  -5.856  1.00  0.00
ATOM   5079  H1  WAT   520      30.319  39.553  -5.846  1.00  0.00
ATOM   5080  H2  WAT   520      31.401  38.903  -6.682  1.00  0.00
TER   
ATOM   5081  O   WAT   521      40.499  32.978   3.820  1.00  0.00
ATOM   5082  H1  WAT   521      40.867  32.158   4.148  1.00  0.00
ATOM   5083  H2  WAT   521      39.639  33.038   4.235  1.00  0.00
TER   
ATOM   5084  O   WAT   522      35.834  34.212  -3.956  1.00  0.00
ATOM   5085  H1  WAT   522      35.125  34.681  -3.514  1.00  0.00
ATOM   5086  H2  WAT   522      36.118  33.555  -3.321  1.00  0.00
TER   
ATOM   5087  O   WAT   523      37.459  35.632   4.044  1.00  0.00
ATOM   5088  H1  WAT   523      37.958  36.107   4.709  1.00  0.00
ATOM   5089  H2  WAT   523      37.602  34.708   4.251  1.00  0.00
TER   
ATOM   5090  O   WAT   524      39.865  30.937  -2.516  1.00  0.00
ATOM   5091  H1  WAT   524      39.742  30.956  -3.465  1.00  0.00
ATOM   5092  H2  WAT   524      40.814  30.985  -2.396  1.00  0.00
TER   
ATOM   5093  O   WAT   525      34.037  32.521  -6.581  1.00  0.00
ATOM   5094  H1  WAT   525      34.886  32.958  -6.647  1.00  0.00
ATOM   5095  H2  WAT   525      33.670  32.833  -5.753  1.00  0.00
TER   
ATOM   5096  O   WAT   526      32.936  38.774  -8.107  1.00  0.00
ATOM   5097  H1  WAT   526      33.703  38.662  -7.545  1.00  0.00
ATOM   5098  H2  WAT   526      33.014  38.078  -8.759  1.00  0.00
TER   
ATOM   5099  O   WAT   527      31.631  36.207  -7.424  1.00  0.00
ATOM   5100  H1  WAT   527      31.711  35.259  -7.312  1.00  0.00
ATOM   5101  H2  WAT   527      32.523  36.537  -7.318  1.00  0.00
TER   
ATOM   5102  O   WAT   528      40.275  41.649   8.816  1.00  0.00
ATOM   5103  H1  WAT   528      39.669  41.672   8.075  1.00  0.00
ATOM   5104  H2  WAT   528      39.970  40.917   9.352  1.00  0.00
TER   
ATOM   5105  O   WAT   529      29.158  38.028   7.812  1.00  0.00
ATOM   5106  H1  WAT   529      29.662  37.449   8.383  1.00  0.00
ATOM   5107  H2  WAT   529      28.419  38.312   8.349  1.00  0.00
TER   
ATOM   5108  O   WAT   530      36.061  40.750  -8.634  1.00  0.00
ATOM   5109  H1  WAT   530      35.956  40.135  -7.907  1.00  0.00
ATOM   5110  H2  WAT   530      35.893  40.226  -9.417  1.00  0.00
TER   
ATOM   5111  O   WAT   531      36.212  39.435   7.345  1.00  0.00
ATOM   5112  H1  WAT   531      35.447  40.004   7.261  1.00  0.00
ATOM   5113  H2  WAT   531      36.394  39.143   6.452  1.00  0.00
TER   
ATOM   5114  O   WAT   532      39.301  39.812  -8.029  1.00  0.00
ATOM   5115  H1  WAT   532      38.752  40.258  -7.385  1.00  0.00
ATOM   5116  H2  WAT   532      39.923  39.306  -7.506  1.00  0.00
TER   
ATOM   5117  O   WAT   533      31.191  36.171   8.707  1.00  0.00
ATOM   5118  H1  WAT   533      31.231  35.872   9.615  1.00  0.00
ATOM   5119  H2  WAT   533      32.045  36.572   8.548  1.00  0.00
TER   
ATOM   5120  O   WAT   534      34.968  38.771  -6.133  1.00  0.00
ATOM   5121  H1  WAT   534      35.390  38.605  -5.290  1.00  0.00
ATOM   5122  H2  WAT   534      35.093  37.961  -6.627  1.00  0.00
TER   
ATOM   5123  O   WAT   535      33.131  34.750   6.674  1.00  0.00
ATOM   5124  H1  WAT   535      32.601  34.259   6.047  1.00  0.00
ATOM   5125  H2  WAT   535      33.800  35.179   6.140  1.00  0.00
TER   
ATOM   5126  O   WAT   536      37.481  37.794  -8.885  1.00  0.00
ATOM   5127  H1  WAT   536      38.002  37.079  -9.251  1.00  0.00
ATOM   5128  H2  WAT   536      38.128  38.433  -8.585  1.00  0.00
TER   
ATOM   5129  O   WAT   537      33.618  31.717   6.754  1.00  0.00
ATOM   5130  H1  WAT   537      33.524  31.099   6.029  1.00  0.00
ATOM   5131  H2  WAT   537      33.038  32.443   6.527  1.00  0.00
TER   
ATOM   5132  O   WAT   538      36.384  30.274   3.787  1.00  0.00
ATOM   5133  H1  WAT   538      35.936  30.296   2.941  1.00  0.00
ATOM   5134  H2  WAT   538      35.751  29.876   4.384  1.00  0.00
TER   
ATOM   5135  O   WAT   539      36.790  39.169   4.408  1.00  0.00
ATOM   5136  H1  WAT   539      37.209  40.013   4.236  1.00  0.00
ATOM   5137  H2  WAT   539      35.871  39.306   4.179  1.00  0.00
TER   
ATOM   5138  O   WAT   540      39.127  36.901   5.792  1.00  0.00
ATOM   5139  H1  WAT   540      39.246  36.305   6.531  1.00  0.00
ATOM   5140  H2  WAT   540      39.986  36.938   5.372  1.00  0.00
TER   
ATOM   5141  O   WAT   541      41.466  37.455   4.368  1.00  0.00
ATOM   5142  H1  WAT   541      40.939  37.979   3.765  1.00  0.00
ATOM   5143  H2  WAT   541      41.809  38.087   4.999  1.00  0.00
TER   
ATOM   5144  O   WAT   542      33.864  34.844  -9.187  1.00  0.00
ATOM   5145  H1  WAT   542      33.663  33.981  -8.826  1.00  0.00
ATOM   5146  H2  WAT   542      33.693  34.757 -10.125  1.00  0.00
TER   
ATOM   5147  O   WAT   543      35.894  33.443   7.049  1.00  0.00
ATOM   5148  H1  WAT   543      36.484  33.135   7.737  1.00  0.00
ATOM   5149  H2  WAT   543      35.076  32.971   7.205  1.00  0.00
TER   
ATOM   5150  O   WAT   544      40.713  33.060   7.283  1.00  0.00
ATOM   5151  H1  WAT   544      40.025  32.398   7.218  1.00  0.00
ATOM   5152  H2  WAT   544      41.434  32.613   7.727  1.00  0.00
TER   
ATOM   5153  O   WAT   545      41.343  29.655  -6.658  1.00  0.00
ATOM   5154  H1  WAT   545      41.623  28.812  -6.302  1.00  0.00
ATOM   5155  H2  WAT   545      40.570  29.887  -6.144  1.00  0.00
TER   
ATOM   5156  O   WAT   546      32.663  31.944  -9.199  1.00  0.00
ATOM   5157  H1  WAT   546      32.965  31.951 -10.107  1.00  0.00
ATOM   5158  H2  WAT   546      33.402  31.594  -8.702  1.00  0.00
TER   
ATOM   5159  O   WAT   547      35.881  30.887  -8.214  1.00  0.00
ATOM   5160  H1  WAT   547      35.533  30.210  -8.793  1.00  0.00
ATOM   5161  H2  WAT   547      36.082  30.426  -7.399  1.00  0.00
TER   
ATOM   5162  O   WAT   548      31.686  41.248  -8.366  1.00  0.00
ATOM   5163  H1  WAT   548      32.123  41.791  -7.711  1.00  0.00
ATOM   5164  H2  WAT   548      32.170  40.423  -8.357  1.00  0.00
TER   
ATOM   5165  O   WAT   549      29.222  37.416  -1.817  1.00  0.00
ATOM   5166  H1  WAT   549      28.566  37.147  -2.461  1.00  0.00
ATOM   5167  H2  WAT   549      30.059  37.307  -2.267  1.00  0.00
TER   
ATOM   5168  O   WAT   550      30.259  37.802   2.723  1.00  0.00
ATOM   5169  H1  WAT   550      30.626  37.714   3.603  1.00  0.00
ATOM   5170  H2  WAT   550      29.690  37.038   2.624  1.00  0.00
TER   
ATOM   5171  O   WAT   551      29.811  34.712   6.629  1.00  0.00
ATOM   5172  H1  WAT   551      28.916  34.679   6.968  1.00  0.00
ATOM   5173  H2  WAT   551      30.351  34.911   7.394  1.00  0.00
TER   
ATOM   5174  O   WAT   552      28.435  34.626  -5.875  1.00  0.00
ATOM   5175  H1  WAT   552      27.532  34.889  -6.049  1.00  0.00
ATOM   5176  H2  WAT   552      28.919  34.897  -6.655  1.00  0.00
TER   
ATOM   5177  O   WAT   553      30.978  33.683  -7.965  1.00  0.00
ATOM   5178  H1  WAT   553      31.687  33.261  -8.450  1.00  0.00
ATOM   5179  H2  WAT   553      30.262  33.750  -8.597  1.00  0.00
TER   
ATOM   5180  O   WAT   554      30.626  29.737  -8.925  1.00  0.00
ATOM   5181  H1  WAT   554      31.348  30.278  -8.607  1.00  0.00
ATOM   5182  H2  WAT   554      30.898  29.463  -9.801  1.00  0.00
TER   
ATOM   5183  O   WAT   555      30.315  28.987   0.977  1.00  0.00
ATOM   5184  H1  WAT   555      30.962  28.437   0.537  1.00  0.00
ATOM   5185  H2  WAT   555      30.735  29.242   1.799  1.00  0.00
TER   
ATOM   5186  O   WAT   556      30.068  29.143   3.720  1.00  0.00
ATOM   5187  H1  WAT   556      29.719  29.599   4.486  1.00  0.00
ATOM   5188  H2  WAT   556      29.737  28.249   3.802  1.00  0.00
TER   
ATOM   5189  O   WAT   557      37.580  30.334   7.242  1.00  0.00
ATOM   5190  H1  WAT   557      37.519  30.926   7.991  1.00  0.00
ATOM   5191  H2  WAT   557      38.520  30.227   7.097  1.00  0.00
TER   
ATOM   5192  O   WAT   558      40.218  29.991   6.881  1.00  0.00
ATOM   5193  H1  WAT   558      40.832  30.309   6.219  1.00  0.00
ATOM   5194  H2  WAT   558      40.763  29.506   7.501  1.00  0.00
TER   
ATOM   5195  O   WAT   559      30.740  28.670   6.995  1.00  0.00
ATOM   5196  H1  WAT   559      31.288  28.489   6.232  1.00  0.00
ATOM   5197  H2  WAT   559      30.806  27.880   7.531  1.00  0.00
TER   
ATOM   5198  O   WAT   560      40.959  28.554   3.208  1.00  0.00
ATOM   5199  H1  WAT   560      40.085  28.888   3.005  1.00  0.00
ATOM   5200  H2  WAT   560      40.850  28.082   4.033  1.00  0.00
TER   
ATOM   5201  O   WAT   561      38.706  29.471   2.147  1.00  0.00
ATOM   5202  H1  WAT   561      37.923  29.946   2.427  1.00  0.00
ATOM   5203  H2  WAT   561      38.412  28.567   2.039  1.00  0.00
TER   
ATOM   5204  O   WAT   562      30.050  29.776  -5.331  1.00  0.00
ATOM   5205  H1  WAT   562      30.808  29.889  -5.905  1.00  0.00
ATOM   5206  H2  WAT   562      29.588  30.613  -5.377  1.00  0.00
TER   
ATOM   5207  O   WAT   563      36.592  31.890  -2.341  1.00  0.00
ATOM   5208  H1  WAT   563      35.779  31.516  -2.682  1.00  0.00
ATOM   5209  H2  WAT   563      37.096  31.134  -2.039  1.00  0.00
TER   
ATOM   5210  O   WAT   564      41.094  28.554  -1.103  1.00  0.00
ATOM   5211  H1  WAT   564      41.697  29.126  -0.628  1.00  0.00
ATOM   5212  H2  WAT   564      40.353  29.118  -1.325  1.00  0.00
TER   
ATOM   5213  O   WAT   565      32.423  30.302  -6.791  1.00  0.00
ATOM   5214  H1  WAT   565      32.952  29.515  -6.920  1.00  0.00
ATOM   5215  H2  WAT   565      33.056  30.981  -6.558  1.00  0.00
TER   
ATOM   5216  O   WAT   566      34.617  30.040  -3.737  1.00  0.00
ATOM   5217  H1  WAT   566      33.987  29.339  -3.570  1.00  0.00
ATOM   5218  H2  WAT   566      34.077  30.800  -3.953  1.00  0.00
TER   
ATOM   5219  O   WAT   567      34.742  29.318   8.699  1.00  0.00
ATOM   5220  H1  WAT   567      34.460  29.822   7.935  1.00  0.00
ATOM   5221  H2  WAT   567      35.124  28.520   8.333  1.00  0.00
TER   
ATOM   5222  O   WAT   568      40.249  36.753 -20.360  1.00  0.00
ATOM   5223  H1  WAT   568      40.169  35.838 -20.631  1.00  0.00
ATOM   5224  H2  WAT   568      39.836  37.250 -21.066  1.00  0.00
TER   
ATOM   5225  O   WAT   569      38.381  38.531 -18.479  1.00  0.00
ATOM   5226  H1  WAT   569      37.605  38.051 -18.189  1.00  0.00
ATOM   5227  H2  WAT   569      39.033  37.851 -18.653  1.00  0.00
TER   
ATOM   5228  O   WAT   570      32.398  38.843 -17.601  1.00  0.00
ATOM   5229  H1  WAT   570      31.566  38.588 -17.202  1.00  0.00
ATOM   5230  H2  WAT   570      33.006  38.914 -16.866  1.00  0.00
TER   
ATOM   5231  O   WAT   571      30.807  33.803 -23.817  1.00  0.00
ATOM   5232  H1  WAT   571      29.919  34.145 -23.919  1.00  0.00
ATOM   5233  H2  WAT   571      31.091  33.603 -24.709  1.00  0.00
TER   
ATOM   5234  O   WAT   572      28.770  36.404 -17.933  1.00  0.00
ATOM   5235  H1  WAT   572      29.342  35.636 -17.933  1.00  0.00
ATOM   5236  H2  WAT   572      28.770  36.702 -18.843  1.00  0.00
TER   
ATOM   5237  O   WAT   573      37.822  41.207 -18.472  1.00  0.00
ATOM   5238  H1  WAT   573      37.753  40.265 -18.633  1.00  0.00
ATOM   5239  H2  WAT   573      38.584  41.297 -17.900  1.00  0.00
TER   
ATOM   5240  O   WAT   574      30.013  31.812 -16.146  1.00  0.00
ATOM   5241  H1  WAT   574      29.833  30.915 -15.866  1.00  0.00
ATOM   5242  H2  WAT   574      29.611  32.359 -15.472  1.00  0.00
TER   
ATOM   5243  O   WAT   575      38.853  34.014 -18.245  1.00  0.00
ATOM   5244  H1  WAT   575      39.229  33.141 -18.358  1.00  0.00
ATOM   5245  H2  WAT   575      38.755  34.349 -19.136  1.00  0.00
TER   
ATOM   5246  O   WAT   576      32.983  32.386 -22.783  1.00  0.00
ATOM   5247  H1  WAT   576      33.090  33.286 -22.476  1.00  0.00
ATOM   5248  H2  WAT   576      32.072  32.338 -23.074  1.00  0.00
TER   
ATOM   5249  O   WAT   577      30.631  34.308 -17.538  1.00  0.00
ATOM   5250  H1  WAT   577      31.312  34.572 -16.919  1.00  0.00
ATOM   5251  H2  WAT   577      30.316  33.468 -17.204  1.00  0.00
TER   
ATOM   5252  O   WAT   578      34.824  35.355 -18.451  1.00  0.00
ATOM   5253  H1  WAT   578      35.332  35.853 -17.810  1.00  0.00
ATOM   5254  H2  WAT   578      35.355  34.578 -18.627  1.00  0.00
TER   
ATOM   5255  O   WAT   579      33.108  29.995 -14.184  1.00  0.00
ATOM   5256  H1  WAT   579      33.109  30.512 -14.990  1.00  0.00
ATOM   5257  H2  WAT   579      32.278  29.518 -14.207  1.00  0.00
TER   
ATOM   5258  O   WAT   580      39.495  40.107 -22.685  1.00  0.00
ATOM   5259  H1  WAT   580      38.876  40.571 -23.249  1.00  0.00
ATOM   5260  H2  WAT   580      40.007  40.799 -22.269  1.00  0.00
TER   
ATOM   5261  O   WAT   581      34.358  39.634 -16.007  1.00  0.00
ATOM   5262  H1  WAT   581      34.025  40.261 -15.365  1.00  0.00
ATOM   5263  H2  WAT   581      34.534  40.160 -16.787  1.00  0.00
TER   
ATOM   5264  O   WAT   582      32.789  31.706 -16.177  1.00  0.00
ATOM   5265  H1  WAT   582      33.131  32.550 -16.472  1.00  0.00
ATOM   5266  H2  WAT   582      31.851  31.854 -16.061  1.00  0.00
TER   
ATOM   5267  O   WAT   583      28.863  40.792 -25.311  1.00  0.00
ATOM   5268  H1  WAT   583      28.486  41.281 -26.043  1.00  0.00
ATOM   5269  H2  WAT   583      29.120  41.465 -24.681  1.00  0.00
TER   
ATOM   5270  O   WAT   584      36.472  29.194 -19.853  1.00  0.00
ATOM   5271  H1  WAT   584      36.779  28.639 -20.569  1.00  0.00
ATOM   5272  H2  WAT   584      35.542  29.328 -20.036  1.00  0.00
TER   
ATOM   5273  O   WAT   585      38.860  37.259 -23.117  1.00  0.00
ATOM   5274  H1  WAT   585      37.933  37.192 -22.888  1.00  0.00
ATOM   5275  H2  WAT   585      39.012  38.197 -23.231  1.00  0.00
TER   
ATOM   5276  O   WAT   586      38.847  33.530 -26.120  1.00  0.00
ATOM   5277  H1  WAT   586      37.907  33.692 -26.035  1.00  0.00
ATOM   5278  H2  WAT   586      39.165  34.249 -26.667  1.00  0.00
TER   
ATOM   5279  O   WAT   587      34.466  37.785 -20.335  1.00  0.00
ATOM   5280  H1  WAT   587      34.061  37.073 -20.830  1.00  0.00
ATOM   5281  H2  WAT   587      34.552  37.441 -19.446  1.00  0.00
TER   
ATOM   5282  O   WAT   588      34.934  41.472 -18.171  1.00  0.00
ATOM   5283  H1  WAT   588      34.637  40.866 -18.850  1.00  0.00
ATOM   5284  H2  WAT   588      35.884  41.510 -18.282  1.00  0.00
TER   
ATOM   5285  O   WAT   589      33.178  34.560 -16.555  1.00  0.00
ATOM   5286  H1  WAT   589      33.730  34.669 -17.330  1.00  0.00
ATOM   5287  H2  WAT   589      33.693  34.933 -15.840  1.00  0.00
TER   
ATOM   5288  O   WAT   590      34.026  41.210 -11.520  1.00  0.00
ATOM   5289  H1  WAT   590      33.128  41.434 -11.273  1.00  0.00
ATOM   5290  H2  WAT   590      34.051  41.334 -12.469  1.00  0.00
TER   
ATOM   5291  O   WAT   591      41.066  38.059 -25.606  1.00  0.00
ATOM   5292  H1  WAT   591      41.505  37.222 -25.752  1.00  0.00
ATOM   5293  H2  WAT   591      41.779  38.692 -25.520  1.00  0.00
TER   
ATOM   5294  O   WAT   592      32.853  38.081 -12.945  1.00  0.00
ATOM   5295  H1  WAT   592      32.714  38.954 -12.576  1.00  0.00
ATOM   5296  H2  WAT   592      31.971  37.739 -13.090  1.00  0.00
TER   
ATOM   5297  O   WAT   593      31.166  36.680 -22.834  1.00  0.00
ATOM   5298  H1  WAT   593      31.046  37.406 -23.446  1.00  0.00
ATOM   5299  H2  WAT   593      30.856  35.910 -23.312  1.00  0.00
TER   
ATOM   5300  O   WAT   594      28.805  39.851 -17.027  1.00  0.00
ATOM   5301  H1  WAT   594      28.883  39.986 -17.972  1.00  0.00
ATOM   5302  H2  WAT   594      29.419  39.143 -16.835  1.00  0.00
TER   
ATOM   5303  O   WAT   595      30.049  41.551 -20.617  1.00  0.00
ATOM   5304  H1  WAT   595      29.642  41.693 -21.471  1.00  0.00
ATOM   5305  H2  WAT   595      30.941  41.267 -20.820  1.00  0.00
TER   
ATOM   5306  O   WAT   596      28.861  40.893 -14.488  1.00  0.00
ATOM   5307  H1  WAT   596      29.024  40.423 -15.306  1.00  0.00
ATOM   5308  H2  WAT   596      29.326  40.385 -13.823  1.00  0.00
TER   
ATOM   5309  O   WAT   597      33.632  30.023 -19.452  1.00  0.00
ATOM   5310  H1  WAT   597      33.189  30.804 -19.783  1.00  0.00
ATOM   5311  H2  WAT   597      34.191  30.346 -18.745  1.00  0.00
TER   
ATOM   5312  O   WAT   598      37.919  32.890 -13.848  1.00  0.00
ATOM   5313  H1  WAT   598      37.457  33.098 -13.036  1.00  0.00
ATOM   5314  H2  WAT   598      37.517  32.076 -14.151  1.00  0.00
TER   
ATOM   5315  O   WAT   599      40.015  35.611 -10.619  1.00  0.00
ATOM   5316  H1  WAT   599      40.340  34.777 -10.959  1.00  0.00
ATOM   5317  H2  WAT   599      40.803  36.134 -10.471  1.00  0.00
TER   
ATOM   5318  O   WAT   600      36.748  29.644 -24.571  1.00  0.00
ATOM   5319  H1  WAT   600      36.124  29.640 -23.846  1.00  0.00
ATOM   5320  H2  WAT   600      36.661  28.777 -24.968  1.00  0.00
TER   
ATOM   5321  O   WAT   601      35.670  30.568 -17.593  1.00  0.00
ATOM   5322  H1  WAT   601      35.967  31.474 -17.674  1.00  0.00
ATOM   5323  H2  WAT   601      36.219  30.080 -18.207  1.00  0.00
TER   
ATOM   5324  O   WAT   602      33.424  35.147 -21.724  1.00  0.00
ATOM   5325  H1  WAT   602      33.198  34.930 -20.819  1.00  0.00
ATOM   5326  H2  WAT   602      32.643  35.579 -22.069  1.00  0.00
TER   
ATOM   5327  O   WAT   603      40.654  35.153 -23.125  1.00  0.00
ATOM   5328  H1  WAT   603      40.055  35.876 -23.308  1.00  0.00
ATOM   5329  H2  WAT   603      41.202  35.091 -23.907  1.00  0.00
TER   
ATOM   5330  O   WAT   604      35.864  36.045 -11.058  1.00  0.00
ATOM   5331  H1  WAT   604      35.768  35.105 -11.208  1.00  0.00
ATOM   5332  H2  WAT   604      36.707  36.267 -11.453  1.00  0.00
TER   
ATOM   5333  O   WAT   605      39.260  33.789 -21.094  1.00  0.00
ATOM   5334  H1  WAT   605      39.653  34.106 -21.908  1.00  0.00
ATOM   5335  H2  WAT   605      39.622  32.910 -20.980  1.00  0.00
TER   
ATOM   5336  O   WAT   606      30.995  32.456 -12.904  1.00  0.00
ATOM   5337  H1  WAT   606      30.601  33.304 -12.697  1.00  0.00
ATOM   5338  H2  WAT   606      30.307  31.819 -12.714  1.00  0.00
TER   
ATOM   5339  O   WAT   607      37.569  32.540  -9.835  1.00  0.00
ATOM   5340  H1  WAT   607      36.879  32.347  -9.200  1.00  0.00
ATOM   5341  H2  WAT   607      38.313  32.823  -9.302  1.00  0.00
TER   
ATOM   5342  O   WAT   608      28.297  30.379 -18.871  1.00  0.00
ATOM   5343  H1  WAT   608      28.008  30.950 -18.159  1.00  0.00
ATOM   5344  H2  WAT   608      29.041  29.900 -18.508  1.00  0.00
TER   
ATOM   5345  O   WAT   609      28.484  34.321 -27.661  1.00  0.00
ATOM   5346  H1  WAT   609      28.401  35.264 -27.520  1.00  0.00
ATOM   5347  H2  WAT   609      28.132  34.179 -28.540  1.00  0.00
TER   
ATOM   5348  O   WAT   610      39.846  36.380 -16.999  1.00  0.00
ATOM   5349  H1  WAT   610      39.114  36.888 -16.650  1.00  0.00
ATOM   5350  H2  WAT   610      39.448  35.563 -17.300  1.00  0.00
TER   
ATOM   5351  O   WAT   611      36.283  33.055 -18.594  1.00  0.00
ATOM   5352  H1  WAT   611      36.287  32.614 -19.444  1.00  0.00
ATOM   5353  H2  WAT   611      37.178  33.377 -18.487  1.00  0.00
TER   
ATOM   5354  O   WAT   612      32.134  32.938 -19.635  1.00  0.00
ATOM   5355  H1  WAT   612      31.794  33.415 -18.878  1.00  0.00
ATOM   5356  H2  WAT   612      31.371  32.484 -19.995  1.00  0.00
TER   
ATOM   5357  O   WAT   613      36.345  34.056 -25.603  1.00  0.00
ATOM   5358  H1  WAT   613      36.467  34.015 -24.655  1.00  0.00
ATOM   5359  H2  WAT   613      35.960  34.919 -25.759  1.00  0.00
TER   
ATOM   5360  O   WAT   614      40.308  31.833 -17.587  1.00  0.00
ATOM   5361  H1  WAT   614      40.325  32.284 -16.743  1.00  0.00
ATOM   5362  H2  WAT   614      40.060  30.934 -17.374  1.00  0.00
TER   
ATOM   5363  O   WAT   615      35.358  36.367 -26.205  1.00  0.00
ATOM   5364  H1  WAT   615      34.789  35.918 -26.831  1.00  0.00
ATOM   5365  H2  WAT   615      36.066  36.726 -26.739  1.00  0.00
TER   
ATOM   5366  O   WAT   616      30.434  40.268 -12.328  1.00  0.00
ATOM   5367  H1  WAT   616      30.050  39.627 -11.730  1.00  0.00
ATOM   5368  H2  WAT   616      30.746  40.971 -11.759  1.00  0.00
TER   
ATOM   5369  O   WAT   617      36.584  37.115 -16.848  1.00  0.00
ATOM   5370  H1  WAT   617      36.951  36.641 -16.101  1.00  0.00
ATOM   5371  H2  WAT   617      36.395  37.990 -16.507  1.00  0.00
TER   
ATOM   5372  O   WAT   618      29.448  31.860 -20.718  1.00  0.00
ATOM   5373  H1  WAT   618      29.163  31.495 -19.880  1.00  0.00
ATOM   5374  H2  WAT   618      29.386  31.128 -21.332  1.00  0.00
TER   
ATOM   5375  O   WAT   619      34.374  36.156 -14.529  1.00  0.00
ATOM   5376  H1  WAT   619      34.070  37.035 -14.304  1.00  0.00
ATOM   5377  H2  WAT   619      35.329  36.216 -14.493  1.00  0.00
TER   
ATOM   5378  O   WAT   620      32.902  40.362 -23.932  1.00  0.00
ATOM   5379  H1  WAT   620      32.129  39.822 -24.093  1.00  0.00
ATOM   5380  H2  WAT   620      33.632  39.843 -24.271  1.00  0.00
TER   
ATOM   5381  O   WAT   621      39.122  30.753 -23.997  1.00  0.00
ATOM   5382  H1  WAT   621      38.309  30.254 -24.072  1.00  0.00
ATOM   5383  H2  WAT   621      38.928  31.593 -24.413  1.00  0.00
TER   
ATOM   5384  O   WAT   622      39.043  39.430 -12.253  1.00  0.00
ATOM   5385  H1  WAT   622      38.977  38.509 -12.507  1.00  0.00
ATOM   5386  H2  WAT   622      38.413  39.527 -11.538  1.00  0.00
TER   
ATOM   5387  O   WAT   623      32.946  40.030 -20.295  1.00  0.00
ATOM   5388  H1  WAT   623      33.464  39.227 -20.349  1.00  0.00
ATOM   5389  H2  WAT   623      32.494  39.968 -19.453  1.00  0.00
TER   
ATOM   5390  O   WAT   624      30.430  36.997 -13.382  1.00  0.00
ATOM   5391  H1  WAT   624      30.072  37.662 -12.795  1.00  0.00
ATOM   5392  H2  WAT   624      30.136  36.165 -13.011  1.00  0.00
TER   
ATOM   5393  O   WAT   625      33.632  37.455 -10.498  1.00  0.00
ATOM   5394  H1  WAT   625      33.332  37.601 -11.395  1.00  0.00
ATOM   5395  H2  WAT   625      34.403  36.895 -10.591  1.00  0.00
TER   
ATOM   5396  O   WAT   626      40.716  40.619 -19.657  1.00  0.00
ATOM   5397  H1  WAT   626      41.068  40.021 -20.317  1.00  0.00
ATOM   5398  H2  WAT   626      39.832  40.293 -19.486  1.00  0.00
TER   
ATOM   5399  O   WAT   627      28.941  36.996 -26.759  1.00  0.00
ATOM   5400  H1  WAT   627      29.811  37.278 -26.475  1.00  0.00
ATOM   5401  H2  WAT   627      28.450  37.809 -26.874  1.00  0.00
TER   
ATOM   5402  O   WAT   628      36.105  38.383 -22.638  1.00  0.00
ATOM   5403  H1  WAT   628      36.561  39.194 -22.412  1.00  0.00
ATOM   5404  H2  WAT   628      35.754  38.065 -21.806  1.00  0.00
TER   
ATOM   5405  O   WAT   629      32.006  28.727 -22.165  1.00  0.00
ATOM   5406  H1  WAT   629      31.877  28.719 -21.217  1.00  0.00
ATOM   5407  H2  WAT   629      31.182  29.065 -22.516  1.00  0.00
TER   
ATOM   5408  O   WAT   630      29.005  30.486 -12.705  1.00  0.00
ATOM   5409  H1  WAT   630      28.291  30.686 -12.100  1.00  0.00
ATOM   5410  H2  WAT   630      29.425  29.710 -12.333  1.00  0.00
TER   
ATOM   5411  O   WAT   631      30.926  38.813 -24.630  1.00  0.00
ATOM   5412  H1  WAT   631      30.319  39.553 -24.621  1.00  0.00
ATOM   5413  H2  WAT   631      31.401  38.903 -25.457  1.00  0.00
TER   
ATOM   5414  O   WAT   632      40.499  32.978 -14.955  1.00  0.00
ATOM   5415  H1  WAT   632      40.867  32.158 -14.627  1.00  0.00
ATOM   5416  H2  WAT   632      39.639  33.038 -14.539  1.00  0.00
TER   
ATOM   5417  O   WAT   633      35.834  34.212 -22.730  1.00  0.00
ATOM   5418  H1  WAT   633      35.125  34.681 -22.289  1.00  0.00
ATOM   5419  H2  WAT   633      36.118  33.555 -22.096  1.00  0.00
TER   
ATOM   5420  O   WAT   634      37.459  35.632 -14.731  1.00  0.00
ATOM   5421  H1  WAT   634      37.958  36.107 -14.066  1.00  0.00
ATOM   5422  H2  WAT   634      37.602  34.708 -14.524  1.00  0.00
TER   
ATOM   5423  O   WAT   635      39.865  30.937 -21.291  1.00  0.00
ATOM   5424  H1  WAT   635      39.742  30.956 -22.240  1.00  0.00
ATOM   5425  H2  WAT   635      40.814  30.985 -21.171  1.00  0.00
TER   
ATOM   5426  O   WAT   636      34.037  32.521 -25.355  1.00  0.00
ATOM   5427  H1  WAT   636      34.886  32.958 -25.421  1.00  0.00
ATOM   5428  H2  WAT   636      33.670  32.833 -24.528  1.00  0.00
TER   
ATOM   5429  O   WAT   637      32.936  38.774 -26.881  1.00  0.00
ATOM   5430  H1  WAT   637      33.703  38.662 -26.319  1.00  0.00
ATOM   5431  H2  WAT   637      33.014  38.078 -27.534  1.00  0.00
TER   
ATOM   5432  O   WAT   638      31.631  36.207 -26.198  1.00  0.00
ATOM   5433  H1  WAT   638      31.711  35.259 -26.086  1.00  0.00
ATOM   5434  H2  WAT   638      32.523  36.537 -26.092  1.00  0.00
TER   
ATOM   5435  O   WAT   639      40.275  41.649  -9.959  1.00  0.00
ATOM   5436  H1  WAT   639      39.669  41.672 -10.699  1.00  0.00
ATOM   5437  H2  WAT   639      39.970  40.917  -9.422  1.00  0.00
TER   
ATOM   5438  O   WAT   640      29.158  38.028 -10.963  1.00  0.00
ATOM   5439  H1  WAT   640      29.662  37.449 -10.391  1.00  0.00
ATOM   5440  H2  WAT   640      28.419  38.312 -10.425  1.00  0.00
TER   
ATOM   5441  O   WAT   641      36.061  40.750 -27.408  1.00  0.00
ATOM   5442  H1  WAT   641      35.956  40.135 -26.682  1.00  0.00
ATOM   5443  H2  WAT   641      35.893  40.226 -28.192  1.00  0.00
TER   
ATOM   5444  O   WAT   642      36.212  39.435 -11.429  1.00  0.00
ATOM   5445  H1  WAT   642      35.447  40.004 -11.514  1.00  0.00
ATOM   5446  H2  WAT   642      36.394  39.143 -12.322  1.00  0.00
TER   
ATOM   5447  O   WAT   643      39.301  39.812 -26.804  1.00  0.00
ATOM   5448  H1  WAT   643      38.752  40.258 -26.159  1.00  0.00
ATOM   5449  H2  WAT   643      39.923  39.306 -26.280  1.00  0.00
TER   
ATOM   5450  O   WAT   644      31.191  36.171 -10.068  1.00  0.00
ATOM   5451  H1  WAT   644      31.231  35.872  -9.159  1.00  0.00
ATOM   5452  H2  WAT   644      32.045  36.572 -10.227  1.00  0.00
TER   
ATOM   5453  O   WAT   645      34.968  38.771 -24.907  1.00  0.00
ATOM   5454  H1  WAT   645      35.390  38.605 -24.064  1.00  0.00
ATOM   5455  H2  WAT   645      35.093  37.961 -25.402  1.00  0.00
TER   
ATOM   5456  O   WAT   646      33.131  34.750 -12.100  1.00  0.00
ATOM   5457  H1  WAT   646      32.601  34.259 -12.728  1.00  0.00
ATOM   5458  H2  WAT   646      33.800  35.179 -12.634  1.00  0.00
TER   
ATOM   5459  O   WAT   647      37.481  37.794 -27.659  1.00  0.00
ATOM   5460  H1  WAT   647      38.002  37.079 -28.025  1.00  0.00
ATOM   5461  H2  WAT   647      38.128  38.433 -27.359  1.00  0.00
TER   
ATOM   5462  O   WAT   648      33.618  31.717 -12.020  1.00  0.00
ATOM   5463  H1  WAT   648      33.524  31.099 -12.745  1.00  0.00
ATOM   5464  H2  WAT   648      33.038  32.443 -12.247  1.00  0.00
TER   
ATOM   5465  O   WAT   649      36.384  30.274 -14.988  1.00  0.00
ATOM   5466  H1  WAT   649      35.936  30.296 -15.833  1.00  0.00
ATOM   5467  H2  WAT   649      35.751  29.876 -14.391  1.00  0.00
TER   
ATOM   5468  O   WAT   650      36.790  39.169 -14.366  1.00  0.00
ATOM   5469  H1  WAT   650      37.209  40.013 -14.539  1.00  0.00
ATOM   5470  H2  WAT   650      35.871  39.306 -14.596  1.00  0.00
TER   
ATOM   5471  O   WAT   651      39.127  36.901 -12.983  1.00  0.00
ATOM   5472  H1  WAT   651      39.246  36.305 -12.243  1.00  0.00
ATOM   5473  H2  WAT   651      39.986  36.938 -13.402  1.00  0.00
TER   
ATOM   5474  O   WAT   652      41.466  37.455 -14.406  1.00  0.00
ATOM   5475  H1  WAT   652      40.939  37.979 -15.010  1.00  0.00
ATOM   5476  H2  WAT   652      41.809  38.087 -13.775  1.00  0.00
TER   
ATOM   5477  O   WAT   653      33.864  34.844 -27.961  1.00  0.00
ATOM   5478  H1  WAT   653      33.663  33.981 -27.600  1.00  0.00
ATOM   5479  H2  WAT   653      33.693  34.757 -28.899  1.00  0.00
TER   
ATOM   5480  O   WAT   654      35.894  33.443 -11.725  1.00  0.00
ATOM   5481  H1  WAT   654      36.484  33.135 -11.037  1.00  0.00
ATOM   5482  H2  WAT   654      35.076  32.971 -11.569  1.00  0.00
TER   
ATOM   5483  O   WAT   655      40.713  33.060 -11.492  1.00  0.00
ATOM   5484  H1  WAT   655      40.025  32.398 -11.557  1.00  0.00
ATOM   5485  H2  WAT   655      41.434  32.613 -11.047  1.00  0.00
TER   
ATOM   5486  O   WAT   656      41.343  29.655 -25.433  1.00  0.00
ATOM   5487  H1  WAT   656      41.623  28.812 -25.077  1.00  0.00
ATOM   5488  H2  WAT   656      40.570  29.887 -24.919  1.00  0.00
TER   
ATOM   5489  O   WAT   657      32.663  31.944 -27.974  1.00  0.00
ATOM   5490  H1  WAT   657      32.965  31.951 -28.882  1.00  0.00
ATOM   5491  H2  WAT   657      33.402  31.594 -27.477  1.00  0.00
TER   
ATOM   5492  O   WAT   658      35.881  30.887 -26.988  1.00  0.00
ATOM   5493  H1  WAT   658      35.533  30.210 -27.568  1.00  0.00
ATOM   5494  H2  WAT   658      36.082  30.426 -26.174  1.00  0.00
TER   
ATOM   5495  O   WAT   659      31.686  41.248 -27.141  1.00  0.00
ATOM   5496  H1  WAT   659      32.123  41.791 -26.485  1.00  0.00
ATOM   5497  H2  WAT   659      32.170  40.423 -27.131  1.00  0.00
TER   
ATOM   5498  O   WAT   660      29.222  37.416 -20.592  1.00  0.00
ATOM   5499  H1  WAT   660      28.566  37.147 -21.236  1.00  0.00
ATOM   5500  H2  WAT   660      30.059  37.307 -21.041  1.00  0.00
TER   
ATOM   5501  O   WAT   661      30.259  37.802 -16.051  1.00  0.00
ATOM   5502  H1  WAT   661      30.626  37.714 -15.172  1.00  0.00
ATOM   5503  H2  WAT   661      29.690  37.038 -16.151  1.00  0.00
TER   
ATOM   5504  O   WAT   662      29.811  34.712 -12.145  1.00  0.00
ATOM   5505  H1  WAT   662      28.916  34.679 -11.806  1.00  0.00
ATOM   5506  H2  WAT   662      30.351  34.911 -11.380  1.00  0.00
TER   
ATOM   5507  O   WAT   663      28.435  34.626 -24.649  1.00  0.00
ATOM   5508  H1  WAT   663      27.532  34.889 -24.824  1.00  0.00
ATOM   5509  H2  WAT   663      28.919  34.897 -25.429  1.00  0.00
TER   
ATOM   5510  O   WAT   664      30.978  33.683 -26.740  1.00  0.00
ATOM   5511  H1  WAT   664      31.687  33.261 -27.225  1.00  0.00
ATOM   5512  H2  WAT   664      30.262  33.750 -27.371  1.00  0.00
TER   
ATOM   5513  O   WAT   665      30.626  29.737 -27.699  1.00  0.00
ATOM   5514  H1  WAT   665      31.348  30.278 -27.381  1.00  0.00
ATOM   5515  H2  WAT   665      30.898  29.463 -28.575  1.00  0.00
TER   
ATOM   5516  O   WAT   666      30.315  28.987 -17.797  1.00  0.00
ATOM   5517  H1  WAT   666      30.962  28.437 -18.238  1.00  0.00
ATOM   5518  H2  WAT   666      30.735  29.242 -16.975  1.00  0.00
TER   
ATOM   5519  O   WAT   667      30.068  29.143 -15.055  1.00  0.00
ATOM   5520  H1  WAT   667      29.719  29.599 -14.289  1.00  0.00
ATOM   5521  H2  WAT   667      29.737  28.249 -14.972  1.00  0.00
TER   
ATOM   5522  O   WAT   668      37.580  30.334 -11.533  1.00  0.00
ATOM   5523  H1  WAT   668      37.519  30.926 -10.783  1.00  0.00
ATOM   5524  H2  WAT   668      38.520  30.227 -11.678  1.00  0.00
TER   
ATOM   5525  O   WAT   669      40.218  29.991 -11.893  1.00  0.00
ATOM   5526  H1  WAT   669      40.832  30.309 -12.555  1.00  0.00
ATOM   5527  H2  WAT   669      40.763  29.506 -11.274  1.00  0.00
TER   
ATOM   5528  O   WAT   670      30.740  28.670 -11.779  1.00  0.00
ATOM   5529  H1  WAT   670      31.288  28.489 -12.543  1.00  0.00
ATOM   5530  H2  WAT   670      30.806  27.880 -11.244  1.00  0.00
TER   
ATOM   5531  O   WAT   671      40.959  28.554 -15.566  1.00  0.00
ATOM   5532  H1  WAT   671      40.085  28.888 -15.769  1.00  0.00
ATOM   5533  H2  WAT   671      40.850  28.082 -14.741  1.00  0.00
TER   
ATOM   5534  O   WAT   672      38.706  29.471 -16.627  1.00  0.00
ATOM   5535  H1  WAT   672      37.923  29.946 -16.347  1.00  0.00
ATOM   5536  H2  WAT   672      38.412  28.567 -16.736  1.00  0.00
TER   
ATOM   5537  O   WAT   673      30.050  29.776 -24.106  1.00  0.00
ATOM   5538  H1  WAT   673      30.808  29.889 -24.679  1.00  0.00
ATOM   5539  H2  WAT   673      29.588  30.613 -24.151  1.00  0.00
TER   
ATOM   5540  O   WAT   674      36.592  31.890 -21.116  1.00  0.00
ATOM   5541  H1  WAT   674      35.779  31.516 -21.456  1.00  0.00
ATOM   5542  H2  WAT   674      37.096  31.134 -20.813  1.00  0.00
TER   
ATOM   5543  O   WAT   675      41.094  28.554 -19.877  1.00  0.00
ATOM   5544  H1  WAT   675      41.697  29.126 -19.402  1.00  0.00
ATOM   5545  H2  WAT   675      40.353  29.118 -20.100  1.00  0.00
TER   
ATOM   5546  O   WAT   676      32.423  30.302 -25.566  1.00  0.00
ATOM   5547  H1  WAT   676      32.952  29.515 -25.695  1.00  0.00
ATOM   5548  H2  WAT   676      33.056  30.981 -25.332  1.00  0.00
TER   
ATOM   5549  O   WAT   677      34.617  30.040 -22.511  1.00  0.00
ATOM   5550  H1  WAT   677      33.987  29.339 -22.344  1.00  0.00
ATOM   5551  H2  WAT   677      34.077  30.800 -22.728  1.00  0.00
TER   
ATOM   5552  O   WAT   678      34.742  29.318 -10.076  1.00  0.00
ATOM   5553  H1  WAT   678      34.460  29.822 -10.840  1.00  0.00
ATOM   5554  H2  WAT   678      35.124  28.520 -10.442  1.00  0.00
TER   
ATOM   5555  O   WAT   679      40.249  36.753 -39.134  1.00  0.00
ATOM   5556  H1  WAT   679      40.169  35.838 -39.405  1.00  0.00
ATOM   5557  H2  WAT   679      39.836  37.250 -39.840  1.00  0.00
TER   
ATOM   5558  O   WAT   680      38.381  38.531 -37.253  1.00  0.00
ATOM   5559  H1  WAT   680      37.605  38.051 -36.963  1.00  0.00
ATOM   5560  H2  WAT   680      39.033  37.851 -37.428  1.00  0.00
TER   
ATOM   5561  O   WAT   681      32.398  38.843 -36.376  1.00  0.00
ATOM   5562  H1  WAT   681      31.566  38.588 -35.976  1.00  0.00
ATOM   5563  H2  WAT   681      33.006  38.914 -35.640  1.00  0.00
TER   
ATOM   5564  O   WAT   682      28.770  36.404 -36.708  1.00  0.00
ATOM   5565  H1  WAT   682      29.342  35.636 -36.707  1.00  0.00
ATOM   5566  H2  WAT   682      28.770  36.702 -37.617  1.00  0.00
TER   
ATOM   5567  O   WAT   683      37.822  41.207 -37.246  1.00  0.00
ATOM   5568  H1  WAT   683      37.753  40.265 -37.407  1.00  0.00
ATOM   5569  H2  WAT   683      38.584  41.297 -36.674  1.00  0.00
TER   
ATOM   5570  O   WAT   684      30.013  31.812 -34.921  1.00  0.00
ATOM   5571  H1  WAT   684      29.833  30.915 -34.640  1.00  0.00
ATOM   5572  H2  WAT   684      29.611  32.359 -34.246  1.00  0.00
TER   
ATOM   5573  O   WAT   685      38.853  34.014 -37.019  1.00  0.00
ATOM   5574  H1  WAT   685      39.229  33.141 -37.132  1.00  0.00
ATOM   5575  H2  WAT   685      38.755  34.349 -37.910  1.00  0.00
TER   
ATOM   5576  O   WAT   686      30.631  34.308 -36.312  1.00  0.00
ATOM   5577  H1  WAT   686      31.312  34.572 -35.694  1.00  0.00
ATOM   5578  H2  WAT   686      30.316  33.468 -35.979  1.00  0.00
TER   
ATOM   5579  O   WAT   687      34.824  35.355 -37.225  1.00  0.00
ATOM   5580  H1  WAT   687      35.332  35.853 -36.585  1.00  0.00
ATOM   5581  H2  WAT   687      35.355  34.578 -37.401  1.00  0.00
TER   
ATOM   5582  O   WAT   688      33.108  29.995 -32.959  1.00  0.00
ATOM   5583  H1  WAT   688      33.109  30.512 -33.764  1.00  0.00
ATOM   5584  H2  WAT   688      32.278  29.518 -32.982  1.00  0.00
TER   
ATOM   5585  O   WAT   689      34.358  39.634 -34.781  1.00  0.00
ATOM   5586  H1  WAT   689      34.025  40.261 -34.139  1.00  0.00
ATOM   5587  H2  WAT   689      34.534  40.160 -35.561  1.00  0.00
TER   
ATOM   5588  O   WAT   690      32.789  31.706 -34.952  1.00  0.00
ATOM   5589  H1  WAT   690      33.131  32.550 -35.246  1.00  0.00
ATOM   5590  H2  WAT   690      31.851  31.854 -34.835  1.00  0.00
TER   
ATOM   5591  O   WAT   691      36.472  29.194 -38.627  1.00  0.00
ATOM   5592  H1  WAT   691      36.779  28.639 -39.344  1.00  0.00
ATOM   5593  H2  WAT   691      35.542  29.328 -38.810  1.00  0.00
TER   
ATOM   5594  O   WAT   692      34.466  37.785 -39.109  1.00  0.00
ATOM   5595  H1  WAT   692      34.061  37.073 -39.605  1.00  0.00
ATOM   5596  H2  WAT   692      34.552  37.441 -38.221  1.00  0.00
TER   
ATOM   5597  O   WAT   693      34.934  41.472 -36.945  1.00  0.00
ATOM   5598  H1  WAT   693      34.637  40.866 -37.625  1.00  0.00
ATOM   5599  H2  WAT   693      35.884  41.510 -37.056  1.00  0.00
TER   
ATOM   5600  O   WAT   694      33.178  34.560 -35.329  1.00  0.00
ATOM   5601  H1  WAT   694      33.730  34.669 -36.104  1.00  0.00
ATOM   5602  H2  WAT   694      33.693  34.933 -34.614  1.00  0.00
TER   
ATOM   5603  O   WAT   695      34.026  41.210 -30.295  1.00  0.00
ATOM   5604  H1  WAT   695      33.128  41.434 -30.047  1.00  0.00
ATOM   5605  H2  WAT   695      34.051  41.334 -31.243  1.00  0.00
TER   
ATOM   5606  O   WAT   696      32.853  38.081 -31.719  1.00  0.00
ATOM   5607  H1  WAT   696      32.714  38.954 -31.350  1.00  0.00
ATOM   5608  H2  WAT   696      31.971  37.739 -31.864  1.00  0.00
TER   
ATOM   5609  O   WAT   697      28.805  39.851 -35.802  1.00  0.00
ATOM   5610  H1  WAT   697      28.883  39.986 -36.746  1.00  0.00
ATOM   5611  H2  WAT   697      29.419  39.143 -35.609  1.00  0.00
TER   
ATOM   5612  O   WAT   698      30.049  41.551 -39.391  1.00  0.00
ATOM   5613  H1  WAT   698      29.642  41.693 -40.246  1.00  0.00
ATOM   5614  H2  WAT   698      30.941  41.267 -39.594  1.00  0.00
TER   
ATOM   5615  O   WAT   699      28.861  40.893 -33.262  1.00  0.00
ATOM   5616  H1  WAT   699      29.024  40.423 -34.080  1.00  0.00
ATOM   5617  H2  WAT   699      29.326  40.385 -32.597  1.00  0.00
TER   
ATOM   5618  O   WAT   700      33.632  30.023 -38.226  1.00  0.00
ATOM   5619  H1  WAT   700      33.189  30.804 -38.558  1.00  0.00
ATOM   5620  H2  WAT   700      34.191  30.346 -37.519  1.00  0.00
TER   
ATOM   5621  O   WAT   701      37.919  32.890 -32.623  1.00  0.00
ATOM   5622  H1  WAT   701      37.457  33.098 -31.811  1.00  0.00
ATOM   5623  H2  WAT   701      37.517  32.076 -32.926  1.00  0.00
TER   
ATOM   5624  O   WAT   702      40.015  35.611 -29.393  1.00  0.00
ATOM   5625  H1  WAT   702      40.340  34.777 -29.733  1.00  0.00
ATOM   5626  H2  WAT   702      40.803  36.134 -29.245  1.00  0.00
TER   
ATOM   5627  O   WAT   703      35.670  30.568 -36.367  1.00  0.00
ATOM   5628  H1  WAT   703      35.967  31.474 -36.448  1.00  0.00
ATOM   5629  H2  WAT   703      36.219  30.080 -36.981  1.00  0.00
TER   
ATOM   5630  O   WAT   704      33.424  35.147 -40.498  1.00  0.00
ATOM   5631  H1  WAT   704      33.198  34.930 -39.593  1.00  0.00
ATOM   5632  H2  WAT   704      32.643  35.579 -40.844  1.00  0.00
TER   
ATOM   5633  O   WAT   705      35.864  36.045 -29.832  1.00  0.00
ATOM   5634  H1  WAT   705      35.768  35.105 -29.982  1.00  0.00
ATOM   5635  H2  WAT   705      36.707  36.267 -30.227  1.00  0.00
TER   
ATOM   5636  O   WAT   706      39.260  33.789 -39.869  1.00  0.00
ATOM   5637  H1  WAT   706      39.653  34.106 -40.682  1.00  0.00
ATOM   5638  H2  WAT   706      39.622  32.910 -39.754  1.00  0.00
TER   
ATOM   5639  O   WAT   707      30.995  32.456 -31.679  1.00  0.00
ATOM   5640  H1  WAT   707      30.601  33.304 -31.471  1.00  0.00
ATOM   5641  H2  WAT   707      30.307  31.819 -31.488  1.00  0.00
TER   
ATOM   5642  O   WAT   708      37.569  32.540 -28.609  1.00  0.00
ATOM   5643  H1  WAT   708      36.879  32.347 -27.974  1.00  0.00
ATOM   5644  H2  WAT   708      38.313  32.823 -28.077  1.00  0.00
TER   
ATOM   5645  O   WAT   709      28.297  30.379 -37.646  1.00  0.00
ATOM   5646  H1  WAT   709      28.008  30.950 -36.933  1.00  0.00
ATOM   5647  H2  WAT   709      29.041  29.900 -37.283  1.00  0.00
TER   
ATOM   5648  O   WAT   710      39.846  36.380 -35.774  1.00  0.00
ATOM   5649  H1  WAT   710      39.114  36.888 -35.425  1.00  0.00
ATOM   5650  H2  WAT   710      39.448  35.563 -36.075  1.00  0.00
TER   
ATOM   5651  O   WAT   711      36.283  33.055 -37.368  1.00  0.00
ATOM   5652  H1  WAT   711      36.287  32.614 -38.218  1.00  0.00
ATOM   5653  H2  WAT   711      37.178  33.377 -37.261  1.00  0.00
TER   
ATOM   5654  O   WAT   712      32.134  32.938 -38.409  1.00  0.00
ATOM   5655  H1  WAT   712      31.794  33.415 -37.652  1.00  0.00
ATOM   5656  H2  WAT   712      31.371  32.484 -38.769  1.00  0.00
TER   
ATOM   5657  O   WAT   713      40.308  31.833 -36.361  1.00  0.00
ATOM   5658  H1  WAT   713      40.325  32.284 -35.517  1.00  0.00
ATOM   5659  H2  WAT   713      40.060  30.934 -36.148  1.00  0.00
TER   
ATOM   5660  O   WAT   714      30.434  40.268 -31.103  1.00  0.00
ATOM   5661  H1  WAT   714      30.050  39.627 -30.504  1.00  0.00
ATOM   5662  H2  WAT   714      30.746  40.971 -30.533  1.00  0.00
TER   
ATOM   5663  O   WAT   715      36.584  37.115 -35.622  1.00  0.00
ATOM   5664  H1  WAT   715      36.951  36.641 -34.876  1.00  0.00
ATOM   5665  H2  WAT   715      36.395  37.990 -35.281  1.00  0.00
TER   
ATOM   5666  O   WAT   716      29.448  31.860 -39.493  1.00  0.00
ATOM   5667  H1  WAT   716      29.163  31.495 -38.655  1.00  0.00
ATOM   5668  H2  WAT   716      29.386  31.128 -40.106  1.00  0.00
TER   
ATOM   5669  O   WAT   717      34.374  36.156 -33.303  1.00  0.00
ATOM   5670  H1  WAT   717      34.070  37.035 -33.078  1.00  0.00
ATOM   5671  H2  WAT   717      35.329  36.216 -33.268  1.00  0.00
TER   
ATOM   5672  O   WAT   718      39.043  39.430 -31.027  1.00  0.00
ATOM   5673  H1  WAT   718      38.977  38.509 -31.281  1.00  0.00
ATOM   5674  H2  WAT   718      38.413  39.527 -30.313  1.00  0.00
TER   
ATOM   5675  O   WAT   719      32.946  40.030 -39.069  1.00  0.00
ATOM   5676  H1  WAT   719      33.464  39.227 -39.123  1.00  0.00
ATOM   5677  H2  WAT   719      32.494  39.968 -38.227  1.00  0.00
TER   
ATOM   5678  O   WAT   720      30.430  36.997 -32.156  1.00  0.00
ATOM   5679  H1  WAT   720      30.072  37.662 -31.569  1.00  0.00
ATOM   5680  H2  WAT   720      30.136  36.165 -31.785  1.00  0.00
TER   
ATOM   5681  O   WAT   721      33.632  37.455 -29.272  1.00  0.00
ATOM   5682  H1  WAT   721      33.332  37.601 -30.170  1.00  0.00
ATOM   5683  H2  WAT   721      34.403  36.895 -29.365  1.00  0.00
TER   
ATOM   5684  O   WAT   722      40.716  40.619 -38.432  1.00  0.00
ATOM   5685  H1  WAT   722      41.068  40.021 -39.091  1.00  0.00
ATOM   5686  H2  WAT   722      39.832  40.293 -38.261  1.00  0.00
TER   
ATOM   5687  O   WAT   723      36.105  38.383 -41.412  1.00  0.00
ATOM   5688  H1  WAT   723      36.561  39.194 -41.186  1.00  0.00
ATOM   5689  H2  WAT   723      35.754  38.065 -40.580  1.00  0.00
TER   
ATOM   5690  O   WAT   724      32.006  28.727 -40.940  1.00  0.00
ATOM   5691  H1  WAT   724      31.877  28.719 -39.991  1.00  0.00
ATOM   5692  H2  WAT   724      31.182  29.065 -41.291  1.00  0.00
TER   
ATOM   5693  O   WAT   725      29.005  30.486 -31.479  1.00  0.00
ATOM   5694  H1  WAT   725      28.291  30.686 -30.874  1.00  0.00
ATOM   5695  H2  WAT   725      29.425  29.710 -31.108  1.00  0.00
TER   
ATOM   5696  O   WAT   726      40.499  32.978 -33.729  1.00  0.00
ATOM   5697  H1  WAT   726      40.867  32.158 -33.401  1.00  0.00
ATOM   5698  H2  WAT   726      39.639  33.038 -33.313  1.00  0.00
TER   
ATOM   5699  O   WAT   727      35.834  34.212 -41.504  1.00  0.00
ATOM   5700  H1  WAT   727      35.125  34.681 -41.063  1.00  0.00
ATOM   5701  H2  WAT   727      36.118  33.555 -40.870  1.00  0.00
TER   
ATOM   5702  O   WAT   728      37.459  35.632 -33.505  1.00  0.00
ATOM   5703  H1  WAT   728      37.958  36.107 -32.840  1.00  0.00
ATOM   5704  H2  WAT   728      37.602  34.708 -33.298  1.00  0.00
TER   
ATOM   5705  O   WAT   729      39.865  30.937 -40.065  1.00  0.00
ATOM   5706  H1  WAT   729      39.742  30.956 -41.014  1.00  0.00
ATOM   5707  H2  WAT   729      40.814  30.985 -39.945  1.00  0.00
TER   
ATOM   5708  O   WAT   730      40.275  41.649 -28.733  1.00  0.00
ATOM   5709  H1  WAT   730      39.669  41.672 -29.473  1.00  0.00
ATOM   5710  H2  WAT   730      39.970  40.917 -28.196  1.00  0.00
TER   
ATOM   5711  O   WAT   731      29.158  38.028 -29.737  1.00  0.00
ATOM   5712  H1  WAT   731      29.662  37.449 -29.165  1.00  0.00
ATOM   5713  H2  WAT   731      28.419  38.312 -29.199  1.00  0.00
TER   
ATOM   5714  O   WAT   732      36.212  39.435 -30.203  1.00  0.00
ATOM   5715  H1  WAT   732      35.447  40.004 -30.288  1.00  0.00
ATOM   5716  H2  WAT   732      36.394  39.143 -31.097  1.00  0.00
TER   
ATOM   5717  O   WAT   733      31.191  36.171 -28.842  1.00  0.00
ATOM   5718  H1  WAT   733      31.231  35.872 -27.933  1.00  0.00
ATOM   5719  H2  WAT   733      32.045  36.572 -29.001  1.00  0.00
TER   
ATOM   5720  O   WAT   734      33.131  34.750 -30.874  1.00  0.00
ATOM   5721  H1  WAT   734      32.601  34.259 -31.502  1.00  0.00
ATOM   5722  H2  WAT   734      33.800  35.179 -31.409  1.00  0.00
TER   
ATOM   5723  O   WAT   735      33.618  31.717 -30.795  1.00  0.00
ATOM   5724  H1  WAT   735      33.524  31.099 -31.520  1.00  0.00
ATOM   5725  H2  WAT   735      33.038  32.443 -31.022  1.00  0.00
TER   
ATOM   5726  O   WAT   736      36.384  30.274 -33.762  1.00  0.00
ATOM   5727  H1  WAT   736      35.936  30.296 -34.607  1.00  0.00
ATOM   5728  H2  WAT   736      35.751  29.876 -33.165  1.00  0.00
TER   
ATOM   5729  O   WAT   737      36.790  39.169 -33.141  1.00  0.00
ATOM   5730  H1  WAT   737      37.209  40.013 -33.313  1.00  0.00
ATOM   5731  H2  WAT   737      35.871  39.306 -33.370  1.00  0.00
TER   
ATOM   5732  O   WAT   738      39.127  36.901 -31.757  1.00  0.00
ATOM   5733  H1  WAT   738      39.246  36.305 -31.017  1.00  0.00
ATOM   5734  H2  WAT   738      39.986  36.938 -32.177  1.00  0.00
TER   
ATOM   5735  O   WAT   739      41.466  37.455 -33.181  1.00  0.00
ATOM   5736  H1  WAT   739      40.939  37.979 -33.784  1.00  0.00
ATOM   5737  H2  WAT   739      41.809  38.087 -32.550  1.00  0.00
TER   
ATOM   5738  O   WAT   740      35.894  33.443 -30.499  1.00  0.00
ATOM   5739  H1  WAT   740      36.484  33.135 -29.812  1.00  0.00
ATOM   5740  H2  WAT   740      35.076  32.971 -30.343  1.00  0.00
TER   
ATOM   5741  O   WAT   741      40.713  33.060 -30.266  1.00  0.00
ATOM   5742  H1  WAT   741      40.025  32.398 -30.331  1.00  0.00
ATOM   5743  H2  WAT   741      41.434  32.613 -29.821  1.00  0.00
TER   
ATOM   5744  O   WAT   742      29.222  37.416 -39.366  1.00  0.00
ATOM   5745  H1  WAT   742      28.566  37.147 -40.010  1.00  0.00
ATOM   5746  H2  WAT   742      30.059  37.307 -39.816  1.00  0.00
TER   
ATOM   5747  O   WAT   743      30.259  37.802 -34.826  1.00  0.00
ATOM   5748  H1  WAT   743      30.626  37.714 -33.946  1.00  0.00
ATOM   5749  H2  WAT   743      29.690  37.038 -34.925  1.00  0.00
TER   
ATOM   5750  O   WAT   744      29.811  34.712 -30.920  1.00  0.00
ATOM   5751  H1  WAT   744      28.916  34.679 -30.580  1.00  0.00
ATOM   5752  H2  WAT   744      30.351  34.911 -30.155  1.00  0.00
TER   
ATOM   5753  O   WAT   745      30.315  28.987 -36.571  1.00  0.00
ATOM   5754  H1  WAT   745      30.962  28.437 -37.012  1.00  0.00
ATOM   5755  H2  WAT   745      30.735  29.242 -35.750  1.00  0.00
TER   
ATOM   5756  O   WAT   746      30.068  29.143 -33.829  1.00  0.00
ATOM   5757  H1  WAT   746      29.719  29.599 -33.063  1.00  0.00
ATOM   5758  H2  WAT   746      29.737  28.249 -33.747  1.00  0.00
TER   
ATOM   5759  O   WAT   747      37.580  30.334 -30.307  1.00  0.00
ATOM   5760  H1  WAT   747      37.519  30.926 -29.557  1.00  0.00
ATOM   5761  H2  WAT   747      38.520  30.227 -30.452  1.00  0.00
TER   
ATOM   5762  O   WAT   748      40.218  29.991 -30.668  1.00  0.00
ATOM   5763  H1  WAT   748      40.832  30.309 -31.330  1.00  0.00
ATOM   5764  H2  WAT   748      40.763  29.506 -30.048  1.00  0.00
TER   
ATOM   5765  O   WAT   749      30.740  28.670 -30.554  1.00  0.00
ATOM   5766  H1  WAT   749      31.288  28.489 -31.317  1.00  0.00
ATOM   5767  H2  WAT   749      30.806  27.880 -30.018  1.00  0.00
TER   
ATOM   5768  O   WAT   750      40.959  28.554 -34.341  1.00  0.00
ATOM   5769  H1  WAT   750      40.085  28.888 -34.543  1.00  0.00
ATOM   5770  H2  WAT   750      40.850  28.082 -33.516  1.00  0.00
TER   
ATOM   5771  O   WAT   751      38.706  29.471 -35.401  1.00  0.00
ATOM   5772  H1  WAT   751      37.923  29.946 -35.122  1.00  0.00
ATOM   5773  H2  WAT   751      38.412  28.567 -35.510  1.00  0.00
TER   
ATOM   5774  O   WAT   752      36.592  31.890 -39.890  1.00  0.00
ATOM   5775  H1  WAT   752      35.779  31.516 -40.230  1.00  0.00
ATOM   5776  H2  WAT   752      37.096  31.134 -39.588  1.00  0.00
TER   
ATOM   5777  O   WAT   753      41.094  28.554 -38.652  1.00  0.00
ATOM   5778  H1  WAT   753      41.697  29.126 -38.177  1.00  0.00
ATOM   5779  H2  WAT   753      40.353  29.118 -38.874  1.00  0.00
TER   
ATOM   5780  O   WAT   754      34.617  30.040 -41.285  1.00  0.00
ATOM   5781  H1  WAT   754      33.987  29.339 -41.118  1.00  0.00
ATOM   5782  H2  WAT   754      34.077  30.800 -41.502  1.00  0.00
TER   
ATOM   5783  O   WAT   755      34.742  29.318 -28.850  1.00  0.00
ATOM   5784  H1  WAT   755      34.460  29.822 -29.614  1.00  0.00
ATOM   5785  H2  WAT   755      35.124  28.520 -29.216  1.00  0.00
TER   
ATOM   5786  O   WAT   756      40.249  17.979  35.963  1.00  0.00
ATOM   5787  H1  WAT   756      40.169  17.064  35.692  1.00  0.00
ATOM   5788  H2  WAT   756      39.836  18.475  35.257  1.00  0.00
TER   
ATOM   5789  O   WAT   757      38.381  19.756  37.844  1.00  0.00
ATOM   5790  H1  WAT   757      37.605  19.276  38.134  1.00  0.00
ATOM   5791  H2  WAT   757      39.033  19.077  37.670  1.00  0.00
TER   
ATOM   5792  O   WAT   758      32.398  20.068  38.722  1.00  0.00
ATOM   5793  H1  WAT   758      31.566  19.813  39.121  1.00  0.00
ATOM   5794  H2  WAT   758      33.006  20.139  39.457  1.00  0.00
TER   
ATOM   5795  O   WAT   759      32.378  24.102  38.917  1.00  0.00
ATOM   5796  H1  WAT   759      32.681  23.212  38.738  1.00  0.00
ATOM   5797  H2  WAT   759      33.122  24.659  38.690  1.00  0.00
TER   
ATOM   5798  O   WAT   760      30.807  15.029  32.506  1.00  0.00
ATOM   5799  H1  WAT   760      29.919  15.370  32.404  1.00  0.00
ATOM   5800  H2  WAT   760      31.091  14.829  31.614  1.00  0.00
TER   
ATOM   5801  O   WAT   761      28.770  17.629  38.390  1.00  0.00
ATOM   5802  H1  WAT   761      29.342  16.861  38.390  1.00  0.00
ATOM   5803  H2  WAT   761      28.770  17.928  37.481  1.00  0.00
TER   
ATOM   5804  O   WAT   762      38.628  26.448  36.244  1.00  0.00
ATOM   5805  H1  WAT   762      38.009  26.904  35.674  1.00  0.00
ATOM   5806  H2  WAT   762      39.483  26.603  35.843  1.00  0.00
TER   
ATOM   5807  O   WAT   763      37.822  22.432  37.851  1.00  0.00
ATOM   5808  H1  WAT   763      37.753  21.491  37.690  1.00  0.00
ATOM   5809  H2  WAT   763      38.584  22.522  38.423  1.00  0.00
TER   
ATOM   5810  O   WAT   764      30.013  13.038  40.177  1.00  0.00
ATOM   5811  H1  WAT   764      29.833  12.140  40.457  1.00  0.00
ATOM   5812  H2  WAT   764      29.611  13.585  40.851  1.00  0.00
TER   
ATOM   5813  O   WAT   765      38.853  15.239  38.078  1.00  0.00
ATOM   5814  H1  WAT   765      39.229  14.366  37.965  1.00  0.00
ATOM   5815  H2  WAT   765      38.755  15.575  37.187  1.00  0.00
TER   
ATOM   5816  O   WAT   766      32.983  13.612  33.540  1.00  0.00
ATOM   5817  H1  WAT   766      33.090  14.512  33.847  1.00  0.00
ATOM   5818  H2  WAT   766      32.072  13.564  33.249  1.00  0.00
TER   
ATOM   5819  O   WAT   767      30.631  15.534  38.785  1.00  0.00
ATOM   5820  H1  WAT   767      31.312  15.797  39.404  1.00  0.00
ATOM   5821  H2  WAT   767      30.316  14.694  39.119  1.00  0.00
TER   
ATOM   5822  O   WAT   768      34.824  16.580  37.872  1.00  0.00
ATOM   5823  H1  WAT   768      35.332  17.078  38.513  1.00  0.00
ATOM   5824  H2  WAT   768      35.355  15.804  37.696  1.00  0.00
TER   
ATOM   5825  O   WAT   769      39.495  21.332  33.638  1.00  0.00
ATOM   5826  H1  WAT   769      38.876  21.797  33.074  1.00  0.00
ATOM   5827  H2  WAT   769      40.007  22.025  34.055  1.00  0.00
TER   
ATOM   5828  O   WAT   770      34.358  20.860  40.316  1.00  0.00
ATOM   5829  H1  WAT   770      34.025  21.487  40.958  1.00  0.00
ATOM   5830  H2  WAT   770      34.534  21.386  39.536  1.00  0.00
TER   
ATOM   5831  O   WAT   771      32.789  12.931  40.146  1.00  0.00
ATOM   5832  H1  WAT   771      33.131  13.775  39.851  1.00  0.00
ATOM   5833  H2  WAT   771      31.851  13.080  40.262  1.00  0.00
TER   
ATOM   5834  O   WAT   772      28.863  22.018  31.012  1.00  0.00
ATOM   5835  H1  WAT   772      28.486  22.507  30.280  1.00  0.00
ATOM   5836  H2  WAT   772      29.120  22.690  31.642  1.00  0.00
TER   
ATOM   5837  O   WAT   773      36.472  10.419  36.470  1.00  0.00
ATOM   5838  H1  WAT   773      36.779   9.864  35.754  1.00  0.00
ATOM   5839  H2  WAT   773      35.542  10.554  36.287  1.00  0.00
TER   
ATOM   5840  O   WAT   774      38.860  18.484  33.206  1.00  0.00
ATOM   5841  H1  WAT   774      37.933  18.418  33.435  1.00  0.00
ATOM   5842  H2  WAT   774      39.012  19.422  33.092  1.00  0.00
TER   
ATOM   5843  O   WAT   775      38.847  14.756  30.203  1.00  0.00
ATOM   5844  H1  WAT   775      37.907  14.917  30.288  1.00  0.00
ATOM   5845  H2  WAT   775      39.165  15.475  29.656  1.00  0.00
TER   
ATOM   5846  O   WAT   776      34.466  19.011  35.988  1.00  0.00
ATOM   5847  H1  WAT   776      34.061  18.299  35.493  1.00  0.00
ATOM   5848  H2  WAT   776      34.552  18.666  36.877  1.00  0.00
TER   
ATOM   5849  O   WAT   777      34.934  22.698  38.152  1.00  0.00
ATOM   5850  H1  WAT   777      34.637  22.092  37.473  1.00  0.00
ATOM   5851  H2  WAT   777      35.884  22.735  38.041  1.00  0.00
TER   
ATOM   5852  O   WAT   778      33.178  15.785  39.768  1.00  0.00
ATOM   5853  H1  WAT   778      33.730  15.895  38.993  1.00  0.00
ATOM   5854  H2  WAT   778      33.693  16.159  40.484  1.00  0.00
TER   
ATOM   5855  O   WAT   779      41.066  19.285  30.717  1.00  0.00
ATOM   5856  H1  WAT   779      41.505  18.447  30.571  1.00  0.00
ATOM   5857  H2  WAT   779      41.779  19.918  30.803  1.00  0.00
TER   
ATOM   5858  O   WAT   780      39.176  24.225  34.685  1.00  0.00
ATOM   5859  H1  WAT   780      39.615  24.967  34.271  1.00  0.00
ATOM   5860  H2  WAT   780      39.114  24.467  35.609  1.00  0.00
TER   
ATOM   5861  O   WAT   781      31.166  17.905  33.489  1.00  0.00
ATOM   5862  H1  WAT   781      31.046  18.632  32.877  1.00  0.00
ATOM   5863  H2  WAT   781      30.856  17.136  33.012  1.00  0.00
TER   
ATOM   5864  O   WAT   782      28.805  21.077  39.296  1.00  0.00
ATOM   5865  H1  WAT   782      28.883  21.212  38.351  1.00  0.00
ATOM   5866  H2  WAT   782      29.419  20.368  39.488  1.00  0.00
TER   
ATOM   5867  O   WAT   783      30.049  22.777  35.706  1.00  0.00
ATOM   5868  H1  WAT   783      29.642  22.918  34.852  1.00  0.00
ATOM   5869  H2  WAT   783      30.941  22.493  35.503  1.00  0.00
TER   
ATOM   5870  O   WAT   784      34.322  26.991  33.818  1.00  0.00
ATOM   5871  H1  WAT   784      34.146  26.075  33.605  1.00  0.00
ATOM   5872  H2  WAT   784      33.467  27.350  34.058  1.00  0.00
TER   
ATOM   5873  O   WAT   785      41.110  26.347  34.676  1.00  0.00
ATOM   5874  H1  WAT   785      41.566  25.566  34.990  1.00  0.00
ATOM   5875  H2  WAT   785      41.450  27.057  35.220  1.00  0.00
TER   
ATOM   5876  O   WAT   786      33.632  11.249  36.871  1.00  0.00
ATOM   5877  H1  WAT   786      33.189  12.030  36.540  1.00  0.00
ATOM   5878  H2  WAT   786      34.191  11.572  37.578  1.00  0.00
TER   
ATOM   5879  O   WAT   787      36.748  10.870  31.752  1.00  0.00
ATOM   5880  H1  WAT   787      36.124  10.866  32.477  1.00  0.00
ATOM   5881  H2  WAT   787      36.661  10.003  31.355  1.00  0.00
TER   
ATOM   5882  O   WAT   788      35.670  11.794  38.730  1.00  0.00
ATOM   5883  H1  WAT   788      35.967  12.700  38.649  1.00  0.00
ATOM   5884  H2  WAT   788      36.219  11.305  38.116  1.00  0.00
TER   
ATOM   5885  O   WAT   789      33.424  16.372  34.599  1.00  0.00
ATOM   5886  H1  WAT   789      33.198  16.156  35.504  1.00  0.00
ATOM   5887  H2  WAT   789      32.643  16.805  34.254  1.00  0.00
TER   
ATOM   5888  O   WAT   790      40.654  16.379  33.198  1.00  0.00
ATOM   5889  H1  WAT   790      40.055  17.102  33.015  1.00  0.00
ATOM   5890  H2  WAT   790      41.202  16.316  32.416  1.00  0.00
TER   
ATOM   5891  O   WAT   791      39.260  15.015  35.229  1.00  0.00
ATOM   5892  H1  WAT   791      39.653  15.332  34.416  1.00  0.00
ATOM   5893  H2  WAT   791      39.622  14.136  35.343  1.00  0.00
TER   
ATOM   5894  O   WAT   792      28.297  11.605  37.452  1.00  0.00
ATOM   5895  H1  WAT   792      28.008  12.175  38.164  1.00  0.00
ATOM   5896  H2  WAT   792      29.041  11.125  37.815  1.00  0.00
TER   
ATOM   5897  O   WAT   793      28.484  15.547  28.662  1.00  0.00
ATOM   5898  H1  WAT   793      28.401  16.490  28.803  1.00  0.00
ATOM   5899  H2  WAT   793      28.132  15.404  27.783  1.00  0.00
TER   
ATOM   5900  O   WAT   794      39.846  17.605  39.324  1.00  0.00
ATOM   5901  H1  WAT   794      39.114  18.114  39.673  1.00  0.00
ATOM   5902  H2  WAT   794      39.448  16.788  39.023  1.00  0.00
TER   
ATOM   5903  O   WAT   795      36.283  14.281  37.729  1.00  0.00
ATOM   5904  H1  WAT   795      36.287  13.840  36.879  1.00  0.00
ATOM   5905  H2  WAT   795      37.178  14.603  37.836  1.00  0.00
TER   
ATOM   5906  O   WAT   796      32.134  14.164  36.688  1.00  0.00
ATOM   5907  H1  WAT   796      31.794  14.641  37.445  1.00  0.00
ATOM   5908  H2  WAT   796      31.371  13.710  36.328  1.00  0.00
TER   
ATOM   5909  O   WAT   797      36.345  15.282  30.720  1.00  0.00
ATOM   5910  H1  WAT   797      36.467  15.241  31.668  1.00  0.00
ATOM   5911  H2  WAT   797      35.960  16.145  30.564  1.00  0.00
TER   
ATOM   5912  O   WAT   798      40.308  13.059  38.736  1.00  0.00
ATOM   5913  H1  WAT   798      40.325  13.510  39.580  1.00  0.00
[truncated: 3,304,994 more chars]
