# Supplementary material for: Water-Based Pharmacophore Modeling in Kinase Inhibitor Design: A Case Study on Fyn and Lyn Protein Kinases
Source: J Chem Inf Model. 2025 Sep 1;65(18):9747–61. doi: 10.1021/acs.jcim.5c01478 (PMC12458683; doi:10.1021/acs.jcim.5c01478)
Supplement: Supplementary file 2 [file ci5c01478_si_002.zip › Supplementary_files/Lyn_compound2/NAT.prep]

    0    0    2

This is a remark line
molecule.res
NAT   INT  0
CORRECT     OMIT DU   BEG
  0.0000
   1  DUMM  DU    M    0  -1  -2     0.000      .0        .0      .00000
   2  DUMM  DU    M    1   0  -1     1.449      .0        .0      .00000
   3  DUMM  DU    M    2   1   0     1.523   111.21       .0      .00000
   4  C22   c3    M    3   2   1     1.540   111.208  -180.000 -0.141077
   5  H23   h1    E    4   3   2     1.093   143.179  -105.585  0.087691
   6  H24   h1    E    4   3   2     1.093   105.330    50.890  0.087691
   7  H25   h1    E    4   3   2     1.094    45.629   -51.855  0.087691
   8  S1    ss    M    4   3   2     1.814    71.090   157.963 -0.187225
   9  C1    c3    M    8   4   3     1.820    99.367   -38.889 -0.315114
  10  H3    h1    E    9   8   4     1.095   109.430   -48.426  0.135496
  11  H4    h1    E    9   8   4     1.095   110.012  -166.464  0.135496
  12  C2    c     M    9   8   4     1.512   111.314    71.977  0.857637
  13  O1    o     E   12   9   8     1.232   120.200    26.225 -0.589748
  14  N1    n     M   12   9   8     1.385   114.716  -152.704 -0.623079
  15  H5    hn    E   14  12   9     1.019   118.630    11.958  0.340796
  16  C3    cc    M   14  12   9     1.381   126.068  -177.439  0.064963
  17  C7    cd    B   16  14  12     1.339   124.749    26.066 -0.168754
  18  C6    cd    S   17  16  14     1.432   121.794  -175.522 -0.261887
  19  H6    ha    E   18  17  16     1.086   117.071   178.452  0.182321
  20  H7    ha    E   17  16  14     1.086   122.187     3.532  0.197856
  21  C4    c     M   16  14  12     1.511   116.989  -153.445  0.544487
  22  O2    o     E   21  16  14     1.237   118.933    -2.268 -0.591292
  23  N2    n     M   21  16  14     1.402   116.688   176.326 -0.047268
  24  C20   c3    3   23  21  16     1.458   116.823  -174.482 -0.055026
  25  C19   c3    3   24  23  21     1.531   115.245  -166.628  0.053198
  26  C18   c3    B   25  24  23     1.543   112.427    73.995 -0.088303
  27  H17   h1    E   26  25  24     1.098   110.292    39.893  0.083426
  28  H18   h1    E   26  25  24     1.097   108.178   155.764  0.083426
  29  H2    hc    E   25  24  23     1.098   107.405  -167.811  0.042370
  30  C21   c3    B   25  24  23     1.520   108.058   -49.991 -0.043855
  31  H21   hc    E   30  25  24     1.097   111.051   -54.434  0.034793
  32  H22   hc    E   30  25  24     1.098   110.713  -172.930  0.034793
  33  H19   h1    E   24  23  21     1.097   109.861   -40.929  0.071726
  34  H20   h1    E   24  23  21     1.099   105.781    73.188  0.071726
  35  C5    cc    M   23  21  16     1.398   122.255    -0.142 -0.015960
  36  C8    c3    M   35  23  21     1.520   120.390  -179.263  0.012396
  37  H1    hc    E   36  35  23     1.097   109.305   143.954  0.070534
  38  C9    c3    M   36  35  23     1.531   109.892   -97.061 -0.030863
  39  H8    h1    E   38  36  35     1.095   109.710   -56.513  0.037204
  40  H9    h1    E   38  36  35     1.097   109.834  -173.983  0.037204
  41  N3    n     M   38  36  35     1.463   113.479    66.224 -0.174889
  42  C10   c     M   41  38  36     1.401   121.536  -165.247  0.524963
  43  O3    o     E   42  41  38     1.234   121.854  -173.501 -0.549884
  44  C11   c3    M   42  41  38     1.537   117.722     2.149  0.054560
  45  H10   h1    E   44  42  41     1.096   107.669   -25.683  0.055131
  46  H11   h1    E   44  42  41     1.098   107.228  -141.230  0.055131
  47  O4    os    M   44  42  41     1.419   112.965    97.421 -0.323497
  48  C12   ca    M   47  44  42     1.371   116.232  -175.262  0.274267
  49  C13   ca    M   48  47  44     1.397   125.902     7.565 -0.171178
  50  H12   ha    E   49  48  47     1.085   122.225    -1.619  0.138234
  51  C14   ca    M   49  48  47     1.398   120.508   178.462 -0.192113
  52  H13   ha    E   51  49  48     1.087   119.935  -179.769  0.164293
  53  C15   ca    M   51  49  48     1.392   119.979     0.490 -0.121688
  54  H14   ha    E   53  51  49     1.091   119.963   179.680  0.131963
  55  C16   ca    M   53  51  49     1.391   120.001     0.055 -0.192113
  56  H15   ha    E   55  53  51     1.088   120.219   179.575  0.164293
  57  C17   ca    M   55  53  51     1.396   119.961    -0.358 -0.171178
  58  H16   ha    E   57  55  53     1.087   119.536   179.821  0.138234


LOOP
   C5   C6
   N3  C18
   C8  C21
  C17  C12

IMPROPER
   C1   N1   C2   O1
   C2   C3   N1   H5
   C4   C7   C3   N1
   C3   C6   C7   H7
   C5   C7   C6   H6
   C3   N2   C4   O2
   C4  C20   N2   C5
   C8   C6   C5   N2
  C18   C9   N3  C10
  C11   N3  C10   O3
  C13  C17  C12   O4
  C12  C14  C13  H12
  C13  C15  C14  H13
  C14  C16  C15  H14
  C15  C17  C16  H15
  C12  C16  C17  H16

DONE
STOP
