# Supplementary material for: Water-Based Pharmacophore Modeling in Kinase Inhibitor Design: A Case Study on Fyn and Lyn Protein Kinases
Source: J Chem Inf Model. 2025 Sep 1;65(18):9747–61. doi: 10.1021/acs.jcim.5c01478 (PMC12458683; doi:10.1021/acs.jcim.5c01478)
Supplement: Supplementary file 2 [file ci5c01478_si_002.zip › Supplementary_files/Lyn_dasatinib/DAS.frcmod]

Remark line goes here
MASS

BOND

ANGLE

DIHE
c -cd-ss-cd   2    2.200       180.000           2.000      same as X -c2-ss-X , penalty score=232.0
nc-cd-ss-cd   2    2.200       180.000           2.000      same as X -c2-ss-X , penalty score=232.0
nh-cd-ss-cd   2    2.200       180.000           2.000      same as X -c2-ss-X , penalty score=232.0
cc-cd-ss-cd   2    2.200       180.000           2.000      same as X -c2-ss-X , penalty score=232.0

IMPROPER
ca-ca-ca-ha         1.1          180.0         2.0          Using general improper torsional angle  X- X-ca-ha, penalty score=  6.0)
ca-ca-ca-n          1.1          180.0         2.0          Using the default value
c -ca-n -hn         1.1          180.0         2.0          Using general improper torsional angle  X- X- n-hn, penalty score=  6.0)
cd-n -c -o         10.5          180.0         2.0          Using general improper torsional angle  X- X- c- o, penalty score=  6.0)
c -cc-cd-ss         1.1          180.0         2.0          Using the default value
cd-h4-cc-nc         1.1          180.0         2.0          Using the default value
nc-nh-cd-ss         1.1          180.0         2.0          Using the default value
ca-cd-nh-hn         1.1          180.0         2.0          Same as X -X -na-hn, penalty score= 41.2 (use general term))
ca-nb-ca-nh         1.1          180.0         2.0          Using the default value
c3-nb-ca-nb        10.5          180.0         2.0          Same as X -n2-ca-n2, penalty score= 48.6 (use general term))
c3-c3-nh-ca         1.1          180.0         2.0          Using the default value

NONBON
