# Supplementary material for: Water-Based Pharmacophore Modeling in Kinase Inhibitor Design: A Case Study on Fyn and Lyn Protein Kinases
Source: J Chem Inf Model. 2025 Sep 1;65(18):9747–61. doi: 10.1021/acs.jcim.5c01478 (PMC12458683; doi:10.1021/acs.jcim.5c01478)
Supplement: Supplementary file 2 [file ci5c01478_si_002.zip › Supplementary_files/Lyn_dasatinib/DAS.prep]

    0    0    2

This is a remark line
molecule.res
DAS   INT  0
CORRECT     OMIT DU   BEG
  0.0000
   1  DUMM  DU    M    0  -1  -2     0.000      .0        .0      .00000
   2  DUMM  DU    M    1   0  -1     1.449      .0        .0      .00000
   3  DUMM  DU    M    2   1   0     1.523   111.21       .0      .00000
   4  C7    c3    M    3   2   1     1.540   111.208  -180.000 -0.098650
   5  H4    hc    E    4   3   2     1.095    61.590     6.498  0.051934
   6  H5    hc    E    4   3   2     1.095   126.285    97.028  0.051934
   7  H6    hc    E    4   3   2     1.095    47.889   179.647  0.051934
   8  C6    ca    M    4   3   2     1.511   122.273   -92.108  0.062634
   9  C5    ca    M    8   4   3     1.397   118.480  -145.379 -0.212290
  10  H3    ha    E    9   8   4     1.088   120.272     0.618  0.165832
  11  C4    ca    M    9   8   4     1.393   120.796  -179.636 -0.189824
  12  H2    ha    E   11   9   8     1.087   120.154  -179.726  0.166646
  13  C20   ca    M   11   9   8     1.394   119.677    -0.253 -0.104679
  14  H21   ha    E   13  11   9     1.087   119.964  -179.420  0.144378
  15  C19   ca    M   13  11   9     1.393   119.697     0.249 -0.033166
  16  Cl1   cl    E   15  13  11     1.796   119.319   179.967 -0.103996
  17  C18   ca    M   15  13  11     1.393   120.718    -0.208  0.235155
  18  N4    n     M   17  15  13     1.359   118.762   179.756 -0.624733
  19  H20   hn    E   18  17  15     1.015   113.741   -33.342  0.318751
  20  C3    c     M   18  17  15     1.334   121.816   100.030  0.630524
  21  O1    o     E   20  18  17     1.226   121.476    -9.024 -0.481425
  22  C2    cd    M   20  18  17     1.500   118.351   171.160 -0.155378
  23  S1    ss    E   22  20  18     1.731   116.395  -170.734 -0.092000
  24  C1    cc    M   22  20  18     1.402   134.122     9.831  0.083553
  25  H1    h4    E   24  22  20     1.082   125.809    -0.863  0.167559
  26  N3    nc    M   24  22  20     1.379   114.201   179.486 -0.611790
  27  C17   cd    M   26  24  22     1.359   112.578    -0.325  0.612592
  28  N2    nh    M   27  26  24     1.381   122.702   179.422 -0.594959
  29  H19   hn    E   28  27  26     1.009   113.855    15.092  0.372927
  30  C8    ca    M   28  27  26     1.369   125.547   170.027  0.607952
  31  N6    nb    S   30  28  27     1.355   121.215    -0.283 -0.589297
  32  C11   ca    B   31  30  28     1.350   121.831  -179.909  0.656230
  33  C12   c3    3   32  31  30     1.507   119.411   179.839 -0.266916
  34  H8    hc    E   33  32  31     1.094   110.625   179.634  0.088000
  35  H9    hc    E   33  32  31     1.094   109.757    59.567  0.088000
  36  H10   hc    E   33  32  31     1.094   109.692   -60.275  0.088000
  37  N5    nb    E   32  31  30     1.355   119.946    -0.033 -0.595595
  38  C9    ca    M   30  28  27     1.396   120.162   179.619 -0.508026
  39  H7    ha    E   38  30  28     1.079   118.390    -2.743  0.136890
  40  C10   ca    M   38  30  28     1.402   119.677   179.687  0.411403
  41  N7    nh    M   40  38  30     1.420   121.924   179.640 -0.139485
  42  C14   c3    3   41  40  38     1.461   122.304    10.118 -0.006743
  43  C22   c3    B   42  41  40     1.533   114.409   139.783 -0.119806
  44  H24   h1    E   43  42  41     1.097   108.688   143.763  0.074697
  45  H25   h1    E   43  42  41     1.099   107.532  -102.097  0.074697
  46  H13   h1    E   42  41  40     1.097   107.331   -99.502  0.063895
  47  H14   h1    E   42  41  40     1.094   113.074    18.026  0.063895
  48  C13   c3    M   41  40  38     1.460   120.006  -168.887 -0.006743
  49  H11   h1    E   48  41  40     1.095   113.556    -1.744  0.063895
  50  H12   h1    E   48  41  40     1.098   108.221   115.837  0.063895
  51  C21   c3    M   48  41  40     1.524   110.359  -124.509 -0.119806
  52  H22   h1    E   51  48  41     1.096   108.889    72.405  0.074697
  53  H23   h1    E   51  48  41     1.096   108.690  -171.693  0.074697
  54  N1    n3    M   51  48  41     1.464   113.030   -47.291 -0.122548
  55  C15   c3    M   54  51  48     1.461   118.611  -153.178 -0.204829
  56  H15   h1    E   55  54  51     1.097   110.041  -163.611  0.092354
  57  H16   h1    E   55  54  51     1.096   109.605   -46.429  0.092354
  58  C16   c3    M   55  54  51     1.528   111.118    74.971  0.295105
  59  H17   h1    E   58  55  54     1.093   113.281   -55.447  0.009004
  60  H18   h1    E   58  55  54     1.094   109.988  -176.465  0.009004
  61  O2    oh    M   58  55  54     1.434   109.122    65.882 -0.658486
  62  H26   ho    E   61  58  55     0.972   104.793   -57.625  0.396151


LOOP
  C18   C6
  C17   S1
  C10   N5
   N1  C22

IMPROPER
   C7  C18   C6   C5
   C4   C6   C5   H3
  C20   C5   C4   H2
   C4  C19  C20  H21
  C20  C18  C19  Cl1
  C19   C6  C18   N4
   C3  C18   N4  H20
   C2   N4   C3   O1
   C3   C1   C2   S1
   C2   H1   C1   N3
   N3   N2  C17   S1
   C8  C17   N2  H19
   C9   N6   C8   N2
  C12   N6  C11   N5
   C8  C10   C9   H7
   C9   N5  C10   N7
  C14  C13   N7  C10

DONE
STOP
