# Supplementary material for: Water-Based Pharmacophore Modeling in Kinase Inhibitor Design: A Case Study on Fyn and Lyn Protein Kinases
Source: J Chem Inf Model. 2025 Sep 1;65(18):9747–61. doi: 10.1021/acs.jcim.5c01478 (PMC12458683; doi:10.1021/acs.jcim.5c01478)
Supplement: Supplementary file 2 [file ci5c01478_si_002.zip › Supplementary_files/Lyn_dasatinib/Lyn_dasatinib.pdb]

CRYST1   86.345   86.834   86.545  90.00  90.00  90.00 P 1           1
ATOM      1  N   PRO     1      -9.439 -19.099   8.798  1.00  0.00
ATOM      2  H2  PRO     1      -8.907 -19.429   8.006  1.00  0.00
ATOM      3  H3  PRO     1      -9.397 -19.594   9.677  1.00  0.00
ATOM      4  CD  PRO     1      -9.038 -17.722   9.136  1.00  0.00
ATOM      5  HD2 PRO     1      -8.282 -17.381   8.429  1.00  0.00
ATOM      6  HD3 PRO     1      -8.627 -17.702  10.145  1.00  0.00
ATOM      7  CG  PRO     1     -10.322 -16.951   9.024  1.00  0.00
ATOM      8  HG2 PRO     1     -10.111 -15.938   8.683  1.00  0.00
ATOM      9  HG3 PRO     1     -10.809 -16.911   9.998  1.00  0.00
ATOM     10  CB  PRO     1     -11.158 -17.691   8.043  1.00  0.00
ATOM     11  HB2 PRO     1     -10.852 -17.395   7.040  1.00  0.00
ATOM     12  HB3 PRO     1     -12.232 -17.541   8.153  1.00  0.00
ATOM     13  CA  PRO     1     -10.811 -19.162   8.279  1.00  0.00
ATOM     14  HA  PRO     1     -11.437 -19.650   9.026  1.00  0.00
ATOM     15  C   PRO     1     -10.886 -19.936   6.968  1.00  0.00
ATOM     16  O   PRO     1      -9.990 -20.724   6.665  1.00  0.00
ATOM     17  N   ALA     2     -11.947 -19.710   6.202  1.00  0.00
ATOM     18  H   ALA     2     -12.862 -19.624   6.621  1.00  0.00
ATOM     19  CA  ALA     2     -11.843 -19.646   4.748  1.00  0.00
ATOM     20  HA  ALA     2     -11.245 -20.489   4.404  1.00  0.00
ATOM     21  CB  ALA     2     -13.223 -19.739   4.114  1.00  0.00
ATOM     22  HB1 ALA     2     -13.831 -18.896   4.442  1.00  0.00
ATOM     23  HB2 ALA     2     -13.127 -19.718   3.029  1.00  0.00
ATOM     24  HB3 ALA     2     -13.700 -20.671   4.418  1.00  0.00
ATOM     25  C   ALA     2     -11.134 -18.373   4.301  1.00  0.00
ATOM     26  O   ALA     2     -11.709 -17.548   3.589  1.00  0.00
ATOM     27  N   TRP     3      -9.883 -18.219   4.722  1.00  0.00
ATOM     28  H   TRP     3      -9.621 -18.522   5.649  1.00  0.00
ATOM     29  CA  TRP     3      -8.873 -17.566   3.898  1.00  0.00
ATOM     30  HA  TRP     3      -9.291 -17.327   2.920  1.00  0.00
ATOM     31  CB  TRP     3      -8.402 -16.269   4.558  1.00  0.00
ATOM     32  HB2 TRP     3      -8.080 -16.462   5.582  1.00  0.00
ATOM     33  HB3 TRP     3      -7.574 -15.838   3.994  1.00  0.00
ATOM     34  CG  TRP     3      -9.463 -15.214   4.634  1.00  0.00
ATOM     35  CD1 TRP     3     -10.321 -14.989   5.671  1.00  0.00
ATOM     36  HD1 TRP     3     -10.230 -15.643   6.538  1.00  0.00
ATOM     37  NE1 TRP     3     -11.153 -13.935   5.375  1.00  0.00
ATOM     38  HE1 TRP     3     -11.877 -13.571   5.978  1.00  0.00
ATOM     39  CE2 TRP     3     -10.840 -13.458   4.130  1.00  0.00
ATOM     40  CZ2 TRP     3     -11.400 -12.408   3.404  1.00  0.00
ATOM     41  HZ2 TRP     3     -12.219 -11.844   3.849  1.00  0.00
ATOM     42  CH2 TRP     3     -10.878 -12.152   2.166  1.00  0.00
ATOM     43  HH2 TRP     3     -11.290 -11.338   1.569  1.00  0.00
ATOM     44  CZ3 TRP     3      -9.823 -12.911   1.643  1.00  0.00
ATOM     45  HZ3 TRP     3      -9.415 -12.697   0.655  1.00  0.00
ATOM     46  CE3 TRP     3      -9.268 -13.953   2.363  1.00  0.00
ATOM     47  HE3 TRP     3      -8.450 -14.515   1.911  1.00  0.00
ATOM     48  CD2 TRP     3      -9.779 -14.240   3.633  1.00  0.00
ATOM     49  C   TRP     3      -7.686 -18.488   3.648  1.00  0.00
ATOM     50  O   TRP     3      -6.817 -18.190   2.825  1.00  0.00
ATOM     51  N   GLU     4      -7.651 -19.608   4.362  1.00  0.00
ATOM     52  H   GLU     4      -8.394 -19.813   5.015  1.00  0.00
ATOM     53  CA  GLU     4      -6.540 -20.550   4.259  1.00  0.00
ATOM     54  HA  GLU     4      -5.593 -20.012   4.227  1.00  0.00
ATOM     55  CB  GLU     4      -6.536 -21.478   5.481  1.00  0.00
ATOM     56  HB2 GLU     4      -6.504 -20.829   6.356  1.00  0.00
ATOM     57  HB3 GLU     4      -7.485 -22.013   5.460  1.00  0.00
ATOM     58  CG  GLU     4      -5.383 -22.484   5.550  1.00  0.00
ATOM     59  HG2 GLU     4      -5.668 -23.267   6.253  1.00  0.00
ATOM     60  HG3 GLU     4      -5.269 -22.914   4.555  1.00  0.00
ATOM     61  CD  GLU     4      -4.067 -21.865   5.988  1.00  0.00
ATOM     62  OE1 GLU     4      -4.090 -20.818   6.670  1.00  0.00
ATOM     63  OE2 GLU     4      -3.005 -22.432   5.652  1.00  0.00
ATOM     64  C   GLU     4      -6.640 -21.374   2.978  1.00  0.00
ATOM     65  O   GLU     4      -7.713 -21.881   2.637  1.00  0.00
ATOM     66  N   ILE     5      -5.517 -21.494   2.270  1.00  0.00
ATOM     67  H   ILE     5      -4.719 -20.925   2.514  1.00  0.00
ATOM     68  CA  ILE     5      -5.411 -22.379   1.100  1.00  0.00
ATOM     69  HA  ILE     5      -6.225 -23.103   1.061  1.00  0.00
ATOM     70  CB  ILE     5      -5.342 -21.604  -0.245  1.00  0.00
ATOM     71  HB  ILE     5      -5.043 -22.294  -1.033  1.00  0.00
ATOM     72  CG2 ILE     5      -6.704 -20.989  -0.592  1.00  0.00
ATOM     73 HG21 ILE     5      -7.003 -20.298   0.195  1.00  0.00
ATOM     74 HG22 ILE     5      -6.630 -20.452  -1.538  1.00  0.00
ATOM     75 HG23 ILE     5      -7.448 -21.781  -0.682  1.00  0.00
ATOM     76  CG1 ILE     5      -4.222 -20.562  -0.212  1.00  0.00
ATOM     77 HG12 ILE     5      -4.610 -19.693   0.320  1.00  0.00
ATOM     78 HG13 ILE     5      -3.399 -20.996   0.355  1.00  0.00
ATOM     79  CD1 ILE     5      -3.729 -20.139  -1.565  1.00  0.00
ATOM     80 HD11 ILE     5      -4.551 -19.704  -2.133  1.00  0.00
ATOM     81 HD12 ILE     5      -2.936 -19.400  -1.450  1.00  0.00
ATOM     82 HD13 ILE     5      -3.340 -21.007  -2.098  1.00  0.00
ATOM     83  C   ILE     5      -4.186 -23.293   1.223  1.00  0.00
ATOM     84  O   ILE     5      -3.193 -22.909   1.858  1.00  0.00
ATOM     85  N   PRO     6      -4.262 -24.508   0.634  1.00  0.00
ATOM     86  CD  PRO     6      -5.463 -25.115   0.026  1.00  0.00
ATOM     87  HD2 PRO     6      -5.679 -24.620  -0.920  1.00  0.00
ATOM     88  HD3 PRO     6      -6.310 -24.993   0.701  1.00  0.00
ATOM     89  CG  PRO     6      -5.076 -26.549  -0.151  1.00  0.00
ATOM     90  HG2 PRO     6      -5.570 -26.950  -1.036  1.00  0.00
ATOM     91  HG3 PRO     6      -5.386 -27.118   0.726  1.00  0.00
ATOM     92  CB  PRO     6      -3.605 -26.566  -0.299  1.00  0.00
ATOM     93  HB2 PRO     6      -3.370 -26.380  -1.347  1.00  0.00
ATOM     94  HB3 PRO     6      -3.133 -27.495   0.020  1.00  0.00
ATOM     95  CA  PRO     6      -3.102 -25.402   0.562  1.00  0.00
ATOM     96  HA  PRO     6      -2.828 -25.690   1.577  1.00  0.00
ATOM     97  C   PRO     6      -1.905 -24.730  -0.117  1.00  0.00
ATOM     98  O   PRO     6      -2.082 -23.944  -1.057  1.00  0.00
ATOM     99  N   ARG     7      -0.704 -25.044   0.366  1.00  0.00
ATOM    100  H   ARG     7      -0.644 -25.636   1.182  1.00  0.00
ATOM    101  CA  ARG     7       0.537 -24.506  -0.194  1.00  0.00
ATOM    102  HA  ARG     7       0.512 -23.417  -0.171  1.00  0.00
ATOM    103  CB  ARG     7       1.740 -24.986   0.625  1.00  0.00
ATOM    104  HB2 ARG     7       1.496 -24.819   1.674  1.00  0.00
ATOM    105  HB3 ARG     7       1.841 -26.056   0.442  1.00  0.00
ATOM    106  CG  ARG     7       3.059 -24.285   0.292  1.00  0.00
ATOM    107  HG2 ARG     7       3.303 -24.481  -0.752  1.00  0.00
ATOM    108  HG3 ARG     7       2.931 -23.213   0.440  1.00  0.00
ATOM    109  CD  ARG     7       4.191 -24.787   1.179  1.00  0.00
ATOM    110  HD2 ARG     7       4.255 -25.872   1.097  1.00  0.00
ATOM    111  HD3 ARG     7       5.129 -24.342   0.847  1.00  0.00
ATOM    112  NE  ARG     7       3.975 -24.434   2.581  1.00  0.00
ATOM    113  HE  ARG     7       3.469 -25.101   3.147  1.00  0.00
ATOM    114  CZ  ARG     7       4.392 -23.307   3.148  1.00  0.00
ATOM    115  NH1 ARG     7       5.063 -22.406   2.444  1.00  0.00
ATOM    116 HH11 ARG     7       5.260 -22.577   1.468  1.00  0.00
ATOM    117 HH12 ARG     7       5.375 -21.553   2.887  1.00  0.00
ATOM    118  NH2 ARG     7       4.141 -23.080   4.428  1.00  0.00
ATOM    119 HH21 ARG     7       3.634 -23.765   4.970  1.00  0.00
ATOM    120 HH22 ARG     7       4.459 -22.223   4.857  1.00  0.00
ATOM    121  C   ARG     7       0.724 -24.869  -1.669  1.00  0.00
ATOM    122  O   ARG     7       1.199 -24.050  -2.454  1.00  0.00
ATOM    123  N   GLU     8       0.337 -26.092  -2.034  1.00  0.00
ATOM    124  H   GLU     8      -0.081 -26.691  -1.337  1.00  0.00
ATOM    125  CA  GLU     8       0.556 -26.636  -3.378  1.00  0.00
ATOM    126  HA  GLU     8       1.613 -26.569  -3.631  1.00  0.00
ATOM    127  CB  GLU     8       0.127 -28.108  -3.450  1.00  0.00
ATOM    128  HB2 GLU     8      -0.951 -28.127  -3.292  1.00  0.00
ATOM    129  HB3 GLU     8       0.352 -28.449  -4.461  1.00  0.00
ATOM    130  CG  GLU     8       0.804 -29.030  -2.441  1.00  0.00
ATOM    131  HG2 GLU     8       0.846 -30.024  -2.888  1.00  0.00
ATOM    132  HG3 GLU     8       1.817 -28.665  -2.273  1.00  0.00
ATOM    133  CD  GLU     8       0.062 -29.101  -1.112  1.00  0.00
ATOM    134  OE1 GLU     8       0.184 -28.157  -0.296  1.00  0.00
ATOM    135  OE2 GLU     8      -0.635 -30.116  -0.884  1.00  0.00
ATOM    136  C   GLU     8      -0.158 -25.841  -4.471  1.00  0.00
ATOM    137  O   GLU     8       0.281 -25.833  -5.624  1.00  0.00
ATOM    138  N   SER     9      -1.255 -25.179  -4.100  1.00  0.00
ATOM    139  H   SER     9      -1.600 -25.286  -3.157  1.00  0.00
ATOM    140  CA  SER     9      -2.032 -24.365  -5.033  1.00  0.00
ATOM    141  HA  SER     9      -2.036 -24.838  -6.015  1.00  0.00
ATOM    142  CB  SER     9      -3.483 -24.218  -4.553  1.00  0.00
ATOM    143  HB2 SER     9      -4.111 -24.016  -5.421  1.00  0.00
ATOM    144  HB3 SER     9      -3.789 -25.158  -4.095  1.00  0.00
ATOM    145  OG  SER     9      -3.622 -23.165  -3.612  1.00  0.00
ATOM    146  HG  SER     9      -4.540 -23.103  -3.336  1.00  0.00
ATOM    147  C   SER     9      -1.397 -22.990  -5.258  1.00  0.00
ATOM    148  O   SER     9      -2.052 -22.078  -5.755  1.00  0.00
ATOM    149  N   ILE    10      -0.128 -22.848  -4.878  1.00  0.00
ATOM    150  H   ILE    10       0.319 -23.594  -4.365  1.00  0.00
ATOM    151  CA  ILE    10       0.630 -21.623  -5.118  1.00  0.00
ATOM    152  HA  ILE    10       0.176 -21.021  -5.906  1.00  0.00
ATOM    153  CB  ILE    10       0.776 -20.763  -3.829  1.00  0.00
ATOM    154  HB  ILE    10       1.120 -21.407  -3.019  1.00  0.00
ATOM    155  CG2 ILE    10       1.780 -19.615  -4.031  1.00  0.00
ATOM    156 HG21 ILE    10       1.437 -18.969  -4.840  1.00  0.00
ATOM    157 HG22 ILE    10       1.859 -19.034  -3.112  1.00  0.00
ATOM    158 HG23 ILE    10       2.757 -20.026  -4.285  1.00  0.00
ATOM    159  CG1 ILE    10      -0.585 -20.223  -3.366  1.00  0.00
ATOM    160 HG12 ILE    10      -1.269 -21.072  -3.357  1.00  0.00
ATOM    161 HG13 ILE    10      -0.445 -19.860  -2.348  1.00  0.00
ATOM    162  CD1 ILE    10      -1.173 -19.104  -4.231  1.00  0.00
ATOM    163 HD11 ILE    10      -1.314 -19.466  -5.249  1.00  0.00
ATOM    164 HD12 ILE    10      -2.134 -18.793  -3.821  1.00  0.00
ATOM    165 HD13 ILE    10      -0.490 -18.254  -4.240  1.00  0.00
ATOM    166  C   ILE    10       2.006 -21.953  -5.684  1.00  0.00
ATOM    167  O   ILE    10       2.794 -22.666  -5.056  1.00  0.00
ATOM    168  N   LYS    11       2.274 -21.432  -6.878  1.00  0.00
ATOM    169  H   LYS    11       1.536 -20.962  -7.382  1.00  0.00
ATOM    170  CA  LYS    11       3.580 -21.552  -7.518  1.00  0.00
ATOM    171  HA  LYS    11       4.230 -22.190  -6.919  1.00  0.00
ATOM    172  CB  LYS    11       3.434 -22.172  -8.909  1.00  0.00
ATOM    173  HB2 LYS    11       2.691 -21.582  -9.445  1.00  0.00
ATOM    174  HB3 LYS    11       4.400 -22.075  -9.405  1.00  0.00
ATOM    175  CG  LYS    11       3.010 -23.641  -8.903  1.00  0.00
ATOM    176  HG2 LYS    11       3.852 -24.238  -8.553  1.00  0.00
ATOM    177  HG3 LYS    11       2.175 -23.752  -8.212  1.00  0.00
ATOM    178  CD  LYS    11       2.591 -24.117 -10.287  1.00  0.00
ATOM    179  HD2 LYS    11       1.736 -23.528 -10.620  1.00  0.00
ATOM    180  HD3 LYS    11       3.422 -23.973 -10.977  1.00  0.00
ATOM    181  CE  LYS    11       2.209 -25.592 -10.253  1.00  0.00
ATOM    182  HE2 LYS    11       3.123 -26.179 -10.172  1.00  0.00
ATOM    183  HE3 LYS    11       1.588 -25.763  -9.374  1.00  0.00
ATOM    184  NZ  LYS    11       1.465 -26.001 -11.470  1.00  0.00
ATOM    185  HZ1 LYS    11       2.040 -25.843 -12.286  1.00  0.00
ATOM    186  HZ2 LYS    11       1.231 -26.982 -11.408  1.00  0.00
ATOM    187  HZ3 LYS    11       0.617 -25.457 -11.546  1.00  0.00
ATOM    188  C   LYS    11       4.247 -20.173  -7.606  1.00  0.00
ATOM    189  O   LYS    11       3.710 -19.256  -8.234  1.00  0.00
ATOM    190  N   LEU    12       5.403 -20.032  -6.954  1.00  0.00
ATOM    191  H   LEU    12       5.748 -20.799  -6.394  1.00  0.00
ATOM    192  CA  LEU    12       6.181 -18.791  -6.985  1.00  0.00
ATOM    193  HA  LEU    12       5.506 -17.942  -7.094  1.00  0.00
ATOM    194  CB  LEU    12       6.989 -18.612  -5.692  1.00  0.00
ATOM    195  HB2 LEU    12       7.459 -19.591  -5.595  1.00  0.00
ATOM    196  HB3 LEU    12       7.747 -17.870  -5.944  1.00  0.00
ATOM    197  CG  LEU    12       6.320 -18.229  -4.361  1.00  0.00
ATOM    198  HG  LEU    12       5.738 -17.322  -4.522  1.00  0.00
ATOM    199  CD1 LEU    12       5.412 -19.327  -3.840  1.00  0.00
ATOM    200 HD11 LEU    12       5.994 -20.234  -3.678  1.00  0.00
ATOM    201 HD12 LEU    12       4.963 -19.011  -2.899  1.00  0.00
ATOM    202 HD13 LEU    12       4.626 -19.524  -4.569  1.00  0.00
ATOM    203  CD2 LEU    12       7.377 -17.910  -3.320  1.00  0.00
ATOM    204 HD21 LEU    12       7.988 -17.076  -3.666  1.00  0.00
ATOM    205 HD22 LEU    12       6.894 -17.640  -2.381  1.00  0.00
ATOM    206 HD23 LEU    12       8.010 -18.783  -3.164  1.00  0.00
ATOM    207  C   LEU    12       7.118 -18.807  -8.189  1.00  0.00
ATOM    208  O   LEU    12       7.842 -19.786  -8.403  1.00  0.00
ATOM    209  N   VAL    13       7.105 -17.722  -8.966  1.00  0.00
ATOM    210  H   VAL    13       6.508 -16.946  -8.719  1.00  0.00
ATOM    211  CA  VAL    13       7.821 -17.668 -10.247  1.00  0.00
ATOM    212  HA  VAL    13       8.369 -18.591 -10.440  1.00  0.00
ATOM    213  CB  VAL    13       6.850 -17.407 -11.436  1.00  0.00
ATOM    214  HB  VAL    13       6.312 -16.477 -11.250  1.00  0.00
ATOM    215  CG1 VAL    13       7.615 -17.297 -12.756  1.00  0.00
ATOM    216 HG11 VAL    13       8.153 -18.226 -12.943  1.00  0.00
ATOM    217 HG12 VAL    13       6.912 -17.114 -13.569  1.00  0.00
ATOM    218 HG13 VAL    13       8.324 -16.471 -12.697  1.00  0.00
ATOM    219  CG2 VAL    13       5.795 -18.508 -11.524  1.00  0.00
ATOM    220 HG21 VAL    13       5.219 -18.534 -10.598  1.00  0.00
ATOM    221 HG22 VAL    13       5.127 -18.306 -12.361  1.00  0.00
ATOM    222 HG23 VAL    13       6.285 -19.470 -11.674  1.00  0.00
ATOM    223  C   VAL    13       8.997 -16.671 -10.281  1.00  0.00
ATOM    224  O   VAL    13      10.126 -17.053 -10.600  1.00  0.00
ATOM    225  N   LYS    14       8.718 -15.406  -9.959  1.00  0.00
ATOM    226  H   LYS    14       7.779 -15.178  -9.663  1.00  0.00
ATOM    227  CA  LYS    14       9.696 -14.314 -10.078  1.00  0.00
ATOM    228  HA  LYS    14      10.698 -14.721 -10.214  1.00  0.00
ATOM    229  CB  LYS    14       9.354 -13.435 -11.292  1.00  0.00
ATOM    230  HB2 LYS    14       9.319 -14.100 -12.154  1.00  0.00
ATOM    231  HB3 LYS    14       8.360 -13.027 -11.107  1.00  0.00
ATOM    232  CG  LYS    14      10.333 -12.286 -11.571  1.00  0.00
ATOM    233  HG2 LYS    14      10.601 -11.831 -10.618  1.00  0.00
ATOM    234  HG3 LYS    14      11.225 -12.707 -12.036  1.00  0.00
ATOM    235  CD  LYS    14       9.729 -11.219 -12.496  1.00  0.00
ATOM    236  HD2 LYS    14       8.699 -11.044 -12.185  1.00  0.00
ATOM    237  HD3 LYS    14      10.305 -10.302 -12.377  1.00  0.00
ATOM    238  CE  LYS    14       9.752 -11.647 -13.959  1.00  0.00
ATOM    239  HE2 LYS    14      10.789 -11.827 -14.242  1.00  0.00
ATOM    240  HE3 LYS    14       9.185 -12.574 -14.049  1.00  0.00
ATOM    241  NZ  LYS    14       9.162 -10.615 -14.861  1.00  0.00
ATOM    242  HZ1 LYS    14       9.687  -9.756 -14.779  1.00  0.00
ATOM    243  HZ2 LYS    14       9.199 -10.941 -15.816  1.00  0.00
ATOM    244  HZ3 LYS    14       8.201 -10.448 -14.599  1.00  0.00
ATOM    245  C   LYS    14       9.765 -13.464  -8.802  1.00  0.00
ATOM    246  O   LYS    14       8.741 -12.976  -8.315  1.00  0.00
ATOM    247  N   LYS    15      10.976 -13.293  -8.276  1.00  0.00
ATOM    248  H   LYS    15      11.766 -13.757  -8.702  1.00  0.00
ATOM    249  CA  LYS    15      11.205 -12.509  -7.063  1.00  0.00
ATOM    250  HA  LYS    15      10.386 -12.664  -6.362  1.00  0.00
ATOM    251  CB  LYS    15      12.512 -12.939  -6.391  1.00  0.00
ATOM    252  HB2 LYS    15      12.525 -14.029  -6.396  1.00  0.00
ATOM    253  HB3 LYS    15      13.324 -12.564  -7.013  1.00  0.00
ATOM    254  CG  LYS    15      12.692 -12.434  -4.959  1.00  0.00
ATOM    255  HG2 LYS    15      12.965 -11.380  -4.999  1.00  0.00
ATOM    256  HG3 LYS    15      11.743 -12.544  -4.435  1.00  0.00
ATOM    257  CD  LYS    15      13.779 -13.214  -4.215  1.00  0.00
ATOM    258  HD2 LYS    15      13.666 -13.021  -3.148  1.00  0.00
ATOM    259  HD3 LYS    15      13.628 -14.276  -4.410  1.00  0.00
ATOM    260  CE  LYS    15      15.182 -12.810  -4.659  1.00  0.00
ATOM    261  HE2 LYS    15      15.216 -12.836  -5.748  1.00  0.00
ATOM    262  HE3 LYS    15      15.369 -11.793  -4.315  1.00  0.00
ATOM    263  NZ  LYS    15      16.222 -13.721  -4.107  1.00  0.00
ATOM    264  HZ1 LYS    15      16.049 -14.663  -4.427  1.00  0.00
ATOM    265  HZ2 LYS    15      17.134 -13.421  -4.423  1.00  0.00
ATOM    266  HZ3 LYS    15      16.190 -13.696  -3.098  1.00  0.00
ATOM    267  C   LYS    15      11.225 -11.014  -7.388  1.00  0.00
ATOM    268  O   LYS    15      11.992 -10.570  -8.245  1.00  0.00
ATOM    269  N   LEU    16      10.383 -10.250  -6.695  1.00  0.00
ATOM    270  H   LEU    16       9.845 -10.665  -5.948  1.00  0.00
ATOM    271  CA  LEU    16      10.152  -8.839  -7.018  1.00  0.00
ATOM    272  HA  LEU    16      10.590  -8.604  -7.988  1.00  0.00
ATOM    273  CB  LEU    16       8.646  -8.545  -7.076  1.00  0.00
ATOM    274  HB2 LEU    16       8.341  -8.763  -6.053  1.00  0.00
ATOM    275  HB3 LEU    16       8.544  -7.477  -7.266  1.00  0.00
ATOM    276  CG  LEU    16       7.755  -9.325  -8.053  1.00  0.00
ATOM    277  HG  LEU    16       7.976 -10.389  -7.969  1.00  0.00
ATOM    278  CD1 LEU    16       6.289  -9.084  -7.725  1.00  0.00
ATOM    279 HD11 LEU    16       6.067  -8.020  -7.808  1.00  0.00
ATOM    280 HD12 LEU    16       5.664  -9.641  -8.422  1.00  0.00
ATOM    281 HD13 LEU    16       6.084  -9.418  -6.707  1.00  0.00
ATOM    282  CD2 LEU    16       8.043  -8.967  -9.506  1.00  0.00
ATOM    283 HD21 LEU    16       9.082  -9.198  -9.739  1.00  0.00
ATOM    284 HD22 LEU    16       7.388  -9.543 -10.160  1.00  0.00
ATOM    285 HD23 LEU    16       7.864  -7.902  -9.661  1.00  0.00
ATOM    286  C   LEU    16      10.823  -7.876  -6.041  1.00  0.00
ATOM    287  O   LEU    16      11.193  -6.764  -6.414  1.00  0.00
ATOM    288  N   GLY    17      10.958  -8.304  -4.790  1.00  0.00
ATOM    289  H   GLY    17      10.624  -9.224  -4.539  1.00  0.00
ATOM    290  CA  GLY    17      11.577  -7.486  -3.752  1.00  0.00
ATOM    291  HA2 GLY    17      12.448  -6.989  -4.179  1.00  0.00
ATOM    292  HA3 GLY    17      10.855  -6.738  -3.426  1.00  0.00
ATOM    293  C   GLY    17      12.014  -8.305  -2.554  1.00  0.00
ATOM    294  O   GLY    17      11.470  -9.381  -2.293  1.00  0.00
ATOM    295  N   ALA    18      13.005  -7.792  -1.830  1.00  0.00
ATOM    296  H   ALA    18      13.455  -6.941  -2.136  1.00  0.00
ATOM    297  CA  ALA    18      13.522  -8.458  -0.638  1.00  0.00
ATOM    298  HA  ALA    18      12.797  -9.208  -0.320  1.00  0.00
ATOM    299  CB  ALA    18      14.852  -9.158  -0.937  1.00  0.00
ATOM    300  HB1 ALA    18      15.590  -8.419  -1.248  1.00  0.00
ATOM    301  HB2 ALA    18      15.204  -9.669  -0.040  1.00  0.00
ATOM    302  HB3 ALA    18      14.708  -9.886  -1.736  1.00  0.00
ATOM    303  C   ALA    18      13.674  -7.469   0.506  1.00  0.00
ATOM    304  O   ALA    18      14.398  -6.480   0.395  1.00  0.00
ATOM    305  N   GLY    19      12.964  -7.737   1.598  1.00  0.00
ATOM    306  H   GLY    19      12.331  -8.524   1.600  1.00  0.00
ATOM    307  CA  GLY    19      13.064  -6.928   2.805  1.00  0.00
ATOM    308  HA2 GLY    19      13.586  -6.001   2.567  1.00  0.00
ATOM    309  HA3 GLY    19      12.060  -6.698   3.162  1.00  0.00
ATOM    310  C   GLY    19      13.822  -7.654   3.897  1.00  0.00
ATOM    311  O   GLY    19      14.263  -8.792   3.711  1.00  0.00
ATOM    312  N   GLN    20      13.975  -6.984   5.034  1.00  0.00
ATOM    313  H   GLN    20      13.697  -6.014   5.069  1.00  0.00
ATOM    314  CA  GLN    20      14.568  -7.578   6.231  1.00  0.00
ATOM    315  HA  GLN    20      15.539  -8.013   5.994  1.00  0.00
ATOM    316  CB  GLN    20      14.762  -6.499   7.300  1.00  0.00
ATOM    317  HB2 GLN    20      15.418  -5.744   6.866  1.00  0.00
ATOM    318  HB3 GLN    20      13.781  -6.063   7.486  1.00  0.00
ATOM    319  CG  GLN    20      15.355  -6.992   8.615  1.00  0.00
ATOM    320  HG2 GLN    20      14.921  -7.963   8.852  1.00  0.00
ATOM    321  HG3 GLN    20      16.433  -7.097   8.493  1.00  0.00
ATOM    322  CD  GLN    20      15.087  -6.046   9.769  1.00  0.00
ATOM    323  OE1 GLN    20      14.279  -5.122   9.659  1.00  0.00
ATOM    324  NE2 GLN    20      15.766  -6.274  10.891  1.00  0.00
ATOM    325 HE21 GLN    20      15.627  -5.675  11.692  1.00  0.00
ATOM    326 HE22 GLN    20      16.418  -7.044  10.935  1.00  0.00
ATOM    327  C   GLN    20      13.690  -8.710   6.781  1.00  0.00
ATOM    328  O   GLN    20      14.196  -9.666   7.380  1.00  0.00
ATOM    329  N   PHE    21      12.380  -8.596   6.559  1.00  0.00
ATOM    330  H   PHE    21      12.041  -7.809   6.026  1.00  0.00
ATOM    331  CA  PHE    21      11.401  -9.512   7.144  1.00  0.00
ATOM    332  HA  PHE    21      11.874 -10.121   7.915  1.00  0.00
ATOM    333  CB  PHE    21      10.251  -8.719   7.782  1.00  0.00
ATOM    334  HB2 PHE    21       9.727  -8.144   7.019  1.00  0.00
ATOM    335  HB3 PHE    21       9.551  -9.397   8.270  1.00  0.00
ATOM    336  CG  PHE    21      10.700  -7.735   8.831  1.00  0.00
ATOM    337  CD1 PHE    21      11.261  -8.177  10.032  1.00  0.00
ATOM    338  HD1 PHE    21      11.371  -9.248  10.202  1.00  0.00
ATOM    339  CE1 PHE    21      11.676  -7.271  11.003  1.00  0.00
ATOM    340  HE1 PHE    21      12.114  -7.628  11.935  1.00  0.00
ATOM    341  CZ  PHE    21      11.530  -5.906  10.781  1.00  0.00
ATOM    342  HZ  PHE    21      11.852  -5.192  11.540  1.00  0.00
ATOM    343  CE2 PHE    21      10.972  -5.450   9.586  1.00  0.00
ATOM    344  HE2 PHE    21      10.859  -4.381   9.407  1.00  0.00
ATOM    345  CD2 PHE    21      10.561  -6.365   8.621  1.00  0.00
ATOM    346  HD2 PHE    21      10.123  -6.013   7.688  1.00  0.00
ATOM    347  C   PHE    21      10.852 -10.549   6.163  1.00  0.00
ATOM    348  O   PHE    21       9.992 -11.355   6.523  1.00  0.00
ATOM    349  N   GLY    22      11.352 -10.531   4.929  1.00  0.00
ATOM    350  H   GLY    22      12.030  -9.832   4.662  1.00  0.00
ATOM    351  CA  GLY    22      10.940 -11.512   3.932  1.00  0.00
ATOM    352  HA2 GLY    22      11.581 -12.384   4.064  1.00  0.00
ATOM    353  HA3 GLY    22       9.909 -11.781   4.160  1.00  0.00
ATOM    354  C   GLY    22      11.022 -11.053   2.489  1.00  0.00
ATOM    355  O   GLY    22      11.827 -10.188   2.144  1.00  0.00
ATOM    356  N   GLU    23      10.175 -11.643   1.646  1.00  0.00
ATOM    357  H   GLU    23       9.472 -12.271   2.009  1.00  0.00
ATOM    358  CA  GLU    23      10.257 -11.457   0.199  1.00  0.00
ATOM    359  HA  GLU    23      10.826 -10.556  -0.031  1.00  0.00
ATOM    360  CB  GLU    23      10.960 -12.654  -0.438  1.00  0.00
ATOM    361  HB2 GLU    23      10.479 -13.552  -0.051  1.00  0.00
ATOM    362  HB3 GLU    23      10.794 -12.588  -1.514  1.00  0.00
ATOM    363  CG  GLU    23      12.447 -12.719  -0.161  1.00  0.00
ATOM    364  HG2 GLU    23      12.917 -11.894  -0.695  1.00  0.00
ATOM    365  HG3 GLU    23      12.597 -12.591   0.911  1.00  0.00
ATOM    366  CD  GLU    23      13.068 -14.022  -0.603  1.00  0.00
ATOM    367  OE1 GLU    23      12.329 -15.013  -0.787  1.00  0.00
ATOM    368  OE2 GLU    23      14.307 -14.058  -0.761  1.00  0.00
ATOM    369  C   GLU    23       8.893 -11.263  -0.446  1.00  0.00
ATOM    370  O   GLU    23       7.875 -11.628   0.128  1.00  0.00
ATOM    371  N   VAL    24       8.887 -10.676  -1.643  1.00  0.00
ATOM    372  H   VAL    24       9.749 -10.300  -2.011  1.00  0.00
ATOM    373  CA  VAL    24       7.668 -10.517  -2.434  1.00  0.00
ATOM    374  HA  VAL    24       6.837 -11.021  -1.942  1.00  0.00
ATOM    375  CB  VAL    24       7.282  -9.031  -2.662  1.00  0.00
ATOM    376  HB  VAL    24       7.918  -8.614  -3.443  1.00  0.00
ATOM    377  CG1 VAL    24       5.824  -8.921  -3.083  1.00  0.00
ATOM    378 HG11 VAL    24       5.187  -9.337  -2.303  1.00  0.00
ATOM    379 HG12 VAL    24       5.569  -7.873  -3.239  1.00  0.00
ATOM    380 HG13 VAL    24       5.670  -9.473  -4.010  1.00  0.00
ATOM    381  CG2 VAL    24       7.511  -8.202  -1.411  1.00  0.00
ATOM    382 HG21 VAL    24       8.564  -8.247  -1.133  1.00  0.00
ATOM    383 HG22 VAL    24       7.231  -7.166  -1.605  1.00  0.00
ATOM    384 HG23 VAL    24       6.904  -8.596  -0.597  1.00  0.00
ATOM    385  C   VAL    24       7.851 -11.202  -3.784  1.00  0.00
ATOM    386  O   VAL    24       8.849 -10.979  -4.472  1.00  0.00
ATOM    387  N   TRP    25       6.879 -12.033  -4.151  1.00  0.00
ATOM    388  H   TRP    25       6.081 -12.155  -3.544  1.00  0.00
ATOM    389  CA  TRP    25       6.929 -12.801  -5.392  1.00  0.00
ATOM    390  HA  TRP    25       7.790 -12.495  -5.985  1.00  0.00
ATOM    391  CB  TRP    25       7.055 -14.296  -5.082  1.00  0.00
ATOM    392  HB2 TRP    25       6.320 -14.594  -4.334  1.00  0.00
ATOM    393  HB3 TRP    25       6.892 -14.866  -5.997  1.00  0.00
ATOM    394  CG  TRP    25       8.393 -14.707  -4.556  1.00  0.00
ATOM    395  CD1 TRP    25       8.895 -14.459  -3.312  1.00  0.00
ATOM    396  HD1 TRP    25       8.258 -13.898  -2.627  1.00  0.00
ATOM    397  NE1 TRP    25      10.152 -14.997  -3.192  1.00  0.00
ATOM    398  HE1 TRP    25      10.736 -14.947  -2.369  1.00  0.00
ATOM    399  CE2 TRP    25      10.486 -15.615  -4.367  1.00  0.00
ATOM    400  CZ2 TRP    25      11.653 -16.303  -4.729  1.00  0.00
ATOM    401  HZ2 TRP    25      12.454 -16.389  -3.995  1.00  0.00
ATOM    402  CH2 TRP    25      11.713 -16.828  -5.995  1.00  0.00
ATOM    403  HH2 TRP    25      12.606 -17.366  -6.312  1.00  0.00
ATOM    404  CZ3 TRP    25      10.643 -16.687  -6.901  1.00  0.00
ATOM    405  HZ3 TRP    25      10.698 -17.108  -7.905  1.00  0.00
ATOM    406  CE3 TRP    25       9.483 -16.005  -6.540  1.00  0.00
ATOM    407  HE3 TRP    25       8.683 -15.923  -7.276  1.00  0.00
ATOM    408  CD2 TRP    25       9.396 -15.455  -5.253  1.00  0.00
ATOM    409  C   TRP    25       5.688 -12.582  -6.248  1.00  0.00
ATOM    410  O   TRP    25       4.605 -12.303  -5.732  1.00  0.00
ATOM    411  N   MET    26       5.860 -12.703  -7.559  1.00  0.00
ATOM    412  H   MET    26       6.794 -12.694  -7.944  1.00  0.00
ATOM    413  CA  MET    26       4.740 -12.836  -8.473  1.00  0.00
ATOM    414  HA  MET    26       3.844 -12.404  -8.026  1.00  0.00
ATOM    415  CB  MET    26       5.033 -12.104  -9.788  1.00  0.00
ATOM    416  HB2 MET    26       5.185 -11.057  -9.526  1.00  0.00
ATOM    417  HB3 MET    26       5.966 -12.522 -10.167  1.00  0.00
ATOM    418  CG  MET    26       3.949 -12.209 -10.868  1.00  0.00
ATOM    419  HG2 MET    26       2.985 -12.204 -10.359  1.00  0.00
ATOM    420  HG3 MET    26       4.033 -11.323 -11.496  1.00  0.00
ATOM    421  SD  MET    26       4.066 -13.687 -11.905  1.00  0.00
ATOM    422  CE  MET    26       3.553 -13.025 -13.489  1.00  0.00
ATOM    423  HE1 MET    26       4.233 -12.228 -13.788  1.00  0.00
ATOM    424  HE2 MET    26       3.572 -13.817 -14.238  1.00  0.00
ATOM    425  HE3 MET    26       2.541 -12.628 -13.407  1.00  0.00
ATOM    426  C   MET    26       4.567 -14.333  -8.695  1.00  0.00
ATOM    427  O   MET    26       5.548 -15.042  -8.930  1.00  0.00
ATOM    428  N   GLY    27       3.330 -14.812  -8.605  1.00  0.00
ATOM    429  H   GLY    27       2.557 -14.188  -8.423  1.00  0.00
ATOM    430  CA  GLY    27       3.048 -16.239  -8.763  1.00  0.00
ATOM    431  HA2 GLY    27       3.808 -16.652  -9.426  1.00  0.00
ATOM    432  HA3 GLY    27       3.133 -16.702  -7.780  1.00  0.00
ATOM    433  C   GLY    27       1.677 -16.542  -9.335  1.00  0.00
ATOM    434  O   GLY    27       1.061 -15.688  -9.977  1.00  0.00
ATOM    435  N   TYR    28       1.199 -17.763  -9.103  1.00  0.00
ATOM    436  H   TYR    28       1.771 -18.438  -8.615  1.00  0.00
ATOM    437  CA  TYR    28      -0.108 -18.191  -9.600  1.00  0.00
ATOM    438  HA  TYR    28      -0.741 -17.322  -9.773  1.00  0.00
ATOM    439  CB  TYR    28       0.047 -18.956 -10.922  1.00  0.00
ATOM    440  HB2 TYR    28       0.739 -19.777 -10.734  1.00  0.00
ATOM    441  HB3 TYR    28      -0.933 -19.359 -11.178  1.00  0.00
ATOM    442  CG  TYR    28       0.562 -18.114 -12.071  1.00  0.00
ATOM    443  CD1 TYR    28      -0.282 -17.229 -12.745  1.00  0.00
ATOM    444  HD1 TYR    28      -1.322 -17.153 -12.427  1.00  0.00
ATOM    445  CE1 TYR    28       0.181 -16.452 -13.805  1.00  0.00
ATOM    446  HE1 TYR    28      -0.492 -15.767 -14.322  1.00  0.00
ATOM    447  CZ  TYR    28       1.502 -16.556 -14.203  1.00  0.00
ATOM    448  OH  TYR    28       1.959 -15.784 -15.250  1.00  0.00
ATOM    449  HH  TYR    28       1.280 -15.218 -15.624  1.00  0.00
ATOM    450  CE2 TYR    28       2.364 -17.429 -13.548  1.00  0.00
ATOM    451  HE2 TYR    28       3.406 -17.512 -13.858  1.00  0.00
ATOM    452  CD2 TYR    28       1.889 -18.203 -12.487  1.00  0.00
ATOM    453  HD2 TYR    28       2.559 -18.890 -11.970  1.00  0.00
ATOM    454  C   TYR    28      -0.871 -19.044  -8.587  1.00  0.00
ATOM    455  O   TYR    28      -0.326 -20.012  -8.048  1.00  0.00
ATOM    456  N   TYR    29      -2.124 -18.684  -8.334  1.00  0.00
ATOM    457  H   TYR    29      -2.458 -17.777  -8.630  1.00  0.00
ATOM    458  CA  TYR    29      -3.032 -19.543  -7.584  1.00  0.00
ATOM    459  HA  TYR    29      -2.463 -20.179  -6.906  1.00  0.00
ATOM    460  CB  TYR    29      -4.010 -18.703  -6.761  1.00  0.00
ATOM    461  HB2 TYR    29      -3.426 -18.176  -6.007  1.00  0.00
ATOM    462  HB3 TYR    29      -4.465 -17.981  -7.438  1.00  0.00
ATOM    463  CG  TYR    29      -5.093 -19.511  -6.084  1.00  0.00
ATOM    464  CD1 TYR    29      -4.849 -20.171  -4.886  1.00  0.00
ATOM    465  HD1 TYR    29      -3.858 -20.096  -4.438  1.00  0.00
ATOM    466  CE1 TYR    29      -5.835 -20.910  -4.263  1.00  0.00
ATOM    467  HE1 TYR    29      -5.629 -21.420  -3.322  1.00  0.00
ATOM    468  CZ  TYR    29      -7.086 -20.999  -4.837  1.00  0.00
ATOM    469  OH  TYR    29      -8.071 -21.735  -4.221  1.00  0.00
ATOM    470  HH  TYR    29      -7.779 -22.142  -3.402  1.00  0.00
ATOM    471  CE2 TYR    29      -7.353 -20.354  -6.026  1.00  0.00
ATOM    472  HE2 TYR    29      -8.341 -20.425  -6.481  1.00  0.00
ATOM    473  CD2 TYR    29      -6.360 -19.616  -6.642  1.00  0.00
ATOM    474  HD2 TYR    29      -6.565 -19.103  -7.581  1.00  0.00
ATOM    475  C   TYR    29      -3.800 -20.479  -8.513  1.00  0.00
ATOM    476  O   TYR    29      -4.688 -20.048  -9.249  1.00  0.00
ATOM    477  N   ASN    30      -3.451 -21.761  -8.475  1.00  0.00
ATOM    478  H   ASN    30      -2.657 -22.050  -7.921  1.00  0.00
ATOM    479  CA  ASN    30      -4.141 -22.768  -9.271  1.00  0.00
ATOM    480  HA  ASN    30      -3.707 -23.750  -9.083  1.00  0.00
ATOM    481  CB  ASN    30      -5.626 -22.813  -8.908  1.00  0.00
ATOM    482  HB2 ASN    30      -5.885 -21.892  -8.385  1.00  0.00
ATOM    483  HB3 ASN    30      -6.210 -22.884  -9.826  1.00  0.00
ATOM    484  CG  ASN    30      -5.973 -23.990  -8.019  1.00  0.00
ATOM    485  OD1 ASN    30      -5.100 -24.762  -7.621  1.00  0.00
ATOM    486  ND2 ASN    30      -7.256 -24.137  -7.704  1.00  0.00
ATOM    487 HD21 ASN    30      -7.543 -24.905  -7.114  1.00  0.00
ATOM    488 HD22 ASN    30      -7.937 -23.480  -8.055  1.00  0.00
ATOM    489  C   ASN    30      -3.975 -22.530 -10.770  1.00  0.00
ATOM    490  O   ASN    30      -4.908 -22.732 -11.547  1.00  0.00
ATOM    491  N   ASN    31      -2.782 -22.101 -11.166  1.00  0.00
ATOM    492  H   ASN    31      -2.089 -21.832 -10.481  1.00  0.00
ATOM    493  CA  ASN    31      -2.459 -21.934 -12.579  1.00  0.00
ATOM    494  HA  ASN    31      -1.404 -21.685 -12.689  1.00  0.00
ATOM    495  CB  ASN    31      -2.739 -23.227 -13.348  1.00  0.00
ATOM    496  HB2 ASN    31      -3.811 -23.422 -13.329  1.00  0.00
ATOM    497  HB3 ASN    31      -2.411 -23.098 -14.379  1.00  0.00
ATOM    498  CG  ASN    31      -2.020 -24.424 -12.758  1.00  0.00
ATOM    499  OD1 ASN    31      -0.791 -24.473 -12.730  1.00  0.00
ATOM    500  ND2 ASN    31      -2.787 -25.398 -12.280  1.00  0.00
ATOM    501 HD21 ASN    31      -2.361 -26.219 -11.875  1.00  0.00
ATOM    502 HD22 ASN    31      -3.792 -25.312 -12.324  1.00  0.00
ATOM    503  C   ASN    31      -3.218 -20.772 -13.210  1.00  0.00
ATOM    504  O   ASN    31      -2.645 -19.972 -13.949  1.00  0.00
ATOM    505  N   SER    32      -4.512 -20.688 -12.915  1.00  0.00
ATOM    506  H   SER    32      -4.946 -21.400 -12.345  1.00  0.00
ATOM    507  CA  SER    32      -5.357 -19.637 -13.471  1.00  0.00
ATOM    508  HA  SER    32      -5.289 -19.635 -14.559  1.00  0.00
ATOM    509  CB  SER    32      -6.813 -19.887 -13.073  1.00  0.00
ATOM    510  HB2 SER    32      -6.861 -20.025 -11.993  1.00  0.00
ATOM    511  HB3 SER    32      -7.406 -19.017 -13.355  1.00  0.00
ATOM    512  OG  SER    32      -7.328 -21.039 -13.720  1.00  0.00
ATOM    513  HG  SER    32      -8.240 -21.174 -13.455  1.00  0.00
ATOM    514  C   SER    32      -4.945 -18.220 -13.089  1.00  0.00
ATOM    515  O   SER    32      -4.498 -17.445 -13.935  1.00  0.00
ATOM    516  N   THR    33      -5.098 -17.888 -11.812  1.00  0.00
ATOM    517  H   THR    33      -5.274 -18.605 -11.123  1.00  0.00
ATOM    518  CA  THR    33      -5.098 -16.494 -11.376  1.00  0.00
ATOM    519  HA  THR    33      -5.395 -15.830 -12.187  1.00  0.00
ATOM    520  CB  THR    33      -6.074 -16.293 -10.188  1.00  0.00
ATOM    521  HB  THR    33      -5.666 -16.803  -9.315  1.00  0.00
ATOM    522  CG2 THR    33      -6.271 -14.805  -9.866  1.00  0.00
ATOM    523 HG21 THR    33      -6.679 -14.295 -10.738  1.00  0.00
ATOM    524 HG22 THR    33      -6.961 -14.702  -9.029  1.00  0.00
ATOM    525 HG23 THR    33      -5.311 -14.360  -9.602  1.00  0.00
ATOM    526  OG1 THR    33      -7.341 -16.891 -10.502  1.00  0.00
ATOM    527  HG1 THR    33      -7.945 -16.766  -9.766  1.00  0.00
ATOM    528  C   THR    33      -3.703 -15.992 -10.997  1.00  0.00
ATOM    529  O   THR    33      -3.034 -16.568 -10.134  1.00  0.00
ATOM    530  N   LYS    34      -3.279 -14.911 -11.653  1.00  0.00
ATOM    531  H   LYS    34      -3.840 -14.551 -12.412  1.00  0.00
ATOM    532  CA  LYS    34      -2.018 -14.237 -11.340  1.00  0.00
ATOM    533  HA  LYS    34      -1.213 -14.970 -11.277  1.00  0.00
ATOM    534  CB  LYS    34      -1.670 -13.221 -12.433  1.00  0.00
ATOM    535  HB2 LYS    34      -1.696 -13.756 -13.382  1.00  0.00
ATOM    536  HB3 LYS    34      -2.454 -12.464 -12.422  1.00  0.00
ATOM    537  CG  LYS    34      -0.312 -12.549 -12.264  1.00  0.00
ATOM    538  HG2 LYS    34      -0.289 -12.077 -11.282  1.00  0.00
ATOM    539  HG3 LYS    34       0.455 -13.323 -12.312  1.00  0.00
ATOM    540  CD  LYS    34      -0.041 -11.494 -13.345  1.00  0.00
ATOM    541  HD2 LYS    34      -0.906 -10.831 -13.377  1.00  0.00
ATOM    542  HD3 LYS    34       0.838 -10.929 -13.036  1.00  0.00
ATOM    543  CE  LYS    34       0.197 -12.088 -14.733  1.00  0.00
ATOM    544  HE2 LYS    34       1.019 -12.800 -14.658  1.00  0.00
ATOM    545  HE3 LYS    34      -0.710 -12.611 -15.036  1.00  0.00
ATOM    546  NZ  LYS    34       0.533 -11.048 -15.747  1.00  0.00
ATOM    547  HZ1 LYS    34       1.373 -10.563 -15.467  1.00  0.00
ATOM    548  HZ2 LYS    34       0.681 -11.487 -16.644  1.00  0.00
ATOM    549  HZ3 LYS    34      -0.229 -10.388 -15.817  1.00  0.00
ATOM    550  C   LYS    34      -2.142 -13.540  -9.990  1.00  0.00
ATOM    551  O   LYS    34      -3.111 -12.813  -9.745  1.00  0.00
ATOM    552  N   VAL    35      -1.164 -13.781  -9.115  1.00  0.00
ATOM    553  H   VAL    35      -0.396 -14.375  -9.393  1.00  0.00
ATOM    554  CA  VAL    35      -1.178 -13.260  -7.741  1.00  0.00
ATOM    555  HA  VAL    35      -1.815 -12.381  -7.636  1.00  0.00
ATOM    556  CB  VAL    35      -1.639 -14.335  -6.709  1.00  0.00
ATOM    557  HB  VAL    35      -1.575 -13.904  -5.709  1.00  0.00
ATOM    558  CG1 VAL    35      -3.067 -14.787  -6.976  1.00  0.00
ATOM    559 HG11 VAL    35      -3.131 -15.218  -7.975  1.00  0.00
ATOM    560 HG12 VAL    35      -3.356 -15.536  -6.238  1.00  0.00
ATOM    561 HG13 VAL    35      -3.739 -13.931  -6.906  1.00  0.00
ATOM    562  CG2 VAL    35      -0.687 -15.530  -6.682  1.00  0.00
ATOM    563 HG21 VAL    35       0.313 -15.193  -6.406  1.00  0.00
ATOM    564 HG22 VAL    35      -1.038 -16.259  -5.951  1.00  0.00
ATOM    565 HG23 VAL    35      -0.654 -15.992  -7.668  1.00  0.00
ATOM    566  C   VAL    35       0.188 -12.726  -7.302  1.00  0.00
ATOM    567  O   VAL    35       1.211 -12.992  -7.945  1.00  0.00
ATOM    568  N   ALA    36       0.188 -11.971  -6.204  1.00  0.00
ATOM    569  H   ALA    36      -0.693 -11.646  -5.831  1.00  0.00
ATOM    570  CA  ALA    36       1.418 -11.555  -5.537  1.00  0.00
ATOM    571  HA  ALA    36       2.285 -11.875  -6.114  1.00  0.00
ATOM    572  CB  ALA    36       1.464 -10.053  -5.389  1.00  0.00
ATOM    573  HB1 ALA    36       0.606  -9.718  -4.806  1.00  0.00
ATOM    574  HB2 ALA    36       2.383  -9.765  -4.880  1.00  0.00
ATOM    575  HB3 ALA    36       1.434  -9.590  -6.376  1.00  0.00
ATOM    576  C   ALA    36       1.506 -12.230  -4.170  1.00  0.00
ATOM    577  O   ALA    36       0.514 -12.294  -3.441  1.00  0.00
ATOM    578  N   VAL    37       2.688 -12.744  -3.836  1.00  0.00
ATOM    579  H   VAL    37       3.471 -12.645  -4.466  1.00  0.00
ATOM    580  CA  VAL    37       2.890 -13.483  -2.587  1.00  0.00
ATOM    581  HA  VAL    37       1.985 -13.493  -1.980  1.00  0.00
ATOM    582  CB  VAL    37       3.336 -14.952  -2.840  1.00  0.00
ATOM    583  HB  VAL    37       4.323 -14.945  -3.300  1.00  0.00
ATOM    584  CG1 VAL    37       3.390 -15.734  -1.532  1.00  0.00
ATOM    585 HG11 VAL    37       2.403 -15.742  -1.071  1.00  0.00
ATOM    586 HG12 VAL    37       3.704 -16.759  -1.734  1.00  0.00
ATOM    587 HG13 VAL    37       4.103 -15.263  -0.855  1.00  0.00
ATOM    588  CG2 VAL    37       2.415 -15.647  -3.830  1.00  0.00
ATOM    589 HG21 VAL    37       2.431 -15.112  -4.780  1.00  0.00
ATOM    590 HG22 VAL    37       2.753 -16.672  -3.985  1.00  0.00
ATOM    591 HG23 VAL    37       1.398 -15.657  -3.436  1.00  0.00
ATOM    592  C   VAL    37       3.943 -12.796  -1.725  1.00  0.00
ATOM    593  O   VAL    37       5.060 -12.550  -2.187  1.00  0.00
ATOM    594  N   LYS    38       3.583 -12.478  -0.483  1.00  0.00
ATOM    595  H   LYS    38       2.612 -12.528  -0.209  1.00  0.00
ATOM    596  CA  LYS    38       4.553 -11.989   0.493  1.00  0.00
ATOM    597  HA  LYS    38       5.448 -11.648  -0.027  1.00  0.00
ATOM    598  CB  LYS    38       3.987 -10.824   1.308  1.00  0.00
ATOM    599  HB2 LYS    38       3.447 -10.179   0.614  1.00  0.00
ATOM    600  HB3 LYS    38       3.288 -11.246   2.030  1.00  0.00
ATOM    601  CG  LYS    38       5.046 -10.005   2.045  1.00  0.00
ATOM    602  HG2 LYS    38       5.702 -10.697   2.571  1.00  0.00
ATOM    603  HG3 LYS    38       5.622  -9.453   1.302  1.00  0.00
ATOM    604  CD  LYS    38       4.433  -9.026   3.043  1.00  0.00
ATOM    605  HD2 LYS    38       3.629  -9.541   3.568  1.00  0.00
ATOM    606  HD3 LYS    38       5.209  -8.744   3.755  1.00  0.00
ATOM    607  CE  LYS    38       3.880  -7.771   2.371  1.00  0.00
ATOM    608  HE2 LYS    38       4.651  -7.364   1.716  1.00  0.00
ATOM    609  HE3 LYS    38       3.012  -8.055   1.776  1.00  0.00
ATOM    610  NZ  LYS    38       3.480  -6.734   3.375  1.00  0.00
ATOM    611  HZ1 LYS    38       4.285  -6.471   3.926  1.00  0.00
ATOM    612  HZ2 LYS    38       3.120  -5.922   2.895  1.00  0.00
ATOM    613  HZ3 LYS    38       2.766  -7.111   3.981  1.00  0.00
ATOM    614  C   LYS    38       4.982 -13.136   1.410  1.00  0.00
ATOM    615  O   LYS    38       4.140 -13.823   1.996  1.00  0.00
ATOM    616  N   THR    39       6.296 -13.327   1.512  1.00  0.00
ATOM    617  H   THR    39       6.904 -12.705   1.000  1.00  0.00
ATOM    618  CA  THR    39       6.902 -14.417   2.273  1.00  0.00
ATOM    619  HA  THR    39       6.153 -15.158   2.552  1.00  0.00
ATOM    620  CB  THR    39       7.995 -15.114   1.421  1.00  0.00
ATOM    621  HB  THR    39       8.502 -14.349   0.832  1.00  0.00
ATOM    622  CG2 THR    39       9.021 -15.859   2.283  1.00  0.00
ATOM    623 HG21 THR    39       8.515 -16.624   2.872  1.00  0.00
ATOM    624 HG22 THR    39       9.765 -16.329   1.639  1.00  0.00
ATOM    625 HG23 THR    39       9.515 -15.154   2.952  1.00  0.00
ATOM    626  OG1 THR    39       7.368 -16.044   0.532  1.00  0.00
ATOM    627  HG1 THR    39       8.038 -16.480   0.000  1.00  0.00
ATOM    628  C   THR    39       7.491 -13.915   3.593  1.00  0.00
ATOM    629  O   THR    39       8.262 -12.957   3.600  1.00  0.00
ATOM    630  N   LEU    40       7.118 -14.558   4.702  1.00  0.00
ATOM    631  H   LEU    40       6.369 -15.233   4.657  1.00  0.00
ATOM    632  CA  LEU    40       7.713 -14.265   6.008  1.00  0.00
ATOM    633  HA  LEU    40       7.993 -13.212   6.052  1.00  0.00
ATOM    634  CB  LEU    40       6.720 -14.558   7.147  1.00  0.00
ATOM    635  HB2 LEU    40       5.984 -13.765   7.012  1.00  0.00
ATOM    636  HB3 LEU    40       6.255 -15.523   6.946  1.00  0.00
ATOM    637  CG  LEU    40       7.244 -14.531   8.595  1.00  0.00
ATOM    638  HG  LEU    40       8.089 -15.215   8.668  1.00  0.00
ATOM    639  CD1 LEU    40       7.686 -13.132   9.007  1.00  0.00
ATOM    640 HD11 LEU    40       6.841 -12.447   8.935  1.00  0.00
ATOM    641 HD12 LEU    40       8.049 -13.153  10.034  1.00  0.00
ATOM    642 HD13 LEU    40       8.485 -12.794   8.347  1.00  0.00
ATOM    643  CD2 LEU    40       6.214 -15.069   9.578  1.00  0.00
ATOM    644 HD21 LEU    40       5.970 -16.100   9.321  1.00  0.00
ATOM    645 HD22 LEU    40       6.622 -15.033  10.588  1.00  0.00
ATOM    646 HD23 LEU    40       5.312 -14.459   9.529  1.00  0.00
ATOM    647  C   LEU    40       9.014 -15.050   6.224  1.00  0.00
ATOM    648  O   LEU    40       9.014 -16.288   6.200  1.00  0.00
ATOM    649  N   LYS    41      10.112 -14.324   6.429  1.00  0.00
ATOM    650  H   LYS    41      10.084 -13.324   6.293  1.00  0.00
ATOM    651  CA  LYS    41      11.391 -14.940   6.779  1.00  0.00
ATOM    652  HA  LYS    41      11.510 -15.868   6.219  1.00  0.00
ATOM    653  CB  LYS    41      12.565 -14.014   6.449  1.00  0.00
ATOM    654  HB2 LYS    41      12.402 -13.627   5.443  1.00  0.00
ATOM    655  HB3 LYS    41      12.541 -13.191   7.162  1.00  0.00
ATOM    656  CG  LYS    41      13.927 -14.704   6.514  1.00  0.00
ATOM    657  HG2 LYS    41      14.038 -15.141   7.506  1.00  0.00
ATOM    658  HG3 LYS    41      13.940 -15.497   5.765  1.00  0.00
ATOM    659  CD  LYS    41      15.075 -13.742   6.253  1.00  0.00
ATOM    660  HD2 LYS    41      14.949 -13.305   5.262  1.00  0.00
ATOM    661  HD3 LYS    41      15.049 -12.952   7.004  1.00  0.00
ATOM    662  CE  LYS    41      16.414 -14.464   6.322  1.00  0.00
ATOM    663  HE2 LYS    41      16.557 -14.817   7.344  1.00  0.00
ATOM    664  HE3 LYS    41      16.375 -15.318   5.646  1.00  0.00
ATOM    665  NZ  LYS    41      17.549 -13.579   5.940  1.00  0.00
ATOM    666  HZ1 LYS    41      17.586 -12.788   6.567  1.00  0.00
ATOM    667  HZ2 LYS    41      18.415 -14.096   6.000  1.00  0.00
ATOM    668  HZ3 LYS    41      17.417 -13.252   4.993  1.00  0.00
ATOM    669  C   LYS    41      11.377 -15.319   8.266  1.00  0.00
ATOM    670  O   LYS    41      11.347 -14.440   9.135  1.00  0.00
ATOM    671  N   PRO    42      11.410 -16.634   8.560  1.00  0.00
ATOM    672  CD  PRO    42      11.757 -17.703   7.602  1.00  0.00
ATOM    673  HD2 PRO    42      12.833 -17.704   7.430  1.00  0.00
ATOM    674  HD3 PRO    42      11.239 -17.529   6.658  1.00  0.00
ATOM    675  CG  PRO    42      11.286 -18.941   8.289  1.00  0.00
ATOM    676  HG2 PRO    42      11.893 -19.792   7.980  1.00  0.00
ATOM    677  HG3 PRO    42      10.242 -19.131   8.038  1.00  0.00
ATOM    678  CB  PRO    42      11.441 -18.660   9.753  1.00  0.00
ATOM    679  HB2 PRO    42      12.467 -18.855  10.066  1.00  0.00
ATOM    680  HB3 PRO    42      10.758 -19.247  10.367  1.00  0.00
ATOM    681  CA  PRO    42      11.126 -17.168   9.900  1.00  0.00
ATOM    682  HA  PRO    42      10.075 -16.974  10.111  1.00  0.00
ATOM    683  C   PRO    42      11.985 -16.559  10.999  1.00  0.00
ATOM    684  O   PRO    42      13.192 -16.403  10.821  1.00  0.00
ATOM    685  N   GLY    43      11.350 -16.206  12.114  1.00  0.00
ATOM    686  H   GLY    43      10.343 -16.269  12.145  1.00  0.00
ATOM    687  CA  GLY    43      12.054 -15.726  13.309  1.00  0.00
ATOM    688  HA2 GLY    43      11.458 -16.042  14.165  1.00  0.00
ATOM    689  HA3 GLY    43      13.016 -16.238  13.327  1.00  0.00
ATOM    690  C   GLY    43      12.290 -14.227  13.397  1.00  0.00
ATOM    691  O   GLY    43      12.392 -13.681  14.499  1.00  0.00
ATOM    692  N   THR    44      12.392 -13.567  12.241  1.00  0.00
ATOM    693  H   THR    44      12.343 -14.085  11.375  1.00  0.00
ATOM    694  CA  THR    44      12.647 -12.121  12.174  1.00  0.00
ATOM    695  HA  THR    44      13.462 -11.859  12.848  1.00  0.00
ATOM    696  CB  THR    44      13.016 -11.653  10.744  1.00  0.00
ATOM    697  HB  THR    44      13.166 -10.574  10.756  1.00  0.00
ATOM    698  CG2 THR    44      14.293 -12.339  10.257  1.00  0.00
ATOM    699 HG21 THR    44      14.144 -13.418  10.244  1.00  0.00
ATOM    700 HG22 THR    44      14.531 -11.993   9.251  1.00  0.00
ATOM    701 HG23 THR    44      15.116 -12.094  10.929  1.00  0.00
ATOM    702  OG1 THR    44      11.943 -11.949   9.842  1.00  0.00
ATOM    703  HG1 THR    44      12.178 -11.657   8.959  1.00  0.00
ATOM    704  C   THR    44      11.444 -11.334  12.684  1.00  0.00
ATOM    705  O   THR    44      11.575 -10.485  13.568  1.00  0.00
ATOM    706  N   MET    45      10.283 -11.616  12.106  1.00  0.00
ATOM    707  H   MET    45      10.277 -12.184  11.271  1.00  0.00
ATOM    708  CA  MET    45       9.005 -11.181  12.654  1.00  0.00
ATOM    709  HA  MET    45       9.171 -10.370  13.364  1.00  0.00
ATOM    710  CB  MET    45       8.075 -10.682  11.555  1.00  0.00
ATOM    711  HB2 MET    45       8.356 -11.226  10.653  1.00  0.00
ATOM    712  HB3 MET    45       7.069 -10.975  11.856  1.00  0.00
ATOM    713  CG  MET    45       8.105  -9.212  11.279  1.00  0.00
ATOM    714  HG2 MET    45       8.138  -8.655  12.216  1.00  0.00
ATOM    715  HG3 MET    45       8.978  -8.960  10.677  1.00  0.00
ATOM    716  SD  MET    45       6.614  -8.762  10.377  1.00  0.00
ATOM    717  CE  MET    45       5.696  -7.907  11.647  1.00  0.00
ATOM    718  HE1 MET    45       6.270  -7.049  11.996  1.00  0.00
ATOM    719  HE2 MET    45       4.743  -7.566  11.241  1.00  0.00
ATOM    720  HE3 MET    45       5.513  -8.584  12.482  1.00  0.00
ATOM    721  C   MET    45       8.319 -12.364  13.310  1.00  0.00
ATOM    722  O   MET    45       8.481 -13.510  12.881  1.00  0.00
ATOM    723  N   SER    46       7.533 -12.074  14.338  1.00  0.00
ATOM    724  H   SER    46       7.638 -11.191  14.816  1.00  0.00
ATOM    725  CA  SER    46       6.544 -13.011  14.834  1.00  0.00
ATOM    726  HA  SER    46       7.021 -13.938  15.152  1.00  0.00
ATOM    727  CB  SER    46       5.830 -12.394  16.032  1.00  0.00
ATOM    728  HB2 SER    46       6.576 -12.190  16.801  1.00  0.00
ATOM    729  HB3 SER    46       5.376 -11.457  15.709  1.00  0.00
ATOM    730  OG  SER    46       4.834 -13.243  16.557  1.00  0.00
ATOM    731  HG  SER    46       4.413 -12.816  17.307  1.00  0.00
ATOM    732  C   SER    46       5.558 -13.350  13.704  1.00  0.00
ATOM    733  O   SER    46       5.304 -12.530  12.815  1.00  0.00
ATOM    734  N   VAL    47       5.017 -14.564  13.731  1.00  0.00
ATOM    735  H   VAL    47       5.398 -15.274  14.340  1.00  0.00
ATOM    736  CA  VAL    47       4.006 -14.959  12.753  1.00  0.00
ATOM    737  HA  VAL    47       4.192 -14.530  11.768  1.00  0.00
ATOM    738  CB  VAL    47       3.885 -16.525  12.606  1.00  0.00
ATOM    739  HB  VAL    47       4.633 -16.864  11.890  1.00  0.00
ATOM    740  CG1 VAL    47       4.103 -17.225  13.934  1.00  0.00
ATOM    741 HG11 VAL    47       3.355 -16.887  14.651  1.00  0.00
ATOM    742 HG12 VAL    47       4.013 -18.303  13.796  1.00  0.00
ATOM    743 HG13 VAL    47       5.099 -16.990  14.310  1.00  0.00
ATOM    744  CG2 VAL    47       2.552 -16.942  11.994  1.00  0.00
ATOM    745 HG21 VAL    47       2.453 -16.499  11.003  1.00  0.00
ATOM    746 HG22 VAL    47       2.513 -18.028  11.912  1.00  0.00
ATOM    747 HG23 VAL    47       1.736 -16.596  12.629  1.00  0.00
ATOM    748  C   VAL    47       2.683 -14.240  13.055  1.00  0.00
ATOM    749  O   VAL    47       1.963 -13.856  12.141  1.00  0.00
ATOM    750  N   GLN    48       2.394 -14.037  14.337  1.00  0.00
ATOM    751  H   GLN    48       2.925 -14.527  15.042  1.00  0.00
ATOM    752  CA  GLN    48       1.257 -13.215  14.769  1.00  0.00
ATOM    753  HA  GLN    48       0.320 -13.682  14.466  1.00  0.00
ATOM    754  CB  GLN    48       1.264 -13.078  16.302  1.00  0.00
ATOM    755  HB2 GLN    48       0.574 -13.840  16.667  1.00  0.00
ATOM    756  HB3 GLN    48       2.278 -13.329  16.613  1.00  0.00
ATOM    757  CG  GLN    48       0.873 -11.711  16.887  1.00  0.00
ATOM    758  HG2 GLN    48       1.572 -11.470  17.688  1.00  0.00
ATOM    759  HG3 GLN    48       0.950 -10.959  16.101  1.00  0.00
ATOM    760  CD  GLN    48      -0.528 -11.683  17.445  1.00  0.00
ATOM    761  OE1 GLN    48      -1.493 -11.983  16.743  1.00  0.00
ATOM    762  NE2 GLN    48      -0.652 -11.316  18.716  1.00  0.00
ATOM    763 HE21 GLN    48      -1.567 -11.280  19.141  1.00  0.00
ATOM    764 HE22 GLN    48       0.170 -11.074  19.251  1.00  0.00
ATOM    765  C   GLN    48       1.227 -11.844  14.069  1.00  0.00
ATOM    766  O   GLN    48       0.246 -11.501  13.407  1.00  0.00
ATOM    767  N   ALA    49       2.319 -11.088  14.191  1.00  0.00
ATOM    768  H   ALA    49       3.113 -11.455  14.696  1.00  0.00
ATOM    769  CA  ALA    49       2.383  -9.707  13.706  1.00  0.00
ATOM    770  HA  ALA    49       1.458  -9.223  14.020  1.00  0.00
ATOM    771  CB  ALA    49       3.552  -8.979  14.345  1.00  0.00
ATOM    772  HB1 ALA    49       4.486  -9.446  14.032  1.00  0.00
ATOM    773  HB2 ALA    49       3.546  -7.935  14.032  1.00  0.00
ATOM    774  HB3 ALA    49       3.465  -9.033  15.430  1.00  0.00
ATOM    775  C   ALA    49       2.455  -9.606  12.183  1.00  0.00
ATOM    776  O   ALA    49       1.966  -8.637  11.593  1.00  0.00
ATOM    777  N   PHE    50       3.073 -10.599  11.553  1.00  0.00
ATOM    778  H   PHE    50       3.551 -11.317  12.078  1.00  0.00
ATOM    779  CA  PHE    50       3.148 -10.641  10.098  1.00  0.00
ATOM    780  HA  PHE    50       3.538  -9.696   9.721  1.00  0.00
ATOM    781  CB  PHE    50       4.075 -11.772   9.640  1.00  0.00
ATOM    782  HB2 PHE    50       5.103 -11.547   9.924  1.00  0.00
ATOM    783  HB3 PHE    50       3.771 -12.716  10.094  1.00  0.00
ATOM    784  CG  PHE    50       4.078 -11.992   8.152  1.00  0.00
ATOM    785  CD1 PHE    50       4.816 -11.161   7.315  1.00  0.00
ATOM    786  HD1 PHE    50       5.396 -10.347   7.749  1.00  0.00
ATOM    787  CE1 PHE    50       4.818 -11.360   5.938  1.00  0.00
ATOM    788  HE1 PHE    50       5.398 -10.702   5.292  1.00  0.00
ATOM    789  CZ  PHE    50       4.075 -12.404   5.385  1.00  0.00
ATOM    790  HZ  PHE    50       4.075 -12.566   4.307  1.00  0.00
ATOM    791  CE2 PHE    50       3.334 -13.240   6.214  1.00  0.00
ATOM    792  HE2 PHE    50       2.751 -14.057   5.789  1.00  0.00
ATOM    793  CD2 PHE    50       3.338 -13.029   7.589  1.00  0.00
ATOM    794  HD2 PHE    50       2.757 -13.681   8.242  1.00  0.00
ATOM    795  C   PHE    50       1.748 -10.794   9.492  1.00  0.00
ATOM    796  O   PHE    50       1.446 -10.204   8.453  1.00  0.00
ATOM    797  N   LEU    51       0.905 -11.582  10.157  1.00  0.00
ATOM    798  H   LEU    51       1.236 -12.048  10.990  1.00  0.00
ATOM    799  CA  LEU    51      -0.459 -11.864   9.698  1.00  0.00
ATOM    800  HA  LEU    51      -0.482 -11.881   8.608  1.00  0.00
ATOM    801  CB  LEU    51      -0.939 -13.222  10.219  1.00  0.00
ATOM    802  HB2 LEU    51      -0.690 -13.164  11.279  1.00  0.00
ATOM    803  HB3 LEU    51      -2.022 -13.250  10.101  1.00  0.00
ATOM    804  CG  LEU    51      -0.329 -14.491   9.622  1.00  0.00
ATOM    805  HG  LEU    51       0.758 -14.414   9.649  1.00  0.00
ATOM    806  CD1 LEU    51      -0.771 -15.708  10.425  1.00  0.00
ATOM    807 HD11 LEU    51      -1.858 -15.786  10.398  1.00  0.00
ATOM    808 HD12 LEU    51      -0.332 -16.607   9.993  1.00  0.00
ATOM    809 HD13 LEU    51      -0.440 -15.602  11.458  1.00  0.00
ATOM    810  CD2 LEU    51      -0.701 -14.637   8.152  1.00  0.00
ATOM    811 HD21 LEU    51      -0.330 -13.776   7.595  1.00  0.00
ATOM    812 HD22 LEU    51      -0.255 -15.547   7.752  1.00  0.00
ATOM    813 HD23 LEU    51      -1.785 -14.691   8.054  1.00  0.00
ATOM    814  C   LEU    51      -1.459 -10.781  10.095  1.00  0.00
ATOM    815  O   LEU    51      -2.552 -10.707   9.524  1.00  0.00
ATOM    816  N   GLU    52      -1.086  -9.957  11.074  1.00  0.00
ATOM    817  H   GLU    52      -0.244 -10.158  11.593  1.00  0.00
ATOM    818  CA  GLU    52      -1.906  -8.822  11.496  1.00  0.00
ATOM    819  HA  GLU    52      -2.834  -9.178  11.943  1.00  0.00
ATOM    820  CB  GLU    52      -1.150  -7.984  12.535  1.00  0.00
ATOM    821  HB2 GLU    52      -0.925  -8.658  13.363  1.00  0.00
ATOM    822  HB3 GLU    52      -0.221  -7.674  12.058  1.00  0.00
ATOM    823  CG  GLU    52      -1.889  -6.750  13.067  1.00  0.00
ATOM    824  HG2 GLU    52      -1.138  -6.126  13.552  1.00  0.00
ATOM    825  HG3 GLU    52      -2.312  -6.215  12.217  1.00  0.00
ATOM    826  CD  GLU    52      -2.997  -7.079  14.063  1.00  0.00
ATOM    827  OE1 GLU    52      -3.868  -7.928  13.755  1.00  0.00
ATOM    828  OE2 GLU    52      -3.004  -6.466  15.155  1.00  0.00
ATOM    829  C   GLU    52      -2.345  -7.981  10.281  1.00  0.00
ATOM    830  O   GLU    52      -3.489  -7.532  10.205  1.00  0.00
ATOM    831  N   GLU    53      -1.439  -7.805   9.324  1.00  0.00
ATOM    832  H   GLU    53      -0.494  -8.130   9.466  1.00  0.00
ATOM    833  CA  GLU    53      -1.750  -7.104   8.082  1.00  0.00
ATOM    834  HA  GLU    53      -2.073  -6.086   8.302  1.00  0.00
ATOM    835  CB  GLU    53      -0.518  -7.043   7.186  1.00  0.00
ATOM    836  HB2 GLU    53       0.251  -6.490   7.727  1.00  0.00
ATOM    837  HB3 GLU    53      -0.181  -8.066   7.022  1.00  0.00
ATOM    838  CG  GLU    53      -0.773  -6.377   5.853  1.00  0.00
ATOM    839  HG2 GLU    53      -1.447  -7.017   5.284  1.00  0.00
ATOM    840  HG3 GLU    53      -1.257  -5.419   6.044  1.00  0.00
ATOM    841  CD  GLU    53       0.495  -6.152   5.062  1.00  0.00
ATOM    842  OE1 GLU    53       1.455  -6.940   5.227  1.00  0.00
ATOM    843  OE2 GLU    53       0.530  -5.181   4.273  1.00  0.00
ATOM    844  C   GLU    53      -2.905  -7.759   7.324  1.00  0.00
ATOM    845  O   GLU    53      -3.862  -7.088   6.942  1.00  0.00
ATOM    846  N   ALA    54      -2.804  -9.070   7.113  1.00  0.00
ATOM    847  H   ALA    54      -1.970  -9.553   7.413  1.00  0.00
ATOM    848  CA  ALA    54      -3.819  -9.827   6.394  1.00  0.00
ATOM    849  HA  ALA    54      -3.958  -9.361   5.418  1.00  0.00
ATOM    850  CB  ALA    54      -3.360 -11.266   6.186  1.00  0.00
ATOM    851  HB1 ALA    54      -3.225 -11.749   7.155  1.00  0.00
ATOM    852  HB2 ALA    54      -4.111 -11.809   5.612  1.00  0.00
ATOM    853  HB3 ALA    54      -2.414 -11.272   5.644  1.00  0.00
ATOM    854  C   ALA    54      -5.167  -9.790   7.110  1.00  0.00
ATOM    855  O   ALA    54      -6.199  -9.544   6.482  1.00  0.00
ATOM    856  N   ASN    55      -5.151 -10.029   8.419  1.00  0.00
ATOM    857  H   ASN    55      -4.288 -10.303   8.868  1.00  0.00
ATOM    858  CA  ASN    55      -6.371 -10.001   9.224  1.00  0.00
ATOM    859  HA  ASN    55      -7.059 -10.767   8.866  1.00  0.00
ATOM    860  CB  ASN    55      -6.063 -10.270  10.703  1.00  0.00
ATOM    861  HB2 ASN    55      -5.296  -9.568  11.030  1.00  0.00
ATOM    862  HB3 ASN    55      -6.972 -10.111  11.284  1.00  0.00
ATOM    863  CG  ASN    55      -5.564 -11.691  10.955  1.00  0.00
ATOM    864  OD1 ASN    55      -5.882 -12.610  10.204  1.00  0.00
ATOM    865  ND2 ASN    55      -4.785 -11.875  12.013  1.00  0.00
ATOM    866 HD21 ASN    55      -4.431 -12.798  12.220  1.00  0.00
ATOM    867 HD22 ASN    55      -4.550 -11.092  12.606  1.00  0.00
ATOM    868  C   ASN    55      -7.126  -8.689   9.054  1.00  0.00
ATOM    869  O   ASN    55      -8.352  -8.679   8.944  1.00  0.00
ATOM    870  N   LEU    56      -6.377  -7.594   9.014  1.00  0.00
ATOM    871  H   LEU    56      -5.394  -7.667   9.232  1.00  0.00
ATOM    872  CA  LEU    56      -6.927  -6.274   8.739  1.00  0.00
ATOM    873  HA  LEU    56      -7.774  -6.074   9.395  1.00  0.00
ATOM    874  CB  LEU    56      -5.857  -5.209   8.984  1.00  0.00
ATOM    875  HB2 LEU    56      -5.409  -5.536   9.922  1.00  0.00
ATOM    876  HB3 LEU    56      -5.125  -5.297   8.181  1.00  0.00
ATOM    877  CG  LEU    56      -6.301  -3.751   9.111  1.00  0.00
ATOM    878  HG  LEU    56      -7.328  -3.711   9.474  1.00  0.00
ATOM    879  CD1 LEU    56      -5.396  -3.039  10.084  1.00  0.00
ATOM    880 HD11 LEU    56      -4.369  -3.078   9.721  1.00  0.00
ATOM    881 HD12 LEU    56      -5.708  -1.999  10.178  1.00  0.00
ATOM    882 HD13 LEU    56      -5.455  -3.525  11.058  1.00  0.00
ATOM    883  CD2 LEU    56      -6.312  -3.043   7.759  1.00  0.00
ATOM    884 HD21 LEU    56      -7.002  -3.553   7.087  1.00  0.00
ATOM    885 HD22 LEU    56      -6.633  -2.010   7.892  1.00  0.00
ATOM    886 HD23 LEU    56      -5.310  -3.060   7.331  1.00  0.00
ATOM    887  C   LEU    56      -7.481  -6.171   7.306  1.00  0.00
ATOM    888  O   LEU    56      -8.525  -5.552   7.089  1.00  0.00
ATOM    889  N   MET    57      -6.783  -6.776   6.344  1.00  0.00
ATOM    890  H   MET    57      -5.893  -7.199   6.564  1.00  0.00
ATOM    891  CA  MET    57      -7.215  -6.753   4.939  1.00  0.00
ATOM    892  HA  MET    57      -7.527  -5.742   4.677  1.00  0.00
ATOM    893  CB  MET    57      -6.087  -7.180   3.991  1.00  0.00
ATOM    894  HB2 MET    57      -5.816  -8.202   4.255  1.00  0.00
ATOM    895  HB3 MET    57      -6.494  -7.163   2.980  1.00  0.00
ATOM    896  CG  MET    57      -4.849  -6.294   4.055  1.00  0.00
ATOM    897  HG2 MET    57      -5.200  -5.264   4.002  1.00  0.00
ATOM    898  HG3 MET    57      -4.389  -6.471   5.027  1.00  0.00
ATOM    899  SD  MET    57      -3.621  -6.572   2.757  1.00  0.00
ATOM    900  CE  MET    57      -3.287  -8.319   2.934  1.00  0.00
ATOM    901  HE1 MET    57      -4.207  -8.883   2.781  1.00  0.00
ATOM    902  HE2 MET    57      -2.546  -8.625   2.195  1.00  0.00
ATOM    903  HE3 MET    57      -2.903  -8.517   3.935  1.00  0.00
ATOM    904  C   MET    57      -8.467  -7.599   4.705  1.00  0.00
ATOM    905  O   MET    57      -9.219  -7.343   3.768  1.00  0.00
ATOM    906  N   LYS    58      -8.683  -8.598   5.559  1.00  0.00
ATOM    907  H   LYS    58      -7.968  -8.827   6.234  1.00  0.00
ATOM    908  CA  LYS    58      -9.912  -9.400   5.548  1.00  0.00
ATOM    909  HA  LYS    58      -9.993  -9.933   4.601  1.00  0.00
ATOM    910  CB  LYS    58      -9.905 -10.424   6.689  1.00  0.00
ATOM    911  HB2 LYS    58      -9.736  -9.866   7.609  1.00  0.00
ATOM    912  HB3 LYS    58     -10.899 -10.871   6.713  1.00  0.00
ATOM    913  CG  LYS    58      -8.861 -11.519   6.561  1.00  0.00
ATOM    914  HG2 LYS    58      -9.089 -12.117   5.679  1.00  0.00
ATOM    915  HG3 LYS    58      -7.882 -11.054   6.442  1.00  0.00
ATOM    916  CD  LYS    58      -8.851 -12.411   7.789  1.00  0.00
ATOM    917  HD2 LYS    58      -8.614 -11.800   8.661  1.00  0.00
ATOM    918  HD3 LYS    58      -9.843 -12.846   7.911  1.00  0.00
ATOM    919  CE  LYS    58      -7.823 -13.524   7.655  1.00  0.00
ATOM    920  HE2 LYS    58      -7.978 -14.018   6.697  1.00  0.00
ATOM    921  HE3 LYS    58      -6.829 -13.075   7.676  1.00  0.00
ATOM    922  NZ  LYS    58      -7.939 -14.526   8.756  1.00  0.00
ATOM    923  HZ1 LYS    58      -8.859 -14.942   8.737  1.00  0.00
ATOM    924  HZ2 LYS    58      -7.241 -15.246   8.632  1.00  0.00
ATOM    925  HZ3 LYS    58      -7.794 -14.068   9.645  1.00  0.00
ATOM    926  C   LYS    58     -11.139  -8.506   5.694  1.00  0.00
ATOM    927  O   LYS    58     -12.158  -8.724   5.041  1.00  0.00
ATOM    928  N   THR    59     -11.027  -7.497   6.554  1.00  0.00
ATOM    929  H   THR    59     -10.194  -7.433   7.122  1.00  0.00
ATOM    930  CA  THR    59     -12.127  -6.573   6.828  1.00  0.00
ATOM    931  HA  THR    59     -13.068  -7.006   6.488  1.00  0.00
ATOM    932  CB  THR    59     -12.252  -6.238   8.360  1.00  0.00
ATOM    933  HB  THR    59     -13.078  -5.539   8.491  1.00  0.00
ATOM    934  CG2 THR    59     -12.508  -7.492   9.199  1.00  0.00
ATOM    935 HG21 THR    59     -11.682  -8.191   9.070  1.00  0.00
ATOM    936 HG22 THR    59     -12.588  -7.216  10.251  1.00  0.00
ATOM    937 HG23 THR    59     -13.437  -7.963   8.876  1.00  0.00
ATOM    938  OG1 THR    59     -11.052  -5.608   8.829  1.00  0.00
ATOM    939  HG1 THR    59     -11.139  -5.409   9.764  1.00  0.00
ATOM    940  C   THR    59     -12.083  -5.297   5.970  1.00  0.00
ATOM    941  O   THR    59     -13.039  -4.520   5.956  1.00  0.00
ATOM    942  N   LEU    60     -10.987  -5.094   5.245  1.00  0.00
ATOM    943  H   LEU    60     -10.214  -5.742   5.293  1.00  0.00
ATOM    944  CA  LEU    60     -10.822  -3.873   4.452  1.00  0.00
ATOM    945  HA  LEU    60     -11.694  -3.232   4.575  1.00  0.00
ATOM    946  CB  LEU    60      -9.578  -3.101   4.906  1.00  0.00
ATOM    947  HB2 LEU    60      -9.287  -3.602   5.829  1.00  0.00
ATOM    948  HB3 LEU    60      -8.804  -3.251   4.153  1.00  0.00
ATOM    949  CG  LEU    60      -9.749  -1.598   5.172  1.00  0.00
ATOM    950  HG  LEU    60     -10.224  -1.151   4.299  1.00  0.00
ATOM    951  CD1 LEU    60     -10.602  -1.328   6.410  1.00  0.00
ATOM    952 HD11 LEU    60     -10.127  -1.775   7.283  1.00  0.00
ATOM    953 HD12 LEU    60     -10.696  -0.252   6.559  1.00  0.00
ATOM    954 HD13 LEU    60     -11.592  -1.763   6.272  1.00  0.00
ATOM    955  CD2 LEU    60      -8.402  -0.930   5.328  1.00  0.00
ATOM    956 HD21 LEU    60      -7.821  -1.063   4.415  1.00  0.00
ATOM    957 HD22 LEU    60      -8.543   0.135   5.516  1.00  0.00
ATOM    958 HD23 LEU    60      -7.868  -1.378   6.166  1.00  0.00
ATOM    959  C   LEU    60     -10.788  -4.169   2.948  1.00  0.00
ATOM    960  O   LEU    60      -9.732  -4.465   2.381  1.00  0.00
ATOM    961  N   GLN    61     -11.954  -4.086   2.311  1.00  0.00
ATOM    962  H   GLN    61     -12.778  -3.777   2.807  1.00  0.00
ATOM    963  CA  GLN    61     -12.105  -4.536   0.929  1.00  0.00
ATOM    964  HA  GLN    61     -11.126  -4.627   0.458  1.00  0.00
ATOM    965  CB  GLN    61     -12.794  -5.904   0.893  1.00  0.00
ATOM    966  HB2 GLN    61     -13.757  -5.798   1.391  1.00  0.00
ATOM    967  HB3 GLN    61     -12.953  -6.161  -0.155  1.00  0.00
ATOM    968  CG  GLN    61     -11.990  -7.011   1.571  1.00  0.00
ATOM    969  HG2 GLN    61     -11.001  -7.055   1.115  1.00  0.00
ATOM    970  HG3 GLN    61     -11.892  -6.770   2.629  1.00  0.00
ATOM    971  CD  GLN    61     -12.642  -8.368   1.443  1.00  0.00
ATOM    972  OE1 GLN    61     -13.775  -8.569   1.880  1.00  0.00
ATOM    973  NE2 GLN    61     -11.927  -9.314   0.837  1.00  0.00
ATOM    974 HE21 GLN    61     -12.313 -10.240   0.724  1.00  0.00
ATOM    975 HE22 GLN    61     -11.002  -9.100   0.494  1.00  0.00
ATOM    976  C   GLN    61     -12.838  -3.532   0.036  1.00  0.00
ATOM    977  O   GLN    61     -14.058  -3.359   0.125  1.00  0.00
ATOM    978  N   HIE    62     -12.069  -2.880  -0.831  1.00  0.00
ATOM    979  H   HIE    62     -11.077  -3.070  -0.848  1.00  0.00
ATOM    980  CA  HIE    62     -12.594  -1.869  -1.735  1.00  0.00
ATOM    981  HA  HIE    62     -13.639  -2.078  -1.964  1.00  0.00
ATOM    982  CB  HIE    62     -12.503  -0.484  -1.084  1.00  0.00
ATOM    983  HB2 HIE    62     -13.044  -0.476  -0.138  1.00  0.00
ATOM    984  HB3 HIE    62     -11.457  -0.235  -0.905  1.00  0.00
ATOM    985  CG  HIE    62     -13.072   0.627  -1.912  1.00  0.00
ATOM    986  ND1 HIE    62     -12.292   1.424  -2.721  1.00  0.00
ATOM    987  CE1 HIE    62     -13.055   2.318  -3.324  1.00  0.00
ATOM    988  HE1 HIE    62     -12.623   3.044  -4.012  1.00  0.00
ATOM    989  NE2 HIE    62     -14.302   2.129  -2.933  1.00  0.00
ATOM    990  HE2 HIE    62     -15.105   2.666  -3.229  1.00  0.00
ATOM    991  CD2 HIE    62     -14.340   1.077  -2.052  1.00  0.00
ATOM    992  HD2 HIE    62     -15.289   0.765  -1.616  1.00  0.00
ATOM    993  C   HIE    62     -11.805  -1.907  -3.040  1.00  0.00
ATOM    994  O   HIE    62     -10.668  -2.386  -3.071  1.00  0.00
ATOM    995  N   ASP    63     -12.423  -1.403  -4.104  1.00  0.00
ATOM    996  H   ASP    63     -13.373  -1.079  -3.991  1.00  0.00
ATOM    997  CA  ASP    63     -11.836  -1.367  -5.437  1.00  0.00
ATOM    998  HA  ASP    63     -11.662  -2.380  -5.800  1.00  0.00
ATOM    999  CB  ASP    63     -12.794  -0.660  -6.400  1.00  0.00
ATOM   1000  HB2 ASP    63     -13.811  -0.964  -6.154  1.00  0.00
ATOM   1001  HB3 ASP    63     -12.686   0.412  -6.235  1.00  0.00
ATOM   1002  CG  ASP    63     -12.510  -0.978  -7.856  1.00  0.00
ATOM   1003  OD1 ASP    63     -11.743  -1.928  -8.140  1.00  0.00
ATOM   1004  OD2 ASP    63     -13.069  -0.275  -8.725  1.00  0.00
ATOM   1005  C   ASP    63     -10.449  -0.710  -5.494  1.00  0.00
ATOM   1006  O   ASP    63      -9.574  -1.165  -6.233  1.00  0.00
ATOM   1007  N   LYS    64     -10.247   0.351  -4.717  1.00  0.00
ATOM   1008  H   LYS    64     -11.001   0.714  -4.152  1.00  0.00
ATOM   1009  CA  LYS    64      -8.994   1.106  -4.769  1.00  0.00
ATOM   1010  HA  LYS    64      -8.457   0.866  -5.687  1.00  0.00
ATOM   1011  CB  LYS    64      -9.271   2.614  -4.745  1.00  0.00
ATOM   1012  HB2 LYS    64      -9.877   2.817  -3.862  1.00  0.00
ATOM   1013  HB3 LYS    64      -8.309   3.118  -4.648  1.00  0.00
ATOM   1014  CG  LYS    64      -9.993   3.130  -5.987  1.00  0.00
ATOM   1015  HG2 LYS    64     -10.863   2.498  -6.167  1.00  0.00
ATOM   1016  HG3 LYS    64     -10.320   4.151  -5.796  1.00  0.00
ATOM   1017  CD  LYS    64      -9.089   3.107  -7.210  1.00  0.00
ATOM   1018  HD2 LYS    64      -8.215   3.724  -7.000  1.00  0.00
ATOM   1019  HD3 LYS    64      -8.774   2.078  -7.383  1.00  0.00
ATOM   1020  CE  LYS    64      -9.795   3.636  -8.448  1.00  0.00
ATOM   1021  HE2 LYS    64     -10.457   4.448  -8.146  1.00  0.00
ATOM   1022  HE3 LYS    64      -9.042   4.018  -9.137  1.00  0.00
ATOM   1023  NZ  LYS    64     -10.587   2.579  -9.119  1.00  0.00
ATOM   1024  HZ1 LYS    64     -11.285   2.225  -8.481  1.00  0.00
ATOM   1025  HZ2 LYS    64     -11.041   2.964  -9.934  1.00  0.00
ATOM   1026  HZ3 LYS    64      -9.974   1.826  -9.399  1.00  0.00
ATOM   1027  C   LYS    64      -7.982   0.692  -3.695  1.00  0.00
ATOM   1028  O   LYS    64      -7.011   1.406  -3.421  1.00  0.00
ATOM   1029  N   LEU    65      -8.216  -0.471  -3.098  1.00  0.00
ATOM   1030  H   LEU    65      -9.083  -0.951  -3.296  1.00  0.00
ATOM   1031  CA  LEU    65      -7.285  -1.087  -2.165  1.00  0.00
ATOM   1032  HA  LEU    65      -6.400  -0.459  -2.061  1.00  0.00
ATOM   1033  CB  LEU    65      -7.930  -1.256  -0.787  1.00  0.00
ATOM   1034  HB2 LEU    65      -8.964  -1.479  -1.053  1.00  0.00
ATOM   1035  HB3 LEU    65      -7.462  -2.147  -0.369  1.00  0.00
ATOM   1036  CG  LEU    65      -7.901  -0.129   0.251  1.00  0.00
ATOM   1037  HG  LEU    65      -6.859   0.136   0.426  1.00  0.00
ATOM   1038  CD1 LEU    65      -8.674   1.112  -0.199  1.00  0.00
ATOM   1039 HD11 LEU    65      -9.717   0.847  -0.373  1.00  0.00
ATOM   1040 HD12 LEU    65      -8.618   1.876   0.577  1.00  0.00
ATOM   1041 HD13 LEU    65      -8.238   1.498  -1.120  1.00  0.00
ATOM   1042  CD2 LEU    65      -8.476  -0.645   1.550  1.00  0.00
ATOM   1043 HD21 LEU    65      -7.879  -1.486   1.903  1.00  0.00
ATOM   1044 HD22 LEU    65      -8.460   0.149   2.296  1.00  0.00
ATOM   1045 HD23 LEU    65      -9.503  -0.971   1.389  1.00  0.00
ATOM   1046  C   LEU    65      -6.880  -2.450  -2.705  1.00  0.00
ATOM   1047  O   LEU    65      -7.715  -3.186  -3.222  1.00  0.00
ATOM   1048  N   VAL    66      -5.598  -2.783  -2.587  1.00  0.00
ATOM   1049  H   VAL    66      -4.931  -2.109  -2.239  1.00  0.00
ATOM   1050  CA  VAL    66      -5.103  -4.090  -3.018  1.00  0.00
ATOM   1051  HA  VAL    66      -5.352  -4.279  -4.062  1.00  0.00
ATOM   1052  CB  VAL    66      -3.570  -4.196  -2.849  1.00  0.00
ATOM   1053  HB  VAL    66      -3.318  -3.957  -1.816  1.00  0.00
ATOM   1054  CG1 VAL    66      -3.075  -5.592  -3.181  1.00  0.00
ATOM   1055 HG11 VAL    66      -3.327  -5.831  -4.214  1.00  0.00
ATOM   1056 HG12 VAL    66      -1.993  -5.634  -3.052  1.00  0.00
ATOM   1057 HG13 VAL    66      -3.548  -6.313  -2.515  1.00  0.00
ATOM   1058  CG2 VAL    66      -2.878  -3.174  -3.734  1.00  0.00
ATOM   1059 HG21 VAL    66      -3.201  -2.171  -3.453  1.00  0.00
ATOM   1060 HG22 VAL    66      -1.798  -3.256  -3.608  1.00  0.00
ATOM   1061 HG23 VAL    66      -3.137  -3.360  -4.776  1.00  0.00
ATOM   1062  C   VAL    66      -5.832  -5.167  -2.223  1.00  0.00
ATOM   1063  O   VAL    66      -5.837  -5.148  -0.991  1.00  0.00
ATOM   1064  N   ARG    67      -6.470  -6.081  -2.944  1.00  0.00
ATOM   1065  H   ARG    67      -6.365  -6.076  -3.948  1.00  0.00
ATOM   1066  CA  ARG    67      -7.343  -7.085  -2.345  1.00  0.00
ATOM   1067  HA  ARG    67      -7.864  -6.660  -1.487  1.00  0.00
ATOM   1068  CB  ARG    67      -8.383  -7.560  -3.364  1.00  0.00
ATOM   1069  HB2 ARG    67      -7.842  -7.804  -4.278  1.00  0.00
ATOM   1070  HB3 ARG    67      -8.836  -8.464  -2.957  1.00  0.00
ATOM   1071  CG  ARG    67      -9.476  -6.540  -3.676  1.00  0.00
ATOM   1072  HG2 ARG    67      -9.121  -5.555  -3.373  1.00  0.00
ATOM   1073  HG3 ARG    67      -9.653  -6.547  -4.752  1.00  0.00
ATOM   1074  CD  ARG    67     -10.778  -6.858  -2.945  1.00  0.00
ATOM   1075  HD2 ARG    67     -10.554  -7.158  -1.922  1.00  0.00
ATOM   1076  HD3 ARG    67     -11.412  -5.972  -2.933  1.00  0.00
ATOM   1077  NE  ARG    67     -11.502  -7.944  -3.605  1.00  0.00
ATOM   1078  HE  ARG    67     -12.075  -7.691  -4.397  1.00  0.00
ATOM   1079  CZ  ARG    67     -11.453  -9.225  -3.239  1.00  0.00
ATOM   1080  NH1 ARG    67     -10.717  -9.602  -2.195  1.00  0.00
ATOM   1081 HH11 ARG    67     -10.192  -8.913  -1.676  1.00  0.00
ATOM   1082 HH12 ARG    67     -10.687 -10.576  -1.928  1.00  0.00
ATOM   1083  NH2 ARG    67     -12.147 -10.131  -3.917  1.00  0.00
ATOM   1084 HH21 ARG    67     -12.710  -9.846  -4.705  1.00  0.00
ATOM   1085 HH22 ARG    67     -12.110 -11.102  -3.640  1.00  0.00
ATOM   1086  C   ARG    67      -6.555  -8.280  -1.852  1.00  0.00
ATOM   1087  O   ARG    67      -5.633  -8.735  -2.519  1.00  0.00
ATOM   1088  N   LEU    68      -6.930  -8.785  -0.682  1.00  0.00
ATOM   1089  H   LEU    68      -7.589  -8.280  -0.108  1.00  0.00
ATOM   1090  CA  LEU    68      -6.407 -10.046  -0.185  1.00  0.00
ATOM   1091  HA  LEU    68      -5.346 -10.126  -0.421  1.00  0.00
ATOM   1092  CB  LEU    68      -6.579 -10.131   1.338  1.00  0.00
ATOM   1093  HB2 LEU    68      -5.963  -9.304   1.692  1.00  0.00
ATOM   1094  HB3 LEU    68      -7.626  -9.924   1.558  1.00  0.00
ATOM   1095  CG  LEU    68      -6.155 -11.423   2.046  1.00  0.00
ATOM   1096  HG  LEU    68      -6.505 -12.270   1.456  1.00  0.00
ATOM   1097  CD1 LEU    68      -4.640 -11.506   2.206  1.00  0.00
ATOM   1098 HD11 LEU    68      -4.290 -10.660   2.796  1.00  0.00
ATOM   1099 HD12 LEU    68      -4.378 -12.435   2.711  1.00  0.00
ATOM   1100 HD13 LEU    68      -4.169 -11.482   1.223  1.00  0.00
ATOM   1101  CD2 LEU    68      -6.830 -11.539   3.392  1.00  0.00
ATOM   1102 HD21 LEU    68      -7.911 -11.550   3.257  1.00  0.00
ATOM   1103 HD22 LEU    68      -6.515 -12.463   3.878  1.00  0.00
ATOM   1104 HD23 LEU    68      -6.550 -10.689   4.014  1.00  0.00
ATOM   1105  C   LEU    68      -7.157 -11.189  -0.860  1.00  0.00
ATOM   1106  O   LEU    68      -8.381 -11.125  -1.014  1.00  0.00
ATOM   1107  N   TYR    69      -6.424 -12.226  -1.261  1.00  0.00
ATOM   1108  H   TYR    69      -5.416 -12.177  -1.221  1.00  0.00
ATOM   1109  CA  TYR    69      -7.039 -13.414  -1.857  1.00  0.00
ATOM   1110  HA  TYR    69      -8.094 -13.218  -2.044  1.00  0.00
ATOM   1111  CB  TYR    69      -6.368 -13.788  -3.185  1.00  0.00
ATOM   1112  HB2 TYR    69      -5.296 -13.758  -2.987  1.00  0.00
ATOM   1113  HB3 TYR    69      -6.662 -14.808  -3.433  1.00  0.00
ATOM   1114  CG  TYR    69      -6.693 -12.872  -4.349  1.00  0.00
ATOM   1115  CD1 TYR    69      -7.807 -12.026  -4.318  1.00  0.00
ATOM   1116  HD1 TYR    69      -8.445 -12.030  -3.434  1.00  0.00
ATOM   1117  CE1 TYR    69      -8.109 -11.189  -5.390  1.00  0.00
ATOM   1118  HE1 TYR    69      -8.971 -10.523  -5.349  1.00  0.00
ATOM   1119  CZ  TYR    69      -7.303 -11.209  -6.515  1.00  0.00
ATOM   1120  OH  TYR    69      -7.602 -10.384  -7.575  1.00  0.00
ATOM   1121  HH  TYR    69      -8.383  -9.846  -7.424  1.00  0.00
ATOM   1122  CE2 TYR    69      -6.199 -12.051  -6.579  1.00  0.00
ATOM   1123  HE2 TYR    69      -5.569 -12.068  -7.469  1.00  0.00
ATOM   1124  CD2 TYR    69      -5.901 -12.874  -5.499  1.00  0.00
ATOM   1125  HD2 TYR    69      -5.037 -13.537  -5.542  1.00  0.00
ATOM   1126  C   TYR    69      -7.043 -14.613  -0.916  1.00  0.00
ATOM   1127  O   TYR    69      -8.024 -15.367  -0.872  1.00  0.00
ATOM   1128  N   ALA    70      -5.948 -14.785  -0.171  1.00  0.00
ATOM   1129  H   ALA    70      -5.182 -14.132  -0.262  1.00  0.00
ATOM   1130  CA  ALA    70      -5.777 -15.938   0.724  1.00  0.00
ATOM   1131  HA  ALA    70      -6.610 -15.928   1.426  1.00  0.00
ATOM   1132  CB  ALA    70      -5.826 -17.249  -0.077  1.00  0.00
ATOM   1133  HB1 ALA    70      -4.992 -17.278  -0.778  1.00  0.00
ATOM   1134  HB2 ALA    70      -5.756 -18.096   0.605  1.00  0.00
ATOM   1135  HB3 ALA    70      -6.765 -17.303  -0.628  1.00  0.00
ATOM   1136  C   ALA    70      -4.485 -15.869   1.541  1.00  0.00
ATOM   1137  O   ALA    70      -3.656 -14.979   1.327  1.00  0.00
ATOM   1138  N   VAL    71      -4.332 -16.808   2.479  1.00  0.00
ATOM   1139  H   VAL    71      -5.129 -17.379   2.724  1.00  0.00
ATOM   1140  CA  VAL    71      -3.081 -17.002   3.224  1.00  0.00
ATOM   1141  HA  VAL    71      -2.229 -16.543   2.722  1.00  0.00
ATOM   1142  CB  VAL    71      -3.158 -16.451   4.677  1.00  0.00
ATOM   1143  HB  VAL    71      -2.268 -16.770   5.221  1.00  0.00
ATOM   1144  CG1 VAL    71      -3.236 -14.932   4.681  1.00  0.00
ATOM   1145 HG11 VAL    71      -4.125 -14.613   4.138  1.00  0.00
ATOM   1146 HG12 VAL    71      -3.289 -14.573   5.708  1.00  0.00
ATOM   1147 HG13 VAL    71      -2.349 -14.522   4.198  1.00  0.00
ATOM   1148  CG2 VAL    71      -4.330 -17.062   5.439  1.00  0.00
ATOM   1149 HG21 VAL    71      -4.209 -18.145   5.484  1.00  0.00
ATOM   1150 HG22 VAL    71      -4.358 -16.658   6.450  1.00  0.00
ATOM   1151 HG23 VAL    71      -5.262 -16.822   4.926  1.00  0.00
ATOM   1152  C   VAL    71      -2.658 -18.482   3.269  1.00  0.00
ATOM   1153  O   VAL    71      -3.485 -19.380   3.073  1.00  0.00
ATOM   1154  N   VAL    72      -1.370 -18.721   3.518  1.00  0.00
ATOM   1155  H   VAL    72      -0.716 -17.952   3.477  1.00  0.00
ATOM   1156  CA  VAL    72      -0.850 -20.062   3.823  1.00  0.00
ATOM   1157  HA  VAL    72      -1.652 -20.793   3.915  1.00  0.00
ATOM   1158  CB  VAL    72       0.161 -20.564   2.744  1.00  0.00
ATOM   1159  HB  VAL    72       0.917 -19.793   2.593  1.00  0.00
ATOM   1160  CG1 VAL    72       0.842 -21.871   3.177  1.00  0.00
ATOM   1161 HG11 VAL    72       0.086 -22.642   3.327  1.00  0.00
ATOM   1162 HG12 VAL    72       1.539 -22.192   2.402  1.00  0.00
ATOM   1163 HG13 VAL    72       1.384 -21.708   4.108  1.00  0.00
ATOM   1164  CG2 VAL    72      -0.532 -20.742   1.401  1.00  0.00
ATOM   1165 HG21 VAL    72      -0.948 -19.788   1.077  1.00  0.00
ATOM   1166 HG22 VAL    72       0.190 -21.092   0.663  1.00  0.00
ATOM   1167 HG23 VAL    72      -1.334 -21.473   1.499  1.00  0.00
ATOM   1168  C   VAL    72      -0.174 -19.976   5.184  1.00  0.00
ATOM   1169  O   VAL    72       0.900 -19.387   5.306  1.00  0.00
ATOM   1170  N   THR    73      -0.808 -20.546   6.208  1.00  0.00
ATOM   1171  H   THR    73      -1.643 -21.088   6.040  1.00  0.00
ATOM   1172  CA  THR    73      -0.349 -20.381   7.601  1.00  0.00
ATOM   1173  HA  THR    73       0.681 -20.027   7.615  1.00  0.00
ATOM   1174  CB  THR    73      -1.234 -19.364   8.374  1.00  0.00
ATOM   1175  HB  THR    73      -0.799 -19.208   9.361  1.00  0.00
ATOM   1176  CG2 THR    73      -1.322 -18.041   7.646  1.00  0.00
ATOM   1177 HG21 THR    73      -1.757 -18.197   6.659  1.00  0.00
ATOM   1178 HG22 THR    73      -1.948 -17.353   8.214  1.00  0.00
ATOM   1179 HG23 THR    73      -0.323 -17.617   7.539  1.00  0.00
ATOM   1180  OG1 THR    73      -2.554 -19.899   8.534  1.00  0.00
ATOM   1181  HG1 THR    73      -3.098 -19.269   9.012  1.00  0.00
ATOM   1182  C   THR    73      -0.339 -21.691   8.396  1.00  0.00
ATOM   1183  O   THR    73      -0.637 -21.703   9.592  1.00  0.00
ATOM   1184  N   LYS    74       0.006 -22.789   7.734  1.00  0.00
ATOM   1185  H   LYS    74       0.304 -22.728   6.771  1.00  0.00
ATOM   1186  CA  LYS    74      -0.106 -24.110   8.340  1.00  0.00
ATOM   1187  HA  LYS    74      -0.659 -24.049   9.278  1.00  0.00
ATOM   1188  CB  LYS    74      -0.856 -25.050   7.389  1.00  0.00
ATOM   1189  HB2 LYS    74      -1.484 -24.421   6.758  1.00  0.00
ATOM   1190  HB3 LYS    74      -0.101 -25.541   6.775  1.00  0.00
ATOM   1191  CG  LYS    74      -1.715 -26.101   8.072  1.00  0.00
ATOM   1192  HG2 LYS    74      -1.783 -25.852   9.131  1.00  0.00
ATOM   1193  HG3 LYS    74      -2.710 -26.070   7.628  1.00  0.00
ATOM   1194  CD  LYS    74      -1.137 -27.497   7.917  1.00  0.00
ATOM   1195  HD2 LYS    74      -0.765 -27.614   6.899  1.00  0.00
ATOM   1196  HD3 LYS    74      -0.312 -27.618   8.620  1.00  0.00
ATOM   1197  CE  LYS    74      -2.200 -28.554   8.195  1.00  0.00
ATOM   1198  HE2 LYS    74      -2.360 -28.592   9.272  1.00  0.00
ATOM   1199  HE3 LYS    74      -3.120 -28.240   7.702  1.00  0.00
ATOM   1200  NZ  LYS    74      -1.810 -29.904   7.704  1.00  0.00
ATOM   1201  HZ1 LYS    74      -0.957 -30.195   8.161  1.00  0.00
ATOM   1202  HZ2 LYS    74      -2.546 -30.563   7.912  1.00  0.00
ATOM   1203  HZ3 LYS    74      -1.662 -29.869   6.705  1.00  0.00
ATOM   1204  C   LYS    74       1.264 -24.673   8.704  1.00  0.00
ATOM   1205  O   LYS    74       1.393 -25.433   9.662  1.00  0.00
ATOM   1206  N   GLU    75       2.281 -24.297   7.935  1.00  0.00
ATOM   1207  H   GLU    75       2.109 -23.744   7.108  1.00  0.00
ATOM   1208  CA  GLU    75       3.650 -24.707   8.220  1.00  0.00
ATOM   1209  HA  GLU    75       3.763 -24.901   9.287  1.00  0.00
ATOM   1210  CB  GLU    75       3.998 -25.984   7.452  1.00  0.00
ATOM   1211  HB2 GLU    75       5.038 -26.222   7.677  1.00  0.00
ATOM   1212  HB3 GLU    75       3.354 -26.776   7.835  1.00  0.00
ATOM   1213  CG  GLU    75       3.820 -25.871   5.947  1.00  0.00
ATOM   1214  HG2 GLU    75       4.144 -24.875   5.646  1.00  0.00
ATOM   1215  HG3 GLU    75       4.459 -26.618   5.476  1.00  0.00
ATOM   1216  CD  GLU    75       2.384 -26.088   5.511  1.00  0.00
ATOM   1217  OE1 GLU    75       1.714 -26.969   6.088  1.00  0.00
ATOM   1218  OE2 GLU    75       1.927 -25.378   4.592  1.00  0.00
ATOM   1219  C   GLU    75       4.640 -23.600   7.872  1.00  0.00
ATOM   1220  O   GLU    75       4.253 -22.539   7.384  1.00  0.00
ATOM   1221  N   GLU    76       5.919 -23.856   8.128  1.00  0.00
ATOM   1222  H   GLU    76       6.269 -24.801   8.053  1.00  0.00
ATOM   1223  CA  GLU    76       6.835 -22.813   8.575  1.00  0.00
ATOM   1224  HA  GLU    76       6.603 -22.534   9.603  1.00  0.00
ATOM   1225  CB  GLU    76       8.281 -23.308   8.517  1.00  0.00
ATOM   1226  HB2 GLU    76       8.392 -24.066   9.292  1.00  0.00
ATOM   1227  HB3 GLU    76       8.424 -23.766   7.538  1.00  0.00
ATOM   1228  CG  GLU    76       9.319 -22.218   8.722  1.00  0.00
ATOM   1229  HG2 GLU    76      10.304 -22.665   8.589  1.00  0.00
ATOM   1230  HG3 GLU    76       9.160 -21.456   7.959  1.00  0.00
ATOM   1231  CD  GLU    76       9.235 -21.582  10.096  1.00  0.00
ATOM   1232  OE1 GLU    76       8.210 -20.932  10.390  1.00  0.00
ATOM   1233  OE2 GLU    76      10.194 -21.733  10.881  1.00  0.00
ATOM   1234  C   GLU    76       6.680 -21.548   7.737  1.00  0.00
ATOM   1235  O   GLU    76       6.393 -20.473   8.265  1.00  0.00
ATOM   1236  N   PRO    77       6.873 -21.683   6.428  1.00  0.00
ATOM   1237  CD  PRO    77       7.559 -22.868   5.885  1.00  0.00
ATOM   1238  HD2 PRO    77       6.820 -23.613   5.590  1.00  0.00
ATOM   1239  HD3 PRO    77       8.214 -23.290   6.648  1.00  0.00
ATOM   1240  CG  PRO    77       8.323 -22.317   4.715  1.00  0.00
ATOM   1241  HG2 PRO    77       8.385 -23.073   3.932  1.00  0.00
ATOM   1242  HG3 PRO    77       9.328 -22.040   5.033  1.00  0.00
ATOM   1243  CB  PRO    77       7.564 -21.124   4.257  1.00  0.00
ATOM   1244  HB2 PRO    77       6.751 -21.462   3.614  1.00  0.00
ATOM   1245  HB3 PRO    77       8.158 -20.378   3.729  1.00  0.00
ATOM   1246  CA  PRO    77       6.993 -20.521   5.544  1.00  0.00
ATOM   1247  HA  PRO    77       7.648 -19.792   6.022  1.00  0.00
ATOM   1248  C   PRO    77       5.638 -19.879   5.264  1.00  0.00
ATOM   1249  O   PRO    77       4.846 -20.421   4.494  1.00  0.00
ATOM   1250  N   ILE    78       5.381 -18.734   5.889  1.00  0.00
ATOM   1251  H   ILE    78       6.108 -18.273   6.417  1.00  0.00
ATOM   1252  CA  ILE    78       4.053 -18.135   5.875  1.00  0.00
ATOM   1253  HA  ILE    78       3.285 -18.904   5.785  1.00  0.00
ATOM   1254  CB  ILE    78       3.796 -17.298   7.143  1.00  0.00
ATOM   1255  HB  ILE    78       4.349 -16.362   7.067  1.00  0.00
ATOM   1256  CG2 ILE    78       2.313 -16.999   7.294  1.00  0.00
ATOM   1257 HG21 ILE    78       1.759 -17.935   7.370  1.00  0.00
ATOM   1258 HG22 ILE    78       2.151 -16.407   8.195  1.00  0.00
ATOM   1259 HG23 ILE    78       1.964 -16.441   6.426  1.00  0.00
ATOM   1260  CG1 ILE    78       4.330 -18.027   8.379  1.00  0.00
ATOM   1261 HG12 ILE    78       5.329 -18.387   8.136  1.00  0.00
ATOM   1262 HG13 ILE    78       4.393 -17.295   9.184  1.00  0.00
ATOM   1263  CD1 ILE    78       3.469 -19.190   8.822  1.00  0.00
ATOM   1264 HD11 ILE    78       3.405 -19.922   8.017  1.00  0.00
ATOM   1265 HD12 ILE    78       3.912 -19.655   9.702  1.00  0.00
ATOM   1266 HD13 ILE    78       2.469 -18.830   9.066  1.00  0.00
ATOM   1267  C   ILE    78       3.858 -17.252   4.647  1.00  0.00
ATOM   1268  O   ILE    78       4.706 -16.419   4.329  1.00  0.00
ATOM   1269  N   TYR    79       2.735 -17.441   3.962  1.00  0.00
ATOM   1270  H   TYR    79       2.078 -18.150   4.253  1.00  0.00
ATOM   1271  CA  TYR    79       2.414 -16.638   2.764  1.00  0.00
ATOM   1272  HA  TYR    79       3.263 -16.002   2.516  1.00  0.00
ATOM   1273  CB  TYR    79       2.105 -17.534   1.558  1.00  0.00
ATOM   1274  HB2 TYR    79       1.328 -18.204   1.926  1.00  0.00
ATOM   1275  HB3 TYR    79       1.692 -16.892   0.780  1.00  0.00
ATOM   1276  CG  TYR    79       3.245 -18.349   0.987  1.00  0.00
ATOM   1277  CD1 TYR    79       4.577 -18.024   1.247  1.00  0.00
ATOM   1278  HD1 TYR    79       4.798 -17.169   1.886  1.00  0.00
ATOM   1279  CE1 TYR    79       5.616 -18.774   0.703  1.00  0.00
ATOM   1280  HE1 TYR    79       6.653 -18.519   0.923  1.00  0.00
ATOM   1281  CZ  TYR    79       5.328 -19.848  -0.125  1.00  0.00
ATOM   1282  OH  TYR    79       6.355 -20.590  -0.665  1.00  0.00
ATOM   1283  HH  TYR    79       7.223 -20.276  -0.402  1.00  0.00
ATOM   1284  CE2 TYR    79       4.015 -20.180  -0.407  1.00  0.00
ATOM   1285  HE2 TYR    79       3.785 -21.025  -1.056  1.00  0.00
ATOM   1286  CD2 TYR    79       2.985 -19.427   0.143  1.00  0.00
ATOM   1287  HD2 TYR    79       1.948 -19.675  -0.083  1.00  0.00
ATOM   1288  C   TYR    79       1.198 -15.723   2.954  1.00  0.00
ATOM   1289  O   TYR    79       0.199 -16.122   3.568  1.00  0.00
ATOM   1290  N   ILE    80       1.280 -14.509   2.407  1.00  0.00
ATOM   1291  H   ILE    80       2.185 -14.138   2.156  1.00  0.00
ATOM   1292  CA  ILE    80       0.098 -13.663   2.200  1.00  0.00
ATOM   1293  HA  ILE    80      -0.779 -14.197   2.566  1.00  0.00
ATOM   1294  CB  ILE    80       0.199 -12.289   2.907  1.00  0.00
ATOM   1295  HB  ILE    80       1.117 -11.794   2.590  1.00  0.00
ATOM   1296  CG2 ILE    80      -0.998 -11.413   2.553  1.00  0.00
ATOM   1297 HG21 ILE    80      -1.916 -11.907   2.871  1.00  0.00
ATOM   1298 HG22 ILE    80      -0.908 -10.452   3.060  1.00  0.00
ATOM   1299 HG23 ILE    80      -1.026 -11.254   1.475  1.00  0.00
ATOM   1300  CG1 ILE    80       0.264 -12.454   4.426  1.00  0.00
ATOM   1301 HG12 ILE    80      -0.713 -12.805   4.758  1.00  0.00
ATOM   1302 HG13 ILE    80       1.015 -13.214   4.640  1.00  0.00
ATOM   1303  CD1 ILE    80       0.620 -11.164   5.164  1.00  0.00
ATOM   1304 HD11 ILE    80      -0.132 -10.403   4.951  1.00  0.00
ATOM   1305 HD12 ILE    80       0.648 -11.355   6.237  1.00  0.00
ATOM   1306 HD13 ILE    80       1.596 -10.812   4.833  1.00  0.00
ATOM   1307  C   ILE    80      -0.109 -13.457   0.692  1.00  0.00
ATOM   1308  O   ILE    80       0.758 -12.905   0.007  1.00  0.00
ATOM   1309  N   ILE    81      -1.264 -13.893   0.197  1.00  0.00
ATOM   1310  H   ILE    81      -1.945 -14.301   0.821  1.00  0.00
ATOM   1311  CA  ILE    81      -1.562 -13.870  -1.236  1.00  0.00
ATOM   1312  HA  ILE    81      -0.680 -13.580  -1.807  1.00  0.00
ATOM   1313  CB  ILE    81      -2.068 -15.252  -1.730  1.00  0.00
ATOM   1314  HB  ILE    81      -2.990 -15.496  -1.202  1.00  0.00
ATOM   1315  CG2 ILE    81      -2.330 -15.233  -3.222  1.00  0.00
ATOM   1316 HG21 ILE    81      -1.408 -14.989  -3.751  1.00  0.00
ATOM   1317 HG22 ILE    81      -2.683 -16.213  -3.542  1.00  0.00
ATOM   1318 HG23 ILE    81      -3.087 -14.482  -3.449  1.00  0.00
ATOM   1319  CG1 ILE    81      -1.064 -16.363  -1.391  1.00  0.00
ATOM   1320 HG12 ILE    81      -1.124 -17.100  -2.192  1.00  0.00
ATOM   1321 HG13 ILE    81      -0.074 -15.907  -1.391  1.00  0.00
ATOM   1322  CD1 ILE    81      -1.307 -17.050  -0.050  1.00  0.00
ATOM   1323 HD11 ILE    81      -2.296 -17.507  -0.049  1.00  0.00
ATOM   1324 HD12 ILE    81      -0.551 -17.820   0.106  1.00  0.00
ATOM   1325 HD13 ILE    81      -1.246 -16.314   0.752  1.00  0.00
ATOM   1326  C   ILE    81      -2.586 -12.781  -1.572  1.00  0.00
ATOM   1327  O   ILE    81      -3.678 -12.740  -0.995  1.00  0.00
ATOM   1328  N   THR    82      -2.225 -11.899  -2.500  1.00  0.00
ATOM   1329  H   THR    82      -1.316 -11.955  -2.937  1.00  0.00
ATOM   1330  CA  THR    82      -3.111 -10.808  -2.887  1.00  0.00
ATOM   1331  HA  THR    82      -4.133 -10.999  -2.561  1.00  0.00
ATOM   1332  CB  THR    82      -2.653  -9.435  -2.311  1.00  0.00
ATOM   1333  HB  THR    82      -3.409  -8.691  -2.563  1.00  0.00
ATOM   1334  CG2 THR    82      -2.470  -9.481  -0.798  1.00  0.00
ATOM   1335 HG21 THR    82      -1.713 -10.224  -0.545  1.00  0.00
ATOM   1336 HG22 THR    82      -2.150  -8.502  -0.440  1.00  0.00
ATOM   1337 HG23 THR    82      -3.414  -9.749  -0.325  1.00  0.00
ATOM   1338  OG1 THR    82      -1.438  -9.026  -2.948  1.00  0.00
ATOM   1339  HG1 THR    82      -1.158  -8.180  -2.591  1.00  0.00
ATOM   1340  C   THR    82      -3.244 -10.631  -4.395  1.00  0.00
ATOM   1341  O   THR    82      -2.498 -11.221  -5.189  1.00  0.00
ATOM   1342  N   GLU    83      -4.222  -9.805  -4.757  1.00  0.00
ATOM   1343  H   GLU    83      -4.915  -9.583  -4.056  1.00  0.00
ATOM   1344  CA  GLU    83      -4.370  -9.221  -6.084  1.00  0.00
ATOM   1345  HA  GLU    83      -4.746  -9.954  -6.798  1.00  0.00
ATOM   1346  CB  GLU    83      -5.381  -8.081  -5.977  1.00  0.00
ATOM   1347  HB2 GLU    83      -6.327  -8.552  -5.710  1.00  0.00
ATOM   1348  HB3 GLU    83      -5.037  -7.462  -5.148  1.00  0.00
ATOM   1349  CG  GLU    83      -5.577  -7.220  -7.201  1.00  0.00
ATOM   1350  HG2 GLU    83      -4.594  -6.966  -7.597  1.00  0.00
ATOM   1351  HG3 GLU    83      -6.131  -7.793  -7.944  1.00  0.00
ATOM   1352  CD  GLU    83      -6.336  -5.946  -6.875  1.00  0.00
ATOM   1353  OE1 GLU    83      -6.798  -5.781  -5.721  1.00  0.00
ATOM   1354  OE2 GLU    83      -6.475  -5.109  -7.785  1.00  0.00
ATOM   1355  C   GLU    83      -3.028  -8.704  -6.598  1.00  0.00
ATOM   1356  O   GLU    83      -2.293  -8.044  -5.862  1.00  0.00
ATOM   1357  N   PHE    84      -2.709  -9.025  -7.853  1.00  0.00
ATOM   1358  H   PHE    84      -3.327  -9.616  -8.392  1.00  0.00
ATOM   1359  CA  PHE    84      -1.433  -8.629  -8.449  1.00  0.00
ATOM   1360  HA  PHE    84      -0.714  -8.419  -7.658  1.00  0.00
ATOM   1361  CB  PHE    84      -0.866  -9.739  -9.344  1.00  0.00
ATOM   1362  HB2 PHE    84      -0.711 -10.646  -8.760  1.00  0.00
ATOM   1363  HB3 PHE    84      -1.551  -9.949 -10.166  1.00  0.00
ATOM   1364  CG  PHE    84       0.464  -9.396  -9.968  1.00  0.00
ATOM   1365  CD1 PHE    84       1.611  -9.290  -9.188  1.00  0.00
ATOM   1366  HD1 PHE    84       1.541  -9.465  -8.115  1.00  0.00
ATOM   1367  CE1 PHE    84       2.841  -8.964  -9.764  1.00  0.00
ATOM   1368  HE1 PHE    84       3.731  -8.882  -9.140  1.00  0.00
ATOM   1369  CZ  PHE    84       2.930  -8.744 -11.134  1.00  0.00
ATOM   1370  HZ  PHE    84       3.886  -8.489 -11.591  1.00  0.00
ATOM   1371  CE2 PHE    84       1.792  -8.852 -11.921  1.00  0.00
ATOM   1372  HE2 PHE    84       1.854  -8.685 -12.996  1.00  0.00
ATOM   1373  CD2 PHE    84       0.567  -9.174 -11.335  1.00  0.00
ATOM   1374  HD2 PHE    84      -0.328  -9.256 -11.952  1.00  0.00
ATOM   1375  C   PHE    84      -1.533  -7.316  -9.221  1.00  0.00
ATOM   1376  O   PHE    84      -2.444  -7.119 -10.031  1.00  0.00
ATOM   1377  N   MET    85      -0.576  -6.431  -8.957  1.00  0.00
ATOM   1378  H   MET    85       0.122  -6.664  -8.265  1.00  0.00
ATOM   1379  CA  MET    85      -0.502  -5.129  -9.600  1.00  0.00
ATOM   1380  HA  MET    85      -1.390  -4.960 -10.209  1.00  0.00
ATOM   1381  CB  MET    85      -0.421  -4.035  -8.542  1.00  0.00
ATOM   1382  HB2 MET    85       0.537  -4.147  -8.033  1.00  0.00
ATOM   1383  HB3 MET    85      -0.445  -3.078  -9.063  1.00  0.00
ATOM   1384  CG  MET    85      -1.552  -4.083  -7.514  1.00  0.00
ATOM   1385  HG2 MET    85      -1.577  -5.086  -7.087  1.00  0.00
ATOM   1386  HG3 MET    85      -1.326  -3.360  -6.730  1.00  0.00
ATOM   1387  SD  MET    85      -3.165  -3.701  -8.227  1.00  0.00
ATOM   1388  CE  MET    85      -2.965  -1.983  -8.673  1.00  0.00
ATOM   1389  HE1 MET    85      -2.147  -1.885  -9.386  1.00  0.00
ATOM   1390  HE2 MET    85      -3.886  -1.615  -9.125  1.00  0.00
ATOM   1391  HE3 MET    85      -2.741  -1.399  -7.781  1.00  0.00
ATOM   1392  C   MET    85       0.723  -5.103 -10.500  1.00  0.00
ATOM   1393  O   MET    85       1.857  -5.141 -10.017  1.00  0.00
ATOM   1394  N   ALA    86       0.483  -5.037 -11.808  1.00  0.00
ATOM   1395  H   ALA    86      -0.467  -4.917 -12.127  1.00  0.00
ATOM   1396  CA  ALA    86       1.529  -5.272 -12.810  1.00  0.00
ATOM   1397  HA  ALA    86       1.950  -6.237 -12.526  1.00  0.00
ATOM   1398  CB  ALA    86       0.917  -5.397 -14.208  1.00  0.00
ATOM   1399  HB1 ALA    86       0.500  -4.436 -14.509  1.00  0.00
ATOM   1400  HB2 ALA    86       1.688  -5.696 -14.917  1.00  0.00
ATOM   1401  HB3 ALA    86       0.126  -6.147 -14.193  1.00  0.00
ATOM   1402  C   ALA    86       2.677  -4.259 -12.809  1.00  0.00
ATOM   1403  O   ALA    86       3.831  -4.642 -12.958  1.00  0.00
ATOM   1404  N   LYS    87       2.362  -2.980 -12.628  1.00  0.00
ATOM   1405  H   LYS    87       1.401  -2.718 -12.460  1.00  0.00
ATOM   1406  CA  LYS    87       3.356  -1.913 -12.789  1.00  0.00
ATOM   1407  HA  LYS    87       4.101  -2.214 -13.525  1.00  0.00
ATOM   1408  CB  LYS    87       2.689  -0.612 -13.268  1.00  0.00
ATOM   1409  HB2 LYS    87       2.045  -0.279 -12.455  1.00  0.00
ATOM   1410  HB3 LYS    87       3.493   0.110 -13.413  1.00  0.00
ATOM   1411  CG  LYS    87       1.871  -0.725 -14.552  1.00  0.00
ATOM   1412  HG2 LYS    87       1.310  -1.659 -14.516  1.00  0.00
ATOM   1413  HG3 LYS    87       1.176   0.114 -14.588  1.00  0.00
ATOM   1414  CD  LYS    87       2.744  -0.709 -15.783  1.00  0.00
ATOM   1415  HD2 LYS    87       3.542   0.020 -15.639  1.00  0.00
ATOM   1416  HD3 LYS    87       3.178  -1.700 -15.920  1.00  0.00
ATOM   1417  CE  LYS    87       1.936  -0.338 -17.011  1.00  0.00
ATOM   1418  HE2 LYS    87       1.132  -1.064 -17.132  1.00  0.00
ATOM   1419  HE3 LYS    87       1.510   0.654 -16.862  1.00  0.00
ATOM   1420  NZ  LYS    87       2.786  -0.334 -18.231  1.00  0.00
ATOM   1421  HZ1 LYS    87       3.180  -1.253 -18.369  1.00  0.00
ATOM   1422  HZ2 LYS    87       2.224  -0.084 -19.032  1.00  0.00
ATOM   1423  HZ3 LYS    87       3.531   0.339 -18.119  1.00  0.00
ATOM   1424  C   LYS    87       4.222  -1.633 -11.549  1.00  0.00
ATOM   1425  O   LYS    87       5.069  -0.737 -11.575  1.00  0.00
ATOM   1426  N   GLY    88       4.020  -2.391 -10.474  1.00  0.00
ATOM   1427  H   GLY    88       3.336  -3.134 -10.494  1.00  0.00
ATOM   1428  CA  GLY    88       4.775  -2.175  -9.237  1.00  0.00
ATOM   1429  HA2 GLY    88       4.645  -3.043  -8.591  1.00  0.00
ATOM   1430  HA3 GLY    88       5.831  -2.063  -9.486  1.00  0.00
ATOM   1431  C   GLY    88       4.310  -0.936  -8.498  1.00  0.00
ATOM   1432  O   GLY    88       3.183  -0.473  -8.703  1.00  0.00
ATOM   1433  N   SER    89       5.170  -0.395  -7.635  1.00  0.00
ATOM   1434  H   SER    89       6.073  -0.820  -7.484  1.00  0.00
ATOM   1435  CA  SER    89       4.800   0.766  -6.815  1.00  0.00
ATOM   1436  HA  SER    89       3.808   0.609  -6.392  1.00  0.00
ATOM   1437  CB  SER    89       5.796   0.975  -5.666  1.00  0.00
ATOM   1438  HB2 SER    89       5.328   1.608  -4.913  1.00  0.00
ATOM   1439  HB3 SER    89       6.030   0.004  -5.229  1.00  0.00
ATOM   1440  OG  SER    89       6.990   1.587  -6.123  1.00  0.00
ATOM   1441  HG  SER    89       7.592   1.705  -5.385  1.00  0.00
ATOM   1442  C   SER    89       4.671   2.031  -7.656  1.00  0.00
ATOM   1443  O   SER    89       5.316   2.153  -8.703  1.00  0.00
ATOM   1444  N   LEU    90       3.827   2.958  -7.197  1.00  0.00
ATOM   1445  H   LEU    90       3.265   2.747  -6.385  1.00  0.00
ATOM   1446  CA  LEU    90       3.614   4.241  -7.875  1.00  0.00
ATOM   1447  HA  LEU    90       3.371   4.064  -8.923  1.00  0.00
ATOM   1448  CB  LEU    90       2.459   5.022  -7.229  1.00  0.00
ATOM   1449  HB2 LEU    90       1.599   4.413  -7.508  1.00  0.00
ATOM   1450  HB3 LEU    90       2.583   4.998  -6.146  1.00  0.00
ATOM   1451  CG  LEU    90       2.230   6.475  -7.687  1.00  0.00
ATOM   1452  HG  LEU    90       3.169   7.018  -7.577  1.00  0.00
ATOM   1453  CD1 LEU    90       1.761   6.556  -9.144  1.00  0.00
ATOM   1454 HD11 LEU    90       0.822   6.014  -9.255  1.00  0.00
ATOM   1455 HD12 LEU    90       1.613   7.599  -9.422  1.00  0.00
ATOM   1456 HD13 LEU    90       2.515   6.111  -9.794  1.00  0.00
ATOM   1457  CD2 LEU    90       1.260   7.195  -6.770  1.00  0.00
ATOM   1458 HD21 LEU    90       1.661   7.210  -5.756  1.00  0.00
ATOM   1459 HD22 LEU    90       1.120   8.218  -7.120  1.00  0.00
ATOM   1460 HD23 LEU    90       0.302   6.676  -6.774  1.00  0.00
ATOM   1461  C   LEU    90       4.893   5.083  -7.896  1.00  0.00
ATOM   1462  O   LEU    90       5.219   5.699  -8.914  1.00  0.00
ATOM   1463  N   LEU    91       5.606   5.098  -6.774  1.00  0.00
ATOM   1464  H   LEU    91       5.225   4.673  -5.940  1.00  0.00
ATOM   1465  CA  LEU    91       6.896   5.777  -6.677  1.00  0.00
ATOM   1466  HA  LEU    91       6.758   6.849  -6.818  1.00  0.00
ATOM   1467  CB  LEU    91       7.537   5.538  -5.293  1.00  0.00
ATOM   1468  HB2 LEU    91       6.835   6.046  -4.631  1.00  0.00
ATOM   1469  HB3 LEU    91       7.500   4.465  -5.105  1.00  0.00
ATOM   1470  CG  LEU    91       8.961   6.057  -5.027  1.00  0.00
ATOM   1471  HG  LEU    91       9.603   5.738  -5.847  1.00  0.00
ATOM   1472  CD1 LEU    91       8.994   7.579  -4.919  1.00  0.00
ATOM   1473 HD11 LEU    91       8.352   7.899  -4.098  1.00  0.00
ATOM   1474 HD12 LEU    91      10.016   7.908  -4.731  1.00  0.00
ATOM   1475 HD13 LEU    91       8.637   8.017  -5.851  1.00  0.00
ATOM   1476  CD2 LEU    91       9.545   5.428  -3.774  1.00  0.00
ATOM   1477 HD21 LEU    91       9.585   4.346  -3.895  1.00  0.00
ATOM   1478 HD22 LEU    91      10.552   5.813  -3.609  1.00  0.00
ATOM   1479 HD23 LEU    91       8.918   5.675  -2.917  1.00  0.00
ATOM   1480  C   LEU    91       7.840   5.326  -7.799  1.00  0.00
ATOM   1481  O   LEU    91       8.298   6.145  -8.591  1.00  0.00
ATOM   1482  N   ASP    92       8.113   4.025  -7.867  1.00  0.00
ATOM   1483  H   ASP    92       7.688   3.386  -7.210  1.00  0.00
ATOM   1484  CA  ASP    92       9.061   3.489  -8.839  1.00  0.00
ATOM   1485  HA  ASP    92      10.024   3.988  -8.724  1.00  0.00
ATOM   1486  CB  ASP    92       9.261   1.983  -8.632  1.00  0.00
ATOM   1487  HB2 ASP    92       8.273   1.530  -8.544  1.00  0.00
ATOM   1488  HB3 ASP    92       9.765   1.585  -9.513  1.00  0.00
ATOM   1489  CG  ASP    92      10.080   1.659  -7.390  1.00  0.00
ATOM   1490  OD1 ASP    92      10.803   2.544  -6.885  1.00  0.00
ATOM   1491  OD2 ASP    92      10.005   0.507  -6.919  1.00  0.00
ATOM   1492  C   ASP    92       8.584   3.767 -10.254  1.00  0.00
ATOM   1493  O   ASP    92       9.385   4.069 -11.145  1.00  0.00
ATOM   1494  N   PHE    93       7.269   3.668 -10.443  1.00  0.00
ATOM   1495  H   PHE    93       6.685   3.382  -9.671  1.00  0.00
ATOM   1496  CA  PHE    93       6.643   3.890 -11.735  1.00  0.00
ATOM   1497  HA  PHE    93       7.093   3.236 -12.482  1.00  0.00
ATOM   1498  CB  PHE    93       5.144   3.587 -11.660  1.00  0.00
ATOM   1499  HB2 PHE    93       4.996   2.557 -11.336  1.00  0.00
ATOM   1500  HB3 PHE    93       4.646   4.262 -10.964  1.00  0.00
ATOM   1501  CG  PHE    93       4.439   3.729 -12.971  1.00  0.00
ATOM   1502  CD1 PHE    93       4.490   2.707 -13.915  1.00  0.00
ATOM   1503  HD1 PHE    93       5.044   1.797 -13.686  1.00  0.00
ATOM   1504  CE1 PHE    93       3.842   2.839 -15.146  1.00  0.00
ATOM   1505  HE1 PHE    93       3.888   2.032 -15.877  1.00  0.00
ATOM   1506  CZ  PHE    93       3.136   4.004 -15.438  1.00  0.00
ATOM   1507  HZ  PHE    93       2.627   4.113 -16.395  1.00  0.00
ATOM   1508  CE2 PHE    93       3.083   5.034 -14.497  1.00  0.00
ATOM   1509  HE2 PHE    93       2.532   5.948 -14.718  1.00  0.00
ATOM   1510  CD2 PHE    93       3.734   4.892 -13.274  1.00  0.00
ATOM   1511  HD2 PHE    93       3.696   5.697 -12.540  1.00  0.00
ATOM   1512  C   PHE    93       6.878   5.315 -12.229  1.00  0.00
ATOM   1513  O   PHE    93       7.231   5.523 -13.396  1.00  0.00
ATOM   1514  N   LEU    94       6.688   6.285 -11.336  1.00  0.00
ATOM   1515  H   LEU    94       6.338   6.048 -10.418  1.00  0.00
ATOM   1516  CA  LEU    94       6.877   7.698 -11.662  1.00  0.00
ATOM   1517  HA  LEU    94       6.273   7.961 -12.530  1.00  0.00
ATOM   1518  CB  LEU    94       6.452   8.581 -10.483  1.00  0.00
ATOM   1519  HB2 LEU    94       6.945   8.110  -9.633  1.00  0.00
ATOM   1520  HB3 LEU    94       6.863   9.580 -10.633  1.00  0.00
ATOM   1521  CG  LEU    94       4.946   8.684 -10.208  1.00  0.00
ATOM   1522  HG  LEU    94       4.508   7.691 -10.308  1.00  0.00
ATOM   1523  CD1 LEU    94       4.670   9.219  -8.817  1.00  0.00
ATOM   1524 HD11 LEU    94       5.107  10.213  -8.716  1.00  0.00
ATOM   1525 HD12 LEU    94       3.594   9.279  -8.657  1.00  0.00
ATOM   1526 HD13 LEU    94       5.111   8.552  -8.076  1.00  0.00
ATOM   1527  CD2 LEU    94       4.259   9.541 -11.248  1.00  0.00
ATOM   1528 HD21 LEU    94       4.403   9.101 -12.235  1.00  0.00
ATOM   1529 HD22 LEU    94       3.193   9.596 -11.028  1.00  0.00
ATOM   1530 HD23 LEU    94       4.685  10.544 -11.232  1.00  0.00
ATOM   1531  C   LEU    94       8.312   8.020 -12.088  1.00  0.00
ATOM   1532  O   LEU    94       8.537   8.870 -12.962  1.00  0.00
ATOM   1533  N   LYS    95       9.267   7.326 -11.479  1.00  0.00
ATOM   1534  H   LYS    95       9.012   6.686 -10.741  1.00  0.00
ATOM   1535  CA  LYS    95      10.690   7.527 -11.763  1.00  0.00
ATOM   1536  HA  LYS    95      10.883   8.582 -11.959  1.00  0.00
ATOM   1537  CB  LYS    95      11.540   7.087 -10.570  1.00  0.00
ATOM   1538  HB2 LYS    95      11.449   6.004 -10.486  1.00  0.00
ATOM   1539  HB3 LYS    95      12.574   7.349 -10.792  1.00  0.00
ATOM   1540  CG  LYS    95      11.121   7.739  -9.245  1.00  0.00
ATOM   1541  HG2 LYS    95      10.786   8.753  -9.462  1.00  0.00
ATOM   1542  HG3 LYS    95      10.292   7.162  -8.836  1.00  0.00
ATOM   1543  CD  LYS    95      12.258   7.786  -8.229  1.00  0.00
ATOM   1544  HD2 LYS    95      13.178   8.021  -8.765  1.00  0.00
ATOM   1545  HD3 LYS    95      12.039   8.581  -7.517  1.00  0.00
ATOM   1546  CE  LYS    95      12.429   6.473  -7.484  1.00  0.00
ATOM   1547  HE2 LYS    95      11.556   6.309  -6.853  1.00  0.00
ATOM   1548  HE3 LYS    95      12.511   5.664  -8.209  1.00  0.00
ATOM   1549  NZ  LYS    95      13.652   6.506  -6.637  1.00  0.00
ATOM   1550  HZ1 LYS    95      13.576   7.256  -5.964  1.00  0.00
ATOM   1551  HZ2 LYS    95      13.749   5.626  -6.150  1.00  0.00
ATOM   1552  HZ3 LYS    95      14.462   6.658  -7.221  1.00  0.00
ATOM   1553  C   LYS    95      11.159   6.829 -13.046  1.00  0.00
ATOM   1554  O   LYS    95      12.209   7.171 -13.582  1.00  0.00
ATOM   1555  N   SER    96      10.381   5.862 -13.530  1.00  0.00
ATOM   1556  H   SER    96       9.567   5.572 -13.007  1.00  0.00
ATOM   1557  CA  SER    96      10.700   5.152 -14.768  1.00  0.00
ATOM   1558  HA  SER    96      11.760   4.900 -14.785  1.00  0.00
ATOM   1559  CB  SER    96       9.887   3.855 -14.875  1.00  0.00
ATOM   1560  HB2 SER    96      10.322   3.244 -15.665  1.00  0.00
ATOM   1561  HB3 SER    96       9.961   3.327 -13.925  1.00  0.00
ATOM   1562  OG  SER    96       8.520   4.107 -15.171  1.00  0.00
ATOM   1563  HG  SER    96       8.047   3.274 -15.229  1.00  0.00
ATOM   1564  C   SER    96      10.454   6.033 -15.993  1.00  0.00
ATOM   1565  O   SER    96       9.750   7.044 -15.907  1.00  0.00
ATOM   1566  N   ASP    97      11.027   5.639 -17.129  1.00  0.00
ATOM   1567  H   ASP    97      11.628   4.827 -17.125  1.00  0.00
ATOM   1568  CA  ASP    97      10.886   6.391 -18.378  1.00  0.00
ATOM   1569  HA  ASP    97      11.172   7.430 -18.214  1.00  0.00
ATOM   1570  CB  ASP    97      11.782   5.804 -19.475  1.00  0.00
ATOM   1571  HB2 ASP    97      11.662   4.721 -19.457  1.00  0.00
ATOM   1572  HB3 ASP    97      11.437   6.191 -20.434  1.00  0.00
ATOM   1573  CG  ASP    97      13.253   6.156 -19.285  1.00  0.00
ATOM   1574  OD1 ASP    97      13.558   7.058 -18.472  1.00  0.00
ATOM   1575  OD2 ASP    97      14.106   5.531 -19.952  1.00  0.00
ATOM   1576  C   ASP    97       9.445   6.458 -18.861  1.00  0.00
ATOM   1577  O   ASP    97       9.063   7.408 -19.541  1.00  0.00
ATOM   1578  N   GLU    98       8.659   5.445 -18.498  1.00  0.00
ATOM   1579  H   GLU    98       9.066   4.666 -17.999  1.00  0.00
ATOM   1580  CA  GLU    98       7.239   5.384 -18.835  1.00  0.00
ATOM   1581  HA  GLU    98       7.098   5.636 -19.886  1.00  0.00
ATOM   1582  CB  GLU    98       6.689   3.979 -18.592  1.00  0.00
ATOM   1583  HB2 GLU    98       7.181   3.310 -19.297  1.00  0.00
ATOM   1584  HB3 GLU    98       6.958   3.695 -17.574  1.00  0.00
ATOM   1585  CG  GLU    98       5.181   3.876 -18.765  1.00  0.00
ATOM   1586  HG2 GLU    98       4.716   4.427 -17.946  1.00  0.00
ATOM   1587  HG3 GLU    98       4.922   4.348 -19.713  1.00  0.00
ATOM   1588  CD  GLU    98       4.681   2.449 -18.759  1.00  0.00
ATOM   1589  OE1 GLU    98       5.509   1.517 -18.653  1.00  0.00
ATOM   1590  OE2 GLU    98       3.451   2.258 -18.862  1.00  0.00
ATOM   1591  C   GLU    98       6.426   6.399 -18.039  1.00  0.00
ATOM   1592  O   GLU    98       5.663   7.179 -18.614  1.00  0.00
ATOM   1593  N   GLY    99       6.590   6.368 -16.716  1.00  0.00
ATOM   1594  H   GLY    99       7.213   5.681 -16.317  1.00  0.00
ATOM   1595  CA  GLY    99       5.905   7.288 -15.813  1.00  0.00
ATOM   1596  HA2 GLY    99       4.831   7.181 -15.964  1.00  0.00
ATOM   1597  HA3 GLY    99       6.156   7.015 -14.789  1.00  0.00
ATOM   1598  C   GLY    99       6.294   8.733 -16.047  1.00  0.00
ATOM   1599  O   GLY    99       5.463   9.632 -15.919  1.00  0.00
ATOM   1600  N   GLY   100       7.560   8.951 -16.399  1.00  0.00
ATOM   1601  H   GLY   100       8.204   8.173 -16.419  1.00  0.00
ATOM   1602  CA  GLY   100       8.061  10.276 -16.759  1.00  0.00
ATOM   1603  HA2 GLY   100       7.861  10.948 -15.925  1.00  0.00
ATOM   1604  HA3 GLY   100       9.138  10.196 -16.911  1.00  0.00
ATOM   1605  C   GLY   100       7.427  10.845 -18.016  1.00  0.00
ATOM   1606  O   GLY   100       7.624  12.015 -18.332  1.00  0.00
ATOM   1607  N   LYS   101       6.669  10.012 -18.728  1.00  0.00
ATOM   1608  H   LYS   101       6.652   9.035 -18.475  1.00  0.00
ATOM   1609  CA  LYS   101       5.918  10.436 -19.912  1.00  0.00
ATOM   1610  HA  LYS   101       6.276  11.411 -20.243  1.00  0.00
ATOM   1611  CB  LYS   101       6.095   9.434 -21.059  1.00  0.00
ATOM   1612  HB2 LYS   101       5.863   8.449 -20.655  1.00  0.00
ATOM   1613  HB3 LYS   101       5.361   9.695 -21.822  1.00  0.00
ATOM   1614  CG  LYS   101       7.488   9.414 -21.680  1.00  0.00
ATOM   1615  HG2 LYS   101       7.719  10.410 -22.057  1.00  0.00
ATOM   1616  HG3 LYS   101       8.212   9.141 -20.912  1.00  0.00
ATOM   1617  CD  LYS   101       7.558   8.408 -22.825  1.00  0.00
ATOM   1618  HD2 LYS   101       7.297   7.427 -22.428  1.00  0.00
ATOM   1619  HD3 LYS   101       6.825   8.702 -23.577  1.00  0.00
ATOM   1620  CE  LYS   101       8.945   8.346 -23.463  1.00  0.00
ATOM   1621  HE2 LYS   101       8.838   7.914 -24.458  1.00  0.00
ATOM   1622  HE3 LYS   101       9.321   9.365 -23.548  1.00  0.00
ATOM   1623  NZ  LYS   101       9.903   7.528 -22.665  1.00  0.00
ATOM   1624  HZ1 LYS   101       9.554   6.583 -22.586  1.00  0.00
ATOM   1625  HZ2 LYS   101      10.802   7.518 -23.126  1.00  0.00
ATOM   1626  HZ3 LYS   101      10.002   7.929 -21.743  1.00  0.00
ATOM   1627  C   LYS   101       4.427  10.634 -19.607  1.00  0.00
ATOM   1628  O   LYS   101       3.673  11.134 -20.447  1.00  0.00
ATOM   1629  N   VAL   102       4.012  10.240 -18.405  1.00  0.00
ATOM   1630  H   VAL   102       4.665   9.775 -17.790  1.00  0.00
ATOM   1631  CA  VAL   102       2.627  10.398 -17.956  1.00  0.00
ATOM   1632  HA  VAL   102       1.917  10.215 -18.762  1.00  0.00
ATOM   1633  CB  VAL   102       2.299   9.443 -16.781  1.00  0.00
ATOM   1634  HB  VAL   102       3.088   9.526 -16.033  1.00  0.00
ATOM   1635  CG1 VAL   102       0.963   9.795 -16.148  1.00  0.00
ATOM   1636 HG11 VAL   102       0.173   9.713 -16.895  1.00  0.00
ATOM   1637 HG12 VAL   102       0.757   9.110 -15.326  1.00  0.00
ATOM   1638 HG13 VAL   102       0.998  10.817 -15.768  1.00  0.00
ATOM   1639  CG2 VAL   102       2.303   7.994 -17.250  1.00  0.00
ATOM   1640 HG21 VAL   102       3.287   7.742 -17.644  1.00  0.00
ATOM   1641 HG22 VAL   102       2.070   7.340 -16.410  1.00  0.00
ATOM   1642 HG23 VAL   102       1.554   7.862 -18.031  1.00  0.00
ATOM   1643  C   VAL   102       2.369  11.847 -17.551  1.00  0.00
ATOM   1644  O   VAL   102       2.992  12.353 -16.614  1.00  0.00
ATOM   1645  N   LEU   103       1.450  12.502 -18.261  1.00  0.00
ATOM   1646  H   LEU   103       0.976  12.021 -19.012  1.00  0.00
ATOM   1647  CA  LEU   103       1.189  13.935 -18.078  1.00  0.00
ATOM   1648  HA  LEU   103       2.113  14.443 -17.800  1.00  0.00
ATOM   1649  CB  LEU   103       0.655  14.561 -19.371  1.00  0.00
ATOM   1650  HB2 LEU   103      -0.061  13.818 -19.723  1.00  0.00
ATOM   1651  HB3 LEU   103       0.128  15.484 -19.126  1.00  0.00
ATOM   1652  CG  LEU   103       1.685  14.839 -20.471  1.00  0.00
ATOM   1653  HG  LEU   103       2.307  13.954 -20.607  1.00  0.00
ATOM   1654  CD1 LEU   103       0.984  15.173 -21.782  1.00  0.00
ATOM   1655 HD11 LEU   103       0.362  16.058 -21.647  1.00  0.00
ATOM   1656 HD12 LEU   103       1.729  15.368 -22.554  1.00  0.00
ATOM   1657 HD13 LEU   103       0.359  14.333 -22.085  1.00  0.00
ATOM   1658  CD2 LEU   103       2.656  15.951 -20.070  1.00  0.00
ATOM   1659 HD21 LEU   103       3.190  15.659 -19.166  1.00  0.00
ATOM   1660 HD22 LEU   103       3.370  16.118 -20.876  1.00  0.00
ATOM   1661 HD23 LEU   103       2.099  16.869 -19.883  1.00  0.00
ATOM   1662  C   LEU   103       0.271  14.265 -16.899  1.00  0.00
ATOM   1663  O   LEU   103      -0.274  13.370 -16.247  1.00  0.00
ATOM   1664  N   LEU   104       0.104  15.564 -16.653  1.00  0.00
ATOM   1665  H   LEU   104       0.604  16.222 -17.234  1.00  0.00
ATOM   1666  CA  LEU   104      -0.631  16.079 -15.494  1.00  0.00
ATOM   1667  HA  LEU   104      -0.218  15.654 -14.579  1.00  0.00
ATOM   1668  CB  LEU   104      -0.524  17.612 -15.417  1.00  0.00
ATOM   1669  HB2 LEU   104       0.531  17.780 -15.633  1.00  0.00
ATOM   1670  HB3 LEU   104      -1.131  18.036 -16.216  1.00  0.00
ATOM   1671  CG  LEU   104      -0.887  18.287 -14.085  1.00  0.00
ATOM   1672  HG  LEU   104      -1.949  18.126 -13.901  1.00  0.00
ATOM   1673  CD1 LEU   104      -0.077  17.726 -12.916  1.00  0.00
ATOM   1674 HD11 LEU   104       0.985  17.887 -13.099  1.00  0.00
ATOM   1675 HD12 LEU   104      -0.368  18.233 -11.996  1.00  0.00
ATOM   1676 HD13 LEU   104      -0.271  16.658 -12.818  1.00  0.00
ATOM   1677  CD2 LEU   104      -0.715  19.794 -14.174  1.00  0.00
ATOM   1678 HD21 LEU   104      -1.365  20.189 -14.955  1.00  0.00
ATOM   1679 HD22 LEU   104      -0.978  20.248 -13.219  1.00  0.00
ATOM   1680 HD23 LEU   104       0.323  20.028 -14.413  1.00  0.00
ATOM   1681  C   LEU   104      -2.097  15.623 -15.363  1.00  0.00
ATOM   1682  O   LEU   104      -2.536  15.318 -14.247  1.00  0.00
ATOM   1683  N   PRO   105      -2.858  15.578 -16.481  1.00  0.00
ATOM   1684  CD  PRO   105      -2.561  15.981 -17.867  1.00  0.00
ATOM   1685  HD2 PRO   105      -1.513  15.782 -18.091  1.00  0.00
ATOM   1686  HD3 PRO   105      -2.762  17.045 -17.992  1.00  0.00
ATOM   1687  CG  PRO   105      -3.489  15.130 -18.664  1.00  0.00
ATOM   1688  HG2 PRO   105      -3.031  14.160 -18.860  1.00  0.00
ATOM   1689  HG3 PRO   105      -3.723  15.618 -19.610  1.00  0.00
ATOM   1690  CB  PRO   105      -4.720  14.994 -17.812  1.00  0.00
ATOM   1691  HB2 PRO   105      -5.176  14.021 -17.999  1.00  0.00
ATOM   1692  HB3 PRO   105      -5.452  15.779 -18.000  1.00  0.00
ATOM   1693  CA  PRO   105      -4.229  15.070 -16.356  1.00  0.00
ATOM   1694  HA  PRO   105      -4.797  15.784 -15.759  1.00  0.00
ATOM   1695  C   PRO   105      -4.291  13.693 -15.696  1.00  0.00
ATOM   1696  O   PRO   105      -5.126  13.465 -14.816  1.00  0.00
ATOM   1697  N   LYS   106      -3.396  12.798 -16.108  1.00  0.00
ATOM   1698  H   LYS   106      -2.750  13.050 -16.842  1.00  0.00
ATOM   1699  CA  LYS   106      -3.367  11.432 -15.602  1.00  0.00
ATOM   1700  HA  LYS   106      -4.384  11.055 -15.495  1.00  0.00
ATOM   1701  CB  LYS   106      -2.604  10.519 -16.572  1.00  0.00
ATOM   1702  HB2 LYS   106      -3.020  10.707 -17.562  1.00  0.00
ATOM   1703  HB3 LYS   106      -1.564  10.845 -16.547  1.00  0.00
ATOM   1704  CG  LYS   106      -2.676   9.024 -16.265  1.00  0.00
ATOM   1705  HG2 LYS   106      -1.977   8.510 -16.926  1.00  0.00
ATOM   1706  HG3 LYS   106      -2.371   8.877 -15.229  1.00  0.00
ATOM   1707  CD  LYS   106      -4.077   8.454 -16.467  1.00  0.00
ATOM   1708  HD2 LYS   106      -4.805   9.154 -16.057  1.00  0.00
ATOM   1709  HD3 LYS   106      -4.256   8.328 -17.535  1.00  0.00
ATOM   1710  CE  LYS   106      -4.215   7.110 -15.766  1.00  0.00
ATOM   1711  HE2 LYS   106      -3.697   6.364 -16.370  1.00  0.00
ATOM   1712  HE3 LYS   106      -3.730   7.189 -14.793  1.00  0.00
ATOM   1713  NZ  LYS   106      -5.634   6.700 -15.582  1.00  0.00
ATOM   1714  HZ1 LYS   106      -6.082   6.626 -16.484  1.00  0.00
ATOM   1715  HZ2 LYS   106      -5.668   5.805 -15.115  1.00  0.00
ATOM   1716  HZ3 LYS   106      -6.113   7.391 -15.023  1.00  0.00
ATOM   1717  C   LYS   106      -2.769  11.363 -14.195  1.00  0.00
ATOM   1718  O   LYS   106      -3.162  10.507 -13.393  1.00  0.00
ATOM   1719  N   LEU   107      -1.830  12.259 -13.896  1.00  0.00
ATOM   1720  H   LEU   107      -1.473  12.877 -14.610  1.00  0.00
ATOM   1721  CA  LEU   107      -1.242  12.333 -12.555  1.00  0.00
ATOM   1722  HA  LEU   107      -0.882  11.346 -12.266  1.00  0.00
ATOM   1723  CB  LEU   107      -0.067  13.318 -12.507  1.00  0.00
ATOM   1724  HB2 LEU   107      -0.531  14.220 -12.906  1.00  0.00
ATOM   1725  HB3 LEU   107       0.158  13.464 -11.450  1.00  0.00
ATOM   1726  CG  LEU   107       1.233  13.031 -13.270  1.00  0.00
ATOM   1727  HG  LEU   107       0.998  12.845 -14.318  1.00  0.00
ATOM   1728  CD1 LEU   107       2.176  14.219 -13.165  1.00  0.00
ATOM   1729 HD11 LEU   107       2.412  14.405 -12.118  1.00  0.00
ATOM   1730 HD12 LEU   107       3.095  14.003 -13.711  1.00  0.00
ATOM   1731 HD13 LEU   107       1.699  15.101 -13.592  1.00  0.00
ATOM   1732  CD2 LEU   107       1.918  11.770 -12.780  1.00  0.00
ATOM   1733 HD21 LEU   107       1.251  10.918 -12.914  1.00  0.00
ATOM   1734 HD22 LEU   107       2.833  11.607 -13.350  1.00  0.00
ATOM   1735 HD23 LEU   107       2.162  11.876 -11.723  1.00  0.00
ATOM   1736  C   LEU   107      -2.306  12.727 -11.532  1.00  0.00
ATOM   1737  O   LEU   107      -2.365  12.164 -10.440  1.00  0.00
ATOM   1738  N   ILE   108      -3.150  13.690 -11.899  1.00  0.00
ATOM   1739  H   ILE   108      -2.967  14.202 -12.750  1.00  0.00
ATOM   1740  CA  ILE   108      -4.259  14.128 -11.051  1.00  0.00
ATOM   1741  HA  ILE   108      -3.937  14.243 -10.016  1.00  0.00
ATOM   1742  CB  ILE   108      -4.855  15.471 -11.560  1.00  0.00
ATOM   1743  HB  ILE   108      -4.759  15.495 -12.646  1.00  0.00
ATOM   1744  CG2 ILE   108      -6.339  15.630 -11.172  1.00  0.00
ATOM   1745 HG21 ILE   108      -6.436  15.606 -10.087  1.00  0.00
ATOM   1746 HG22 ILE   108      -6.713  16.582 -11.549  1.00  0.00
ATOM   1747 HG23 ILE   108      -6.918  14.815 -11.606  1.00  0.00
ATOM   1748  CG1 ILE   108      -4.024  16.633 -11.004  1.00  0.00
ATOM   1749 HG12 ILE   108      -4.351  16.795  -9.977  1.00  0.00
ATOM   1750 HG13 ILE   108      -2.983  16.310 -11.006  1.00  0.00
ATOM   1751  CD1 ILE   108      -4.152  17.920 -11.781  1.00  0.00
ATOM   1752 HD11 ILE   108      -5.193  18.244 -11.779  1.00  0.00
ATOM   1753 HD12 ILE   108      -3.532  18.687 -11.319  1.00  0.00
ATOM   1754 HD13 ILE   108      -3.825  17.758 -12.808  1.00  0.00
ATOM   1755  C   ILE   108      -5.311  13.024 -10.916  1.00  0.00
ATOM   1756  O   ILE   108      -5.950  12.886  -9.869  1.00  0.00
ATOM   1757  N   ASP   109      -5.466  12.234 -11.975  1.00  0.00
ATOM   1758  H   ASP   109      -5.030  12.491 -12.849  1.00  0.00
ATOM   1759  CA  ASP   109      -6.303  11.038 -11.945  1.00  0.00
ATOM   1760  HA  ASP   109      -7.312  11.297 -11.623  1.00  0.00
ATOM   1761  CB  ASP   109      -6.380  10.414 -13.339  1.00  0.00
ATOM   1762  HB2 ASP   109      -6.756  11.167 -14.032  1.00  0.00
ATOM   1763  HB3 ASP   109      -5.367  10.131 -13.625  1.00  0.00
ATOM   1764  CG  ASP   109      -7.278   9.192 -13.385  1.00  0.00
ATOM   1765  OD1 ASP   109      -8.517   9.355 -13.402  1.00  0.00
ATOM   1766  OD2 ASP   109      -6.737   8.065 -13.418  1.00  0.00
ATOM   1767  C   ASP   109      -5.776  10.026 -10.916  1.00  0.00
ATOM   1768  O   ASP   109      -6.550   9.489 -10.117  1.00  0.00
ATOM   1769  N   PHE   110      -4.465   9.785 -10.927  1.00  0.00
ATOM   1770  H   PHE   110      -3.891  10.204 -11.645  1.00  0.00
ATOM   1771  CA  PHE   110      -3.818   8.908  -9.943  1.00  0.00
ATOM   1772  HA  PHE   110      -4.138   7.879 -10.109  1.00  0.00
ATOM   1773  CB  PHE   110      -2.287   8.971 -10.059  1.00  0.00
ATOM   1774  HB2 PHE   110      -2.002  10.019 -10.151  1.00  0.00
ATOM   1775  HB3 PHE   110      -1.804   8.539  -9.183  1.00  0.00
ATOM   1776  CG  PHE   110      -1.715   8.260 -11.264  1.00  0.00
ATOM   1777  CD1 PHE   110      -2.393   7.207 -11.876  1.00  0.00
ATOM   1778  HD1 PHE   110      -3.362   6.900 -11.483  1.00  0.00
ATOM   1779  CE1 PHE   110      -1.847   6.550 -12.978  1.00  0.00
ATOM   1780  HE1 PHE   110      -2.396   5.740 -13.458  1.00  0.00
ATOM   1781  CZ  PHE   110      -0.601   6.928 -13.464  1.00  0.00
ATOM   1782  HZ  PHE   110      -0.170   6.413 -14.322  1.00  0.00
ATOM   1783  CE2 PHE   110       0.096   7.967 -12.853  1.00  0.00
ATOM   1784  HE2 PHE   110       1.074   8.267 -13.228  1.00  0.00
ATOM   1785  CD2 PHE   110      -0.462   8.623 -11.757  1.00  0.00
ATOM   1786  HD2 PHE   110       0.083   9.434 -11.272  1.00  0.00
ATOM   1787  C   PHE   110      -4.212   9.290  -8.518  1.00  0.00
ATOM   1788  O   PHE   110      -4.689   8.457  -7.744  1.00  0.00
ATOM   1789  N   SER   111      -4.009  10.563  -8.193  1.00  0.00
ATOM   1790  H   SER   111      -3.647  11.193  -8.895  1.00  0.00
ATOM   1791  CA  SER   111      -4.222  11.077  -6.848  1.00  0.00
ATOM   1792  HA  SER   111      -3.678  10.470  -6.125  1.00  0.00
ATOM   1793  CB  SER   111      -3.719  12.514  -6.756  1.00  0.00
ATOM   1794  HB2 SER   111      -3.919  12.895  -5.754  1.00  0.00
ATOM   1795  HB3 SER   111      -2.645  12.526  -6.941  1.00  0.00
ATOM   1796  OG  SER   111      -4.368  13.326  -7.705  1.00  0.00
ATOM   1797  HG  SER   111      -4.041  14.225  -7.633  1.00  0.00
ATOM   1798  C   SER   111      -5.683  11.003  -6.423  1.00  0.00
ATOM   1799  O   SER   111      -5.977  10.779  -5.245  1.00  0.00
ATOM   1800  N   ALA   112      -6.587  11.193  -7.383  1.00  0.00
ATOM   1801  H   ALA   112      -6.284  11.492  -8.299  1.00  0.00
ATOM   1802  CA  ALA   112      -8.019  11.061  -7.136  1.00  0.00
ATOM   1803  HA  ALA   112      -8.270  11.678  -6.273  1.00  0.00
ATOM   1804  CB  ALA   112      -8.812  11.552  -8.328  1.00  0.00
ATOM   1805  HB1 ALA   112      -8.578  10.938  -9.198  1.00  0.00
ATOM   1806  HB2 ALA   112      -9.877  11.482  -8.110  1.00  0.00
ATOM   1807  HB3 ALA   112      -8.551  12.590  -8.535  1.00  0.00
ATOM   1808  C   ALA   112      -8.397   9.621  -6.788  1.00  0.00
ATOM   1809  O   ALA   112      -9.169   9.389  -5.859  1.00  0.00
ATOM   1810  N   GLN   113      -7.835   8.660  -7.520  1.00  0.00
ATOM   1811  H   GLN   113      -7.260   8.916  -8.310  1.00  0.00
ATOM   1812  CA  GLN   113      -8.044   7.232  -7.245  1.00  0.00
ATOM   1813  HA  GLN   113      -9.103   6.991  -7.339  1.00  0.00
ATOM   1814  CB  GLN   113      -7.258   6.371  -8.232  1.00  0.00
ATOM   1815  HB2 GLN   113      -6.222   6.705  -8.173  1.00  0.00
ATOM   1816  HB3 GLN   113      -7.331   5.346  -7.870  1.00  0.00
ATOM   1817  CG  GLN   113      -7.729   6.434  -9.675  1.00  0.00
ATOM   1818  HG2 GLN   113      -8.757   6.075  -9.724  1.00  0.00
ATOM   1819  HG3 GLN   113      -7.686   7.462 -10.033  1.00  0.00
ATOM   1820  CD  GLN   113      -6.871   5.569 -10.578  1.00  0.00
ATOM   1821  OE1 GLN   113      -6.686   4.380 -10.320  1.00  0.00
ATOM   1822  NE2 GLN   113      -6.332   6.163 -11.633  1.00  0.00
ATOM   1823 HE21 GLN   113      -5.752   5.632 -12.266  1.00  0.00
ATOM   1824 HE22 GLN   113      -6.504   7.145 -11.799  1.00  0.00
ATOM   1825  C   GLN   113      -7.624   6.860  -5.826  1.00  0.00
ATOM   1826  O   GLN   113      -8.248   6.018  -5.182  1.00  0.00
ATOM   1827  N   ILE   114      -6.557   7.495  -5.357  1.00  0.00
ATOM   1828  H   ILE   114      -6.072   8.136  -5.969  1.00  0.00
ATOM   1829  CA  ILE   114      -6.011   7.267  -4.022  1.00  0.00
ATOM   1830  HA  ILE   114      -6.029   6.208  -3.766  1.00  0.00
ATOM   1831  CB  ILE   114      -4.571   7.789  -3.937  1.00  0.00
ATOM   1832  HB  ILE   114      -4.545   8.812  -4.313  1.00  0.00
ATOM   1833  CG2 ILE   114      -4.066   7.765  -2.490  1.00  0.00
ATOM   1834 HG21 ILE   114      -4.091   6.742  -2.113  1.00  0.00
ATOM   1835 HG22 ILE   114      -3.043   8.139  -2.455  1.00  0.00
ATOM   1836 HG23 ILE   114      -4.704   8.395  -1.871  1.00  0.00
ATOM   1837  CG1 ILE   114      -3.665   6.950  -4.841  1.00  0.00
ATOM   1838 HG12 ILE   114      -3.403   6.053  -4.281  1.00  0.00
ATOM   1839 HG13 ILE   114      -4.259   6.673  -5.713  1.00  0.00
ATOM   1840  CD1 ILE   114      -2.397   7.652  -5.295  1.00  0.00
ATOM   1841 HD11 ILE   114      -1.803   7.929  -4.424  1.00  0.00
ATOM   1842 HD12 ILE   114      -1.818   6.982  -5.931  1.00  0.00
ATOM   1843 HD13 ILE   114      -2.659   8.549  -5.856  1.00  0.00
ATOM   1844  C   ILE   114      -6.896   7.931  -2.971  1.00  0.00
ATOM   1845  O   ILE   114      -7.167   7.356  -1.910  1.00  0.00
ATOM   1846  N   ALA   115      -7.350   9.143  -3.287  1.00  0.00
ATOM   1847  H   ALA   115      -6.989   9.601  -4.112  1.00  0.00
ATOM   1848  CA  ALA   115      -8.303   9.866  -2.459  1.00  0.00
ATOM   1849  HA  ALA   115      -7.889   9.968  -1.455  1.00  0.00
ATOM   1850  CB  ALA   115      -8.542  11.253  -3.027  1.00  0.00
ATOM   1851  HB1 ALA   115      -8.966  11.168  -4.028  1.00  0.00
ATOM   1852  HB2 ALA   115      -9.236  11.795  -2.384  1.00  0.00
ATOM   1853  HB3 ALA   115      -7.597  11.794  -3.077  1.00  0.00
ATOM   1854  C   ALA   115      -9.621   9.106  -2.333  1.00  0.00
ATOM   1855  O   ALA   115     -10.329   9.253  -1.334  1.00  0.00
ATOM   1856  N   GLU   116      -9.948   8.303  -3.345  1.00  0.00
ATOM   1857  H   GLU   116      -9.394   8.307  -4.189  1.00  0.00
ATOM   1858  CA  GLU   116     -11.139   7.456  -3.303  1.00  0.00
ATOM   1859  HA  GLU   116     -11.981   8.031  -2.918  1.00  0.00
ATOM   1860  CB  GLU   116     -11.497   6.938  -4.700  1.00  0.00
ATOM   1861  HB2 GLU   116     -11.466   7.790  -5.378  1.00  0.00
ATOM   1862  HB3 GLU   116     -10.728   6.219  -4.985  1.00  0.00
ATOM   1863  CG  GLU   116     -12.870   6.273  -4.780  1.00  0.00
ATOM   1864  HG2 GLU   116     -12.903   5.506  -4.006  1.00  0.00
ATOM   1865  HG3 GLU   116     -13.619   7.036  -4.566  1.00  0.00
ATOM   1866  CD  GLU   116     -13.161   5.642  -6.131  1.00  0.00
ATOM   1867  OE1 GLU   116     -12.473   5.973  -7.120  1.00  0.00
ATOM   1868  OE2 GLU   116     -14.093   4.810  -6.201  1.00  0.00
ATOM   1869  C   GLU   116     -10.939   6.293  -2.330  1.00  0.00
ATOM   1870  O   GLU   116     -11.804   6.018  -1.496  1.00  0.00
ATOM   1871  N   GLY   117      -9.796   5.621  -2.439  1.00  0.00
ATOM   1872  H   GLY   117      -9.145   5.861  -3.173  1.00  0.00
ATOM   1873  CA  GLY   117      -9.442   4.532  -1.525  1.00  0.00
ATOM   1874  HA2 GLY   117     -10.188   3.743  -1.615  1.00  0.00
ATOM   1875  HA3 GLY   117      -8.464   4.142  -1.807  1.00  0.00
ATOM   1876  C   GLY   117      -9.389   4.999  -0.082  1.00  0.00
ATOM   1877  O   GLY   117      -9.825   4.285   0.829  1.00  0.00
ATOM   1878  N   MET   118      -8.863   6.209   0.114  1.00  0.00
ATOM   1879  H   MET   118      -8.452   6.694  -0.671  1.00  0.00
ATOM   1880  CA  MET   118      -8.788   6.836   1.433  1.00  0.00
ATOM   1881  HA  MET   118      -8.443   6.107   2.165  1.00  0.00
ATOM   1882  CB  MET   118      -7.815   8.018   1.422  1.00  0.00
ATOM   1883  HB2 MET   118      -8.108   8.649   0.583  1.00  0.00
ATOM   1884  HB3 MET   118      -7.976   8.556   2.355  1.00  0.00
ATOM   1885  CG  MET   118      -6.333   7.654   1.293  1.00  0.00
ATOM   1886  HG2 MET   118      -6.180   7.289   0.277  1.00  0.00
ATOM   1887  HG3 MET   118      -5.764   8.572   1.438  1.00  0.00
ATOM   1888  SD  MET   118      -5.759   6.409   2.464  1.00  0.00
ATOM   1889  CE  MET   118      -6.098   7.168   4.051  1.00  0.00
ATOM   1890  HE1 MET   118      -7.167   7.366   4.138  1.00  0.00
ATOM   1891  HE2 MET   118      -5.787   6.495   4.850  1.00  0.00
ATOM   1892  HE3 MET   118      -5.548   8.105   4.131  1.00  0.00
ATOM   1893  C   MET   118     -10.158   7.294   1.936  1.00  0.00
ATOM   1894  O   MET   118     -10.385   7.365   3.144  1.00  0.00
ATOM   1895  N   ALA   119     -11.065   7.599   1.010  1.00  0.00
ATOM   1896  H   ALA   119     -10.798   7.636   0.037  1.00  0.00
ATOM   1897  CA  ALA   119     -12.437   7.948   1.364  1.00  0.00
ATOM   1898  HA  ALA   119     -12.421   8.716   2.138  1.00  0.00
ATOM   1899  CB  ALA   119     -13.185   8.487   0.161  1.00  0.00
ATOM   1900  HB1 ALA   119     -13.217   7.726  -0.619  1.00  0.00
ATOM   1901  HB2 ALA   119     -14.202   8.750   0.452  1.00  0.00
ATOM   1902  HB3 ALA   119     -12.675   9.373  -0.218  1.00  0.00
ATOM   1903  C   ALA   119     -13.153   6.738   1.943  1.00  0.00
ATOM   1904  O   ALA   119     -14.031   6.886   2.799  1.00  0.00
ATOM   1905  N   TYR   120     -12.771   5.546   1.481  1.00  0.00
ATOM   1906  H   TYR   120     -12.101   5.492   0.726  1.00  0.00
ATOM   1907  CA  TYR   120     -13.343   4.301   1.991  1.00  0.00
ATOM   1908  HA  TYR   120     -14.426   4.399   2.061  1.00  0.00
ATOM   1909  CB  TYR   120     -13.017   3.124   1.062  1.00  0.00
ATOM   1910  HB2 TYR   120     -13.667   3.220   0.193  1.00  0.00
ATOM   1911  HB3 TYR   120     -11.977   3.223   0.751  1.00  0.00
ATOM   1912  CG  TYR   120     -13.225   1.764   1.700  1.00  0.00
ATOM   1913  CD1 TYR   120     -14.499   1.217   1.827  1.00  0.00
ATOM   1914  HD1 TYR   120     -15.354   1.780   1.453  1.00  0.00
ATOM   1915  CE1 TYR   120     -14.691  -0.028   2.419  1.00  0.00
ATOM   1916  HE1 TYR   120     -15.693  -0.447   2.505  1.00  0.00
ATOM   1917  CZ  TYR   120     -13.603  -0.736   2.891  1.00  0.00
ATOM   1918  OH  TYR   120     -13.787  -1.965   3.478  1.00  0.00
ATOM   1919  HH  TYR   120     -14.708  -2.233   3.508  1.00  0.00
ATOM   1920  CE2 TYR   120     -12.327  -0.213   2.785  1.00  0.00
ATOM   1921  HE2 TYR   120     -11.470  -0.770   3.164  1.00  0.00
ATOM   1922  CD2 TYR   120     -12.141   1.031   2.191  1.00  0.00
ATOM   1923  HD2 TYR   120     -11.138   1.448   2.103  1.00  0.00
ATOM   1924  C   TYR   120     -12.842   4.021   3.403  1.00  0.00
ATOM   1925  O   TYR   120     -13.622   3.681   4.297  1.00  0.00
ATOM   1926  N   ILE   121     -11.530   4.164   3.576  1.00  0.00
ATOM   1927  H   ILE   121     -10.969   4.387   2.766  1.00  0.00
ATOM   1928  CA  ILE   121     -10.851   3.944   4.849  1.00  0.00
ATOM   1929  HA  ILE   121     -11.056   2.949   5.243  1.00  0.00
ATOM   1930  CB  ILE   121      -9.319   4.131   4.688  1.00  0.00
ATOM   1931  HB  ILE   121      -9.136   5.035   4.108  1.00  0.00
ATOM   1932  CG2 ILE   121      -8.635   4.252   6.050  1.00  0.00
ATOM   1933 HG21 ILE   121      -8.818   3.348   6.631  1.00  0.00
ATOM   1934 HG22 ILE   121      -7.562   4.382   5.908  1.00  0.00
ATOM   1935 HG23 ILE   121      -9.037   5.114   6.583  1.00  0.00
ATOM   1936  CG1 ILE   121      -8.740   2.962   3.884  1.00  0.00
ATOM   1937 HG12 ILE   121      -9.004   2.050   4.419  1.00  0.00
ATOM   1938 HG13 ILE   121      -9.237   2.971   2.914  1.00  0.00
ATOM   1939  CD1 ILE   121      -7.253   3.011   3.685  1.00  0.00
ATOM   1940 HD11 ILE   121      -6.755   3.002   4.654  1.00  0.00
ATOM   1941 HD12 ILE   121      -6.935   2.144   3.105  1.00  0.00
ATOM   1942 HD13 ILE   121      -6.988   3.923   3.149  1.00  0.00
ATOM   1943  C   ILE   121     -11.417   4.880   5.911  1.00  0.00
ATOM   1944  O   ILE   121     -11.673   4.471   7.048  1.00  0.00
ATOM   1945  N   GLU   122     -11.624   6.133   5.513  1.00  0.00
ATOM   1946  H   GLU   122     -11.302   6.398   4.593  1.00  0.00
ATOM   1947  CA  GLU   122     -12.257   7.147   6.340  1.00  0.00
ATOM   1948  HA  GLU   122     -11.685   7.314   7.253  1.00  0.00
ATOM   1949  CB  GLU   122     -12.310   8.454   5.551  1.00  0.00
ATOM   1950  HB2 GLU   122     -11.282   8.669   5.258  1.00  0.00
ATOM   1951  HB3 GLU   122     -12.905   8.244   4.663  1.00  0.00
ATOM   1952  CG  GLU   122     -12.888   9.651   6.274  1.00  0.00
ATOM   1953  HG2 GLU   122     -13.893   9.389   6.606  1.00  0.00
ATOM   1954  HG3 GLU   122     -12.269   9.885   7.140  1.00  0.00
ATOM   1955  CD  GLU   122     -12.956  10.859   5.359  1.00  0.00
ATOM   1956  OE1 GLU   122     -13.831  10.885   4.454  1.00  0.00
ATOM   1957  OE2 GLU   122     -12.124  11.775   5.533  1.00  0.00
ATOM   1958  C   GLU   122     -13.661   6.714   6.750  1.00  0.00
ATOM   1959  O   GLU   122     -14.029   6.793   7.921  1.00  0.00
ATOM   1960  N   ARG   123     -14.427   6.239   5.771  1.00  0.00
ATOM   1961  H   ARG   123     -14.022   6.158   4.849  1.00  0.00
ATOM   1962  CA  ARG   123     -15.821   5.841   5.954  1.00  0.00
ATOM   1963  HA  ARG   123     -16.384   6.630   6.452  1.00  0.00
ATOM   1964  CB  ARG   123     -16.442   5.591   4.584  1.00  0.00
ATOM   1965  HB2 ARG   123     -15.855   6.164   3.866  1.00  0.00
ATOM   1966  HB3 ARG   123     -16.326   4.526   4.379  1.00  0.00
ATOM   1967  CG  ARG   123     -17.897   5.971   4.462  1.00  0.00
ATOM   1968  HG2 ARG   123     -18.474   5.380   5.173  1.00  0.00
ATOM   1969  HG3 ARG   123     -18.003   7.030   4.700  1.00  0.00
ATOM   1970  CD  ARG   123     -18.410   5.715   3.059  1.00  0.00
ATOM   1971  HD2 ARG   123     -18.386   4.643   2.866  1.00  0.00
ATOM   1972  HD3 ARG   123     -19.437   6.073   2.989  1.00  0.00
ATOM   1973  NE  ARG   123     -17.607   6.394   2.041  1.00  0.00
ATOM   1974  HE  ARG   123     -17.655   7.402   2.019  1.00  0.00
ATOM   1975  CZ  ARG   123     -16.824   5.776   1.157  1.00  0.00
ATOM   1976  NH1 ARG   123     -16.732   4.452   1.148  1.00  0.00
ATOM   1977 HH11 ARG   123     -17.259   3.907   1.816  1.00  0.00
ATOM   1978 HH12 ARG   123     -16.135   3.995   0.473  1.00  0.00
ATOM   1979  NH2 ARG   123     -16.134   6.487   0.275  1.00  0.00
ATOM   1980 HH21 ARG   123     -16.205   7.494   0.277  1.00  0.00
ATOM   1981 HH22 ARG   123     -15.541   6.018  -0.394  1.00  0.00
ATOM   1982  C   ARG   123     -15.943   4.574   6.799  1.00  0.00
ATOM   1983  O   ARG   123     -16.962   4.342   7.451  1.00  0.00
ATOM   1984  N   LYS   124     -14.891   3.763   6.768  1.00  0.00
ATOM   1985  H   LYS   124     -14.113   4.017   6.176  1.00  0.00
ATOM   1986  CA  LYS   124     -14.832   2.489   7.480  1.00  0.00
ATOM   1987  HA  LYS   124     -15.828   2.058   7.580  1.00  0.00
ATOM   1988  CB  LYS   124     -13.952   1.514   6.678  1.00  0.00
ATOM   1989  HB2 LYS   124     -14.240   1.637   5.634  1.00  0.00
ATOM   1990  HB3 LYS   124     -12.925   1.853   6.813  1.00  0.00
ATOM   1991  CG  LYS   124     -14.055   0.044   7.062  1.00  0.00
ATOM   1992  HG2 LYS   124     -13.205  -0.471   6.615  1.00  0.00
ATOM   1993  HG3 LYS   124     -13.985  -0.015   8.149  1.00  0.00
ATOM   1994  CD  LYS   124     -15.340  -0.610   6.604  1.00  0.00
ATOM   1995  HD2 LYS   124     -16.187   0.013   6.892  1.00  0.00
ATOM   1996  HD3 LYS   124     -15.323  -0.722   5.520  1.00  0.00
ATOM   1997  CE  LYS   124     -15.475  -1.982   7.253  1.00  0.00
ATOM   1998  HE2 LYS   124     -14.555  -2.537   7.067  1.00  0.00
ATOM   1999  HE3 LYS   124     -15.600  -1.838   8.327  1.00  0.00
ATOM   2000  NZ  LYS   124     -16.631  -2.746   6.718  1.00  0.00
ATOM   2001  HZ1 LYS   124     -16.515  -2.880   5.724  1.00  0.00
ATOM   2002  HZ2 LYS   124     -16.682  -3.645   7.175  1.00  0.00
ATOM   2003  HZ3 LYS   124     -17.483  -2.232   6.891  1.00  0.00
ATOM   2004  C   LYS   124     -14.316   2.670   8.926  1.00  0.00
ATOM   2005  O   LYS   124     -14.258   1.709   9.698  1.00  0.00
ATOM   2006  N   ASN   125     -13.969   3.914   9.278  1.00  0.00
ATOM   2007  H   ASN   125     -13.983   4.614   8.550  1.00  0.00
ATOM   2008  CA  ASN   125     -13.421   4.287  10.598  1.00  0.00
ATOM   2009  HA  ASN   125     -13.222   5.359  10.610  1.00  0.00
ATOM   2010  CB  ASN   125     -14.391   3.957  11.738  1.00  0.00
ATOM   2011  HB2 ASN   125     -15.060   3.162  11.406  1.00  0.00
ATOM   2012  HB3 ASN   125     -13.821   3.614  12.601  1.00  0.00
ATOM   2013  CG  ASN   125     -15.225   5.147  12.152  1.00  0.00
ATOM   2014  OD1 ASN   125     -16.441   5.162  11.959  1.00  0.00
ATOM   2015  ND2 ASN   125     -14.573   6.161  12.724  1.00  0.00
ATOM   2016 HD21 ASN   125     -15.082   6.981  13.020  1.00  0.00
ATOM   2017 HD22 ASN   125     -13.574   6.103  12.858  1.00  0.00
ATOM   2018  C   ASN   125     -12.026   3.744  10.901  1.00  0.00
ATOM   2019  O   ASN   125     -11.687   3.471  12.056  1.00  0.00
ATOM   2020  N   TYR   126     -11.224   3.605   9.851  1.00  0.00
ATOM   2021  H   TYR   126     -11.585   3.800   8.928  1.00  0.00
ATOM   2022  CA  TYR   126      -9.858   3.119   9.969  1.00  0.00
ATOM   2023  HA  TYR   126      -9.672   2.784  10.990  1.00  0.00
ATOM   2024  CB  TYR   126      -9.624   1.936   9.013  1.00  0.00
ATOM   2025  HB2 TYR   126     -10.144   2.176   8.085  1.00  0.00
ATOM   2026  HB3 TYR   126      -8.553   1.875   8.823  1.00  0.00
ATOM   2027  CG  TYR   126     -10.121   0.602   9.541  1.00  0.00
ATOM   2028  CD1 TYR   126     -11.480   0.283   9.527  1.00  0.00
ATOM   2029  HD1 TYR   126     -12.184   1.011   9.123  1.00  0.00
ATOM   2030  CE1 TYR   126     -11.942  -0.935  10.015  1.00  0.00
ATOM   2031  HE1 TYR   126     -13.007  -1.167   9.993  1.00  0.00
ATOM   2032  CZ  TYR   126     -11.041  -1.856  10.530  1.00  0.00
ATOM   2033  OH  TYR   126     -11.500  -3.065  11.015  1.00  0.00
ATOM   2034  HH  TYR   126     -12.453  -3.160  10.946  1.00  0.00
ATOM   2035  CE2 TYR   126      -9.683  -1.566  10.560  1.00  0.00
ATOM   2036  HE2 TYR   126      -8.971  -2.286  10.964  1.00  0.00
ATOM   2037  CD2 TYR   126      -9.231  -0.338  10.064  1.00  0.00
ATOM   2038  HD2 TYR   126      -8.167  -0.101  10.082  1.00  0.00
ATOM   2039  C   TYR   126      -8.860   4.245   9.696  1.00  0.00
ATOM   2040  O   TYR   126      -9.239   5.321   9.233  1.00  0.00
ATOM   2041  N   ILE   127      -7.593   3.996  10.010  1.00  0.00
ATOM   2042  H   ILE   127      -7.383   3.186  10.576  1.00  0.00
ATOM   2043  CA  ILE   127      -6.494   4.891   9.646  1.00  0.00
ATOM   2044  HA  ILE   127      -6.788   5.568   8.843  1.00  0.00
ATOM   2045  CB  ILE   127      -5.960   5.722  10.860  1.00  0.00
ATOM   2046  HB  ILE   127      -5.010   6.181  10.585  1.00  0.00
ATOM   2047  CG2 ILE   127      -6.962   6.814  11.244  1.00  0.00
ATOM   2048 HG21 ILE   127      -7.912   6.355  11.520  1.00  0.00
ATOM   2049 HG22 ILE   127      -6.575   7.382  12.090  1.00  0.00
ATOM   2050 HG23 ILE   127      -7.114   7.483  10.397  1.00  0.00
ATOM   2051  CG1 ILE   127      -5.628   4.821  12.065  1.00  0.00
ATOM   2052 HG12 ILE   127      -6.553   4.325  12.356  1.00  0.00
ATOM   2053 HG13 ILE   127      -4.911   4.077  11.718  1.00  0.00
ATOM   2054  CD1 ILE   127      -5.047   5.566  13.269  1.00  0.00
ATOM   2055 HD11 ILE   127      -5.763   6.310  13.617  1.00  0.00
ATOM   2056 HD12 ILE   127      -4.842   4.857  14.071  1.00  0.00
ATOM   2057 HD13 ILE   127      -4.121   6.062  12.978  1.00  0.00
ATOM   2058  C   ILE   127      -5.380   4.064   9.004  1.00  0.00
ATOM   2059  O   ILE   127      -5.200   2.902   9.358  1.00  0.00
ATOM   2060  N   HIE   128      -4.653   4.653   8.055  1.00  0.00
ATOM   2061  H   HIE   128      -4.896   5.585   7.749  1.00  0.00
ATOM   2062  CA  HIE   128      -3.562   3.955   7.360  1.00  0.00
ATOM   2063  HA  HIE   128      -3.712   2.878   7.436  1.00  0.00
ATOM   2064  CB  HIE   128      -3.520   4.340   5.875  1.00  0.00
ATOM   2065  HB2 HIE   128      -4.518   4.288   5.440  1.00  0.00
ATOM   2066  HB3 HIE   128      -3.132   5.353   5.772  1.00  0.00
ATOM   2067  CG  HIE   128      -2.641   3.456   5.040  1.00  0.00
ATOM   2068  ND1 HIE   128      -1.296   3.695   4.863  1.00  0.00
ATOM   2069  CE1 HIE   128      -0.783   2.764   4.078  1.00  0.00
ATOM   2070  HE1 HIE   128       0.276   2.778   3.818  1.00  0.00
ATOM   2071  NE2 HIE   128      -1.749   1.928   3.738  1.00  0.00
ATOM   2072  HE2 HIE   128      -1.651   1.117   3.144  1.00  0.00
ATOM   2073  CD2 HIE   128      -2.921   2.339   4.325  1.00  0.00
ATOM   2074  HD2 HIE   128      -3.839   1.775   4.162  1.00  0.00
ATOM   2075  C   HIE   128      -2.200   4.196   8.022  1.00  0.00
ATOM   2076  O   HIE   128      -1.467   3.239   8.299  1.00  0.00
ATOM   2077  N   ARG   129      -1.874   5.470   8.263  1.00  0.00
ATOM   2078  H   ARG   129      -2.456   6.182   7.845  1.00  0.00
ATOM   2079  CA  ARG   129      -0.645   5.895   8.969  1.00  0.00
ATOM   2080  HA  ARG   129      -0.679   6.973   9.124  1.00  0.00
ATOM   2081  CB  ARG   129      -0.494   5.206  10.336  1.00  0.00
ATOM   2082  HB2 ARG   129      -0.407   4.137  10.139  1.00  0.00
ATOM   2083  HB3 ARG   129       0.437   5.572  10.769  1.00  0.00
ATOM   2084  CG  ARG   129      -1.637   5.450  11.310  1.00  0.00
ATOM   2085  HG2 ARG   129      -1.899   6.507  11.279  1.00  0.00
ATOM   2086  HG3 ARG   129      -2.494   4.854  10.996  1.00  0.00
ATOM   2087  CD  ARG   129      -1.245   5.064  12.733  1.00  0.00
ATOM   2088  HD2 ARG   129      -0.361   5.636  13.017  1.00  0.00
ATOM   2089  HD3 ARG   129      -2.069   5.315  13.401  1.00  0.00
ATOM   2090  NE  ARG   129      -0.946   3.644  12.873  1.00  0.00
ATOM   2091  HE  ARG   129      -1.106   3.064  12.062  1.00  0.00
ATOM   2092  CZ  ARG   129      -0.488   3.071  13.981  1.00  0.00
ATOM   2093  NH1 ARG   129      -0.257   3.794  15.073  1.00  0.00
ATOM   2094 HH11 ARG   129      -0.430   4.789  15.062  1.00  0.00
ATOM   2095 HH12 ARG   129       0.092   3.345  15.908  1.00  0.00
ATOM   2096  NH2 ARG   129      -0.259   1.767  13.995  1.00  0.00
ATOM   2097 HH21 ARG   129      -0.433   1.217  13.166  1.00  0.00
ATOM   2098 HH22 ARG   129       0.090   1.327  14.835  1.00  0.00
ATOM   2099  C   ARG   129       0.659   5.764   8.171  1.00  0.00
ATOM   2100  O   ARG   129       1.699   6.260   8.605  1.00  0.00
ATOM   2101  N   ASP   130       0.597   5.124   7.007  1.00  0.00
ATOM   2102  H   ASP   130      -0.287   4.749   6.695  1.00  0.00
ATOM   2103  CA  ASP   130       1.782   4.891   6.176  1.00  0.00
ATOM   2104  HA  ASP   130       2.592   5.554   6.481  1.00  0.00
ATOM   2105  CB  ASP   130       2.250   3.434   6.341  1.00  0.00
ATOM   2106  HB2 ASP   130       2.062   3.149   7.376  1.00  0.00
ATOM   2107  HB3 ASP   130       1.645   2.816   5.679  1.00  0.00
ATOM   2108  CG  ASP   130       3.736   3.230   6.016  1.00  0.00
ATOM   2109  OD1 ASP   130       4.440   4.187   5.615  1.00  0.00
ATOM   2110  OD2 ASP   130       4.203   2.082   6.163  1.00  0.00
ATOM   2111  C   ASP   130       1.472   5.211   4.705  1.00  0.00
ATOM   2112  O   ASP   130       1.816   4.439   3.803  1.00  0.00
ATOM   2113  N   LEU   131       0.814   6.351   4.471  1.00  0.00
ATOM   2114  H   LEU   131       0.549   6.944   5.244  1.00  0.00
ATOM   2115  CA  LEU   131       0.359   6.717   3.125  1.00  0.00
ATOM   2116  HA  LEU   131       0.194   5.810   2.543  1.00  0.00
ATOM   2117  CB  LEU   131      -0.956   7.519   3.169  1.00  0.00
ATOM   2118  HB2 LEU   131      -1.634   6.817   3.655  1.00  0.00
ATOM   2119  HB3 LEU   131      -0.821   8.393   3.806  1.00  0.00
ATOM   2120  CG  LEU   131      -1.550   7.956   1.817  1.00  0.00
ATOM   2121  HG  LEU   131      -0.775   8.492   1.271  1.00  0.00
ATOM   2122  CD1 LEU   131      -2.046   6.772   0.971  1.00  0.00
ATOM   2123 HD11 LEU   131      -2.822   6.234   1.516  1.00  0.00
ATOM   2124 HD12 LEU   131      -2.454   7.142   0.030  1.00  0.00
ATOM   2125 HD13 LEU   131      -1.215   6.098   0.765  1.00  0.00
ATOM   2126  CD2 LEU   131      -2.657   8.966   2.016  1.00  0.00
ATOM   2127 HD21 LEU   131      -2.260   9.845   2.525  1.00  0.00
ATOM   2128 HD22 LEU   131      -3.061   9.259   1.047  1.00  0.00
ATOM   2129 HD23 LEU   131      -3.449   8.524   2.621  1.00  0.00
ATOM   2130  C   LEU   131       1.426   7.464   2.336  1.00  0.00
ATOM   2131  O   LEU   131       1.694   8.635   2.591  1.00  0.00
ATOM   2132  N   ARG   132       2.030   6.772   1.380  1.00  0.00
ATOM   2133  H   ARG   132       1.812   5.793   1.260  1.00  0.00
ATOM   2134  CA  ARG   132       3.076   7.355   0.544  1.00  0.00
ATOM   2135  HA  ARG   132       2.822   8.389   0.311  1.00  0.00
ATOM   2136  CB  ARG   132       4.430   7.333   1.264  1.00  0.00
ATOM   2137  HB2 ARG   132       5.128   7.849   0.605  1.00  0.00
ATOM   2138  HB3 ARG   132       4.294   7.915   2.176  1.00  0.00
ATOM   2139  CG  ARG   132       4.989   5.954   1.619  1.00  0.00
ATOM   2140  HG2 ARG   132       4.170   5.288   1.891  1.00  0.00
ATOM   2141  HG3 ARG   132       5.519   5.544   0.760  1.00  0.00
ATOM   2142  CD  ARG   132       5.948   6.083   2.791  1.00  0.00
ATOM   2143  HD2 ARG   132       6.479   7.030   2.698  1.00  0.00
ATOM   2144  HD3 ARG   132       5.365   6.082   3.713  1.00  0.00
ATOM   2145  NE  ARG   132       6.925   5.003   2.856  1.00  0.00
ATOM   2146  HE  ARG   132       6.588   4.101   3.158  1.00  0.00
ATOM   2147  CZ  ARG   132       8.214   5.130   2.550  1.00  0.00
ATOM   2148  NH1 ARG   132       8.709   6.296   2.150  1.00  0.00
ATOM   2149 HH11 ARG   132       8.102   7.100   2.076  1.00  0.00
ATOM   2150 HH12 ARG   132       9.690   6.373   1.922  1.00  0.00
ATOM   2151  NH2 ARG   132       9.015   4.075   2.641  1.00  0.00
ATOM   2152 HH21 ARG   132       8.642   3.186   2.941  1.00  0.00
ATOM   2153 HH22 ARG   132       9.994   4.167   2.410  1.00  0.00
ATOM   2154  C   ARG   132       3.139   6.636  -0.798  1.00  0.00
ATOM   2155  O   ARG   132       2.606   5.529  -0.931  1.00  0.00
ATOM   2156  N   ALA   133       3.788   7.267  -1.780  1.00  0.00
ATOM   2157  H   ALA   133       4.189   8.175  -1.589  1.00  0.00
ATOM   2158  CA  ALA   133       3.863   6.749  -3.150  1.00  0.00
ATOM   2159  HA  ALA   133       2.834   6.675  -3.503  1.00  0.00
ATOM   2160  CB  ALA   133       4.621   7.709  -4.056  1.00  0.00
ATOM   2161  HB1 ALA   133       5.655   7.787  -3.720  1.00  0.00
ATOM   2162  HB2 ALA   133       4.599   7.337  -5.080  1.00  0.00
ATOM   2163  HB3 ALA   133       4.152   8.693  -4.017  1.00  0.00
ATOM   2164  C   ALA   133       4.470   5.360  -3.225  1.00  0.00
ATOM   2165  O   ALA   133       4.130   4.585  -4.122  1.00  0.00
ATOM   2166  N   ALA   134       5.362   5.046  -2.287  1.00  0.00
ATOM   2167  H   ALA   134       5.667   5.751  -1.630  1.00  0.00
ATOM   2168  CA  ALA   134       5.983   3.724  -2.223  1.00  0.00
ATOM   2169  HA  ALA   134       6.363   3.490  -3.218  1.00  0.00
ATOM   2170  CB  ALA   134       7.155   3.720  -1.238  1.00  0.00
ATOM   2171  HB1 ALA   134       6.790   3.944  -0.236  1.00  0.00
ATOM   2172  HB2 ALA   134       7.630   2.739  -1.241  1.00  0.00
ATOM   2173  HB3 ALA   134       7.883   4.476  -1.536  1.00  0.00
ATOM   2174  C   ALA   134       4.971   2.641  -1.856  1.00  0.00
ATOM   2175  O   ALA   134       5.189   1.465  -2.149  1.00  0.00
ATOM   2176  N   ASN   135       3.870   3.047  -1.226  1.00  0.00
ATOM   2177  H   ASN   135       3.759   4.032  -1.032  1.00  0.00
ATOM   2178  CA  ASN   135       2.854   2.121  -0.722  1.00  0.00
ATOM   2179  HA  ASN   135       3.195   1.094  -0.851  1.00  0.00
ATOM   2180  CB  ASN   135       2.592   2.366   0.769  1.00  0.00
ATOM   2181  HB2 ASN   135       2.335   3.416   0.908  1.00  0.00
ATOM   2182  HB3 ASN   135       1.759   1.742   1.091  1.00  0.00
ATOM   2183  CG  ASN   135       3.799   2.045   1.629  1.00  0.00
ATOM   2184  OD1 ASN   135       4.656   1.253   1.239  1.00  0.00
ATOM   2185  ND2 ASN   135       3.866   2.654   2.806  1.00  0.00
ATOM   2186 HD21 ASN   135       4.649   2.476   3.420  1.00  0.00
ATOM   2187 HD22 ASN   135       3.134   3.292   3.084  1.00  0.00
ATOM   2188  C   ASN   135       1.555   2.187  -1.502  1.00  0.00
ATOM   2189  O   ASN   135       0.486   1.854  -0.989  1.00  0.00
ATOM   2190  N   VAL   136       1.659   2.637  -2.746  1.00  0.00
ATOM   2191  H   VAL   136       2.543   3.023  -3.047  1.00  0.00
ATOM   2192  CA  VAL   136       0.557   2.615  -3.696  1.00  0.00
ATOM   2193  HA  VAL   136      -0.330   2.128  -3.289  1.00  0.00
ATOM   2194  CB  VAL   136       0.172   4.054  -4.145  1.00  0.00
ATOM   2195  HB  VAL   136       1.084   4.580  -4.425  1.00  0.00
ATOM   2196  CG1 VAL   136      -0.794   4.043  -5.331  1.00  0.00
ATOM   2197 HG11 VAL   136      -1.707   3.518  -5.051  1.00  0.00
ATOM   2198 HG12 VAL   136      -1.036   5.068  -5.612  1.00  0.00
ATOM   2199 HG13 VAL   136      -0.327   3.536  -6.175  1.00  0.00
ATOM   2200  CG2 VAL   136      -0.426   4.839  -2.976  1.00  0.00
ATOM   2201 HG21 VAL   136       0.304   4.904  -2.170  1.00  0.00
ATOM   2202 HG22 VAL   136      -0.690   5.843  -3.309  1.00  0.00
ATOM   2203 HG23 VAL   136      -1.320   4.330  -2.616  1.00  0.00
ATOM   2204  C   VAL   136       1.057   1.782  -4.868  1.00  0.00
ATOM   2205  O   VAL   136       2.223   1.878  -5.243  1.00  0.00
ATOM   2206  N   LEU   137       0.195   0.946  -5.428  1.00  0.00
ATOM   2207  H   LEU   137      -0.744   0.843  -5.070  1.00  0.00
ATOM   2208  CA  LEU   137       0.614   0.083  -6.526  1.00  0.00
ATOM   2209  HA  LEU   137       1.649   0.301  -6.790  1.00  0.00
ATOM   2210  CB  LEU   137       0.512  -1.390  -6.126  1.00  0.00
ATOM   2211  HB2 LEU   137      -0.528  -1.498  -5.819  1.00  0.00
ATOM   2212  HB3 LEU   137       0.688  -1.980  -7.025  1.00  0.00
ATOM   2213  CG  LEU   137       1.430  -1.882  -5.005  1.00  0.00
ATOM   2214  HG  LEU   137       1.457  -1.143  -4.205  1.00  0.00
ATOM   2215  CD1 LEU   137       0.903  -3.186  -4.467  1.00  0.00
ATOM   2216 HD11 LEU   137       0.876  -3.926  -5.267  1.00  0.00
ATOM   2217 HD12 LEU   137       1.555  -3.539  -3.668  1.00  0.00
ATOM   2218 HD13 LEU   137      -0.103  -3.038  -4.075  1.00  0.00
ATOM   2219  CD2 LEU   137       2.864  -2.051  -5.472  1.00  0.00
ATOM   2220 HD21 LEU   137       3.246  -1.095  -5.827  1.00  0.00
ATOM   2221 HD22 LEU   137       3.477  -2.402  -4.642  1.00  0.00
ATOM   2222 HD23 LEU   137       2.899  -2.779  -6.282  1.00  0.00
ATOM   2223  C   LEU   137      -0.188   0.363  -7.788  1.00  0.00
ATOM   2224  O   LEU   137      -1.350   0.763  -7.714  1.00  0.00
ATOM   2225  N   VAL   138       0.445   0.158  -8.941  1.00  0.00
ATOM   2226  H   VAL   138       1.403  -0.163  -8.928  1.00  0.00
ATOM   2227  CA  VAL   138      -0.166   0.464 -10.235  1.00  0.00
ATOM   2228  HA  VAL   138      -1.162   0.892 -10.118  1.00  0.00
ATOM   2229  CB  VAL   138       0.707   1.455 -11.047  1.00  0.00
ATOM   2230  HB  VAL   138       1.657   0.974 -11.282  1.00  0.00
ATOM   2231  CG1 VAL   138       0.013   1.862 -12.338  1.00  0.00
ATOM   2232 HG11 VAL   138      -0.937   2.344 -12.104  1.00  0.00
ATOM   2233 HG12 VAL   138       0.646   2.558 -12.888  1.00  0.00
ATOM   2234 HG13 VAL   138      -0.170   0.977 -12.948  1.00  0.00
ATOM   2235  CG2 VAL   138       1.038   2.692 -10.213  1.00  0.00
ATOM   2236 HG21 VAL   138       1.584   2.392  -9.318  1.00  0.00
ATOM   2237 HG22 VAL   138       1.651   3.374 -10.801  1.00  0.00
ATOM   2238 HG23 VAL   138       0.114   3.193  -9.923  1.00  0.00
ATOM   2239  C   VAL   138      -0.435  -0.814 -11.042  1.00  0.00
ATOM   2240  O   VAL   138       0.443  -1.671 -11.174  1.00  0.00
ATOM   2241  N   SER   139      -1.653  -0.940 -11.563  1.00  0.00
ATOM   2242  H   SER   139      -2.365  -0.255 -11.352  1.00  0.00
ATOM   2243  CA  SER   139      -2.020  -2.087 -12.395  1.00  0.00
ATOM   2244  HA  SER   139      -1.456  -2.964 -12.077  1.00  0.00
ATOM   2245  CB  SER   139      -3.516  -2.396 -12.274  1.00  0.00
ATOM   2246  HB2 SER   139      -3.712  -3.353 -12.758  1.00  0.00
ATOM   2247  HB3 SER   139      -3.771  -2.466 -11.217  1.00  0.00
ATOM   2248  OG  SER   139      -4.304  -1.390 -12.884  1.00  0.00
ATOM   2249  HG  SER   139      -5.234  -1.611 -12.791  1.00  0.00
ATOM   2250  C   SER   139      -1.646  -1.829 -13.851  1.00  0.00
ATOM   2251  O   SER   139      -1.248  -0.717 -14.204  1.00  0.00
ATOM   2252  N   GLU   140      -1.774  -2.859 -14.687  1.00  0.00
ATOM   2253  H   GLU   140      -1.994  -3.772 -14.317  1.00  0.00
ATOM   2254  CA  GLU   140      -1.530  -2.734 -16.121  1.00  0.00
ATOM   2255  HA  GLU   140      -0.492  -2.450 -16.296  1.00  0.00
ATOM   2256  CB  GLU   140      -1.801  -4.067 -16.832  1.00  0.00
ATOM   2257  HB2 GLU   140      -1.113  -4.795 -16.401  1.00  0.00
ATOM   2258  HB3 GLU   140      -2.826  -4.348 -16.588  1.00  0.00
ATOM   2259  CG  GLU   140      -1.627  -4.040 -18.357  1.00  0.00
ATOM   2260  HG2 GLU   140      -2.118  -4.930 -18.750  1.00  0.00
ATOM   2261  HG3 GLU   140      -2.142  -3.150 -18.720  1.00  0.00
ATOM   2262  CD  GLU   140      -0.170  -4.012 -18.824  1.00  0.00
ATOM   2263  OE1 GLU   140       0.750  -3.775 -18.005  1.00  0.00
ATOM   2264  OE2 GLU   140       0.053  -4.233 -20.034  1.00  0.00
ATOM   2265  C   GLU   140      -2.375  -1.610 -16.723  1.00  0.00
ATOM   2266  O   GLU   140      -1.858  -0.754 -17.443  1.00  0.00
ATOM   2267  N   SER   141      -3.666  -1.607 -16.397  1.00  0.00
ATOM   2268  H   SER   141      -4.024  -2.371 -15.842  1.00  0.00
ATOM   2269  CA  SER   141      -4.606  -0.590 -16.866  1.00  0.00
ATOM   2270  HA  SER   141      -4.433  -0.379 -17.921  1.00  0.00
ATOM   2271  CB  SER   141      -6.045  -1.091 -16.695  1.00  0.00
ATOM   2272  HB2 SER   141      -6.728  -0.305 -17.015  1.00  0.00
ATOM   2273  HB3 SER   141      -6.184  -1.971 -17.323  1.00  0.00
ATOM   2274  OG  SER   141      -6.313  -1.430 -15.341  1.00  0.00
ATOM   2275  HG  SER   141      -7.218  -1.740 -15.262  1.00  0.00
ATOM   2276  C   SER   141      -4.424   0.760 -16.158  1.00  0.00
ATOM   2277  O   SER   141      -5.292   1.632 -16.241  1.00  0.00
ATOM   2278  N   LEU   142      -3.292   0.923 -15.471  1.00  0.00
ATOM   2279  H   LEU   142      -2.709   0.106 -15.359  1.00  0.00
ATOM   2280  CA  LEU   142      -2.932   2.149 -14.724  1.00  0.00
ATOM   2281  HA  LEU   142      -2.055   1.948 -14.110  1.00  0.00
ATOM   2282  CB  LEU   142      -2.613   3.322 -15.669  1.00  0.00
ATOM   2283  HB2 LEU   142      -3.586   3.492 -16.131  1.00  0.00
ATOM   2284  HB3 LEU   142      -2.351   4.181 -15.050  1.00  0.00
ATOM   2285  CG  LEU   142      -1.551   3.137 -16.764  1.00  0.00
ATOM   2286  HG  LEU   142      -1.851   2.312 -17.410  1.00  0.00
ATOM   2287  CD1 LEU   142      -1.407   4.413 -17.599  1.00  0.00
ATOM   2288 HD11 LEU   142      -1.107   5.239 -16.954  1.00  0.00
ATOM   2289 HD12 LEU   142      -0.650   4.260 -18.369  1.00  0.00
ATOM   2290 HD13 LEU   142      -2.361   4.649 -18.071  1.00  0.00
ATOM   2291  CD2 LEU   142      -0.199   2.707 -16.198  1.00  0.00
ATOM   2292 HD21 LEU   142      -0.309   1.758 -15.674  1.00  0.00
ATOM   2293 HD22 LEU   142       0.516   2.590 -17.013  1.00  0.00
ATOM   2294 HD23 LEU   142       0.163   3.466 -15.504  1.00  0.00
ATOM   2295  C   LEU   142      -3.923   2.571 -13.625  1.00  0.00
ATOM   2296  O   LEU   142      -4.171   3.764 -13.424  1.00  0.00
ATOM   2297  N   MET   143      -4.480   1.587 -12.921  1.00  0.00
ATOM   2298  H   MET   143      -4.366   0.630 -13.224  1.00  0.00
ATOM   2299  CA  MET   143      -5.274   1.844 -11.723  1.00  0.00
ATOM   2300  HA  MET   143      -5.785   2.801 -11.828  1.00  0.00
ATOM   2301  CB  MET   143      -6.326   0.749 -11.501  1.00  0.00
ATOM   2302  HB2 MET   143      -5.775  -0.170 -11.301  1.00  0.00
ATOM   2303  HB3 MET   143      -6.885   1.038 -10.611  1.00  0.00
ATOM   2304  CG  MET   143      -7.292   0.519 -12.653  1.00  0.00
ATOM   2305  HG2 MET   143      -6.701   0.377 -13.558  1.00  0.00
ATOM   2306  HG3 MET   143      -7.852  -0.392 -12.439  1.00  0.00
ATOM   2307  SD  MET   143      -8.449   1.879 -12.906  1.00  0.00
ATOM   2308  CE  MET   143      -9.577   1.141 -14.090  1.00  0.00
ATOM   2309  HE1 MET   143     -10.035   0.254 -13.652  1.00  0.00
ATOM   2310  HE2 MET   143     -10.354   1.861 -14.348  1.00  0.00
ATOM   2311  HE3 MET   143      -9.028   0.860 -14.989  1.00  0.00
ATOM   2312  C   MET   143      -4.340   1.902 -10.516  1.00  0.00
ATOM   2313  O   MET   143      -3.492   1.024 -10.338  1.00  0.00
ATOM   2314  N   CYS   144      -4.492   2.938  -9.695  1.00  0.00
ATOM   2315  H   CYS   144      -5.137   3.678  -9.932  1.00  0.00
ATOM   2316  CA  CYS   144      -3.730   3.055  -8.456  1.00  0.00
ATOM   2317  HA  CYS   144      -2.772   2.547  -8.563  1.00  0.00
ATOM   2318  CB  CYS   144      -3.471   4.517  -8.121  1.00  0.00
ATOM   2319  HB2 CYS   144      -4.341   5.125  -8.368  1.00  0.00
ATOM   2320  HB3 CYS   144      -3.238   4.630  -7.062  1.00  0.00
ATOM   2321  SG  CYS   144      -2.100   5.232  -9.008  1.00  0.00
ATOM   2322  HG  CYS   144      -2.199   6.442  -8.465  1.00  0.00
ATOM   2323  C   CYS   144      -4.480   2.408  -7.306  1.00  0.00
ATOM   2324  O   CYS   144      -5.678   2.629  -7.131  1.00  0.00
ATOM   2325  N   LYS   145      -3.773   1.614  -6.516  1.00  0.00
ATOM   2326  H   LYS   145      -2.812   1.396  -6.735  1.00  0.00
ATOM   2327  CA  LYS   145      -4.383   0.963  -5.366  1.00  0.00
ATOM   2328  HA  LYS   145      -5.299   1.486  -5.091  1.00  0.00
ATOM   2329  CB  LYS   145      -4.729  -0.491  -5.689  1.00  0.00
ATOM   2330  HB2 LYS   145      -3.802  -0.994  -5.965  1.00  0.00
ATOM   2331  HB3 LYS   145      -5.130  -0.941  -4.782  1.00  0.00
ATOM   2332  CG  LYS   145      -5.733  -0.634  -6.810  1.00  0.00
ATOM   2333  HG2 LYS   145      -6.533   0.087  -6.645  1.00  0.00
ATOM   2334  HG3 LYS   145      -5.230  -0.409  -7.750  1.00  0.00
ATOM   2335  CD  LYS   145      -6.314  -2.022  -6.872  1.00  0.00
ATOM   2336  HD2 LYS   145      -5.504  -2.746  -6.966  1.00  0.00
ATOM   2337  HD3 LYS   145      -6.872  -2.218  -5.956  1.00  0.00
ATOM   2338  CE  LYS   145      -7.244  -2.146  -8.066  1.00  0.00
ATOM   2339  HE2 LYS   145      -7.687  -1.172  -8.273  1.00  0.00
ATOM   2340  HE3 LYS   145      -6.668  -2.474  -8.931  1.00  0.00
ATOM   2341  NZ  LYS   145      -8.317  -3.126  -7.788  1.00  0.00
ATOM   2342  HZ1 LYS   145      -8.852  -2.822  -6.987  1.00  0.00
ATOM   2343  HZ2 LYS   145      -8.925  -3.196  -8.592  1.00  0.00
ATOM   2344  HZ3 LYS   145      -7.908  -4.029  -7.597  1.00  0.00
ATOM   2345  C   LYS   145      -3.493   1.047  -4.132  1.00  0.00
ATOM   2346  O   LYS   145      -2.284   0.808  -4.206  1.00  0.00
ATOM   2347  N   ILE   146      -4.112   1.395  -3.005  1.00  0.00
ATOM   2348  H   ILE   146      -5.088   1.652  -3.053  1.00  0.00
ATOM   2349  CA  ILE   146      -3.428   1.504  -1.715  1.00  0.00
ATOM   2350  HA  ILE   146      -2.502   2.072  -1.812  1.00  0.00
ATOM   2351  CB  ILE   146      -4.336   2.174  -0.652  1.00  0.00
ATOM   2352  HB  ILE   146      -5.302   1.669  -0.656  1.00  0.00
ATOM   2353  CG2 ILE   146      -3.723   2.088   0.747  1.00  0.00
ATOM   2354 HG21 ILE   146      -2.757   2.594   0.752  1.00  0.00
ATOM   2355 HG22 ILE   146      -4.387   2.568   1.466  1.00  0.00
ATOM   2356 HG23 ILE   146      -3.587   1.042   1.021  1.00  0.00
ATOM   2357  CG1 ILE   146      -4.601   3.634  -1.031  1.00  0.00
ATOM   2358 HG12 ILE   146      -3.800   4.232  -0.595  1.00  0.00
ATOM   2359 HG13 ILE   146      -4.553   3.700  -2.117  1.00  0.00
ATOM   2360  CD1 ILE   146      -5.933   4.156  -0.554  1.00  0.00
ATOM   2361 HD11 ILE   146      -5.981   4.091   0.533  1.00  0.00
ATOM   2362 HD12 ILE   146      -6.047   5.196  -0.860  1.00  0.00
ATOM   2363 HD13 ILE   146      -6.734   3.559  -0.989  1.00  0.00
ATOM   2364  C   ILE   146      -2.946   0.135  -1.238  1.00  0.00
ATOM   2365  O   ILE   146      -3.696  -0.847  -1.251  1.00  0.00
ATOM   2366  N   ALA   147      -1.680   0.090  -0.836  1.00  0.00
ATOM   2367  H   ALA   147      -1.133   0.939  -0.857  1.00  0.00
ATOM   2368  CA  ALA   147      -1.030  -1.138  -0.405  1.00  0.00
ATOM   2369  HA  ALA   147      -1.735  -1.969  -0.430  1.00  0.00
ATOM   2370  CB  ALA   147       0.128  -1.454  -1.337  1.00  0.00
ATOM   2371  HB1 ALA   147       0.847  -0.635  -1.316  1.00  0.00
ATOM   2372  HB2 ALA   147       0.616  -2.373  -1.012  1.00  0.00
ATOM   2373  HB3 ALA   147      -0.246  -1.582  -2.353  1.00  0.00
ATOM   2374  C   ALA   147      -0.538  -1.001   1.036  1.00  0.00
ATOM   2375  O   ALA   147      -0.868  -0.031   1.727  1.00  0.00
ATOM   2376  N   ASP   148       0.231  -1.990   1.484  1.00  0.00
ATOM   2377  H   ASP   148       0.245  -2.853   0.959  1.00  0.00
ATOM   2378  CA  ASP   148       0.953  -1.940   2.755  1.00  0.00
ATOM   2379  HA  ASP   148       1.222  -2.947   3.074  1.00  0.00
ATOM   2380  CB  ASP   148       2.235  -1.121   2.589  1.00  0.00
ATOM   2381  HB2 ASP   148       2.593  -1.240   1.566  1.00  0.00
ATOM   2382  HB3 ASP   148       1.983  -0.075   2.766  1.00  0.00
ATOM   2383  CG  ASP   148       3.314  -1.546   3.550  1.00  0.00
ATOM   2384  OD1 ASP   148       3.008  -1.720   4.754  1.00  0.00
ATOM   2385  OD2 ASP   148       4.463  -1.716   3.098  1.00  0.00
ATOM   2386  C   ASP   148       0.133  -1.441   3.955  1.00  0.00
ATOM   2387  O   ASP   148       0.206  -0.269   4.333  1.00  0.00
ATOM   2388  N   PHE   149      -0.621  -2.348   4.563  1.00  0.00
ATOM   2389  H   PHE   149      -0.629  -3.297   4.217  1.00  0.00
ATOM   2390  CA  PHE   149      -1.505  -2.009   5.672  1.00  0.00
ATOM   2391  HA  PHE   149      -1.664  -0.932   5.712  1.00  0.00
ATOM   2392  CB  PHE   149      -2.862  -2.697   5.479  1.00  0.00
ATOM   2393  HB2 PHE   149      -2.732  -3.779   5.500  1.00  0.00
ATOM   2394  HB3 PHE   149      -3.560  -2.400   6.262  1.00  0.00
ATOM   2395  CG  PHE   149      -3.522  -2.369   4.168  1.00  0.00
ATOM   2396  CD1 PHE   149      -3.273  -3.142   3.033  1.00  0.00
ATOM   2397  HD1 PHE   149      -2.602  -3.997   3.112  1.00  0.00
ATOM   2398  CE1 PHE   149      -3.866  -2.835   1.818  1.00  0.00
ATOM   2399  HE1 PHE   149      -3.657  -3.442   0.937  1.00  0.00
ATOM   2400  CZ  PHE   149      -4.729  -1.750   1.726  1.00  0.00
ATOM   2401  HZ  PHE   149      -5.202  -1.508   0.774  1.00  0.00
ATOM   2402  CE2 PHE   149      -4.989  -0.971   2.850  1.00  0.00
ATOM   2403  HE2 PHE   149      -5.667  -0.120   2.780  1.00  0.00
ATOM   2404  CD2 PHE   149      -4.384  -1.280   4.063  1.00  0.00
ATOM   2405  HD2 PHE   149      -4.582  -0.667   4.943  1.00  0.00
ATOM   2406  C   PHE   149      -0.897  -2.376   7.034  1.00  0.00
ATOM   2407  O   PHE   149      -1.624  -2.584   8.014  1.00  0.00
ATOM   2408  N   GLY   150       0.432  -2.448   7.085  1.00  0.00
ATOM   2409  H   GLY   150       0.971  -2.244   6.255  1.00  0.00
ATOM   2410  CA  GLY   150       1.150  -2.814   8.302  1.00  0.00
ATOM   2411  HA2 GLY   150       0.848  -3.825   8.579  1.00  0.00
ATOM   2412  HA3 GLY   150       2.217  -2.802   8.080  1.00  0.00
ATOM   2413  C   GLY   150       0.877  -1.881   9.468  1.00  0.00
ATOM   2414  O   GLY   150       0.722  -2.328  10.606  1.00  0.00
ATOM   2415  N   LEU   151       0.802  -0.583   9.179  1.00  0.00
ATOM   2416  H   LEU   151       0.982  -0.283   8.232  1.00  0.00
ATOM   2417  CA  LEU   151       0.582   0.440  10.199  1.00  0.00
ATOM   2418  HA  LEU   151       0.852   0.047  11.180  1.00  0.00
ATOM   2419  CB  LEU   151       1.445   1.681   9.913  1.00  0.00
ATOM   2420  HB2 LEU   151       1.181   1.926   8.884  1.00  0.00
ATOM   2421  HB3 LEU   151       1.108   2.479  10.574  1.00  0.00
ATOM   2422  CG  LEU   151       2.970   1.529  10.028  1.00  0.00
ATOM   2423  HG  LEU   151       3.302   0.827   9.262  1.00  0.00
ATOM   2424  CD1 LEU   151       3.690   2.857   9.844  1.00  0.00
ATOM   2425 HD11 LEU   151       3.359   3.559  10.609  1.00  0.00
ATOM   2426 HD12 LEU   151       4.765   2.703   9.933  1.00  0.00
ATOM   2427 HD13 LEU   151       3.462   3.261   8.858  1.00  0.00
ATOM   2428  CD2 LEU   151       3.360   0.912  11.358  1.00  0.00
ATOM   2429 HD21 LEU   151       2.905  -0.075  11.449  1.00  0.00
ATOM   2430 HD22 LEU   151       4.445   0.817  11.411  1.00  0.00
ATOM   2431 HD23 LEU   151       3.012   1.548  12.171  1.00  0.00
ATOM   2432  C   LEU   151      -0.892   0.830  10.377  1.00  0.00
ATOM   2433  O   LEU   151      -1.219   1.637  11.246  1.00  0.00
ATOM   2434  N   ALA   152      -1.771   0.248   9.564  1.00  0.00
ATOM   2435  H   ALA   152      -1.436  -0.391   8.857  1.00  0.00
ATOM   2436  CA  ALA   152      -3.202   0.563   9.593  1.00  0.00
ATOM   2437  HA  ALA   152      -3.296   1.649   9.552  1.00  0.00
ATOM   2438  CB  ALA   152      -3.894  -0.034   8.366  1.00  0.00
ATOM   2439  HB1 ALA   152      -3.816  -1.121   8.398  1.00  0.00
ATOM   2440  HB2 ALA   152      -4.945   0.255   8.365  1.00  0.00
ATOM   2441  HB3 ALA   152      -3.414   0.338   7.461  1.00  0.00
ATOM   2442  C   ALA   152      -3.886   0.095  10.882  1.00  0.00
ATOM   2443  O   ALA   152      -3.567  -0.970  11.397  1.00  0.00
ATOM   2444  N   ARG   153      -4.818   0.898  11.399  1.00  0.00
ATOM   2445  H   ARG   153      -5.033   1.761  10.921  1.00  0.00
ATOM   2446  CA  ARG   153      -5.556   0.581  12.634  1.00  0.00
ATOM   2447  HA  ARG   153      -5.522  -0.495  12.810  1.00  0.00
ATOM   2448  CB  ARG   153      -4.943   1.299  13.851  1.00  0.00
ATOM   2449  HB2 ARG   153      -5.014   2.364  13.633  1.00  0.00
ATOM   2450  HB3 ARG   153      -5.590   1.057  14.694  1.00  0.00
ATOM   2451  CG  ARG   153      -3.506   0.949  14.200  1.00  0.00
ATOM   2452  HG2 ARG   153      -2.949   0.854  13.268  1.00  0.00
ATOM   2453  HG3 ARG   153      -3.095   1.770  14.787  1.00  0.00
ATOM   2454  CD  ARG   153      -3.392  -0.349  14.994  1.00  0.00
ATOM   2455  HD2 ARG   153      -3.859  -0.218  15.970  1.00  0.00
ATOM   2456  HD3 ARG   153      -3.898  -1.149  14.453  1.00  0.00
ATOM   2457  NE  ARG   153      -1.990  -0.730  15.192  1.00  0.00
ATOM   2458  HE  ARG   153      -1.535  -0.375  16.021  1.00  0.00
ATOM   2459  CZ  ARG   153      -1.287  -1.497  14.359  1.00  0.00
ATOM   2460  NH1 ARG   153      -1.842  -1.993  13.260  1.00  0.00
ATOM   2461 HH11 ARG   153      -2.809  -1.787  13.050  1.00  0.00
ATOM   2462 HH12 ARG   153      -1.296  -2.573  12.640  1.00  0.00
ATOM   2463  NH2 ARG   153      -0.021  -1.778  14.628  1.00  0.00
ATOM   2464 HH21 ARG   153       0.408  -1.409  15.465  1.00  0.00
ATOM   2465 HH22 ARG   153       0.509  -2.360  13.996  1.00  0.00
ATOM   2466  C   ARG   153      -7.011   1.018  12.532  1.00  0.00
ATOM   2467  O   ARG   153      -7.331   1.949  11.796  1.00  0.00
ATOM   2468  N   VAL   154      -7.885   0.351  13.281  1.00  0.00
ATOM   2469  H   VAL   154      -7.639  -0.559  13.643  1.00  0.00
ATOM   2470  CA  VAL   154      -9.240   0.853  13.525  1.00  0.00
ATOM   2471  HA  VAL   154      -9.643   1.421  12.686  1.00  0.00
ATOM   2472  CB  VAL   154     -10.239  -0.304  13.873  1.00  0.00
ATOM   2473  HB  VAL   154     -10.205  -1.039  13.069  1.00  0.00
ATOM   2474  CG1 VAL   154      -9.888  -0.983  15.200  1.00  0.00
ATOM   2475 HG11 VAL   154      -9.923  -0.249  16.005  1.00  0.00
ATOM   2476 HG12 VAL   154     -10.606  -1.779  15.403  1.00  0.00
ATOM   2477 HG13 VAL   154      -8.886  -1.406  15.138  1.00  0.00
ATOM   2478  CG2 VAL   154     -11.684   0.186  13.875  1.00  0.00
ATOM   2479 HG21 VAL   154     -11.937   0.575  12.889  1.00  0.00
ATOM   2480 HG22 VAL   154     -12.348  -0.642  14.120  1.00  0.00
ATOM   2481 HG23 VAL   154     -11.799   0.976  14.617  1.00  0.00
ATOM   2482  C   VAL   154      -9.160   1.916  14.635  1.00  0.00
ATOM   2483  O   VAL   154      -8.357   1.781  15.563  1.00  0.00
ATOM   2484  N   ILE   155      -9.959   2.976  14.528  1.00  0.00
ATOM   2485  H   ILE   155     -10.529   3.104  13.704  1.00  0.00
ATOM   2486  CA  ILE   155      -9.918   4.056  15.520  1.00  0.00
ATOM   2487  HA  ILE   155      -8.911   4.231  15.897  1.00  0.00
ATOM   2488  CB  ILE   155     -10.506   5.397  14.961  1.00  0.00
ATOM   2489  HB  ILE   155     -10.152   5.526  13.939  1.00  0.00
ATOM   2490  CG2 ILE   155     -12.035   5.396  14.974  1.00  0.00
ATOM   2491 HG21 ILE   155     -12.391   5.267  15.997  1.00  0.00
ATOM   2492 HG22 ILE   155     -12.403   6.343  14.579  1.00  0.00
ATOM   2493 HG23 ILE   155     -12.404   4.577  14.356  1.00  0.00
ATOM   2494  CG1 ILE   155      -9.942   6.612  15.714  1.00  0.00
ATOM   2495 HG12 ILE   155     -10.616   7.446  15.513  1.00  0.00
ATOM   2496 HG13 ILE   155      -9.975   6.367  16.775  1.00  0.00
ATOM   2497  CD1 ILE   155      -8.513   7.006  15.324  1.00  0.00
ATOM   2498 HD11 ILE   155      -8.479   7.251  14.263  1.00  0.00
ATOM   2499 HD12 ILE   155      -8.202   7.873  15.907  1.00  0.00
ATOM   2500 HD13 ILE   155      -7.839   6.173  15.525  1.00  0.00
ATOM   2501  C   ILE   155     -10.580   3.636  16.845  1.00  0.00
ATOM   2502  O   ILE   155     -11.500   2.812  16.852  1.00  0.00
ATOM   2503  N   GLU   156      -9.704   3.918  17.820  1.00  0.00
ATOM   2504  H   GLU   156      -9.058   4.583  17.418  1.00  0.00
ATOM   2505  CA  GLU   156      -9.514   3.527  19.180  1.00  0.00
ATOM   2506  HA  GLU   156      -9.230   4.423  19.733  1.00  0.00
ATOM   2507  CB  GLU   156     -10.719   2.894  19.864  1.00  0.00
ATOM   2508  HB2 GLU   156     -11.629   3.321  19.441  1.00  0.00
ATOM   2509  HB3 GLU   156     -10.704   1.820  19.681  1.00  0.00
ATOM   2510  CG  GLU   156     -10.688   3.154  21.373  1.00  0.00
ATOM   2511  HG2 GLU   156      -9.735   2.802  21.768  1.00  0.00
ATOM   2512  HG3 GLU   156     -10.779   4.226  21.549  1.00  0.00
ATOM   2513  CD  GLU   156     -11.826   2.427  22.073  1.00  0.00
ATOM   2514  OE1 GLU   156     -11.670   1.202  22.308  1.00  0.00
ATOM   2515  OE2 GLU   156     -12.859   3.076  22.377  1.00  0.00
ATOM   2516  C   GLU   156      -8.386   2.495  19.080  1.00  0.00
ATOM   2517  O   GLU   156      -8.572   1.300  19.326  1.00  0.00
ATOM   2518  N   ASP   157      -7.165   2.944  18.697  1.00  0.00
ATOM   2519  H   ASP   157      -6.998   3.906  18.437  1.00  0.00
ATOM   2520  CA  ASP   157      -6.134   1.988  18.452  1.00  0.00
ATOM   2521  HA  ASP   157      -6.602   1.009  18.351  1.00  0.00
ATOM   2522  CB  ASP   157      -5.302   2.267  17.191  1.00  0.00
ATOM   2523  HB2 ASP   157      -4.648   1.424  16.969  1.00  0.00
ATOM   2524  HB3 ASP   157      -6.049   2.364  16.403  1.00  0.00
ATOM   2525  CG  ASP   157      -4.478   3.539  17.265  1.00  0.00
ATOM   2526  OD1 ASP   157      -4.972   4.549  17.811  1.00  0.00
ATOM   2527  OD2 ASP   157      -3.297   3.474  16.839  1.00  0.00
ATOM   2528  C   ASP   157      -5.254   1.710  19.612  1.00  0.00
ATOM   2529  O   ASP   157      -4.056   1.464  19.476  1.00  0.00
ATOM   2530  N   ASN   158      -5.855   1.568  20.790  1.00  0.00
ATOM   2531  H   ASN   158      -6.825   1.815  20.922  1.00  0.00
ATOM   2532  CA  ASN   158      -5.093   1.207  21.930  1.00  0.00
ATOM   2533  HA  ASN   158      -4.186   1.813  21.945  1.00  0.00
ATOM   2534  CB  ASN   158      -5.856   1.422  23.268  1.00  0.00
ATOM   2535  HB2 ASN   158      -5.190   1.249  24.113  1.00  0.00
ATOM   2536  HB3 ASN   158      -6.180   2.463  23.267  1.00  0.00
ATOM   2537  CG  ASN   158      -7.079   0.534  23.426  1.00  0.00
ATOM   2538  OD1 ASN   158      -6.949  -0.647  23.743  1.00  0.00
ATOM   2539  ND2 ASN   158      -8.295   1.118  23.254  1.00  0.00
ATOM   2540 HD21 ASN   158      -9.136   0.566  23.349  1.00  0.00
ATOM   2541 HD22 ASN   158      -8.353   2.102  23.032  1.00  0.00
ATOM   2542  C   ASN   158      -4.536  -0.210  21.828  1.00  0.00
ATOM   2543  O   ASN   158      -3.387  -0.490  22.175  1.00  0.00
ATOM   2544  N   GLU   159      -5.302  -1.155  21.268  1.00  0.00
ATOM   2545  H   GLU   159      -6.188  -0.894  20.860  1.00  0.00
ATOM   2546  CA  GLU   159      -4.873  -2.515  21.144  1.00  0.00
ATOM   2547  HA  GLU   159      -4.606  -2.906  22.126  1.00  0.00
ATOM   2548  CB  GLU   159      -5.986  -3.389  20.554  1.00  0.00
ATOM   2549  HB2 GLU   159      -6.175  -3.027  19.544  1.00  0.00
ATOM   2550  HB3 GLU   159      -5.602  -4.408  20.509  1.00  0.00
ATOM   2551  CG  GLU   159      -7.294  -3.371  21.357  1.00  0.00
ATOM   2552  HG2 GLU   159      -7.163  -2.934  22.347  1.00  0.00
ATOM   2553  HG3 GLU   159      -8.049  -2.809  20.808  1.00  0.00
ATOM   2554  CD  GLU   159      -7.745  -4.824  21.498  1.00  0.00
ATOM   2555  OE1 GLU   159      -6.952  -5.736  21.131  1.00  0.00
ATOM   2556  OE2 GLU   159      -8.882  -5.039  22.008  1.00  0.00
ATOM   2557  C   GLU   159      -3.755  -2.495  20.146  1.00  0.00
ATOM   2558  O   GLU   159      -3.990  -1.942  19.075  1.00  0.00
ATOM   2559  N   TYR   160      -2.563  -3.073  20.494  1.00  0.00
ATOM   2560  H   TYR   160      -2.599  -3.583  21.365  1.00  0.00
ATOM   2561  CA  TYR   160      -1.332  -3.099  19.733  1.00  0.00
ATOM   2562  HA  TYR   160      -0.496  -3.258  20.414  1.00  0.00
ATOM   2563  CB  TYR   160      -1.330  -4.213  18.691  1.00  0.00
ATOM   2564  HB2 TYR   160      -2.268  -4.107  18.145  1.00  0.00
ATOM   2565  HB3 TYR   160      -0.494  -4.079  18.005  1.00  0.00
ATOM   2566  CG  TYR   160      -1.262  -5.569  19.298  1.00  0.00
ATOM   2567  CD1 TYR   160      -0.182  -5.928  20.071  1.00  0.00
ATOM   2568  HD1 TYR   160       0.599  -5.190  20.253  1.00  0.00
ATOM   2569  CE1 TYR   160      -0.076  -7.192  20.610  1.00  0.00
ATOM   2570  HE1 TYR   160       0.792  -7.444  21.220  1.00  0.00
ATOM   2571  CZ  TYR   160      -1.049  -8.134  20.376  1.00  0.00
ATOM   2572  OH  TYR   160      -0.938  -9.424  20.931  1.00  0.00
ATOM   2573  HH  TYR   160      -0.142  -9.539  21.456  1.00  0.00
ATOM   2574  CE2 TYR   160      -2.134  -7.791  19.602  1.00  0.00
ATOM   2575  HE2 TYR   160      -2.918  -8.524  19.409  1.00  0.00
ATOM   2576  CD2 TYR   160      -2.230  -6.518  19.069  1.00  0.00
ATOM   2577  HD2 TYR   160      -3.087  -6.249  18.452  1.00  0.00
ATOM   2578  C   TYR   160      -1.136  -1.871  18.918  1.00  0.00
ATOM   2579  O   TYR   160      -1.457  -1.905  17.740  1.00  0.00
ATOM   2580  N   THR   161      -0.592  -0.799  19.512  1.00  0.00
ATOM   2581  H   THR   161      -0.326  -0.869  20.484  1.00  0.00
ATOM   2582  CA  THR   161      -0.467   0.486  18.858  1.00  0.00
ATOM   2583  HA  THR   161      -1.430   0.783  18.443  1.00  0.00
ATOM   2584  CB  THR   161      -0.032   1.519  19.840  1.00  0.00
ATOM   2585  HB  THR   161       0.100   2.484  19.350  1.00  0.00
ATOM   2586  CG2 THR   161      -1.143   1.630  20.900  1.00  0.00
ATOM   2587 HG21 THR   161      -1.276   0.665  21.390  1.00  0.00
ATOM   2588 HG22 THR   161      -0.865   2.378  21.641  1.00  0.00
ATOM   2589 HG23 THR   161      -2.077   1.924  20.420  1.00  0.00
ATOM   2590  OG1 THR   161       1.191   1.138  20.457  1.00  0.00
ATOM   2591  HG1 THR   161       1.456   1.813  21.086  1.00  0.00
ATOM   2592  C   THR   161       0.471   0.465  17.620  1.00  0.00
ATOM   2593  O   THR   161       0.283   1.207  16.648  1.00  0.00
ATOM   2594  N   ALA   162       1.499  -0.417  17.586  1.00  0.00
ATOM   2595  H   ALA   162       1.698  -0.947  18.422  1.00  0.00
ATOM   2596  CA  ALA   162       2.392  -0.580  16.428  1.00  0.00
ATOM   2597  HA  ALA   162       1.802  -0.368  15.536  1.00  0.00
ATOM   2598  CB  ALA   162       3.554   0.409  16.490  1.00  0.00
ATOM   2599  HB1 ALA   162       4.160   0.204  17.373  1.00  0.00
ATOM   2600  HB2 ALA   162       4.169   0.305  15.596  1.00  0.00
ATOM   2601  HB3 ALA   162       3.164   1.425  16.546  1.00  0.00
ATOM   2602  C   ALA   162       2.912  -2.016  16.300  1.00  0.00
ATOM   2603  O   ALA   162       3.274  -2.649  17.298  1.00  0.00
ATOM   2604  N   ARG   163       2.944  -2.518  15.065  1.00  0.00
ATOM   2605  H   ARG   163       2.593  -1.958  14.302  1.00  0.00
ATOM   2606  CA  ARG   163       3.400  -3.882  14.776  1.00  0.00
ATOM   2607  HA  ARG   163       3.080  -4.556  15.571  1.00  0.00
ATOM   2608  CB  ARG   163       2.808  -4.372  13.451  1.00  0.00
ATOM   2609  HB2 ARG   163       1.725  -4.315  13.563  1.00  0.00
ATOM   2610  HB3 ARG   163       3.132  -3.661  12.692  1.00  0.00
ATOM   2611  CG  ARG   163       3.206  -5.804  13.019  1.00  0.00
ATOM   2612  HG2 ARG   163       4.293  -5.827  12.940  1.00  0.00
ATOM   2613  HG3 ARG   163       2.886  -6.481  13.812  1.00  0.00
ATOM   2614  CD  ARG   163       2.586  -6.250  11.683  1.00  0.00
ATOM   2615  HD2 ARG   163       1.497  -6.262  11.734  1.00  0.00
ATOM   2616  HD3 ARG   163       2.904  -5.607  10.863  1.00  0.00
ATOM   2617  NE  ARG   163       3.071  -7.648  11.416  1.00  0.00
ATOM   2618  HE  ARG   163       3.704  -8.072  12.080  1.00  0.00
ATOM   2619  CZ  ARG   163       2.723  -8.348  10.328  1.00  0.00
ATOM   2620  NH1 ARG   163       1.895  -7.859   9.410  1.00  0.00
ATOM   2621 HH11 ARG   163       1.509  -6.933   9.524  1.00  0.00
ATOM   2622 HH12 ARG   163       1.656  -8.417   8.602  1.00  0.00
ATOM   2623  NH2 ARG   163       3.212  -9.578  10.191  1.00  0.00
ATOM   2624 HH21 ARG   163       3.826  -9.956  10.899  1.00  0.00
ATOM   2625 HH22 ARG   163       2.966 -10.129   9.381  1.00  0.00
ATOM   2626  C   ARG   163       4.926  -3.970  14.752  1.00  0.00
ATOM   2627  O   ARG   163       5.606  -2.969  14.530  1.00  0.00
ATOM   2628  N   GLU   164       5.453  -5.173  14.976  1.00  0.00
ATOM   2629  H   GLU   164       4.830  -5.938  15.192  1.00  0.00
ATOM   2630  CA  GLU   164       6.902  -5.417  15.034  1.00  0.00
ATOM   2631  HA  GLU   164       7.336  -4.883  15.879  1.00  0.00
ATOM   2632  CB  GLU   164       7.176  -6.913  15.206  1.00  0.00
ATOM   2633  HB2 GLU   164       6.621  -7.442  14.432  1.00  0.00
ATOM   2634  HB3 GLU   164       8.244  -7.071  15.059  1.00  0.00
ATOM   2635  CG  GLU   164       6.769  -7.443  16.573  1.00  0.00
ATOM   2636  HG2 GLU   164       7.540  -7.149  17.286  1.00  0.00
ATOM   2637  HG3 GLU   164       5.826  -6.966  16.840  1.00  0.00
ATOM   2638  CD  GLU   164       6.600  -8.948  16.606  1.00  0.00
ATOM   2639  OE1 GLU   164       7.499  -9.673  16.127  1.00  0.00
ATOM   2640  OE2 GLU   164       5.559  -9.407  17.120  1.00  0.00
ATOM   2641  C   GLU   164       7.680  -4.857  13.835  1.00  0.00
ATOM   2642  O   GLU   164       7.295  -5.057  12.679  1.00  0.00
ATOM   2643  N   GLY   165       8.774  -4.158  14.122  1.00  0.00
ATOM   2644  H   GLY   165       8.976  -3.907  15.079  1.00  0.00
ATOM   2645  CA  GLY   165       9.703  -3.738  13.090  1.00  0.00
ATOM   2646  HA2 GLY   165      10.626  -3.414  13.569  1.00  0.00
ATOM   2647  HA3 GLY   165       9.909  -4.591  12.444  1.00  0.00
ATOM   2648  C   GLY   165       9.159  -2.601  12.247  1.00  0.00
ATOM   2649  O   GLY   165       9.510  -2.461  11.076  1.00  0.00
ATOM   2650  N   ALA   166       8.297  -1.787  12.848  1.00  0.00
ATOM   2651  H   ALA   166       8.302  -1.699  13.854  1.00  0.00
ATOM   2652  CA  ALA   166       7.286  -1.053  12.095  1.00  0.00
ATOM   2653  HA  ALA   166       6.909  -1.693  11.298  1.00  0.00
ATOM   2654  CB  ALA   166       6.126  -0.670  13.001  1.00  0.00
ATOM   2655  HB1 ALA   166       6.486  -0.021  13.799  1.00  0.00
ATOM   2656  HB2 ALA   166       5.368  -0.144  12.420  1.00  0.00
ATOM   2657  HB3 ALA   166       5.690  -1.571  13.434  1.00  0.00
ATOM   2658  C   ALA   166       7.881   0.189  11.439  1.00  0.00
ATOM   2659  O   ALA   166       8.305   0.148  10.284  1.00  0.00
ATOM   2660  N   LYS   167       7.907   1.290  12.182  1.00  0.00
ATOM   2661  H   LYS   167       7.411   1.317  13.061  1.00  0.00
ATOM   2662  CA  LYS   167       8.595   2.497  11.738  1.00  0.00
ATOM   2663  HA  LYS   167       8.891   3.092  12.602  1.00  0.00
ATOM   2664  CB  LYS   167       9.849   2.137  10.938  1.00  0.00
ATOM   2665  HB2 LYS   167      10.403   1.402  11.523  1.00  0.00
ATOM   2666  HB3 LYS   167       9.516   1.682  10.005  1.00  0.00
ATOM   2667  CG  LYS   167      10.750   3.322  10.630  1.00  0.00
ATOM   2668  HG2 LYS   167      10.220   3.995   9.957  1.00  0.00
ATOM   2669  HG3 LYS   167      10.972   3.841  11.563  1.00  0.00
ATOM   2670  CD  LYS   167      12.049   2.874   9.979  1.00  0.00
ATOM   2671  HD2 LYS   167      12.873   3.425  10.433  1.00  0.00
ATOM   2672  HD3 LYS   167      12.181   1.808  10.165  1.00  0.00
ATOM   2673  CE  LYS   167      12.033   3.128   8.482  1.00  0.00
ATOM   2674  HE2 LYS   167      11.355   2.410   8.020  1.00  0.00
ATOM   2675  HE3 LYS   167      11.663   4.139   8.310  1.00  0.00
ATOM   2676  NZ  LYS   167      13.389   2.987   7.881  1.00  0.00
ATOM   2677  HZ1 LYS   167      13.732   2.050   8.039  1.00  0.00
ATOM   2678  HZ2 LYS   167      13.336   3.163   6.888  1.00  0.00
ATOM   2679  HZ3 LYS   167      14.017   3.652   8.308  1.00  0.00
ATOM   2680  C   LYS   167       7.675   3.378  10.899  1.00  0.00
ATOM   2681  O   LYS   167       7.238   2.984   9.818  1.00  0.00
ATOM   2682  N   PHE   168       7.385   4.572  11.405  1.00  0.00
ATOM   2683  H   PHE   168       7.692   4.813  12.336  1.00  0.00
ATOM   2684  CA  PHE   168       6.581   5.542  10.670  1.00  0.00
ATOM   2685  HA  PHE   168       5.811   5.024  10.098  1.00  0.00
ATOM   2686  CB  PHE   168       5.902   6.516  11.634  1.00  0.00
ATOM   2687  HB2 PHE   168       6.645   7.169  12.092  1.00  0.00
ATOM   2688  HB3 PHE   168       5.167   7.120  11.101  1.00  0.00
ATOM   2689  CG  PHE   168       5.170   5.842  12.759  1.00  0.00
ATOM   2690  CD1 PHE   168       3.936   5.252  12.545  1.00  0.00
ATOM   2691  HD1 PHE   168       3.498   5.280  11.547  1.00  0.00
ATOM   2692  CE1 PHE   168       3.259   4.632  13.580  1.00  0.00
ATOM   2693  HE1 PHE   168       2.287   4.173  13.399  1.00  0.00
ATOM   2694  CZ  PHE   168       3.814   4.596  14.841  1.00  0.00
ATOM   2695  HZ  PHE   168       3.284   4.107  15.659  1.00  0.00
ATOM   2696  CE2 PHE   168       5.044   5.181  15.068  1.00  0.00
ATOM   2697  HE2 PHE   168       5.486   5.155  16.065  1.00  0.00
ATOM   2698  CD2 PHE   168       5.716   5.799  14.031  1.00  0.00
ATOM   2699  HD2 PHE   168       6.687   6.261  14.208  1.00  0.00
ATOM   2700  C   PHE   168       7.430   6.309   9.662  1.00  0.00
ATOM   2701  O   PHE   168       8.633   6.482   9.852  1.00  0.00
ATOM   2702  N   PRO   169       6.794   6.767   8.588  1.00  0.00
ATOM   2703  CD  PRO   169       5.389   6.482   8.222  1.00  0.00
ATOM   2704  HD2 PRO   169       4.731   6.885   8.992  1.00  0.00
ATOM   2705  HD3 PRO   169       5.249   5.403   8.154  1.00  0.00
ATOM   2706  CG  PRO   169       5.214   7.167   6.896  1.00  0.00
ATOM   2707  HG2 PRO   169       4.689   8.110   7.049  1.00  0.00
ATOM   2708  HG3 PRO   169       4.626   6.527   6.239  1.00  0.00
ATOM   2709  CB  PRO   169       6.580   7.389   6.341  1.00  0.00
ATOM   2710  HB2 PRO   169       6.537   8.324   5.782  1.00  0.00
ATOM   2711  HB3 PRO   169       6.975   6.601   5.699  1.00  0.00
ATOM   2712  CA  PRO   169       7.477   7.558   7.573  1.00  0.00
ATOM   2713  HA  PRO   169       8.490   7.179   7.438  1.00  0.00
ATOM   2714  C   PRO   169       7.536   9.023   8.015  1.00  0.00
ATOM   2715  O   PRO   169       6.632   9.809   7.702  1.00  0.00
ATOM   2716  N   ILE   170       8.589   9.374   8.753  1.00  0.00
ATOM   2717  H   ILE   170       9.308   8.691   8.944  1.00  0.00
ATOM   2718  CA  ILE   170       8.687  10.685   9.398  1.00  0.00
ATOM   2719  HA  ILE   170       7.956  10.806  10.198  1.00  0.00
ATOM   2720  CB  ILE   170      10.116  10.958   9.955  1.00  0.00
ATOM   2721  HB  ILE   170      10.832  10.858   9.139  1.00  0.00
ATOM   2722  CG2 ILE   170      10.221  12.370  10.559  1.00  0.00
ATOM   2723 HG21 ILE   170       9.506  12.471  11.375  1.00  0.00
ATOM   2724 HG22 ILE   170      11.230  12.530  10.938  1.00  0.00
ATOM   2725 HG23 ILE   170      10.000  13.112   9.790  1.00  0.00
ATOM   2726  CG1 ILE   170      10.535   9.876  10.966  1.00  0.00
ATOM   2727 HG12 ILE   170      10.596   8.938  10.414  1.00  0.00
ATOM   2728 HG13 ILE   170      11.527  10.151  11.325  1.00  0.00
ATOM   2729  CD1 ILE   170       9.593   9.706  12.156  1.00  0.00
ATOM   2730 HD11 ILE   170       8.601   9.431  11.798  1.00  0.00
ATOM   2731 HD12 ILE   170       9.973   8.922  12.811  1.00  0.00
ATOM   2732 HD13 ILE   170       9.533  10.644  12.708  1.00  0.00
ATOM   2733  C   ILE   170       8.239  11.831   8.485  1.00  0.00
ATOM   2734  O   ILE   170       7.378  12.633   8.865  1.00  0.00
ATOM   2735  N   LYS   171       8.802  11.875   7.278  1.00  0.00
ATOM   2736  H   LYS   171       9.472  11.161   7.030  1.00  0.00
ATOM   2737  CA  LYS   171       8.567  12.968   6.330  1.00  0.00
ATOM   2738  HA  LYS   171       8.680  13.927   6.835  1.00  0.00
ATOM   2739  CB  LYS   171       9.572  12.899   5.178  1.00  0.00
ATOM   2740  HB2 LYS   171       9.544  11.883   4.785  1.00  0.00
ATOM   2741  HB3 LYS   171       9.233  13.595   4.411  1.00  0.00
ATOM   2742  CG  LYS   171      10.995  13.246   5.583  1.00  0.00
ATOM   2743  HG2 LYS   171      10.965  14.117   6.238  1.00  0.00
ATOM   2744  HG3 LYS   171      11.416  12.399   6.124  1.00  0.00
ATOM   2745  CD  LYS   171      11.855  13.552   4.379  1.00  0.00
ATOM   2746  HD2 LYS   171      11.919  12.657   3.759  1.00  0.00
ATOM   2747  HD3 LYS   171      11.387  14.355   3.809  1.00  0.00
ATOM   2748  CE  LYS   171      13.247  13.976   4.798  1.00  0.00
ATOM   2749  HE2 LYS   171      13.161  14.826   5.475  1.00  0.00
ATOM   2750  HE3 LYS   171      13.720  13.144   5.320  1.00  0.00
ATOM   2751  NZ  LYS   171      14.077  14.361   3.621  1.00  0.00
ATOM   2752  HZ1 LYS   171      13.639  15.132   3.138  1.00  0.00
ATOM   2753  HZ2 LYS   171      14.997  14.638   3.934  1.00  0.00
ATOM   2754  HZ3 LYS   171      14.158  13.573   2.994  1.00  0.00
ATOM   2755  C   LYS   171       7.142  13.034   5.773  1.00  0.00
ATOM   2756  O   LYS   171       6.771  14.027   5.145  1.00  0.00
ATOM   2757  N   TRP   172       6.356  11.978   6.000  1.00  0.00
ATOM   2758  H   TRP   172       6.740  11.187   6.496  1.00  0.00
ATOM   2759  CA  TRP   172       4.964  11.902   5.541  1.00  0.00
ATOM   2760  HA  TRP   172       4.761  12.702   4.829  1.00  0.00
ATOM   2761  CB  TRP   172       4.709  10.558   4.853  1.00  0.00
ATOM   2762  HB2 TRP   172       5.169   9.767   5.445  1.00  0.00
ATOM   2763  HB3 TRP   172       3.639  10.369   4.765  1.00  0.00
ATOM   2764  CG  TRP   172       5.279  10.445   3.472  1.00  0.00
ATOM   2765  CD1 TRP   172       4.609  10.609   2.295  1.00  0.00
ATOM   2766  HD1 TRP   172       3.547  10.849   2.361  1.00  0.00
ATOM   2767  NE1 TRP   172       5.462  10.426   1.236  1.00  0.00
ATOM   2768  HE1 TRP   172       5.211  10.506   0.261  1.00  0.00
ATOM   2769  CE2 TRP   172       6.710  10.121   1.714  1.00  0.00
ATOM   2770  CZ2 TRP   172       7.897   9.849   1.029  1.00  0.00
ATOM   2771  HZ2 TRP   172       7.883   9.858  -0.060  1.00  0.00
ATOM   2772  CH2 TRP   172       9.013   9.585   1.779  1.00  0.00
ATOM   2773  HH2 TRP   172       9.958   9.378   1.278  1.00  0.00
ATOM   2774  CZ3 TRP   172       8.970   9.574   3.185  1.00  0.00
ATOM   2775  HZ3 TRP   172       9.862   9.357   3.773  1.00  0.00
ATOM   2776  CE3 TRP   172       7.788   9.840   3.867  1.00  0.00
ATOM   2777  HE3 TRP   172       7.805   9.827   4.957  1.00  0.00
ATOM   2778  CD2 TRP   172       6.631  10.122   3.124  1.00  0.00
ATOM   2779  C   TRP   172       3.957  12.056   6.681  1.00  0.00
ATOM   2780  O   TRP   172       2.752  12.075   6.447  1.00  0.00
ATOM   2781  N   THR   173       4.459  12.168   7.908  1.00  0.00
ATOM   2782  H   THR   173       5.459  12.254   8.018  1.00  0.00
ATOM   2783  CA  THR   173       3.631  12.117   9.113  1.00  0.00
ATOM   2784  HA  THR   173       2.660  11.662   8.917  1.00  0.00
ATOM   2785  CB  THR   173       4.356  11.291  10.215  1.00  0.00
ATOM   2786  HB  THR   173       5.199  11.875  10.583  1.00  0.00
ATOM   2787  CG2 THR   173       3.429  10.957  11.372  1.00  0.00
ATOM   2788 HG21 THR   173       2.585  10.371  11.005  1.00  0.00
ATOM   2789 HG22 THR   173       3.973  10.379  12.120  1.00  0.00
ATOM   2790 HG23 THR   173       3.062  11.879  11.822  1.00  0.00
ATOM   2791  OG1 THR   173       4.880  10.077   9.651  1.00  0.00
ATOM   2792  HG1 THR   173       5.326   9.572  10.335  1.00  0.00
ATOM   2793  C   THR   173       3.301  13.524   9.635  1.00  0.00
ATOM   2794  O   THR   173       4.186  14.375   9.731  1.00  0.00
ATOM   2795  N   ALA   174       2.034  13.755   9.972  1.00  0.00
ATOM   2796  H   ALA   174       1.350  13.030   9.808  1.00  0.00
ATOM   2797  CA  ALA   174       1.569  15.046  10.506  1.00  0.00
ATOM   2798  HA  ALA   174       1.815  15.817   9.776  1.00  0.00
ATOM   2799  CB  ALA   174       0.052  15.026  10.703  1.00  0.00
ATOM   2800  HB1 ALA   174      -0.210  14.265  11.438  1.00  0.00
ATOM   2801  HB2 ALA   174      -0.282  16.001  11.056  1.00  0.00
ATOM   2802  HB3 ALA   174      -0.435  14.797   9.755  1.00  0.00
ATOM   2803  C   ALA   174       2.267  15.414  11.817  1.00  0.00
ATOM   2804  O   ALA   174       2.531  14.538  12.639  1.00  0.00
ATOM   2805  N   PRO   175       2.566  16.712  12.023  1.00  0.00
ATOM   2806  CD  PRO   175       2.245  17.869  11.171  1.00  0.00
ATOM   2807  HD2 PRO   175       1.263  17.732  10.720  1.00  0.00
ATOM   2808  HD3 PRO   175       2.995  17.966  10.385  1.00  0.00
ATOM   2809  CG  PRO   175       2.281  19.013  12.137  1.00  0.00
ATOM   2810  HG2 PRO   175       1.313  19.118  12.628  1.00  0.00
ATOM   2811  HG3 PRO   175       2.525  19.937  11.614  1.00  0.00
ATOM   2812  CB  PRO   175       3.352  18.654  13.114  1.00  0.00
ATOM   2813  HB2 PRO   175       3.147  19.103  14.085  1.00  0.00
ATOM   2814  HB3 PRO   175       4.337  18.970  12.769  1.00  0.00
ATOM   2815  CA  PRO   175       3.303  17.120  13.225  1.00  0.00
ATOM   2816  HA  PRO   175       4.298  16.680  13.162  1.00  0.00
ATOM   2817  C   PRO   175       2.632  16.683  14.539  1.00  0.00
ATOM   2818  O   PRO   175       3.329  16.267  15.474  1.00  0.00
ATOM   2819  N   GLU   176       1.300  16.760  14.601  1.00  0.00
ATOM   2820  H   GLU   176       0.778  17.178  13.844  1.00  0.00
ATOM   2821  CA  GLU   176       0.578  16.375  15.813  1.00  0.00
ATOM   2822  HA  GLU   176       1.066  16.820  16.681  1.00  0.00
ATOM   2823  CB  GLU   176      -0.883  16.853  15.773  1.00  0.00
ATOM   2824  HB2 GLU   176      -1.146  17.112  16.798  1.00  0.00
ATOM   2825  HB3 GLU   176      -0.891  17.753  15.157  1.00  0.00
ATOM   2826  CG  GLU   176      -1.899  15.852  15.224  1.00  0.00
ATOM   2827  HG2 GLU   176      -1.486  14.858  15.393  1.00  0.00
ATOM   2828  HG3 GLU   176      -2.814  15.968  15.805  1.00  0.00
ATOM   2829  CD  GLU   176      -2.213  16.026  13.745  1.00  0.00
ATOM   2830  OE1 GLU   176      -1.588  16.874  13.072  1.00  0.00
ATOM   2831  OE2 GLU   176      -3.105  15.303  13.253  1.00  0.00
ATOM   2832  C   GLU   176       0.682  14.869  16.089  1.00  0.00
ATOM   2833  O   GLU   176       0.614  14.434  17.241  1.00  0.00
ATOM   2834  N   ALA   177       0.869  14.083  15.031  1.00  0.00
ATOM   2835  H   ALA   177       0.779  14.457  14.097  1.00  0.00
ATOM   2836  CA  ALA   177       1.114  12.653  15.181  1.00  0.00
ATOM   2837  HA  ALA   177       0.425  12.281  15.940  1.00  0.00
ATOM   2838  CB  ALA   177       0.841  11.926  13.883  1.00  0.00
ATOM   2839  HB1 ALA   177       1.528  12.281  13.116  1.00  0.00
ATOM   2840  HB2 ALA   177       0.982  10.855  14.030  1.00  0.00
ATOM   2841  HB3 ALA   177      -0.185  12.117  13.568  1.00  0.00
ATOM   2842  C   ALA   177       2.538  12.367  15.682  1.00  0.00
ATOM   2843  O   ALA   177       2.748  11.437  16.461  1.00  0.00
ATOM   2844  N   ILE   178       3.503  13.169  15.236  1.00  0.00
ATOM   2845  H   ILE   178       3.274  13.873  14.548  1.00  0.00
ATOM   2846  CA  ILE   178       4.895  13.034  15.653  1.00  0.00
ATOM   2847  HA  ILE   178       5.198  11.988  15.688  1.00  0.00
ATOM   2848  CB  ILE   178       5.852  13.819  14.705  1.00  0.00
ATOM   2849  HB  ILE   178       5.397  14.783  14.479  1.00  0.00
ATOM   2850  CG2 ILE   178       7.234  14.041  15.349  1.00  0.00
ATOM   2851 HG21 ILE   178       7.689  13.077  15.575  1.00  0.00
ATOM   2852 HG22 ILE   178       7.873  14.591  14.658  1.00  0.00
ATOM   2853 HG23 ILE   178       7.118  14.613  16.270  1.00  0.00
ATOM   2854  CG1 ILE   178       5.994  13.090  13.365  1.00  0.00
ATOM   2855 HG12 ILE   178       6.737  12.304  13.498  1.00  0.00
ATOM   2856 HG13 ILE   178       5.028  12.641  13.133  1.00  0.00
ATOM   2857  CD1 ILE   178       6.418  13.999  12.223  1.00  0.00
ATOM   2858 HD11 ILE   178       7.384  14.448  12.455  1.00  0.00
ATOM   2859 HD12 ILE   178       6.498  13.417  11.305  1.00  0.00
ATOM   2860 HD13 ILE   178       5.675  14.786  12.090  1.00  0.00
ATOM   2861  C   ILE   178       5.082  13.508  17.088  1.00  0.00
ATOM   2862  O   ILE   178       5.653  12.787  17.915  1.00  0.00
ATOM   2863  N   ASN   179       4.587  14.711  17.377  1.00  0.00
ATOM   2864  H   ASN   179       4.071  15.213  16.668  1.00  0.00
ATOM   2865  CA  ASN   179       4.839  15.378  18.653  1.00  0.00
ATOM   2866  HA  ASN   179       5.829  15.108  19.020  1.00  0.00
ATOM   2867  CB  ASN   179       4.776  16.904  18.487  1.00  0.00
ATOM   2868  HB2 ASN   179       3.793  17.170  18.098  1.00  0.00
ATOM   2869  HB3 ASN   179       4.918  17.370  19.463  1.00  0.00
ATOM   2870  CG  ASN   179       5.835  17.437  17.537  1.00  0.00
ATOM   2871  OD1 ASN   179       6.970  16.959  17.515  1.00  0.00
ATOM   2872  ND2 ASN   179       5.463  18.439  16.748  1.00  0.00
ATOM   2873 HD21 ASN   179       6.124  18.835  16.095  1.00  0.00
ATOM   2874 HD22 ASN   179       4.521  18.800  16.804  1.00  0.00
ATOM   2875  C   ASN   179       3.916  14.953  19.788  1.00  0.00
ATOM   2876  O   ASN   179       4.324  14.933  20.950  1.00  0.00
ATOM   2877  N   PHE   180       2.673  14.624  19.457  1.00  0.00
ATOM   2878  H   PHE   180       2.368  14.671  18.496  1.00  0.00
ATOM   2879  CA  PHE   180       1.683  14.314  20.482  1.00  0.00
ATOM   2880  HA  PHE   180       2.154  14.311  21.465  1.00  0.00
ATOM   2881  CB  PHE   180       0.566  15.367  20.477  1.00  0.00
ATOM   2882  HB2 PHE   180       0.075  15.406  19.504  1.00  0.00
ATOM   2883  HB3 PHE   180      -0.170  15.127  21.245  1.00  0.00
ATOM   2884  CG  PHE   180       1.053  16.760  20.769  1.00  0.00
ATOM   2885  CD1 PHE   180       1.412  17.130  22.061  1.00  0.00
ATOM   2886  HD1 PHE   180       1.331  16.397  22.864  1.00  0.00
ATOM   2887  CE1 PHE   180       1.870  18.416  22.336  1.00  0.00
ATOM   2888  HE1 PHE   180       2.145  18.692  23.354  1.00  0.00
ATOM   2889  CZ  PHE   180       1.977  19.348  21.310  1.00  0.00
ATOM   2890  HZ  PHE   180       2.337  20.356  21.520  1.00  0.00
ATOM   2891  CE2 PHE   180       1.623  18.993  20.016  1.00  0.00
ATOM   2892  HE2 PHE   180       1.700  19.720  19.208  1.00  0.00
ATOM   2893  CD2 PHE   180       1.167  17.699  19.751  1.00  0.00
ATOM   2894  HD2 PHE   180       0.894  17.415  18.735  1.00  0.00
ATOM   2895  C   PHE   180       1.121  12.903  20.377  1.00  0.00
ATOM   2896  O   PHE   180       0.294  12.504  21.192  1.00  0.00
ATOM   2897  N   GLY   181       1.584  12.150  19.382  1.00  0.00
ATOM   2898  H   GLY   181       2.245  12.546  18.729  1.00  0.00
ATOM   2899  CA  GLY   181       1.171  10.754  19.192  1.00  0.00
ATOM   2900  HA2 GLY   181       1.859  10.289  18.486  1.00  0.00
ATOM   2901  HA3 GLY   181       1.239  10.246  20.154  1.00  0.00
ATOM   2902  C   GLY   181      -0.242  10.623  18.663  1.00  0.00
ATOM   2903  O   GLY   181      -0.896   9.598  18.847  1.00  0.00
ATOM   2904  N   CYS   182      -0.701  11.660  17.975  1.00  0.00
ATOM   2905  H   CYS   182      -0.085  12.429  17.755  1.00  0.00
ATOM   2906  CA  CYS   182      -2.092  11.765  17.593  1.00  0.00
ATOM   2907  HA  CYS   182      -2.694  11.065  18.172  1.00  0.00
ATOM   2908  CB  CYS   182      -2.596  13.176  17.862  1.00  0.00
ATOM   2909  HB2 CYS   182      -2.321  13.512  18.861  1.00  0.00
ATOM   2910  HB3 CYS   182      -2.213  13.881  17.124  1.00  0.00
ATOM   2911  SG  CYS   182      -4.359  13.285  17.775  1.00  0.00
ATOM   2912  HG  CYS   182      -4.431  14.585  18.047  1.00  0.00
ATOM   2913  C   CYS   182      -2.333  11.377  16.141  1.00  0.00
ATOM   2914  O   CYS   182      -2.303  12.216  15.231  1.00  0.00
ATOM   2915  N   PHE   183      -2.572  10.089  15.928  1.00  0.00
ATOM   2916  H   PHE   183      -2.507   9.419  16.681  1.00  0.00
ATOM   2917  CA  PHE   183      -2.886   9.602  14.600  1.00  0.00
ATOM   2918  HA  PHE   183      -2.485  10.288  13.854  1.00  0.00
ATOM   2919  CB  PHE   183      -2.277   8.219  14.368  1.00  0.00
ATOM   2920  HB2 PHE   183      -2.512   7.577  15.216  1.00  0.00
ATOM   2921  HB3 PHE   183      -2.671   7.774  13.455  1.00  0.00
ATOM   2922  CG  PHE   183      -0.777   8.223  14.233  1.00  0.00
ATOM   2923  CD1 PHE   183      -0.179   8.383  12.986  1.00  0.00
ATOM   2924  HD1 PHE   183      -0.809   8.516  12.106  1.00  0.00
ATOM   2925  CE1 PHE   183       1.213   8.373  12.854  1.00  0.00
ATOM   2926  HE1 PHE   183       1.669   8.500  11.872  1.00  0.00
ATOM   2927  CZ  PHE   183       2.022   8.199  13.984  1.00  0.00
ATOM   2928  HZ  PHE   183       3.107   8.191  13.887  1.00  0.00
ATOM   2929  CE2 PHE   183       1.434   8.037  15.234  1.00  0.00
ATOM   2930  HE2 PHE   183       2.056   7.901  16.119  1.00  0.00
ATOM   2931  CD2 PHE   183       0.039   8.047  15.354  1.00  0.00
ATOM   2932  HD2 PHE   183      -0.425   7.917  16.331  1.00  0.00
ATOM   2933  C   PHE   183      -4.397   9.563  14.443  1.00  0.00
ATOM   2934  O   PHE   183      -5.098   8.954  15.254  1.00  0.00
ATOM   2935  N   THR   184      -4.882  10.252  13.414  1.00  0.00
ATOM   2936  H   THR   184      -4.234  10.760  12.830  1.00  0.00
ATOM   2937  CA  THR   184      -6.303  10.286  13.067  1.00  0.00
ATOM   2938  HA  THR   184      -6.820   9.428  13.496  1.00  0.00
ATOM   2939  CB  THR   184      -7.002  11.581  13.554  1.00  0.00
ATOM   2940  HB  THR   184      -8.049  11.537  13.255  1.00  0.00
ATOM   2941  CG2 THR   184      -6.911  11.741  15.076  1.00  0.00
ATOM   2942 HG21 THR   184      -5.864  11.786  15.375  1.00  0.00
ATOM   2943 HG22 THR   184      -7.414  12.661  15.375  1.00  0.00
ATOM   2944 HG23 THR   184      -7.392  10.891  15.560  1.00  0.00
ATOM   2945  OG1 THR   184      -6.409  12.714  12.906  1.00  0.00
ATOM   2946  HG1 THR   184      -6.841  13.517  13.206  1.00  0.00
ATOM   2947  C   THR   184      -6.391  10.246  11.547  1.00  0.00
ATOM   2948  O   THR   184      -5.361  10.286  10.863  1.00  0.00
ATOM   2949  N   ILE   185      -7.608  10.182  11.013  1.00  0.00
ATOM   2950  H   ILE   185      -8.411   9.967  11.587  1.00  0.00
ATOM   2951  CA  ILE   185      -7.796  10.277   9.563  1.00  0.00
ATOM   2952  HA  ILE   185      -7.132   9.601   9.022  1.00  0.00
ATOM   2953  CB  ILE   185      -9.277  10.010   9.131  1.00  0.00
ATOM   2954  HB  ILE   185      -9.612   9.088   9.607  1.00  0.00
ATOM   2955  CG2 ILE   185     -10.203  11.160   9.538  1.00  0.00
ATOM   2956 HG21 ILE   185      -9.869  12.082   9.061  1.00  0.00
ATOM   2957 HG22 ILE   185     -11.222  10.937   9.221  1.00  0.00
ATOM   2958 HG23 ILE   185     -10.179  11.282  10.621  1.00  0.00
ATOM   2959  CG1 ILE   185      -9.375   9.722   7.625  1.00  0.00
ATOM   2960 HG12 ILE   185     -10.433   9.750   7.366  1.00  0.00
ATOM   2961 HG13 ILE   185      -8.855  10.532   7.114  1.00  0.00
ATOM   2962  CD1 ILE   185      -8.782   8.386   7.195  1.00  0.00
ATOM   2963 HD11 ILE   185      -9.302   7.576   7.705  1.00  0.00
ATOM   2964 HD12 ILE   185      -8.895   8.268   6.117  1.00  0.00
ATOM   2965 HD13 ILE   185      -7.723   8.358   7.453  1.00  0.00
ATOM   2966  C   ILE   185      -7.267  11.624   9.036  1.00  0.00
ATOM   2967  O   ILE   185      -6.873  11.734   7.876  1.00  0.00
ATOM   2968  N   LYS   186      -7.239  12.634   9.905  1.00  0.00
ATOM   2969  H   LYS   186      -7.662  12.524  10.815  1.00  0.00
ATOM   2970  CA  LYS   186      -6.723  13.951   9.534  1.00  0.00
ATOM   2971  HA  LYS   186      -7.066  14.203   8.531  1.00  0.00
ATOM   2972  CB  LYS   186      -7.205  15.039  10.506  1.00  0.00
ATOM   2973  HB2 LYS   186      -6.879  14.737  11.502  1.00  0.00
ATOM   2974  HB3 LYS   186      -6.697  15.960  10.222  1.00  0.00
ATOM   2975  CG  LYS   186      -8.724  15.272  10.513  1.00  0.00
ATOM   2976  HG2 LYS   186      -9.204  14.347  10.834  1.00  0.00
ATOM   2977  HG3 LYS   186      -8.939  16.061  11.233  1.00  0.00
ATOM   2978  CD  LYS   186      -9.258  15.674   9.141  1.00  0.00
ATOM   2979  HD2 LYS   186      -8.740  16.578   8.822  1.00  0.00
ATOM   2980  HD3 LYS   186      -9.046  14.867   8.440  1.00  0.00
ATOM   2981  CE  LYS   186     -10.760  15.935   9.176  1.00  0.00
ATOM   2982  HE2 LYS   186     -11.236  15.115   9.715  1.00  0.00
ATOM   2983  HE3 LYS   186     -10.932  16.868   9.712  1.00  0.00
ATOM   2984  NZ  LYS   186     -11.343  16.034   7.807  1.00  0.00
ATOM   2985  HZ1 LYS   186     -11.185  15.169   7.310  1.00  0.00
ATOM   2986  HZ2 LYS   186     -12.336  16.207   7.875  1.00  0.00
ATOM   2987  HZ3 LYS   186     -10.903  16.794   7.308  1.00  0.00
ATOM   2988  C   LYS   186      -5.194  13.973   9.393  1.00  0.00
ATOM   2989  O   LYS   186      -4.664  14.773   8.620  1.00  0.00
ATOM   2990  N   SER   187      -4.490  13.099  10.119  1.00  0.00
ATOM   2991  H   SER   187      -4.920  12.589  10.877  1.00  0.00
ATOM   2992  CA  SER   187      -3.045  12.964   9.921  1.00  0.00
ATOM   2993  HA  SER   187      -2.622  13.955   9.751  1.00  0.00
ATOM   2994  CB  SER   187      -2.335  12.328  11.127  1.00  0.00
ATOM   2995  HB2 SER   187      -1.286  12.189  10.868  1.00  0.00
ATOM   2996  HB3 SER   187      -2.413  13.018  11.968  1.00  0.00
ATOM   2997  OG  SER   187      -2.899  11.084  11.487  1.00  0.00
ATOM   2998  HG  SER   187      -2.427  10.724  12.241  1.00  0.00
ATOM   2999  C   SER   187      -2.744  12.217   8.626  1.00  0.00
ATOM   3000  O   SER   187      -1.711  12.452   7.996  1.00  0.00
ATOM   3001  N   ASN   188      -3.652  11.329   8.220  1.00  0.00
ATOM   3002  H   ASN   188      -4.373  11.008   8.851  1.00  0.00
ATOM   3003  CA  ASN   188      -3.579  10.728   6.885  1.00  0.00
ATOM   3004  HA  ASN   188      -2.580  10.321   6.730  1.00  0.00
ATOM   3005  CB  ASN   188      -4.600   9.601   6.714  1.00  0.00
ATOM   3006  HB2 ASN   188      -5.523   9.888   7.217  1.00  0.00
ATOM   3007  HB3 ASN   188      -4.793   9.465   5.650  1.00  0.00
ATOM   3008  CG  ASN   188      -4.123   8.285   7.291  1.00  0.00
ATOM   3009  OD1 ASN   188      -2.935   8.097   7.573  1.00  0.00
ATOM   3010  ND2 ASN   188      -5.055   7.358   7.472  1.00  0.00
ATOM   3011 HD21 ASN   188      -4.801   6.458   7.854  1.00  0.00
ATOM   3012 HD22 ASN   188      -6.015   7.556   7.227  1.00  0.00
ATOM   3013  C   ASN   188      -3.754  11.758   5.773  1.00  0.00
ATOM   3014  O   ASN   188      -3.110  11.648   4.727  1.00  0.00
ATOM   3015  N   VAL   189      -4.616  12.754   5.991  1.00  0.00
ATOM   3016  H   VAL   189      -5.247  12.717   6.779  1.00  0.00
ATOM   3017  CA  VAL   189      -4.777  13.843   5.022  1.00  0.00
ATOM   3018  HA  VAL   189      -4.946  13.429   4.028  1.00  0.00
ATOM   3019  CB  VAL   189      -5.954  14.807   5.367  1.00  0.00
ATOM   3020  HB  VAL   189      -5.780  15.236   6.354  1.00  0.00
ATOM   3021  CG1 VAL   189      -6.054  15.924   4.339  1.00  0.00
ATOM   3022 HG11 VAL   189      -6.228  15.496   3.352  1.00  0.00
ATOM   3023 HG12 VAL   189      -6.882  16.584   4.600  1.00  0.00
ATOM   3024 HG13 VAL   189      -5.125  16.493   4.329  1.00  0.00
ATOM   3025  CG2 VAL   189      -7.279  14.051   5.424  1.00  0.00
ATOM   3026 HG21 VAL   189      -7.224  13.278   6.191  1.00  0.00
ATOM   3027 HG22 VAL   189      -8.084  14.745   5.667  1.00  0.00
ATOM   3028 HG23 VAL   189      -7.477  13.589   4.457  1.00  0.00
ATOM   3029  C   VAL   189      -3.451  14.600   4.826  1.00  0.00
ATOM   3030  O   VAL   189      -3.079  14.910   3.693  1.00  0.00
ATOM   3031  N   TRP   190      -2.735  14.877   5.919  1.00  0.00
ATOM   3032  H   TRP   190      -3.121  14.722   6.839  1.00  0.00
ATOM   3033  CA  TRP   190      -1.381  15.439   5.817  1.00  0.00
ATOM   3034  HA  TRP   190      -1.440  16.442   5.393  1.00  0.00
ATOM   3035  CB  TRP   190      -0.703  15.525   7.185  1.00  0.00
ATOM   3036  HB2 TRP   190      -1.335  16.095   7.865  1.00  0.00
ATOM   3037  HB3 TRP   190      -0.538  14.528   7.593  1.00  0.00
ATOM   3038  CG  TRP   190       0.643  16.212   7.168  1.00  0.00
ATOM   3039  CD1 TRP   190       1.834  15.689   6.731  1.00  0.00
ATOM   3040  HD1 TRP   190       1.812  14.669   6.349  1.00  0.00
ATOM   3041  NE1 TRP   190       2.843  16.616   6.879  1.00  0.00
ATOM   3042  HE1 TRP   190       3.812  16.477   6.628  1.00  0.00
ATOM   3043  CE2 TRP   190       2.317  17.759   7.422  1.00  0.00
ATOM   3044  CZ2 TRP   190       2.942  18.967   7.755  1.00  0.00
ATOM   3045  HZ2 TRP   190       4.012  19.065   7.574  1.00  0.00
ATOM   3046  CH2 TRP   190       2.157  19.963   8.297  1.00  0.00
ATOM   3047  HH2 TRP   190       2.609  20.918   8.565  1.00  0.00
ATOM   3048  CZ3 TRP   190       0.780  19.776   8.512  1.00  0.00
ATOM   3049  HZ3 TRP   190       0.166  20.565   8.946  1.00  0.00
ATOM   3050  CE3 TRP   190       0.155  18.568   8.174  1.00  0.00
ATOM   3051  HE3 TRP   190      -0.916  18.473   8.353  1.00  0.00
ATOM   3052  CD2 TRP   190       0.932  17.539   7.620  1.00  0.00
ATOM   3053  C   TRP   190      -0.550  14.570   4.887  1.00  0.00
ATOM   3054  O   TRP   190       0.004  15.061   3.901  1.00  0.00
ATOM   3055  N   SER   191      -0.486  13.277   5.204  1.00  0.00
ATOM   3056  H   SER   191      -0.917  12.959   6.060  1.00  0.00
ATOM   3057  CA  SER   191       0.246  12.308   4.397  1.00  0.00
ATOM   3058  HA  SER   191       1.311  12.534   4.425  1.00  0.00
ATOM   3059  CB  SER   191       0.033  10.896   4.933  1.00  0.00
ATOM   3060  HB2 SER   191      -1.034  10.671   4.933  1.00  0.00
ATOM   3061  HB3 SER   191       0.553  10.187   4.289  1.00  0.00
ATOM   3062  OG  SER   191       0.535  10.793   6.249  1.00  0.00
ATOM   3063  HG  SER   191       0.396   9.901   6.576  1.00  0.00
ATOM   3064  C   SER   191      -0.146  12.379   2.928  1.00  0.00
ATOM   3065  O   SER   191       0.720  12.357   2.050  1.00  0.00
ATOM   3066  N   PHE   192      -1.450  12.481   2.670  1.00  0.00
ATOM   3067  H   PHE   192      -2.119  12.431   3.425  1.00  0.00
ATOM   3068  CA  PHE   192      -1.952  12.566   1.306  1.00  0.00
ATOM   3069  HA  PHE   192      -1.586  11.718   0.727  1.00  0.00
ATOM   3070  CB  PHE   192      -3.484  12.547   1.286  1.00  0.00
ATOM   3071  HB2 PHE   192      -3.841  11.636   1.767  1.00  0.00
ATOM   3072  HB3 PHE   192      -3.893  13.414   1.805  1.00  0.00
ATOM   3073  CG  PHE   192      -4.065  12.559  -0.095  1.00  0.00
ATOM   3074  CD1 PHE   192      -4.105  11.399  -0.857  1.00  0.00
ATOM   3075  HD1 PHE   192      -3.719  10.471  -0.434  1.00  0.00
ATOM   3076  CE1 PHE   192      -4.626  11.410  -2.139  1.00  0.00
ATOM   3077  HE1 PHE   192      -4.651  10.491  -2.724  1.00  0.00
ATOM   3078  CZ  PHE   192      -5.117  12.594  -2.681  1.00  0.00
ATOM   3079  HZ  PHE   192      -5.524  12.609  -3.691  1.00  0.00
ATOM   3080  CE2 PHE   192      -5.086  13.761  -1.927  1.00  0.00
ATOM   3081  HE2 PHE   192      -5.477  14.692  -2.338  1.00  0.00
ATOM   3082  CD2 PHE   192      -4.553  13.737  -0.641  1.00  0.00
ATOM   3083  HD2 PHE   192      -4.516  14.652  -0.050  1.00  0.00
ATOM   3084  C   PHE   192      -1.414  13.795   0.564  1.00  0.00
ATOM   3085  O   PHE   192      -1.096  13.712  -0.619  1.00  0.00
ATOM   3086  N   GLY   193      -1.318  14.921   1.267  1.00  0.00
ATOM   3087  H   GLY   193      -1.661  14.937   2.217  1.00  0.00
ATOM   3088  CA  GLY   193      -0.734  16.141   0.721  1.00  0.00
ATOM   3089  HA2 GLY   193      -1.306  16.431  -0.160  1.00  0.00
ATOM   3090  HA3 GLY   193      -0.808  16.925   1.476  1.00  0.00
ATOM   3091  C   GLY   193       0.720  15.967   0.331  1.00  0.00
ATOM   3092  O   GLY   193       1.153  16.467  -0.710  1.00  0.00
ATOM   3093  N   ILE   194       1.477  15.257   1.168  1.00  0.00
ATOM   3094  H   ILE   194       1.106  14.994   2.070  1.00  0.00
ATOM   3095  CA  ILE   194       2.866  14.911   0.863  1.00  0.00
ATOM   3096  HA  ILE   194       3.417  15.787   0.521  1.00  0.00
ATOM   3097  CB  ILE   194       3.595  14.285   2.089  1.00  0.00
ATOM   3098  HB  ILE   194       3.069  13.376   2.379  1.00  0.00
ATOM   3099  CG2 ILE   194       5.046  13.950   1.760  1.00  0.00
ATOM   3100 HG21 ILE   194       5.573  14.860   1.471  1.00  0.00
ATOM   3101 HG22 ILE   194       5.527  13.516   2.637  1.00  0.00
ATOM   3102 HG23 ILE   194       5.077  13.236   0.938  1.00  0.00
ATOM   3103  CG1 ILE   194       3.531  15.217   3.311  1.00  0.00
ATOM   3104 HG12 ILE   194       2.501  15.570   3.378  1.00  0.00
ATOM   3105 HG13 ILE   194       3.761  14.602   4.182  1.00  0.00
ATOM   3106  CD1 ILE   194       4.482  16.420   3.269  1.00  0.00
ATOM   3107 HD11 ILE   194       4.252  17.035   2.400  1.00  0.00
ATOM   3108 HD12 ILE   194       4.359  17.013   4.176  1.00  0.00
ATOM   3109 HD13 ILE   194       5.511  16.068   3.203  1.00  0.00
ATOM   3110  C   ILE   194       2.907  13.967  -0.346  1.00  0.00
ATOM   3111  O   ILE   194       3.776  14.095  -1.216  1.00  0.00
ATOM   3112  N   LEU   195       1.951  13.040  -0.401  1.00  0.00
ATOM   3113  H   LEU   195       1.339  12.915   0.392  1.00  0.00
ATOM   3114  CA  LEU   195       1.805  12.132  -1.540  1.00  0.00
ATOM   3115  HA  LEU   195       2.744  11.606  -1.718  1.00  0.00
ATOM   3116  CB  LEU   195       0.713  11.099  -1.258  1.00  0.00
ATOM   3117  HB2 LEU   195       1.115  10.551  -0.406  1.00  0.00
ATOM   3118  HB3 LEU   195      -0.147  11.688  -0.937  1.00  0.00
ATOM   3119  CG  LEU   195       0.278  10.110  -2.341  1.00  0.00
ATOM   3120  HG  LEU   195      -0.186  10.672  -3.151  1.00  0.00
ATOM   3121  CD1 LEU   195       1.435   9.325  -2.878  1.00  0.00
ATOM   3122 HD11 LEU   195       1.899   8.761  -2.068  1.00  0.00
ATOM   3123 HD12 LEU   195       1.083   8.634  -3.644  1.00  0.00
ATOM   3124 HD13 LEU   195       2.167  10.006  -3.312  1.00  0.00
ATOM   3125  CD2 LEU   195      -0.747   9.167  -1.765  1.00  0.00
ATOM   3126 HD21 LEU   195      -1.611   9.735  -1.420  1.00  0.00
ATOM   3127 HD22 LEU   195      -1.061   8.458  -2.531  1.00  0.00
ATOM   3128 HD23 LEU   195      -0.311   8.624  -0.926  1.00  0.00
ATOM   3129  C   LEU   195       1.521  12.874  -2.853  1.00  0.00
ATOM   3130  O   LEU   195       1.961  12.444  -3.927  1.00  0.00
ATOM   3131  N   LEU   196       0.796  13.986  -2.758  1.00  0.00
ATOM   3132  H   LEU   196       0.403  14.246  -1.864  1.00  0.00
ATOM   3133  CA  LEU   196       0.506  14.832  -3.916  1.00  0.00
ATOM   3134  HA  LEU   196       0.088  14.229  -4.721  1.00  0.00
ATOM   3135  CB  LEU   196      -0.506  15.913  -3.539  1.00  0.00
ATOM   3136  HB2 LEU   196      -0.762  15.693  -2.503  1.00  0.00
ATOM   3137  HB3 LEU   196       0.019  16.867  -3.588  1.00  0.00
ATOM   3138  CG  LEU   196      -1.783  15.991  -4.374  1.00  0.00
ATOM   3139  HG  LEU   196      -1.522  16.130  -5.423  1.00  0.00
ATOM   3140  CD1 LEU   196      -2.574  14.713  -4.217  1.00  0.00
ATOM   3141 HD11 LEU   196      -2.836  14.573  -3.169  1.00  0.00
ATOM   3142 HD12 LEU   196      -3.484  14.773  -4.814  1.00  0.00
ATOM   3143 HD13 LEU   196      -1.973  13.869  -4.557  1.00  0.00
ATOM   3144  CD2 LEU   196      -2.632  17.182  -3.953  1.00  0.00
ATOM   3145 HD21 LEU   196      -2.063  18.102  -4.093  1.00  0.00
ATOM   3146 HD22 LEU   196      -3.536  17.218  -4.561  1.00  0.00
ATOM   3147 HD23 LEU   196      -2.904  17.081  -2.902  1.00  0.00
ATOM   3148  C   LEU   196       1.783  15.474  -4.453  1.00  0.00
ATOM   3149  O   LEU   196       1.990  15.528  -5.665  1.00  0.00
ATOM   3150  N   TYR   197       2.635  15.948  -3.544  1.00  0.00
ATOM   3151  H   TYR   197       2.344  15.998  -2.578  1.00  0.00
ATOM   3152  CA  TYR   197       3.958  16.461  -3.898  1.00  0.00
ATOM   3153  HA  TYR   197       3.854  17.302  -4.584  1.00  0.00
ATOM   3154  CB  TYR   197       4.710  16.939  -2.648  1.00  0.00
ATOM   3155  HB2 TYR   197       4.362  17.947  -2.424  1.00  0.00
ATOM   3156  HB3 TYR   197       4.429  16.269  -1.836  1.00  0.00
ATOM   3157  CG  TYR   197       6.214  16.946  -2.797  1.00  0.00
ATOM   3158  CD1 TYR   197       6.970  15.817  -2.481  1.00  0.00
ATOM   3159  HD1 TYR   197       6.460  14.928  -2.111  1.00  0.00
ATOM   3160  CE1 TYR   197       8.354  15.814  -2.631  1.00  0.00
ATOM   3161  HE1 TYR   197       8.931  14.921  -2.390  1.00  0.00
ATOM   3162  CZ  TYR   197       8.996  16.951  -3.086  1.00  0.00
ATOM   3163  OH  TYR   197      10.365  16.950  -3.224  1.00  0.00
ATOM   3164  HH  TYR   197      10.766  16.114  -2.978  1.00  0.00
ATOM   3165  CE2 TYR   197       8.270  18.084  -3.402  1.00  0.00
ATOM   3166  HE2 TYR   197       8.776  18.981  -3.761  1.00  0.00
ATOM   3167  CD2 TYR   197       6.883  18.075  -3.260  1.00  0.00
ATOM   3168  HD2 TYR   197       6.304  18.963  -3.512  1.00  0.00
ATOM   3169  C   TYR   197       4.776  15.407  -4.636  1.00  0.00
ATOM   3170  O   TYR   197       5.435  15.721  -5.628  1.00  0.00
ATOM   3171  N   GLU   198       4.725  14.167  -4.143  1.00  0.00
ATOM   3172  H   GLU   198       4.182  13.998  -3.308  1.00  0.00
ATOM   3173  CA  GLU   198       5.433  13.032  -4.755  1.00  0.00
ATOM   3174  HA  GLU   198       6.502  13.244  -4.798  1.00  0.00
ATOM   3175  CB  GLU   198       5.221  11.767  -3.940  1.00  0.00
ATOM   3176  HB2 GLU   198       4.170  11.756  -3.652  1.00  0.00
ATOM   3177  HB3 GLU   198       5.423  10.929  -4.608  1.00  0.00
ATOM   3178  CG  GLU   198       6.071  11.646  -2.722  1.00  0.00
ATOM   3179  HG2 GLU   198       7.121  11.735  -3.001  1.00  0.00
ATOM   3180  HG3 GLU   198       5.806  12.455  -2.042  1.00  0.00
ATOM   3181  CD  GLU   198       5.845  10.327  -2.041  1.00  0.00
ATOM   3182  OE1 GLU   198       4.720  10.109  -1.538  1.00  0.00
ATOM   3183  OE2 GLU   198       6.786   9.505  -2.022  1.00  0.00
ATOM   3184  C   GLU   198       4.982  12.734  -6.174  1.00  0.00
ATOM   3185  O   GLU   198       5.784  12.311  -7.004  1.00  0.00
ATOM   3186  N   ILE   199       3.689  12.927  -6.429  1.00  0.00
ATOM   3187  H   ILE   199       3.080  13.194  -5.668  1.00  0.00
ATOM   3188  CA  ILE   199       3.090  12.662  -7.736  1.00  0.00
ATOM   3189  HA  ILE   199       3.513  11.763  -8.185  1.00  0.00
ATOM   3190  CB  ILE   199       1.540  12.514  -7.637  1.00  0.00
ATOM   3191  HB  ILE   199       1.168  13.243  -6.917  1.00  0.00
ATOM   3192  CG2 ILE   199       0.870  12.749  -8.992  1.00  0.00
ATOM   3193 HG21 ILE   199       1.241  12.020  -9.713  1.00  0.00
ATOM   3194 HG22 ILE   199      -0.210  12.639  -8.889  1.00  0.00
ATOM   3195 HG23 ILE   199       1.100  13.755  -9.343  1.00  0.00
ATOM   3196  CG1 ILE   199       1.172  11.130  -7.081  1.00  0.00
ATOM   3197 HG12 ILE   199       1.467  10.400  -7.834  1.00  0.00
ATOM   3198 HG13 ILE   199       1.769  10.984  -6.181  1.00  0.00
ATOM   3199  CD1 ILE   199      -0.302  10.948  -6.748  1.00  0.00
ATOM   3200 HD11 ILE   199      -0.899  11.094  -7.648  1.00  0.00
ATOM   3201 HD12 ILE   199      -0.466   9.942  -6.362  1.00  0.00
ATOM   3202 HD13 ILE   199      -0.597  11.678  -5.994  1.00  0.00
ATOM   3203  C   ILE   199       3.491  13.732  -8.749  1.00  0.00
ATOM   3204  O   ILE   199       3.893  13.407  -9.869  1.00  0.00
ATOM   3205  N   VAL   200       3.406  14.999  -8.346  1.00  0.00
ATOM   3206  H   VAL   200       3.041  15.209  -7.428  1.00  0.00
ATOM   3207  CA  VAL   200       3.658  16.112  -9.265  1.00  0.00
ATOM   3208  HA  VAL   200       3.310  15.902 -10.276  1.00  0.00
ATOM   3209  CB  VAL   200       2.988  17.434  -8.770  1.00  0.00
ATOM   3210  HB  VAL   200       2.031  17.181  -8.313  1.00  0.00
ATOM   3211  CG1 VAL   200       3.859  18.172  -7.753  1.00  0.00
ATOM   3212 HG11 VAL   200       4.816  18.426  -8.210  1.00  0.00
ATOM   3213 HG12 VAL   200       3.355  19.085  -7.436  1.00  0.00
ATOM   3214 HG13 VAL   200       4.029  17.532  -6.887  1.00  0.00
ATOM   3215  CG2 VAL   200       2.649  18.343  -9.948  1.00  0.00
ATOM   3216 HG21 VAL   200       1.959  17.829 -10.618  1.00  0.00
ATOM   3217 HG22 VAL   200       2.183  19.257  -9.580  1.00  0.00
ATOM   3218 HG23 VAL   200       3.561  18.593 -10.489  1.00  0.00
ATOM   3219  C   VAL   200       5.152  16.297  -9.601  1.00  0.00
ATOM   3220  O   VAL   200       5.499  16.826 -10.657  1.00  0.00
ATOM   3221  N   THR   201       6.027  15.843  -8.709  1.00  0.00
ATOM   3222  H   THR   201       5.702  15.422  -7.850  1.00  0.00
ATOM   3223  CA  THR   201       7.469  16.005  -8.900  1.00  0.00
ATOM   3224  HA  THR   201       7.656  16.797  -9.625  1.00  0.00
ATOM   3225  CB  THR   201       8.180  16.370  -7.575  1.00  0.00
ATOM   3226  HB  THR   201       9.255  16.412  -7.754  1.00  0.00
ATOM   3227  CG2 THR   201       7.700  17.719  -7.052  1.00  0.00
ATOM   3228 HG21 THR   201       6.625  17.678  -6.872  1.00  0.00
ATOM   3229 HG22 THR   201       8.215  17.952  -6.120  1.00  0.00
ATOM   3230 HG23 THR   201       7.915  18.493  -7.789  1.00  0.00
ATOM   3231  OG1 THR   201       7.906  15.364  -6.599  1.00  0.00
ATOM   3232  HG1 THR   201       8.346  15.588  -5.776  1.00  0.00
ATOM   3233  C   THR   201       8.108  14.750  -9.507  1.00  0.00
ATOM   3234  O   THR   201       9.320  14.722  -9.760  1.00  0.00
ATOM   3235  N   TYR   202       7.276  13.731  -9.750  1.00  0.00
ATOM   3236  H   TYR   202       6.316  13.838  -9.453  1.00  0.00
ATOM   3237  CA  TYR   202       7.696  12.429 -10.292  1.00  0.00
ATOM   3238  HA  TYR   202       6.822  11.785 -10.378  1.00  0.00
ATOM   3239  CB  TYR   202       8.354  12.557 -11.682  1.00  0.00
ATOM   3240  HB2 TYR   202       9.177  13.264 -11.577  1.00  0.00
ATOM   3241  HB3 TYR   202       8.749  11.576 -11.944  1.00  0.00
ATOM   3242  CG  TYR   202       7.416  13.032 -12.772  1.00  0.00
ATOM   3243  CD1 TYR   202       7.220  14.395 -13.008  1.00  0.00
ATOM   3244  HD1 TYR   202       7.763  15.116 -12.396  1.00  0.00
ATOM   3245  CE1 TYR   202       6.352  14.839 -14.003  1.00  0.00
ATOM   3246  HE1 TYR   202       6.204  15.905 -14.173  1.00  0.00
ATOM   3247  CZ  TYR   202       5.671  13.914 -14.774  1.00  0.00
ATOM   3248  OH  TYR   202       4.816  14.345 -15.762  1.00  0.00
ATOM   3249  HH  TYR   202       4.770  15.302 -15.827  1.00  0.00
ATOM   3250  CE2 TYR   202       5.848  12.558 -14.560  1.00  0.00
ATOM   3251  HE2 TYR   202       5.309  11.832 -15.168  1.00  0.00
ATOM   3252  CD2 TYR   202       6.721  12.123 -13.563  1.00  0.00
ATOM   3253  HD2 TYR   202       6.866  11.056 -13.393  1.00  0.00
ATOM   3254  C   TYR   202       8.592  11.667  -9.315  1.00  0.00
ATOM   3255  O   TYR   202       9.716  11.289  -9.645  1.00  0.00
ATOM   3256  N   GLY   203       8.083  11.464  -8.104  1.00  0.00
ATOM   3257  H   GLY   203       7.225  11.928  -7.841  1.00  0.00
ATOM   3258  CA  GLY   203       8.719  10.589  -7.132  1.00  0.00
ATOM   3259  HA2 GLY   203       7.950  10.319  -6.409  1.00  0.00
ATOM   3260  HA3 GLY   203       9.034   9.698  -7.677  1.00  0.00
ATOM   3261  C   GLY   203       9.911  11.161  -6.393  1.00  0.00
ATOM   3262  O   GLY   203      10.724  10.408  -5.846  1.00  0.00
ATOM   3263  N   LYS   204      10.022  12.485  -6.371  1.00  0.00
ATOM   3264  H   LYS   204       9.412  13.055  -6.939  1.00  0.00
ATOM   3265  CA  LYS   204      11.058  13.150  -5.588  1.00  0.00
ATOM   3266  HA  LYS   204      12.026  12.697  -5.803  1.00  0.00
ATOM   3267  CB  LYS   204      11.129  14.639  -5.929  1.00  0.00
ATOM   3268  HB2 LYS   204      10.105  15.012  -5.960  1.00  0.00
ATOM   3269  HB3 LYS   204      11.670  15.131  -5.121  1.00  0.00
ATOM   3270  CG  LYS   204      11.815  14.933  -7.251  1.00  0.00
ATOM   3271  HG2 LYS   204      12.795  14.456  -7.246  1.00  0.00
ATOM   3272  HG3 LYS   204      11.211  14.514  -8.056  1.00  0.00
ATOM   3273  CD  LYS   204      11.981  16.422  -7.469  1.00  0.00
ATOM   3274  HD2 LYS   204      10.993  16.878  -7.537  1.00  0.00
ATOM   3275  HD3 LYS   204      12.517  16.842  -6.618  1.00  0.00
ATOM   3276  CE  LYS   204      12.756  16.703  -8.742  1.00  0.00
ATOM   3277  HE2 LYS   204      13.702  16.164  -8.696  1.00  0.00
ATOM   3278  HE3 LYS   204      12.173  16.339  -9.588  1.00  0.00
ATOM   3279  NZ  LYS   204      13.023  18.160  -8.914  1.00  0.00
ATOM   3280  HZ1 LYS   204      13.564  18.498  -8.131  1.00  0.00
ATOM   3281  HZ2 LYS   204      13.539  18.310  -9.769  1.00  0.00
ATOM   3282  HZ3 LYS   204      12.146  18.660  -8.958  1.00  0.00
ATOM   3283  C   LYS   204      10.816  12.957  -4.093  1.00  0.00
ATOM   3284  O   LYS   204       9.670  12.836  -3.654  1.00  0.00
ATOM   3285  N   ILE   205      11.896  12.911  -3.318  1.00  0.00
ATOM   3286  H   ILE   205      12.815  12.879  -3.737  1.00  0.00
ATOM   3287  CA  ILE   205      11.794  12.796  -1.866  1.00  0.00
ATOM   3288  HA  ILE   205      11.026  12.092  -1.547  1.00  0.00
ATOM   3289  CB  ILE   205      13.175  12.399  -1.212  1.00  0.00
ATOM   3290  HB  ILE   205      13.590  11.564  -1.776  1.00  0.00
ATOM   3291  CG2 ILE   205      14.173  13.564  -1.215  1.00  0.00
ATOM   3292 HG21 ILE   205      13.759  14.399  -0.651  1.00  0.00
ATOM   3293 HG22 ILE   205      15.108  13.243  -0.756  1.00  0.00
ATOM   3294 HG23 ILE   205      14.362  13.877  -2.242  1.00  0.00
ATOM   3295  CG1 ILE   205      12.998  11.822   0.202  1.00  0.00
ATOM   3296 HG12 ILE   205      13.973  11.873   0.686  1.00  0.00
ATOM   3297 HG13 ILE   205      12.300  12.477   0.723  1.00  0.00
ATOM   3298  CD1 ILE   205      12.480  10.384   0.248  1.00  0.00
ATOM   3299 HD11 ILE   205      13.178   9.729  -0.273  1.00  0.00
ATOM   3300 HD12 ILE   205      12.387  10.064   1.286  1.00  0.00
ATOM   3301 HD13 ILE   205      11.505  10.333  -0.236  1.00  0.00
ATOM   3302  C   ILE   205      11.232  14.111  -1.301  1.00  0.00
ATOM   3303  O   ILE   205      11.551  15.185  -1.811  1.00  0.00
ATOM   3304  N   PRO   206      10.338  14.029  -0.298  1.00  0.00
ATOM   3305  CD  PRO   206       9.585  12.841   0.144  1.00  0.00
ATOM   3306  HD2 PRO   206      10.225  12.209   0.759  1.00  0.00
ATOM   3307  HD3 PRO   206       9.246  12.277  -0.726  1.00  0.00
ATOM   3308  CG  PRO   206       8.448  13.435   0.919  1.00  0.00
ATOM   3309  HG2 PRO   206       8.101  12.733   1.678  1.00  0.00
ATOM   3310  HG3 PRO   206       7.623  13.681   0.249  1.00  0.00
ATOM   3311  CB  PRO   206       9.021  14.668   1.536  1.00  0.00
ATOM   3312  HB2 PRO   206       9.599  14.419   2.426  1.00  0.00
ATOM   3313  HB3 PRO   206       8.261  15.406   1.792  1.00  0.00
ATOM   3314  CA  PRO   206       9.947  15.226   0.452  1.00  0.00
ATOM   3315  HA  PRO   206       9.422  15.886  -0.238  1.00  0.00
ATOM   3316  C   PRO   206      11.138  15.977   1.074  1.00  0.00
ATOM   3317  O   PRO   206      12.117  15.354   1.518  1.00  0.00
ATOM   3318  N   TYR   207      11.031  17.310   1.085  1.00  0.00
ATOM   3319  H   TYR   207      10.228  17.715   0.626  1.00  0.00
ATOM   3320  CA  TYR   207      12.049  18.216   1.639  1.00  0.00
ATOM   3321  HA  TYR   207      11.893  19.219   1.242  1.00  0.00
ATOM   3322  CB  TYR   207      11.970  18.277   3.172  1.00  0.00
ATOM   3323  HB2 TYR   207      12.484  17.397   3.558  1.00  0.00
ATOM   3324  HB3 TYR   207      12.507  19.174   3.480  1.00  0.00
ATOM   3325  CG  TYR   207      10.562  18.320   3.719  1.00  0.00
ATOM   3326  CD1 TYR   207       9.871  19.529   3.854  1.00  0.00
ATOM   3327  HD1 TYR   207      10.366  20.455   3.560  1.00  0.00
ATOM   3328  CE1 TYR   207       8.573  19.563   4.356  1.00  0.00
ATOM   3329  HE1 TYR   207       8.040  20.508   4.461  1.00  0.00
ATOM   3330  CZ  TYR   207       7.957  18.375   4.722  1.00  0.00
ATOM   3331  OH  TYR   207       6.677  18.372   5.221  1.00  0.00
ATOM   3332  HH  TYR   207       6.293  19.250   5.277  1.00  0.00
ATOM   3333  CE2 TYR   207       8.619  17.172   4.593  1.00  0.00
ATOM   3334  HE2 TYR   207       8.128  16.243   4.880  1.00  0.00
ATOM   3335  CD2 TYR   207       9.913  17.148   4.097  1.00  0.00
ATOM   3336  HD2 TYR   207      10.441  16.199   3.998  1.00  0.00
ATOM   3337  C   TYR   207      13.461  17.840   1.194  1.00  0.00
ATOM   3338  O   TYR   207      14.263  17.392   2.013  1.00  0.00
ATOM   3339  N   PRO   208      13.769  18.038  -0.105  1.00  0.00
ATOM   3340  CD  PRO   208      12.925  18.688  -1.124  1.00  0.00
ATOM   3341  HD2 PRO   208      12.877  19.759  -0.927  1.00  0.00
ATOM   3342  HD3 PRO   208      11.920  18.267  -1.085  1.00  0.00
ATOM   3343  CG  PRO   208      13.627  18.370  -2.405  1.00  0.00
ATOM   3344  HG2 PRO   208      13.455  19.164  -3.131  1.00  0.00
ATOM   3345  HG3 PRO   208      13.259  17.425  -2.806  1.00  0.00
ATOM   3346  CB  PRO   208      15.064  18.268  -2.044  1.00  0.00
ATOM   3347  HB2 PRO   208      15.492  19.268  -1.980  1.00  0.00
ATOM   3348  HB3 PRO   208      15.652  17.665  -2.736  1.00  0.00
ATOM   3349  CA  PRO   208      15.057  17.616  -0.660  1.00  0.00
ATOM   3350  HA  PRO   208      15.064  16.526  -0.698  1.00  0.00
ATOM   3351  C   PRO   208      16.244  18.103   0.170  1.00  0.00
ATOM   3352  O   PRO   208      16.268  19.260   0.595  1.00  0.00
ATOM   3353  N   GLY   209      17.199  17.212   0.424  1.00  0.00
ATOM   3354  H   GLY   209      17.085  16.258   0.110  1.00  0.00
ATOM   3355  CA  GLY   209      18.422  17.563   1.148  1.00  0.00
ATOM   3356  HA2 GLY   209      19.095  16.711   1.046  1.00  0.00
ATOM   3357  HA3 GLY   209      18.847  18.425   0.634  1.00  0.00
ATOM   3358  C   GLY   209      18.265  17.894   2.622  1.00  0.00
ATOM   3359  O   GLY   209      19.229  18.285   3.275  1.00  0.00
ATOM   3360  N   ARG   210      17.052  17.745   3.150  1.00  0.00
ATOM   3361  H   ARG   210      16.277  17.494   2.553  1.00  0.00
ATOM   3362  CA  ARG   210      16.787  17.975   4.568  1.00  0.00
ATOM   3363  HA  ARG   210      17.619  18.524   5.011  1.00  0.00
ATOM   3364  CB  ARG   210      15.509  18.789   4.758  1.00  0.00
ATOM   3365  HB2 ARG   210      14.850  18.520   3.933  1.00  0.00
ATOM   3366  HB3 ARG   210      15.070  18.454   5.698  1.00  0.00
ATOM   3367  CG  ARG   210      15.688  20.307   4.793  1.00  0.00
ATOM   3368  HG2 ARG   210      16.443  20.579   5.530  1.00  0.00
ATOM   3369  HG3 ARG   210      15.992  20.671   3.811  1.00  0.00
ATOM   3370  CD  ARG   210      14.358  20.936   5.175  1.00  0.00
ATOM   3371  HD2 ARG   210      13.751  21.019   4.274  1.00  0.00
ATOM   3372  HD3 ARG   210      13.863  20.274   5.886  1.00  0.00
ATOM   3373  NE  ARG   210      14.483  22.258   5.777  1.00  0.00
ATOM   3374  HE  ARG   210      14.843  22.305   6.720  1.00  0.00
ATOM   3375  CZ  ARG   210      14.154  23.393   5.167  1.00  0.00
ATOM   3376  NH1 ARG   210      13.683  23.373   3.924  1.00  0.00
ATOM   3377 HH11 ARG   210      13.576  22.492   3.442  1.00  0.00
ATOM   3378 HH12 ARG   210      13.435  24.239   3.467  1.00  0.00
ATOM   3379  NH2 ARG   210      14.296  24.556   5.796  1.00  0.00
ATOM   3380 HH21 ARG   210      14.656  24.575   6.739  1.00  0.00
ATOM   3381 HH22 ARG   210      14.045  25.414   5.327  1.00  0.00
ATOM   3382  C   ARG   210      16.671  16.654   5.318  1.00  0.00
ATOM   3383  O   ARG   210      16.098  15.694   4.813  1.00  0.00
ATOM   3384  N   THR   211      17.223  16.624   6.527  1.00  0.00
ATOM   3385  H   THR   211      17.724  17.440   6.847  1.00  0.00
ATOM   3386  CA  THR   211      17.203  15.440   7.388  1.00  0.00
ATOM   3387  HA  THR   211      17.260  14.514   6.817  1.00  0.00
ATOM   3388  CB  THR   211      18.395  15.485   8.381  1.00  0.00
ATOM   3389  HB  THR   211      19.314  15.562   7.801  1.00  0.00
ATOM   3390  CG2 THR   211      18.303  16.658   9.342  1.00  0.00
ATOM   3391 HG21 THR   211      17.384  16.581   9.923  1.00  0.00
ATOM   3392 HG22 THR   211      19.160  16.644  10.016  1.00  0.00
ATOM   3393 HG23 THR   211      18.299  17.591   8.778  1.00  0.00
ATOM   3394  OG1 THR   211      18.465  14.262   9.114  1.00  0.00
ATOM   3395  HG1 THR   211      19.204  14.297   9.726  1.00  0.00
ATOM   3396  C   THR   211      15.846  15.378   8.105  1.00  0.00
ATOM   3397  O   THR   211      15.147  16.395   8.183  1.00  0.00
ATOM   3398  N   ASN   212      15.457  14.202   8.600  1.00  0.00
ATOM   3399  H   ASN   212      16.011  13.372   8.442  1.00  0.00
ATOM   3400  CA  ASN   212      14.185  14.063   9.325  1.00  0.00
ATOM   3401  HA  ASN   212      13.361  14.293   8.649  1.00  0.00
ATOM   3402  CB  ASN   212      13.989  12.643   9.870  1.00  0.00
ATOM   3403  HB2 ASN   212      14.909  12.347  10.374  1.00  0.00
ATOM   3404  HB3 ASN   212      13.168  12.648  10.587  1.00  0.00
ATOM   3405  CG  ASN   212      13.681  11.623   8.785  1.00  0.00
ATOM   3406  OD1 ASN   212      13.099  11.943   7.747  1.00  0.00
ATOM   3407  ND2 ASN   212      14.061  10.381   9.032  1.00  0.00
ATOM   3408 HD21 ASN   212      13.885   9.657   8.349  1.00  0.00
ATOM   3409 HD22 ASN   212      14.527  10.161   9.901  1.00  0.00
ATOM   3410  C   ASN   212      14.072  15.066  10.470  1.00  0.00
ATOM   3411  O   ASN   212      13.035  15.705  10.648  1.00  0.00
ATOM   3412  N   ALA   213      15.154  15.211  11.229  1.00  0.00
ATOM   3413  H   ALA   213      15.953  14.613  11.073  1.00  0.00
ATOM   3414  CA  ALA   213      15.186  16.126  12.365  1.00  0.00
ATOM   3415  HA  ALA   213      14.308  15.888  12.966  1.00  0.00
ATOM   3416  CB  ALA   213      16.430  15.878  13.204  1.00  0.00
ATOM   3417  HB1 ALA   213      17.317  16.121  12.620  1.00  0.00
ATOM   3418  HB2 ALA   213      16.399  16.506  14.095  1.00  0.00
ATOM   3419  HB3 ALA   213      16.466  14.830  13.500  1.00  0.00
ATOM   3420  C   ALA   213      15.069  17.607  11.965  1.00  0.00
ATOM   3421  O   ALA   213      14.458  18.394  12.689  1.00  0.00
ATOM   3422  N   ASP   214      15.657  17.976  10.824  1.00  0.00
ATOM   3423  H   ASP   214      16.225  17.306  10.325  1.00  0.00
ATOM   3424  CA  ASP   214      15.516  19.320  10.264  1.00  0.00
ATOM   3425  HA  ASP   214      15.812  20.054  11.013  1.00  0.00
ATOM   3426  CB  ASP   214      16.392  19.508   9.021  1.00  0.00
ATOM   3427  HB2 ASP   214      16.131  18.712   8.323  1.00  0.00
ATOM   3428  HB3 ASP   214      16.151  20.473   8.576  1.00  0.00
ATOM   3429  CG  ASP   214      17.871  19.448   9.322  1.00  0.00
ATOM   3430  OD1 ASP   214      18.290  19.907  10.411  1.00  0.00
ATOM   3431  OD2 ASP   214      18.622  18.950   8.454  1.00  0.00
ATOM   3432  C   ASP   214      14.070  19.554   9.874  1.00  0.00
ATOM   3433  O   ASP   214      13.542  20.649  10.074  1.00  0.00
ATOM   3434  N   VAL   215      13.442  18.521   9.310  1.00  0.00
ATOM   3435  H   VAL   215      13.975  17.697   9.070  1.00  0.00
ATOM   3436  CA  VAL   215      12.031  18.569   8.932  1.00  0.00
ATOM   3437  HA  VAL   215      11.819  19.447   8.322  1.00  0.00
ATOM   3438  CB  VAL   215      11.584  17.298   8.146  1.00  0.00
ATOM   3439  HB  VAL   215      11.869  16.414   8.717  1.00  0.00
ATOM   3440  CG1 VAL   215      10.081  17.296   7.928  1.00  0.00
ATOM   3441 HG11 VAL   215       9.795  18.179   7.357  1.00  0.00
ATOM   3442 HG12 VAL   215       9.794  16.399   7.378  1.00  0.00
ATOM   3443 HG13 VAL   215       9.573  17.307   8.893  1.00  0.00
ATOM   3444  CG2 VAL   215      12.306  17.202   6.809  1.00  0.00
ATOM   3445 HG21 VAL   215      13.382  17.147   6.979  1.00  0.00
ATOM   3446 HG22 VAL   215      11.977  16.307   6.281  1.00  0.00
ATOM   3447 HG23 VAL   215      12.079  18.082   6.208  1.00  0.00
ATOM   3448  C   VAL   215      11.136  18.791  10.153  1.00  0.00
ATOM   3449  O   VAL   215      10.344  19.734  10.170  1.00  0.00
ATOM   3450  N   MET   216      11.270  17.932  11.165  1.00  0.00
ATOM   3451  H   MET   216      11.880  17.135  11.052  1.00  0.00
ATOM   3452  CA  MET   216      10.504  18.052  12.413  1.00  0.00
ATOM   3453  HA  MET   216       9.442  17.922  12.200  1.00  0.00
ATOM   3454  CB  MET   216      10.933  16.985  13.439  1.00  0.00
ATOM   3455  HB2 MET   216      12.023  17.014  13.464  1.00  0.00
ATOM   3456  HB3 MET   216      10.540  17.318  14.400  1.00  0.00
ATOM   3457  CG  MET   216      10.462  15.536  13.162  1.00  0.00
ATOM   3458  HG2 MET   216       9.377  15.565  13.069  1.00  0.00
ATOM   3459  HG3 MET   216      10.900  15.234  12.211  1.00  0.00
ATOM   3460  SD  MET   216      10.925  14.314  14.456  1.00  0.00
ATOM   3461  CE  MET   216      12.589  13.824  13.976  1.00  0.00
ATOM   3462  HE1 MET   216      13.240  14.699  13.975  1.00  0.00
ATOM   3463  HE2 MET   216      12.971  13.089  14.684  1.00  0.00
ATOM   3464  HE3 MET   216      12.567  13.388  12.977  1.00  0.00
ATOM   3465  C   MET   216      10.644  19.465  13.003  1.00  0.00
ATOM   3466  O   MET   216       9.646  20.121  13.319  1.00  0.00
ATOM   3467  N   SER   217      11.889  19.929  13.119  1.00  0.00
ATOM   3468  H   SER   217      12.653  19.304  12.906  1.00  0.00
ATOM   3469  CA  SER   217      12.207  21.267  13.621  1.00  0.00
ATOM   3470  HA  SER   217      11.757  21.415  14.603  1.00  0.00
ATOM   3471  CB  SER   217      13.724  21.430  13.750  1.00  0.00
ATOM   3472  HB2 SER   217      14.051  20.920  14.656  1.00  0.00
ATOM   3473  HB3 SER   217      14.196  20.968  12.883  1.00  0.00
ATOM   3474  OG  SER   217      14.094  22.794  13.816  1.00  0.00
ATOM   3475  HG  SER   217      15.048  22.863  13.896  1.00  0.00
ATOM   3476  C   SER   217      11.622  22.396  12.762  1.00  0.00
ATOM   3477  O   SER   217      11.102  23.378  13.292  1.00  0.00
ATOM   3478  N   ALA   218      11.717  22.253  11.442  1.00  0.00
ATOM   3479  H   ALA   218      12.202  21.452  11.062  1.00  0.00
ATOM   3480  CA  ALA   218      11.218  23.265  10.513  1.00  0.00
ATOM   3481  HA  ALA   218      11.620  24.224  10.838  1.00  0.00
ATOM   3482  CB  ALA   218      11.706  22.988   9.098  1.00  0.00
ATOM   3483  HB1 ALA   218      11.304  22.035   8.755  1.00  0.00
ATOM   3484  HB2 ALA   218      11.370  23.784   8.434  1.00  0.00
ATOM   3485  HB3 ALA   218      12.795  22.945   9.091  1.00  0.00
ATOM   3486  C   ALA   218       9.696  23.377  10.538  1.00  0.00
ATOM   3487  O   ALA   218       9.157  24.478  10.433  1.00  0.00
ATOM   3488  N   LEU   219       9.011  22.240  10.680  1.00  0.00
ATOM   3489  H   LEU   219       9.510  21.362  10.700  1.00  0.00
ATOM   3490  CA  LEU   219       7.542  22.208  10.714  1.00  0.00
ATOM   3491  HA  LEU   219       7.148  22.785   9.878  1.00  0.00
ATOM   3492  CB  LEU   219       7.013  20.771  10.612  1.00  0.00
ATOM   3493  HB2 LEU   219       7.596  20.247  11.370  1.00  0.00
ATOM   3494  HB3 LEU   219       5.966  20.796  10.912  1.00  0.00
ATOM   3495  CG  LEU   219       7.144  20.039   9.272  1.00  0.00
ATOM   3496  HG  LEU   219       8.153  20.178   8.885  1.00  0.00
ATOM   3497  CD1 LEU   219       6.873  18.558   9.458  1.00  0.00
ATOM   3498 HD11 LEU   219       5.863  18.418   9.845  1.00  0.00
ATOM   3499 HD12 LEU   219       6.968  18.047   8.500  1.00  0.00
ATOM   3500 HD13 LEU   219       7.592  18.142  10.164  1.00  0.00
ATOM   3501  CD2 LEU   219       6.212  20.617   8.228  1.00  0.00
ATOM   3502 HD21 LEU   219       6.450  21.669   8.069  1.00  0.00
ATOM   3503 HD22 LEU   219       6.332  20.073   7.291  1.00  0.00
ATOM   3504 HD23 LEU   219       5.181  20.527   8.570  1.00  0.00
ATOM   3505  C   LEU   219       6.970  22.896  11.955  1.00  0.00
ATOM   3506  O   LEU   219       5.979  23.623  11.862  1.00  0.00
ATOM   3507  N   SER   220       7.604  22.675  13.107  1.00  0.00
ATOM   3508  H   SER   220       8.331  21.976  13.147  1.00  0.00
ATOM   3509  CA  SER   220       7.223  23.353  14.348  1.00  0.00
ATOM   3510  HA  SER   220       6.153  23.239  14.518  1.00  0.00
ATOM   3511  CB  SER   220       7.974  22.753  15.539  1.00  0.00
ATOM   3512  HB2 SER   220       7.625  23.236  16.451  1.00  0.00
ATOM   3513  HB3 SER   220       7.756  21.686  15.587  1.00  0.00
ATOM   3514  OG  SER   220       9.371  22.944  15.409  1.00  0.00
ATOM   3515  HG  SER   220       9.818  22.559  16.167  1.00  0.00
ATOM   3516  C   SER   220       7.452  24.872  14.270  1.00  0.00
ATOM   3517  O   SER   220       6.907  25.631  15.073  1.00  0.00
ATOM   3518  N   GLN   221       8.257  25.292  13.294  1.00  0.00
ATOM   3519  H   GLN   221       8.717  24.594  12.727  1.00  0.00
ATOM   3520  CA  GLN   221       8.537  26.704  13.019  1.00  0.00
ATOM   3521  HA  GLN   221       8.366  27.299  13.916  1.00  0.00
ATOM   3522  CB  GLN   221       9.997  26.880  12.586  1.00  0.00
ATOM   3523  HB2 GLN   221      10.185  26.130  11.817  1.00  0.00
ATOM   3524  HB3 GLN   221      10.073  27.875  12.148  1.00  0.00
ATOM   3525  CG  GLN   221      11.027  26.735  13.697  1.00  0.00
ATOM   3526  HG2 GLN   221      10.628  26.070  14.462  1.00  0.00
ATOM   3527  HG3 GLN   221      11.937  26.304  13.280  1.00  0.00
ATOM   3528  CD  GLN   221      11.371  28.057  14.339  1.00  0.00
ATOM   3529  OE1 GLN   221      10.530  28.687  14.984  1.00  0.00
ATOM   3530  NE2 GLN   221      12.617  28.489  14.168  1.00  0.00
ATOM   3531 HE21 GLN   221      12.904  29.368  14.575  1.00  0.00
ATOM   3532 HE22 GLN   221      13.270  27.937  13.631  1.00  0.00
ATOM   3533  C   GLN   221       7.618  27.259  11.929  1.00  0.00
ATOM   3534  O   GLN   221       7.722  28.427  11.556  1.00  0.00
ATOM   3535  N   GLY   222       6.733  26.413  11.411  1.00  0.00
ATOM   3536  H   GLY   222       6.736  25.445  11.700  1.00  0.00
ATOM   3537  CA  GLY   222       5.741  26.838  10.423  1.00  0.00
ATOM   3538  HA2 GLY   222       4.866  26.202  10.559  1.00  0.00
ATOM   3539  HA3 GLY   222       5.479  27.869  10.661  1.00  0.00
ATOM   3540  C   GLY   222       6.186  26.763   8.973  1.00  0.00
ATOM   3541  O   GLY   222       5.660  27.483   8.117  1.00  0.00
ATOM   3542  N   TYR   223       7.153  25.894   8.691  1.00  0.00
ATOM   3543  H   TYR   223       7.625  25.403   9.436  1.00  0.00
ATOM   3544  CA  TYR   223       7.606  25.672   7.320  1.00  0.00
ATOM   3545  HA  TYR   223       7.576  26.612   6.769  1.00  0.00
ATOM   3546  CB  TYR   223       9.047  25.133   7.295  1.00  0.00
ATOM   3547  HB2 TYR   223       9.684  25.901   7.735  1.00  0.00
ATOM   3548  HB3 TYR   223       9.066  24.242   7.923  1.00  0.00
ATOM   3549  CG  TYR   223       9.560  24.785   5.909  1.00  0.00
ATOM   3550  CD1 TYR   223       9.311  23.532   5.345  1.00  0.00
ATOM   3551  HD1 TYR   223       8.744  22.802   5.922  1.00  0.00
ATOM   3552  CE1 TYR   223       9.771  23.207   4.069  1.00  0.00
ATOM   3553  HE1 TYR   223       9.566  22.225   3.642  1.00  0.00
ATOM   3554  CZ  TYR   223      10.497  24.138   3.346  1.00  0.00
ATOM   3555  OH  TYR   223      10.949  23.812   2.091  1.00  0.00
ATOM   3556  HH  TYR   223      10.704  22.924   1.824  1.00  0.00
ATOM   3557  CE2 TYR   223      10.764  25.393   3.880  1.00  0.00
ATOM   3558  HE2 TYR   223      11.334  26.128   3.312  1.00  0.00
ATOM   3559  CD2 TYR   223      10.293  25.709   5.163  1.00  0.00
ATOM   3560  HD2 TYR   223      10.498  26.690   5.592  1.00  0.00
ATOM   3561  C   TYR   223       6.673  24.712   6.579  1.00  0.00
ATOM   3562  O   TYR   223       6.300  23.670   7.104  1.00  0.00
ATOM   3563  N   ARG   224       6.294  25.092   5.364  1.00  0.00
ATOM   3564  H   ARG   224       6.427  26.054   5.087  1.00  0.00
ATOM   3565  CA  ARG   224       5.706  24.169   4.399  1.00  0.00
ATOM   3566  HA  ARG   224       5.715  23.161   4.815  1.00  0.00
ATOM   3567  CB  ARG   224       4.262  24.546   4.062  1.00  0.00
ATOM   3568  HB2 ARG   224       4.303  25.508   3.552  1.00  0.00
ATOM   3569  HB3 ARG   224       3.896  23.785   3.372  1.00  0.00
ATOM   3570  CG  ARG   224       3.321  24.643   5.256  1.00  0.00
ATOM   3571  HG2 ARG   224       3.717  25.389   5.945  1.00  0.00
ATOM   3572  HG3 ARG   224       2.343  24.963   4.897  1.00  0.00
ATOM   3573  CD  ARG   224       3.187  23.316   5.972  1.00  0.00
ATOM   3574  HD2 ARG   224       2.901  22.549   5.252  1.00  0.00
ATOM   3575  HD3 ARG   224       4.145  23.053   6.421  1.00  0.00
ATOM   3576  NE  ARG   224       2.177  23.370   7.023  1.00  0.00
ATOM   3577  HE  ARG   224       1.212  23.308   6.731  1.00  0.00
ATOM   3578  CZ  ARG   224       2.441  23.496   8.320  1.00  0.00
ATOM   3579  NH1 ARG   224       3.690  23.588   8.752  1.00  0.00
ATOM   3580 HH11 ARG   224       4.453  23.561   8.091  1.00  0.00
ATOM   3581 HH12 ARG   224       3.873  23.684   9.741  1.00  0.00
ATOM   3582  NH2 ARG   224       1.444  23.528   9.192  1.00  0.00
ATOM   3583 HH21 ARG   224       0.490  23.456   8.867  1.00  0.00
ATOM   3584 HH22 ARG   224       1.642  23.624  10.178  1.00  0.00
ATOM   3585  C   ARG   224       6.560  24.271   3.153  1.00  0.00
ATOM   3586  O   ARG   224       7.184  25.310   2.918  1.00  0.00
ATOM   3587  N   MET   225       6.611  23.200   2.365  1.00  0.00
ATOM   3588  H   MET   225       6.175  22.337   2.657  1.00  0.00
ATOM   3589  CA  MET   225       7.324  23.219   1.090  1.00  0.00
ATOM   3590  HA  MET   225       8.372  23.466   1.260  1.00  0.00
ATOM   3591  CB  MET   225       7.249  21.851   0.405  1.00  0.00
ATOM   3592  HB2 MET   225       6.211  21.524   0.458  1.00  0.00
ATOM   3593  HB3 MET   225       7.529  22.001  -0.638  1.00  0.00
ATOM   3594  CG  MET   225       8.147  20.789   1.023  1.00  0.00
ATOM   3595  HG2 MET   225       9.140  21.224   1.137  1.00  0.00
ATOM   3596  HG3 MET   225       7.741  20.547   2.005  1.00  0.00
ATOM   3597  SD  MET   225       8.271  19.279   0.045  1.00  0.00
ATOM   3598  CE  MET   225       6.784  18.409   0.537  1.00  0.00
ATOM   3599  HE1 MET   225       5.910  19.012   0.288  1.00  0.00
ATOM   3600  HE2 MET   225       6.728  17.456   0.010  1.00  0.00
ATOM   3601  HE3 MET   225       6.806  18.229   1.612  1.00  0.00
ATOM   3602  C   MET   225       6.735  24.296   0.180  1.00  0.00
ATOM   3603  O   MET   225       5.514  24.386   0.041  1.00  0.00
ATOM   3604  N   PRO   226       7.598  25.137  -0.423  1.00  0.00
ATOM   3605  CD  PRO   226       9.064  25.197  -0.278  1.00  0.00
ATOM   3606  HD2 PRO   226       9.533  24.474  -0.946  1.00  0.00
ATOM   3607  HD3 PRO   226       9.343  24.973   0.752  1.00  0.00
ATOM   3608  CG  PRO   226       9.369  26.607  -0.656  1.00  0.00
ATOM   3609  HG2 PRO   226      10.387  26.676  -1.040  1.00  0.00
ATOM   3610  HG3 PRO   226       9.264  27.255   0.214  1.00  0.00
ATOM   3611  CB  PRO   226       8.365  26.956  -1.706  1.00  0.00
ATOM   3612  HB2 PRO   226       8.774  26.608  -2.654  1.00  0.00
ATOM   3613  HB3 PRO   226       8.119  28.015  -1.783  1.00  0.00
ATOM   3614  CA  PRO   226       7.105  26.151  -1.353  1.00  0.00
ATOM   3615  HA  PRO   226       6.324  26.733  -0.864  1.00  0.00
ATOM   3616  C   PRO   226       6.539  25.493  -2.601  1.00  0.00
ATOM   3617  O   PRO   226       6.812  24.319  -2.852  1.00  0.00
ATOM   3618  N   ARG   227       5.752  26.247  -3.365  1.00  0.00
ATOM   3619  H   ARG   227       5.522  27.181  -3.057  1.00  0.00
ATOM   3620  CA  ARG   227       5.154  25.761  -4.607  1.00  0.00
ATOM   3621  HA  ARG   227       4.422  24.983  -4.391  1.00  0.00
ATOM   3622  CB  ARG   227       4.449  26.909  -5.330  1.00  0.00
ATOM   3623  HB2 ARG   227       3.920  27.478  -4.565  1.00  0.00
ATOM   3624  HB3 ARG   227       5.233  27.529  -5.765  1.00  0.00
ATOM   3625  CG  ARG   227       3.471  26.490  -6.417  1.00  0.00
ATOM   3626  HG2 ARG   227       4.024  26.251  -7.325  1.00  0.00
ATOM   3627  HG3 ARG   227       2.920  25.610  -6.085  1.00  0.00
ATOM   3628  CD  ARG   227       2.495  27.622  -6.702  1.00  0.00
ATOM   3629  HD2 ARG   227       1.640  27.524  -6.034  1.00  0.00
ATOM   3630  HD3 ARG   227       2.995  28.572  -6.515  1.00  0.00
ATOM   3631  NE  ARG   227       2.014  27.610  -8.082  1.00  0.00
ATOM   3632  HE  ARG   227       1.190  27.060  -8.278  1.00  0.00
ATOM   3633  CZ  ARG   227       2.588  28.273  -9.085  1.00  0.00
ATOM   3634  NH1 ARG   227       3.674  29.006  -8.871  1.00  0.00
ATOM   3635 HH11 ARG   227       4.068  29.061  -7.943  1.00  0.00
ATOM   3636 HH12 ARG   227       4.102  29.505  -9.638  1.00  0.00
ATOM   3637  NH2 ARG   227       2.075  28.201 -10.305  1.00  0.00
ATOM   3638 HH21 ARG   227       1.250  27.643 -10.471  1.00  0.00
ATOM   3639 HH22 ARG   227       2.512  28.705 -11.064  1.00  0.00
ATOM   3640  C   ARG   227       6.219  25.123  -5.501  1.00  0.00
ATOM   3641  O   ARG   227       7.274  25.716  -5.743  1.00  0.00
ATOM   3642  N   MET   228       5.946  23.905  -5.963  1.00  0.00
ATOM   3643  H   MET   228       5.072  23.459  -5.724  1.00  0.00
ATOM   3644  CA  MET   228       6.901  23.161  -6.782  1.00  0.00
ATOM   3645  HA  MET   228       7.912  23.351  -6.421  1.00  0.00
ATOM   3646  CB  MET   228       6.633  21.651  -6.720  1.00  0.00
ATOM   3647  HB2 MET   228       5.677  21.481  -7.216  1.00  0.00
ATOM   3648  HB3 MET   228       7.428  21.167  -7.288  1.00  0.00
ATOM   3649  CG  MET   228       6.586  21.068  -5.318  1.00  0.00
ATOM   3650  HG2 MET   228       6.879  20.019  -5.360  1.00  0.00
ATOM   3651  HG3 MET   228       7.283  21.615  -4.683  1.00  0.00
ATOM   3652  SD  MET   228       4.931  21.193  -4.623  1.00  0.00
ATOM   3653  CE  MET   228       5.299  21.236  -2.872  1.00  0.00
ATOM   3654  HE1 MET   228       5.929  22.098  -2.653  1.00  0.00
ATOM   3655  HE2 MET   228       4.370  21.312  -2.307  1.00  0.00
ATOM   3656  HE3 MET   228       5.822  20.323  -2.588  1.00  0.00
ATOM   3657  C   MET   228       6.841  23.630  -8.223  1.00  0.00
ATOM   3658  O   MET   228       5.786  24.042  -8.699  1.00  0.00
ATOM   3659  N   GLU   229       7.978  23.561  -8.908  1.00  0.00
ATOM   3660  H   GLU   229       8.829  23.300  -8.430  1.00  0.00
ATOM   3661  CA  GLU   229       8.057  23.896 -10.327  1.00  0.00
ATOM   3662  HA  GLU   229       7.732  24.924 -10.487  1.00  0.00
ATOM   3663  CB  GLU   229       9.496  23.756 -10.820  1.00  0.00
ATOM   3664  HB2 GLU   229      10.143  23.946  -9.963  1.00  0.00
ATOM   3665  HB3 GLU   229       9.620  22.724 -11.147  1.00  0.00
ATOM   3666  CG  GLU   229       9.874  24.698 -11.959  1.00  0.00
ATOM   3667  HG2 GLU   229       9.209  24.491 -12.798  1.00  0.00
ATOM   3668  HG3 GLU   229       9.711  25.717 -11.611  1.00  0.00
ATOM   3669  CD  GLU   229      11.325  24.539 -12.409  1.00  0.00
ATOM   3670  OE1 GLU   229      12.044  23.676 -11.850  1.00  0.00
ATOM   3671  OE2 GLU   229      11.748  25.276 -13.327  1.00  0.00
ATOM   3672  C   GLU   229       7.118  22.985 -11.127  1.00  0.00
ATOM   3673  O   GLU   229       7.053  21.780 -10.876  1.00  0.00
ATOM   3674  N   ASN   230       6.381  23.579 -12.065  1.00  0.00
ATOM   3675  H   ASN   230       6.434  24.584 -12.146  1.00  0.00
ATOM   3676  CA  ASN   230       5.381  22.865 -12.878  1.00  0.00
ATOM   3677  HA  ASN   230       4.804  23.584 -13.459  1.00  0.00
ATOM   3678  CB  ASN   230       6.058  21.880 -13.848  1.00  0.00
ATOM   3679  HB2 ASN   230       6.542  21.094 -13.268  1.00  0.00
ATOM   3680  HB3 ASN   230       5.294  21.440 -14.489  1.00  0.00
ATOM   3681  CG  ASN   230       7.102  22.550 -14.725  1.00  0.00
ATOM   3682  OD1 ASN   230       6.798  23.478 -15.481  1.00  0.00
ATOM   3683  ND2 ASN   230       8.341  22.082 -14.628  1.00  0.00
ATOM   3684 HD21 ASN   230       9.077  22.490 -15.188  1.00  0.00
ATOM   3685 HD22 ASN   230       8.543  21.321 -13.995  1.00  0.00
ATOM   3686  C   ASN   230       4.268  22.179 -12.059  1.00  0.00
ATOM   3687  O   ASN   230       3.964  20.997 -12.251  1.00  0.00
ATOM   3688  N   CYS   231       3.676  22.947 -11.144  1.00  0.00
ATOM   3689  H   CYS   231       4.059  23.868 -10.982  1.00  0.00
ATOM   3690  CA  CYS   231       2.525  22.525 -10.350  1.00  0.00
ATOM   3691  HA  CYS   231       2.027  21.688 -10.839  1.00  0.00
ATOM   3692  CB  CYS   231       2.967  22.082  -8.949  1.00  0.00
ATOM   3693  HB2 CYS   231       3.425  21.094  -9.004  1.00  0.00
ATOM   3694  HB3 CYS   231       3.689  22.794  -8.549  1.00  0.00
ATOM   3695  SG  CYS   231       1.638  21.955  -7.702  1.00  0.00
ATOM   3696  HG  CYS   231       2.422  21.565  -6.701  1.00  0.00
ATOM   3697  C   CYS   231       1.558  23.707 -10.260  1.00  0.00
ATOM   3698  O   CYS   231       1.880  24.715  -9.620  1.00  0.00
ATOM   3699  N   PRO   232       0.377  23.591 -10.905  1.00  0.00
ATOM   3700  CD  PRO   232      -0.129  22.390 -11.596  1.00  0.00
ATOM   3701  HD2 PRO   232       0.096  21.506 -11.000  1.00  0.00
ATOM   3702  HD3 PRO   232       0.350  22.302 -12.571  1.00  0.00
ATOM   3703  CG  PRO   232      -1.597  22.653 -11.703  1.00  0.00
ATOM   3704  HG2 PRO   232      -2.105  22.288 -10.811  1.00  0.00
ATOM   3705  HG3 PRO   232      -2.000  22.149 -12.582  1.00  0.00
ATOM   3706  CB  PRO   232      -1.722  24.128 -11.834  1.00  0.00
ATOM   3707  HB2 PRO   232      -2.683  24.444 -11.428  1.00  0.00
ATOM   3708  HB3 PRO   232      -1.629  24.479 -12.862  1.00  0.00
ATOM   3709  CA  PRO   232      -0.581  24.699 -10.981  1.00  0.00
ATOM   3710  HA  PRO   232      -0.082  25.542 -11.457  1.00  0.00
ATOM   3711  C   PRO   232      -1.099  25.123  -9.608  1.00  0.00
ATOM   3712  O   PRO   232      -1.281  24.282  -8.722  1.00  0.00
ATOM   3713  N   ASP   233      -1.329  26.425  -9.455  1.00  0.00
ATOM   3714  H   ASP   233      -1.126  27.040 -10.230  1.00  0.00
ATOM   3715  CA  ASP   233      -1.796  27.019  -8.201  1.00  0.00
ATOM   3716  HA  ASP   233      -0.987  27.017  -7.472  1.00  0.00
ATOM   3717  CB  ASP   233      -2.258  28.470  -8.419  1.00  0.00
ATOM   3718  HB2 ASP   233      -3.030  28.479  -9.189  1.00  0.00
ATOM   3719  HB3 ASP   233      -2.684  28.808  -7.475  1.00  0.00
ATOM   3720  CG  ASP   233      -1.123  29.403  -8.827  1.00  0.00
ATOM   3721  OD1 ASP   233      -0.064  29.407  -8.158  1.00  0.00
ATOM   3722  OD2 ASP   233      -1.280  30.120  -9.839  1.00  0.00
ATOM   3723  C   ASP   233      -2.925  26.213  -7.557  1.00  0.00
ATOM   3724  O   ASP   233      -2.892  25.958  -6.355  1.00  0.00
ATOM   3725  N   GLU   234      -3.910  25.814  -8.366  1.00  0.00
ATOM   3726  H   GLU   234      -3.868  26.068  -9.343  1.00  0.00
ATOM   3727  CA  GLU   234      -5.086  25.075  -7.889  1.00  0.00
ATOM   3728  HA  GLU   234      -5.594  25.662  -7.124  1.00  0.00
ATOM   3729  CB  GLU   234      -6.072  24.798  -9.027  1.00  0.00
ATOM   3730  HB2 GLU   234      -5.478  24.630  -9.926  1.00  0.00
ATOM   3731  HB3 GLU   234      -6.604  23.882  -8.768  1.00  0.00
ATOM   3732  CG  GLU   234      -7.075  25.912  -9.282  1.00  0.00
ATOM   3733  HG2 GLU   234      -7.949  25.466  -9.756  1.00  0.00
ATOM   3734  HG3 GLU   234      -7.358  26.325  -8.314  1.00  0.00
ATOM   3735  CD  GLU   234      -6.529  27.021 -10.167  1.00  0.00
ATOM   3736  OE1 GLU   234      -5.324  26.994 -10.511  1.00  0.00
ATOM   3737  OE2 GLU   234      -7.315  27.925 -10.522  1.00  0.00
ATOM   3738  C   GLU   234      -4.711  23.768  -7.221  1.00  0.00
ATOM   3739  O   GLU   234      -5.361  23.350  -6.259  1.00  0.00
ATOM   3740  N   LEU   235      -3.666  23.124  -7.732  1.00  0.00
ATOM   3741  H   LEU   235      -3.225  23.450  -8.580  1.00  0.00
ATOM   3742  CA  LEU   235      -3.186  21.890  -7.137  1.00  0.00
ATOM   3743  HA  LEU   235      -4.037  21.274  -6.845  1.00  0.00
ATOM   3744  CB  LEU   235      -2.326  21.099  -8.123  1.00  0.00
ATOM   3745  HB2 LEU   235      -2.860  21.193  -9.069  1.00  0.00
ATOM   3746  HB3 LEU   235      -1.361  21.600  -8.200  1.00  0.00
ATOM   3747  CG  LEU   235      -2.108  19.615  -7.806  1.00  0.00
ATOM   3748  HG  LEU   235      -1.634  19.537  -6.828  1.00  0.00
ATOM   3749  CD1 LEU   235      -3.425  18.848  -7.795  1.00  0.00
ATOM   3750 HD11 LEU   235      -3.900  18.926  -8.773  1.00  0.00
ATOM   3751 HD12 LEU   235      -3.234  17.800  -7.566  1.00  0.00
ATOM   3752 HD13 LEU   235      -4.085  19.270  -7.037  1.00  0.00
ATOM   3753  CD2 LEU   235      -1.156  18.997  -8.807  1.00  0.00
ATOM   3754 HD21 LEU   235      -0.197  19.514  -8.765  1.00  0.00
ATOM   3755 HD22 LEU   235      -1.010  17.943  -8.569  1.00  0.00
ATOM   3756 HD23 LEU   235      -1.573  19.088  -9.810  1.00  0.00
ATOM   3757  C   LEU   235      -2.424  22.173  -5.850  1.00  0.00
ATOM   3758  O   LEU   235      -2.549  21.426  -4.881  1.00  0.00
ATOM   3759  N   TYR   236      -1.651  23.257  -5.838  1.00  0.00
ATOM   3760  H   TYR   236      -1.516  23.789  -6.686  1.00  0.00
ATOM   3761  CA  TYR   236      -0.886  23.640  -4.650  1.00  0.00
ATOM   3762  HA  TYR   236      -0.339  22.774  -4.278  1.00  0.00
ATOM   3763  CB  TYR   236       0.120  24.756  -4.969  1.00  0.00
ATOM   3764  HB2 TYR   236       0.730  24.413  -5.804  1.00  0.00
ATOM   3765  HB3 TYR   236      -0.455  25.630  -5.275  1.00  0.00
ATOM   3766  CG  TYR   236       1.019  25.125  -3.804  1.00  0.00
ATOM   3767  CD1 TYR   236       1.912  24.195  -3.262  1.00  0.00
ATOM   3768  HD1 TYR   236       1.956  23.195  -3.694  1.00  0.00
ATOM   3769  CE1 TYR   236       2.740  24.528  -2.188  1.00  0.00
ATOM   3770  HE1 TYR   236       3.428  23.791  -1.774  1.00  0.00
ATOM   3771  CZ  TYR   236       2.681  25.807  -1.646  1.00  0.00
ATOM   3772  OH  TYR   236       3.501  26.132  -0.587  1.00  0.00
ATOM   3773  HH  TYR   236       4.064  25.405  -0.311  1.00  0.00
ATOM   3774  CE2 TYR   236       1.804  26.753  -2.168  1.00  0.00
ATOM   3775  HE2 TYR   236       1.758  27.757  -1.746  1.00  0.00
ATOM   3776  CD2 TYR   236       0.979  26.406  -3.241  1.00  0.00
ATOM   3777  HD2 TYR   236       0.287  27.140  -3.655  1.00  0.00
ATOM   3778  C   TYR   236      -1.794  24.025  -3.473  1.00  0.00
ATOM   3779  O   TYR   236      -1.463  23.747  -2.317  1.00  0.00
ATOM   3780  N   ASP   237      -2.936  24.640  -3.778  1.00  0.00
ATOM   3781  H   ASP   237      -3.096  24.911  -4.738  1.00  0.00
ATOM   3782  CA  ASP   237      -3.955  24.993  -2.775  1.00  0.00
ATOM   3783  HA  ASP   237      -3.495  25.574  -1.975  1.00  0.00
ATOM   3784  CB  ASP   237      -5.077  25.829  -3.405  1.00  0.00
ATOM   3785  HB2 ASP   237      -5.547  25.220  -4.178  1.00  0.00
ATOM   3786  HB3 ASP   237      -5.807  26.053  -2.627  1.00  0.00
ATOM   3787  CG  ASP   237      -4.576  27.127  -4.019  1.00  0.00
ATOM   3788  OD1 ASP   237      -3.479  27.591  -3.635  1.00  0.00
ATOM   3789  OD2 ASP   237      -5.284  27.688  -4.885  1.00  0.00
ATOM   3790  C   ASP   237      -4.556  23.752  -2.110  1.00  0.00
ATOM   3791  O   ASP   237      -4.958  23.789  -0.946  1.00  0.00
ATOM   3792  N   ILE   238      -4.626  22.662  -2.870  1.00  0.00
ATOM   3793  H   ILE   238      -4.419  22.741  -3.856  1.00  0.00
ATOM   3794  CA  ILE   238      -5.106  21.382  -2.366  1.00  0.00
ATOM   3795  HA  ILE   238      -5.965  21.535  -1.712  1.00  0.00
ATOM   3796  CB  ILE   238      -5.503  20.430  -3.528  1.00  0.00
ATOM   3797  HB  ILE   238      -4.668  20.364  -4.225  1.00  0.00
ATOM   3798  CG2 ILE   238      -5.840  19.042  -3.008  1.00  0.00
ATOM   3799 HG21 ILE   238      -6.676  19.108  -2.310  1.00  0.00
ATOM   3800 HG22 ILE   238      -6.114  18.397  -3.842  1.00  0.00
ATOM   3801 HG23 ILE   238      -4.973  18.624  -2.496  1.00  0.00
ATOM   3802  CG1 ILE   238      -6.703  21.015  -4.289  1.00  0.00
ATOM   3803 HG12 ILE   238      -7.578  20.856  -3.659  1.00  0.00
ATOM   3804 HG13 ILE   238      -6.517  22.084  -4.389  1.00  0.00
ATOM   3805  CD1 ILE   238      -6.950  20.415  -5.658  1.00  0.00
ATOM   3806 HD11 ILE   238      -7.137  19.346  -5.559  1.00  0.00
ATOM   3807 HD12 ILE   238      -7.817  20.894  -6.114  1.00  0.00
ATOM   3808 HD13 ILE   238      -6.076  20.574  -6.289  1.00  0.00
ATOM   3809  C   ILE   238      -4.067  20.765  -1.424  1.00  0.00
ATOM   3810  O   ILE   238      -4.417  20.264  -0.354  1.00  0.00
ATOM   3811  N   MET   239      -2.793  20.825  -1.816  1.00  0.00
ATOM   3812  H   MET   239      -2.563  21.191  -2.729  1.00  0.00
ATOM   3813  CA  MET   239      -1.697  20.389  -0.946  1.00  0.00
ATOM   3814  HA  MET   239      -1.821  19.332  -0.708  1.00  0.00
ATOM   3815  CB  MET   239      -0.344  20.581  -1.621  1.00  0.00
ATOM   3816  HB2 MET   239      -0.285  21.633  -1.898  1.00  0.00
ATOM   3817  HB3 MET   239       0.411  20.362  -0.865  1.00  0.00
ATOM   3818  CG  MET   239      -0.099  19.732  -2.830  1.00  0.00
ATOM   3819  HG2 MET   239      -0.282  18.683  -2.597  1.00  0.00
ATOM   3820  HG3 MET   239      -0.752  20.041  -3.646  1.00  0.00
ATOM   3821  SD  MET   239       1.610  19.935  -3.333  1.00  0.00
ATOM   3822  CE  MET   239       1.556  19.167  -4.947  1.00  0.00
ATOM   3823  HE1 MET   239       0.844  19.697  -5.579  1.00  0.00
ATOM   3824  HE2 MET   239       2.546  19.207  -5.403  1.00  0.00
ATOM   3825  HE3 MET   239       1.247  18.126  -4.845  1.00  0.00
ATOM   3826  C   MET   239      -1.685  21.205   0.330  1.00  0.00
ATOM   3827  O   MET   239      -1.485  20.668   1.419  1.00  0.00
ATOM   3828  N   LYS   240      -1.895  22.510   0.178  1.00  0.00
ATOM   3829  H   LYS   240      -2.069  22.881  -0.745  1.00  0.00
ATOM   3830  CA  LYS   240      -1.815  23.442   1.291  1.00  0.00
ATOM   3831  HA  LYS   240      -0.871  23.310   1.820  1.00  0.00
ATOM   3832  CB  LYS   240      -1.890  24.881   0.779  1.00  0.00
ATOM   3833  HB2 LYS   240      -1.691  24.855  -0.292  1.00  0.00
ATOM   3834  HB3 LYS   240      -2.908  25.233   0.951  1.00  0.00
ATOM   3835  CG  LYS   240      -0.908  25.824   1.454  1.00  0.00
ATOM   3836  HG2 LYS   240      -1.336  26.148   2.403  1.00  0.00
ATOM   3837  HG3 LYS   240       0.019  25.282   1.640  1.00  0.00
ATOM   3838  CD  LYS   240      -0.619  27.042   0.588  1.00  0.00
ATOM   3839  HD2 LYS   240       0.267  27.537   0.986  1.00  0.00
ATOM   3840  HD3 LYS   240      -0.416  26.695  -0.425  1.00  0.00
ATOM   3841  CE  LYS   240      -1.779  28.022   0.564  1.00  0.00
ATOM   3842  HE2 LYS   240      -2.680  27.489   0.259  1.00  0.00
ATOM   3843  HE3 LYS   240      -1.918  28.423   1.568  1.00  0.00
ATOM   3844  NZ  LYS   240      -1.517  29.138  -0.384  1.00  0.00
ATOM   3845  HZ1 LYS   240      -1.389  28.766  -1.315  1.00  0.00
ATOM   3846  HZ2 LYS   240      -2.302  29.774  -0.381  1.00  0.00
ATOM   3847  HZ3 LYS   240      -0.683  29.632  -0.101  1.00  0.00
ATOM   3848  C   LYS   240      -2.917  23.160   2.307  1.00  0.00
ATOM   3849  O   LYS   240      -2.697  23.243   3.520  1.00  0.00
ATOM   3850  N   MET   241      -4.097  22.804   1.797  1.00  0.00
ATOM   3851  H   MET   241      -4.213  22.817   0.794  1.00  0.00
ATOM   3852  CA  MET   241      -5.238  22.412   2.623  1.00  0.00
ATOM   3853  HA  MET   241      -5.512  23.224   3.297  1.00  0.00
ATOM   3854  CB  MET   241      -6.431  22.095   1.735  1.00  0.00
ATOM   3855  HB2 MET   241      -6.032  21.753   0.779  1.00  0.00
ATOM   3856  HB3 MET   241      -6.975  21.280   2.213  1.00  0.00
ATOM   3857  CG  MET   241      -7.366  23.254   1.502  1.00  0.00
ATOM   3858  HG2 MET   241      -7.978  23.385   2.395  1.00  0.00
ATOM   3859  HG3 MET   241      -6.767  24.150   1.337  1.00  0.00
ATOM   3860  SD  MET   241      -8.440  22.990   0.082  1.00  0.00
ATOM   3861  CE  MET   241      -8.425  21.204  -0.082  1.00  0.00
ATOM   3862  HE1 MET   241      -8.810  20.751   0.832  1.00  0.00
ATOM   3863  HE2 MET   241      -9.051  20.910  -0.924  1.00  0.00
ATOM   3864  HE3 MET   241      -7.404  20.863  -0.253  1.00  0.00
ATOM   3865  C   MET   241      -4.924  21.193   3.475  1.00  0.00
ATOM   3866  O   MET   241      -5.373  21.096   4.619  1.00  0.00
ATOM   3867  N   CYS   242      -4.154  20.270   2.901  1.00  0.00
ATOM   3868  H   CYS   242      -3.863  20.404   1.943  1.00  0.00
ATOM   3869  CA  CYS   242      -3.751  19.042   3.582  1.00  0.00
ATOM   3870  HA  CYS   242      -4.611  18.603   4.088  1.00  0.00
ATOM   3871  CB  CYS   242      -3.200  18.027   2.586  1.00  0.00
ATOM   3872  HB2 CYS   242      -2.409  18.476   1.984  1.00  0.00
ATOM   3873  HB3 CYS   242      -2.807  17.156   3.110  1.00  0.00
ATOM   3874  SG  CYS   242      -4.414  17.401   1.424  1.00  0.00
ATOM   3875  HG  CYS   242      -3.581  16.595   0.773  1.00  0.00
ATOM   3876  C   CYS   242      -2.712  19.286   4.659  1.00  0.00
ATOM   3877  O   CYS   242      -2.583  18.481   5.568  1.00  0.00
ATOM   3878  N   TRP   243      -1.964  20.380   4.544  1.00  0.00
ATOM   3879  H   TRP   243      -2.083  20.995   3.751  1.00  0.00
ATOM   3880  CA  TRP   243      -0.898  20.675   5.495  1.00  0.00
ATOM   3881  HA  TRP   243      -0.709  19.795   6.109  1.00  0.00
ATOM   3882  CB  TRP   243       0.401  21.062   4.778  1.00  0.00
ATOM   3883  HB2 TRP   243       0.223  21.996   4.246  1.00  0.00
ATOM   3884  HB3 TRP   243       1.206  21.203   5.500  1.00  0.00
ATOM   3885  CG  TRP   243       0.906  20.072   3.756  1.00  0.00
ATOM   3886  CD1 TRP   243       0.771  18.711   3.781  1.00  0.00
ATOM   3887  HD1 TRP   243       0.234  18.285   4.629  1.00  0.00
ATOM   3888  NE1 TRP   243       1.373  18.153   2.673  1.00  0.00
ATOM   3889  HE1 TRP   243       1.395  17.168   2.450  1.00  0.00
ATOM   3890  CE2 TRP   243       1.930  19.151   1.920  1.00  0.00
ATOM   3891  CZ2 TRP   243       2.644  19.083   0.719  1.00  0.00
ATOM   3892  HZ2 TRP   243       2.813  18.104   0.271  1.00  0.00
ATOM   3893  CH2 TRP   243       3.091  20.263   0.177  1.00  0.00
ATOM   3894  HH2 TRP   243       3.655  20.247  -0.756  1.00  0.00
ATOM   3895  CZ3 TRP   243       2.837  21.504   0.801  1.00  0.00
ATOM   3896  HZ3 TRP   243       3.192  22.437   0.364  1.00  0.00
ATOM   3897  CE3 TRP   243       2.122  21.571   1.997  1.00  0.00
ATOM   3898  HE3 TRP   243       1.939  22.552   2.437  1.00  0.00
ATOM   3899  CD2 TRP   243       1.659  20.377   2.573  1.00  0.00
ATOM   3900  C   TRP   243      -1.291  21.763   6.497  1.00  0.00
ATOM   3901  O   TRP   243      -0.427  22.400   7.106  1.00  0.00
ATOM   3902  N   LYS   244      -2.592  21.968   6.667  1.00  0.00
ATOM   3903  H   LYS   244      -3.262  21.452   6.115  1.00  0.00
ATOM   3904  CA  LYS   244      -3.092  22.944   7.623  1.00  0.00
ATOM   3905  HA  LYS   244      -2.709  23.935   7.379  1.00  0.00
ATOM   3906  CB  LYS   244      -4.620  22.987   7.580  1.00  0.00
ATOM   3907  HB2 LYS   244      -4.927  22.389   6.722  1.00  0.00
ATOM   3908  HB3 LYS   244      -4.973  22.513   8.496  1.00  0.00
ATOM   3909  CG  LYS   244      -5.218  24.377   7.467  1.00  0.00
ATOM   3910  HG2 LYS   244      -6.233  24.355   7.864  1.00  0.00
ATOM   3911  HG3 LYS   244      -4.613  25.067   8.055  1.00  0.00
ATOM   3912  CD  LYS   244      -5.250  24.841   6.015  1.00  0.00
ATOM   3913  HD2 LYS   244      -4.263  25.223   5.756  1.00  0.00
ATOM   3914  HD3 LYS   244      -5.485  23.982   5.386  1.00  0.00
ATOM   3915  CE  LYS   244      -6.294  25.935   5.793  1.00  0.00
ATOM   3916  HE2 LYS   244      -6.422  26.063   4.718  1.00  0.00
ATOM   3917  HE3 LYS   244      -7.232  25.598   6.233  1.00  0.00
ATOM   3918  NZ  LYS   244      -5.898  27.233   6.402  1.00  0.00
ATOM   3919  HZ1 LYS   244      -5.029  27.545   5.994  1.00  0.00
ATOM   3920  HZ2 LYS   244      -6.618  27.920   6.228  1.00  0.00
ATOM   3921  HZ3 LYS   244      -5.780  27.115   7.398  1.00  0.00
ATOM   3922  C   LYS   244      -2.609  22.555   9.021  1.00  0.00
ATOM   3923  O   LYS   244      -2.806  21.422   9.454  1.00  0.00
ATOM   3924  N   GLU   245      -1.957  23.489   9.709  1.00  0.00
ATOM   3925  H   GLU   245      -1.749  24.367   9.254  1.00  0.00
ATOM   3926  CA  GLU   245      -1.448  23.272  11.068  1.00  0.00
ATOM   3927  HA  GLU   245      -0.633  22.549  11.052  1.00  0.00
ATOM   3928  CB  GLU   245      -0.919  24.598  11.649  1.00  0.00
ATOM   3929  HB2 GLU   245      -0.017  24.835  11.085  1.00  0.00
ATOM   3930  HB3 GLU   245      -1.685  25.345  11.439  1.00  0.00
ATOM   3931  CG  GLU   245      -0.599  24.603  13.154  1.00  0.00
ATOM   3932  HG2 GLU   245      -0.465  25.642  13.453  1.00  0.00
ATOM   3933  HG3 GLU   245      -1.468  24.188  13.663  1.00  0.00
ATOM   3934  CD  GLU   245       0.649  23.797  13.534  1.00  0.00
ATOM   3935  OE1 GLU   245       1.338  23.245  12.642  1.00  0.00
ATOM   3936  OE2 GLU   245       0.943  23.721  14.747  1.00  0.00
ATOM   3937  C   GLU   245      -2.500  22.649  11.995  1.00  0.00
ATOM   3938  O   GLU   245      -2.222  21.683  12.709  1.00  0.00
ATOM   3939  N   LYS   246      -3.706  23.208  11.965  1.00  0.00
ATOM   3940  H   LYS   246      -3.870  23.991  11.348  1.00  0.00
ATOM   3941  CA  LYS   246      -4.793  22.767  12.824  1.00  0.00
ATOM   3942  HA  LYS   246      -4.400  22.409  13.776  1.00  0.00
ATOM   3943  CB  LYS   246      -5.740  23.939  13.096  1.00  0.00
ATOM   3944  HB2 LYS   246      -5.274  24.828  12.670  1.00  0.00
ATOM   3945  HB3 LYS   246      -6.668  23.726  12.566  1.00  0.00
ATOM   3946  CG  LYS   246      -6.042  24.181  14.571  1.00  0.00
ATOM   3947  HG2 LYS   246      -6.871  23.538  14.866  1.00  0.00
ATOM   3948  HG3 LYS   246      -5.157  23.924  15.154  1.00  0.00
ATOM   3949  CD  LYS   246      -6.415  25.645  14.827  1.00  0.00
ATOM   3950  HD2 LYS   246      -5.557  26.266  14.566  1.00  0.00
ATOM   3951  HD3 LYS   246      -7.256  25.900  14.183  1.00  0.00
ATOM   3952  CE  LYS   246      -6.795  25.892  16.283  1.00  0.00
ATOM   3953  HE2 LYS   246      -7.104  26.934  16.370  1.00  0.00
ATOM   3954  HE3 LYS   246      -7.639  25.243  16.517  1.00  0.00
ATOM   3955  NZ  LYS   246      -5.680  25.622  17.237  1.00  0.00
ATOM   3956  HZ1 LYS   246      -4.898  26.223  17.020  1.00  0.00
ATOM   3957  HZ2 LYS   246      -5.993  25.802  18.180  1.00  0.00
ATOM   3958  HZ3 LYS   246      -5.394  24.656  17.156  1.00  0.00
ATOM   3959  C   LYS   246      -5.513  21.604  12.140  1.00  0.00
ATOM   3960  O   LYS   246      -6.219  21.794  11.144  1.00  0.00
ATOM   3961  N   ALA   247      -5.315  20.402  12.682  1.00  0.00
ATOM   3962  H   ALA   247      -4.717  20.341  13.494  1.00  0.00
ATOM   3963  CA  ALA   247      -5.839  19.155  12.106  1.00  0.00
ATOM   3964  HA  ALA   247      -5.248  18.971  11.209  1.00  0.00
ATOM   3965  CB  ALA   247      -5.628  17.996  13.075  1.00  0.00
ATOM   3966  HB1 ALA   247      -6.220  18.162  13.975  1.00  0.00
ATOM   3967  HB2 ALA   247      -5.939  17.065  12.602  1.00  0.00
ATOM   3968  HB3 ALA   247      -4.573  17.932  13.342  1.00  0.00
ATOM   3969  C   ALA   247      -7.308  19.229  11.684  1.00  0.00
ATOM   3970  O   ALA   247      -7.672  18.767  10.601  1.00  0.00
ATOM   3971  N   GLU   248      -8.137  19.816  12.543  1.00  0.00
ATOM   3972  H   GLU   248      -7.766  20.182  13.407  1.00  0.00
ATOM   3973  CA  GLU   248      -9.582  19.892  12.321  1.00  0.00
ATOM   3974  HA  GLU   248      -9.979  18.901  12.102  1.00  0.00
ATOM   3975  CB  GLU   248     -10.279  20.433  13.577  1.00  0.00
ATOM   3976  HB2 GLU   248     -11.351  20.311  13.426  1.00  0.00
ATOM   3977  HB3 GLU   248      -9.958  19.811  14.413  1.00  0.00
ATOM   3978  CG  GLU   248      -9.972  21.897  13.885  1.00  0.00
ATOM   3979  HG2 GLU   248      -9.017  22.144  13.421  1.00  0.00
ATOM   3980  HG3 GLU   248     -10.761  22.499  13.433  1.00  0.00
ATOM   3981  CD  GLU   248      -9.902  22.188  15.369  1.00  0.00
ATOM   3982  OE1 GLU   248     -10.853  21.830  16.099  1.00  0.00
ATOM   3983  OE2 GLU   248      -8.886  22.773  15.807  1.00  0.00
ATOM   3984  C   GLU   248      -9.944  20.745  11.106  1.00  0.00
ATOM   3985  O   GLU   248     -11.079  20.707  10.633  1.00  0.00
ATOM   3986  N   GLU   249      -8.970  21.508  10.613  1.00  0.00
ATOM   3987  H   GLU   249      -8.066  21.501  11.063  1.00  0.00
ATOM   3988  CA  GLU   249      -9.186  22.438   9.502  1.00  0.00
ATOM   3989  HA  GLU   249     -10.255  22.554   9.321  1.00  0.00
ATOM   3990  CB  GLU   249      -8.592  23.817   9.830  1.00  0.00
ATOM   3991  HB2 GLU   249      -7.507  23.727   9.786  1.00  0.00
ATOM   3992  HB3 GLU   249      -8.930  24.513   9.062  1.00  0.00
ATOM   3993  CG  GLU   249      -9.006  24.339  11.210  1.00  0.00
ATOM   3994  HG2 GLU   249     -10.048  24.055  11.352  1.00  0.00
ATOM   3995  HG3 GLU   249      -8.388  23.837  11.955  1.00  0.00
ATOM   3996  CD  GLU   249      -8.865  25.840  11.365  1.00  0.00
ATOM   3997  OE1 GLU   249      -7.852  26.409  10.902  1.00  0.00
ATOM   3998  OE2 GLU   249      -9.776  26.448  11.971  1.00  0.00
ATOM   3999  C   GLU   249      -8.635  21.890   8.183  1.00  0.00
ATOM   4000  O   GLU   249      -8.542  22.614   7.189  1.00  0.00
ATOM   4001  N   ARG   250      -8.272  20.608   8.191  1.00  0.00
ATOM   4002  H   ARG   250      -8.233  20.116   9.072  1.00  0.00
ATOM   4003  CA  ARG   250      -7.859  19.899   6.982  1.00  0.00
ATOM   4004  HA  ARG   250      -7.485  20.612   6.248  1.00  0.00
ATOM   4005  CB  ARG   250      -6.746  18.891   7.298  1.00  0.00
ATOM   4006  HB2 ARG   250      -7.197  18.058   7.837  1.00  0.00
ATOM   4007  HB3 ARG   250      -6.344  18.534   6.350  1.00  0.00
ATOM   4008  CG  ARG   250      -5.615  19.490   8.138  1.00  0.00
ATOM   4009  HG2 ARG   250      -5.532  20.543   7.870  1.00  0.00
ATOM   4010  HG3 ARG   250      -5.906  19.405   9.185  1.00  0.00
ATOM   4011  CD  ARG   250      -4.282  18.809   7.929  1.00  0.00
ATOM   4012  HD2 ARG   250      -4.266  18.402   6.918  1.00  0.00
ATOM   4013  HD3 ARG   250      -3.500  19.561   8.030  1.00  0.00
ATOM   4014  NE  ARG   250      -4.017  17.727   8.875  1.00  0.00
ATOM   4015  HE  ARG   250      -4.507  16.859   8.715  1.00  0.00
ATOM   4016  CZ  ARG   250      -3.182  17.804   9.915  1.00  0.00
ATOM   4017  NH1 ARG   250      -2.521  18.927  10.180  1.00  0.00
ATOM   4018 HH11 ARG   250      -2.648  19.736   9.590  1.00  0.00
ATOM   4019 HH12 ARG   250      -1.894  18.965  10.972  1.00  0.00
ATOM   4020  NH2 ARG   250      -3.008  16.750  10.701  1.00  0.00
ATOM   4021 HH21 ARG   250      -3.507  15.894  10.511  1.00  0.00
ATOM   4022 HH22 ARG   250      -2.376  16.810  11.488  1.00  0.00
ATOM   4023  C   ARG   250      -9.085  19.218   6.368  1.00  0.00
ATOM   4024  O   ARG   250      -9.975  18.772   7.102  1.00  0.00
ATOM   4025  N   PRO   251      -9.152  19.144   5.023  1.00  0.00
ATOM   4026  CD  PRO   251      -8.116  19.513   4.041  1.00  0.00
ATOM   4027  HD2 PRO   251      -7.170  19.049   4.320  1.00  0.00
ATOM   4028  HD3 PRO   251      -7.998  20.597   4.027  1.00  0.00
ATOM   4029  CG  PRO   251      -8.661  18.980   2.748  1.00  0.00
ATOM   4030  HG2 PRO   251      -8.274  17.976   2.577  1.00  0.00
ATOM   4031  HG3 PRO   251      -8.356  19.631   1.929  1.00  0.00
ATOM   4032  CB  PRO   251     -10.120  18.973   2.896  1.00  0.00
ATOM   4033  HB2 PRO   251     -10.559  18.198   2.267  1.00  0.00
ATOM   4034  HB3 PRO   251     -10.570  19.936   2.652  1.00  0.00
ATOM   4035  CA  PRO   251     -10.359  18.644   4.370  1.00  0.00
ATOM   4036  HA  PRO   251     -11.205  19.185   4.793  1.00  0.00
ATOM   4037  C   PRO   251     -10.577  17.142   4.544  1.00  0.00
ATOM   4038  O   PRO   251      -9.663  16.413   4.938  1.00  0.00
ATOM   4039  N   THR   252     -11.798  16.702   4.260  1.00  0.00
ATOM   4040  H   THR   252     -12.528  17.361   4.031  1.00  0.00
ATOM   4041  CA  THR   252     -12.130  15.284   4.281  1.00  0.00
ATOM   4042  HA  THR   252     -11.632  14.805   5.125  1.00  0.00
ATOM   4043  CB  THR   252     -13.647  15.059   4.412  1.00  0.00
ATOM   4044  HB  THR   252     -13.848  13.988   4.362  1.00  0.00
ATOM   4045  CG2 THR   252     -14.169  15.612   5.734  1.00  0.00
ATOM   4046 HG21 THR   252     -13.969  16.683   5.785  1.00  0.00
ATOM   4047 HG22 THR   252     -15.243  15.440   5.803  1.00  0.00
ATOM   4048 HG23 THR   252     -13.668  15.110   6.562  1.00  0.00
ATOM   4049  OG1 THR   252     -14.315  15.713   3.331  1.00  0.00
ATOM   4050  HG1 THR   252     -15.262  15.575   3.409  1.00  0.00
ATOM   4051  C   THR   252     -11.631  14.650   2.986  1.00  0.00
ATOM   4052  O   THR   252     -11.440  15.350   1.984  1.00  0.00
ATOM   4053  N   PHE   253     -11.415  13.335   3.012  1.00  0.00
ATOM   4054  H   PHE   253     -11.490  12.832   3.884  1.00  0.00
ATOM   4055  CA  PHE   253     -10.990  12.600   1.822  1.00  0.00
ATOM   4056  HA  PHE   253     -10.160  13.125   1.350  1.00  0.00
ATOM   4057  CB  PHE   253     -10.534  11.185   2.178  1.00  0.00
ATOM   4058  HB2 PHE   253     -11.129  10.791   3.001  1.00  0.00
ATOM   4059  HB3 PHE   253     -10.635  10.531   1.312  1.00  0.00
ATOM   4060  CG  PHE   253      -9.101  11.106   2.609  1.00  0.00
ATOM   4061  CD1 PHE   253      -8.080  11.497   1.744  1.00  0.00
ATOM   4062  HD1 PHE   253      -8.334  11.859   0.748  1.00  0.00
ATOM   4063  CE1 PHE   253      -6.749  11.430   2.140  1.00  0.00
ATOM   4064  HE1 PHE   253      -5.956  11.739   1.459  1.00  0.00
ATOM   4065  CZ  PHE   253      -6.431  10.967   3.412  1.00  0.00
ATOM   4066  HZ  PHE   253      -5.389  10.909   3.727  1.00  0.00
ATOM   4067  CE2 PHE   253      -7.445  10.576   4.286  1.00  0.00
ATOM   4068  HE2 PHE   253      -7.200  10.215   5.285  1.00  0.00
ATOM   4069  CD2 PHE   253      -8.768  10.646   3.881  1.00  0.00
ATOM   4070  HD2 PHE   253      -9.563  10.340   4.561  1.00  0.00
ATOM   4071  C   PHE   253     -12.077  12.545   0.766  1.00  0.00
ATOM   4072  O   PHE   253     -11.786  12.419  -0.424  1.00  0.00
ATOM   4073  N   ASP   254     -13.326  12.643   1.212  1.00  0.00
ATOM   4074  H   ASP   254     -13.500  12.614   2.207  1.00  0.00
ATOM   4075  CA  ASP   254     -14.469  12.738   0.314  1.00  0.00
ATOM   4076  HA  ASP   254     -14.447  11.915  -0.400  1.00  0.00
ATOM   4077  CB  ASP   254     -15.774  12.664   1.106  1.00  0.00
ATOM   4078  HB2 ASP   254     -15.595  12.045   1.984  1.00  0.00
ATOM   4079  HB3 ASP   254     -16.037  13.674   1.421  1.00  0.00
ATOM   4080  CG  ASP   254     -16.910  12.077   0.299  1.00  0.00
ATOM   4081  OD1 ASP   254     -16.762  10.928  -0.179  1.00  0.00
ATOM   4082  OD2 ASP   254     -17.945  12.763   0.138  1.00  0.00
ATOM   4083  C   ASP   254     -14.403  14.037  -0.494  1.00  0.00
ATOM   4084  O   ASP   254     -14.750  14.058  -1.678  1.00  0.00
ATOM   4085  N   TYR   255     -13.949  15.107   0.159  1.00  0.00
ATOM   4086  H   TYR   255     -13.739  15.018   1.143  1.00  0.00
ATOM   4087  CA  TYR   255     -13.790  16.420  -0.468  1.00  0.00
ATOM   4088  HA  TYR   255     -14.699  16.688  -1.007  1.00  0.00
ATOM   4089  CB  TYR   255     -13.524  17.486   0.603  1.00  0.00
ATOM   4090  HB2 TYR   255     -14.357  17.454   1.305  1.00  0.00
ATOM   4091  HB3 TYR   255     -12.608  17.186   1.113  1.00  0.00
ATOM   4092  CG  TYR   255     -13.366  18.895   0.071  1.00  0.00
ATOM   4093  CD1 TYR   255     -14.481  19.713  -0.123  1.00  0.00
ATOM   4094  HD1 TYR   255     -15.468  19.318   0.115  1.00  0.00
ATOM   4095  CE1 TYR   255     -14.348  21.012  -0.610  1.00  0.00
ATOM   4096  HE1 TYR   255     -15.226  21.640  -0.764  1.00  0.00
ATOM   4097  CZ  TYR   255     -13.086  21.503  -0.903  1.00  0.00
ATOM   4098  OH  TYR   255     -12.954  22.783  -1.383  1.00  0.00
ATOM   4099  HH  TYR   255     -13.794  23.239  -1.473  1.00  0.00
ATOM   4100  CE2 TYR   255     -11.960  20.713  -0.713  1.00  0.00
ATOM   4101  HE2 TYR   255     -10.967  21.101  -0.940  1.00  0.00
ATOM   4102  CD2 TYR   255     -12.106  19.414  -0.228  1.00  0.00
ATOM   4103  HD2 TYR   255     -11.228  18.786  -0.076  1.00  0.00
ATOM   4104  C   TYR   255     -12.661  16.402  -1.494  1.00  0.00
ATOM   4105  O   TYR   255     -12.780  16.986  -2.574  1.00  0.00
ATOM   4106  N   LEU   256     -11.569  15.728  -1.143  1.00  0.00
ATOM   4107  H   LEU   256     -11.525  15.316  -0.222  1.00  0.00
ATOM   4108  CA  LEU   256     -10.388  15.636  -2.001  1.00  0.00
ATOM   4109  HA  LEU   256     -10.111  16.628  -2.357  1.00  0.00
ATOM   4110  CB  LEU   256      -9.206  15.047  -1.224  1.00  0.00
ATOM   4111  HB2 LEU   256      -9.591  14.096  -0.858  1.00  0.00
ATOM   4112  HB3 LEU   256      -8.381  14.864  -1.913  1.00  0.00
ATOM   4113  CG  LEU   256      -8.707  15.885  -0.041  1.00  0.00
ATOM   4114  HG  LEU   256      -9.567  16.195   0.553  1.00  0.00
ATOM   4115  CD1 LEU   256      -7.751  15.089   0.830  1.00  0.00
ATOM   4116 HD11 LEU   256      -6.891  14.779   0.236  1.00  0.00
ATOM   4117 HD12 LEU   256      -7.413  15.709   1.661  1.00  0.00
ATOM   4118 HD13 LEU   256      -8.260  14.207   1.218  1.00  0.00
ATOM   4119  CD2 LEU   256      -8.052  17.174  -0.522  1.00  0.00
ATOM   4120 HD21 LEU   256      -8.776  17.762  -1.085  1.00  0.00
ATOM   4121 HD22 LEU   256      -7.707  17.749   0.337  1.00  0.00
ATOM   4122 HD23 LEU   256      -7.203  16.934  -1.162  1.00  0.00
ATOM   4123  C   LEU   256     -10.668  14.829  -3.270  1.00  0.00
ATOM   4124  O   LEU   256     -10.304  15.254  -4.370  1.00  0.00
ATOM   4125  N   GLN   257     -11.328  13.681  -3.109  1.00  0.00
ATOM   4126  H   GLN   257     -11.520  13.357  -2.172  1.00  0.00
ATOM   4127  CA  GLN   257     -11.754  12.846  -4.233  1.00  0.00
ATOM   4128  HA  GLN   257     -10.883  12.532  -4.808  1.00  0.00
ATOM   4129  CB  GLN   257     -12.486  11.597  -3.733  1.00  0.00
ATOM   4130  HB2 GLN   257     -11.842  11.126  -2.991  1.00  0.00
ATOM   4131  HB3 GLN   257     -13.404  11.937  -3.254  1.00  0.00
ATOM   4132  CG  GLN   257     -12.827  10.587  -4.826  1.00  0.00
ATOM   4133  HG2 GLN   257     -12.894  11.113  -5.778  1.00  0.00
ATOM   4134  HG3 GLN   257     -12.022   9.853  -4.872  1.00  0.00
ATOM   4135  CD  GLN   257     -14.140   9.854  -4.579  1.00  0.00
ATOM   4136  OE1 GLN   257     -14.723   9.925  -3.491  1.00  0.00
ATOM   4137  NE2 GLN   257     -14.616   9.147  -5.600  1.00  0.00
ATOM   4138 HE21 GLN   257     -15.483   8.639  -5.498  1.00  0.00
ATOM   4139 HE22 GLN   257     -14.108   9.121  -6.473  1.00  0.00
ATOM   4140  C   GLN   257     -12.662  13.632  -5.171  1.00  0.00
ATOM   4141  O   GLN   257     -12.538  13.532  -6.390  1.00  0.00
ATOM   4142  N   SER   258     -13.568  14.415  -4.589  1.00  0.00
ATOM   4143  H   SER   258     -13.648  14.417  -3.583  1.00  0.00
ATOM   4144  CA  SER   258     -14.504  15.220  -5.359  1.00  0.00
ATOM   4145  HA  SER   258     -14.999  14.603  -6.109  1.00  0.00
ATOM   4146  CB  SER   258     -15.571  15.814  -4.431  1.00  0.00
ATOM   4147  HB2 SER   258     -16.215  15.006  -4.084  1.00  0.00
ATOM   4148  HB3 SER   258     -15.071  16.272  -3.578  1.00  0.00
ATOM   4149  OG  SER   258     -16.353  16.785  -5.096  1.00  0.00
ATOM   4150  HG  SER   258     -17.010  17.137  -4.491  1.00  0.00
ATOM   4151  C   SER   258     -13.780  16.320  -6.134  1.00  0.00
ATOM   4152  O   SER   258     -13.934  16.431  -7.347  1.00  0.00
ATOM   4153  N   VAL   259     -12.973  17.107  -5.425  1.00  0.00
ATOM   4154  H   VAL   259     -12.917  16.966  -4.426  1.00  0.00
ATOM   4155  CA  VAL   259     -12.283  18.264  -6.005  1.00  0.00
ATOM   4156  HA  VAL   259     -12.939  18.865  -6.635  1.00  0.00
ATOM   4157  CB  VAL   259     -11.698  19.173  -4.886  1.00  0.00
ATOM   4158  HB  VAL   259     -11.303  18.532  -4.098  1.00  0.00
ATOM   4159  CG1 VAL   259     -10.594  20.076  -5.405  1.00  0.00
ATOM   4160 HG11 VAL   259     -10.988  20.717  -6.193  1.00  0.00
ATOM   4161 HG12 VAL   259     -10.215  20.692  -4.590  1.00  0.00
ATOM   4162 HG13 VAL   259      -9.784  19.466  -5.805  1.00  0.00
ATOM   4163  CG2 VAL   259     -12.808  20.003  -4.251  1.00  0.00
ATOM   4164 HG21 VAL   259     -13.556  19.339  -3.817  1.00  0.00
ATOM   4165 HG22 VAL   259     -12.388  20.636  -3.469  1.00  0.00
ATOM   4166 HG23 VAL   259     -13.276  20.628  -5.011  1.00  0.00
ATOM   4167  C   VAL   259     -11.228  17.874  -7.054  1.00  0.00
ATOM   4168  O   VAL   259     -11.027  18.596  -8.036  1.00  0.00
ATOM   4169  N   LEU   260     -10.574  16.732  -6.847  1.00  0.00
ATOM   4170  H   LEU   260     -10.693  16.246  -5.969  1.00  0.00
ATOM   4171  CA  LEU   260      -9.616  16.191  -7.817  1.00  0.00
ATOM   4172  HA  LEU   260      -9.017  17.001  -8.232  1.00  0.00
ATOM   4173  CB  LEU   260      -8.676  15.179  -7.148  1.00  0.00
ATOM   4174  HB2 LEU   260      -9.362  14.579  -6.550  1.00  0.00
ATOM   4175  HB3 LEU   260      -8.257  14.565  -7.945  1.00  0.00
ATOM   4176  CG  LEU   260      -7.544  15.700  -6.257  1.00  0.00
ATOM   4177  HG  LEU   260      -7.937  16.479  -5.603  1.00  0.00
ATOM   4178  CD1 LEU   260      -6.971  14.575  -5.416  1.00  0.00
ATOM   4179 HD11 LEU   260      -6.577  13.796  -6.069  1.00  0.00
ATOM   4180 HD12 LEU   260      -6.168  14.962  -4.789  1.00  0.00
ATOM   4181 HD13 LEU   260      -7.755  14.157  -4.784  1.00  0.00
ATOM   4182  CD2 LEU   260      -6.446  16.354  -7.080  1.00  0.00
ATOM   4183 HD21 LEU   260      -6.860  17.194  -7.639  1.00  0.00
ATOM   4184 HD22 LEU   260      -5.658  16.713  -6.418  1.00  0.00
ATOM   4185 HD23 LEU   260      -6.030  15.626  -7.777  1.00  0.00
ATOM   4186  C   LEU   260     -10.296  15.550  -9.033  1.00  0.00
ATOM   4187  O   LEU   260      -9.822  15.699 -10.160  1.00  0.00
ATOM   4188  N   ASP   261     -11.397  14.847  -8.795  1.00  0.00
ATOM   4189  H   ASP   261     -11.641  14.598  -7.847  1.00  0.00
ATOM   4190  CA  ASP   261     -12.250  14.367  -9.876  1.00  0.00
ATOM   4191  HA  ASP   261     -11.660  13.775 -10.575  1.00  0.00
ATOM   4192  CB  ASP   261     -13.377  13.493  -9.324  1.00  0.00
ATOM   4193  HB2 ASP   261     -13.228  13.395  -8.248  1.00  0.00
ATOM   4194  HB3 ASP   261     -14.322  14.002  -9.514  1.00  0.00
ATOM   4195  CG  ASP   261     -13.409  12.115  -9.956  1.00  0.00
ATOM   4196  OD1 ASP   261     -12.409  11.378  -9.829  1.00  0.00
ATOM   4197  OD2 ASP   261     -14.435  11.771 -10.581  1.00  0.00
ATOM   4198  C   ASP   261     -12.832  15.529 -10.676  1.00  0.00
ATOM   4199  O   ASP   261     -13.560  15.322 -11.647  1.00  0.00
ATOM   4200  N   ASP   262     -12.505  16.749 -10.262  1.00  0.00
ATOM   4201  H   ASP   262     -11.756  16.872  -9.596  1.00  0.00
ATOM   4202  CA  ASP   262     -13.240  17.928 -10.702  1.00  0.00
ATOM   4203  HA  ASP   262     -13.838  17.685 -11.580  1.00  0.00
ATOM   4204  CB  ASP   262     -14.174  18.421  -9.595  1.00  0.00
ATOM   4205  HB2 ASP   262     -13.748  18.120  -8.638  1.00  0.00
ATOM   4206  HB3 ASP   262     -14.212  19.509  -9.649  1.00  0.00
ATOM   4207  CG  ASP   262     -15.576  17.860  -9.722  1.00  0.00
ATOM   4208  OD1 ASP   262     -15.782  16.957 -10.561  1.00  0.00
ATOM   4209  OD2 ASP   262     -16.473  18.320  -8.984  1.00  0.00
ATOM   4210  C   ASP   262     -12.290  19.044 -11.122  1.00  0.00
ATOM   4211  O   ASP   262     -12.651  20.221 -11.101  1.00  0.00
ATOM   4212  N   PHE   263     -11.074  18.668 -11.503  1.00  0.00
ATOM   4213  H   PHE   263     -10.868  17.688 -11.639  1.00  0.00
ATOM   4214  CA  PHE   263      -9.994  19.632 -11.680  1.00  0.00
ATOM   4215  HA  PHE   263     -10.322  20.619 -11.355  1.00  0.00
ATOM   4216  CB  PHE   263      -8.772  19.226 -10.853  1.00  0.00
ATOM   4217  HB2 PHE   263      -9.037  19.168  -9.798  1.00  0.00
ATOM   4218  HB3 PHE   263      -8.399  18.258 -11.187  1.00  0.00
ATOM   4219  CG  PHE   263      -7.624  20.188 -10.956  1.00  0.00
ATOM   4220  CD1 PHE   263      -6.966  20.377 -12.160  1.00  0.00
ATOM   4221  HD1 PHE   263      -7.292  19.818 -13.037  1.00  0.00
ATOM   4222  CE1 PHE   263      -5.910  21.262 -12.257  1.00  0.00
ATOM   4223  HE1 PHE   263      -5.401  21.402 -13.211  1.00  0.00
ATOM   4224  CZ  PHE   263      -5.498  21.970 -11.145  1.00  0.00
ATOM   4225  HZ  PHE   263      -4.666  22.670 -11.217  1.00  0.00
ATOM   4226  CE2 PHE   263      -6.145  21.790  -9.940  1.00  0.00
ATOM   4227  HE2 PHE   263      -5.823  22.346  -9.060  1.00  0.00
ATOM   4228  CD2 PHE   263      -7.202  20.903  -9.849  1.00  0.00
ATOM   4229  HD2 PHE   263      -7.713  20.761  -8.897  1.00  0.00
ATOM   4230  C   PHE   263      -9.611  19.765 -13.151  1.00  0.00
ATOM   4231  O   PHE   263      -8.807  20.622 -13.518  1.00  0.00
ATOM   4232  N   TYR   264     -10.192  18.911 -13.988  1.00  0.00
ATOM   4233  H   TYR   264     -10.862  18.241 -13.639  1.00  0.00
ATOM   4234  CA  TYR   264      -9.851  18.874 -15.404  1.00  0.00
ATOM   4235  HA  TYR   264     -10.012  17.870 -15.797  1.00  0.00
ATOM   4236  CB  TYR   264     -10.723  19.853 -16.193  1.00  0.00
ATOM   4237  HB2 TYR   264     -10.199  20.808 -16.217  1.00  0.00
ATOM   4238  HB3 TYR   264     -10.812  19.462 -17.207  1.00  0.00
ATOM   4239  CG  TYR   264     -12.104  20.051 -15.607  1.00  0.00
ATOM   4240  CD1 TYR   264     -13.068  19.056 -15.701  1.00  0.00
ATOM   4241  HD1 TYR   264     -12.815  18.123 -16.205  1.00  0.00
ATOM   4242  CE1 TYR   264     -14.332  19.233 -15.168  1.00  0.00
ATOM   4243  HE1 TYR   264     -15.080  18.444 -15.249  1.00  0.00
ATOM   4244  CZ  TYR   264     -14.642  20.415 -14.529  1.00  0.00
ATOM   4245  OH  TYR   264     -15.899  20.595 -13.996  1.00  0.00
ATOM   4246  HH  TYR   264     -16.474  19.837 -14.127  1.00  0.00
ATOM   4247  CE2 TYR   264     -13.702  21.417 -14.422  1.00  0.00
ATOM   4248  HE2 TYR   264     -13.948  22.351 -13.918  1.00  0.00
ATOM   4249  CD2 TYR   264     -12.442  21.232 -14.959  1.00  0.00
ATOM   4250  HD2 TYR   264     -11.694  22.021 -14.878  1.00  0.00
ATOM   4251  C   TYR   264      -8.376  19.195 -15.624  1.00  0.00
ATOM   4252  O   TYR   264      -8.033  20.244 -16.171  1.00  0.00
ATOM   4253  N   THR   265      -7.508  18.285 -15.193  1.00  0.00
ATOM   4254  H   THR   265      -7.678  17.795 -14.326  1.00  0.00
ATOM   4255  CA  THR   265      -6.277  17.997 -15.919  1.00  0.00
ATOM   4256  HA  THR   265      -6.070  16.929 -15.985  1.00  0.00
ATOM   4257  CB  THR   265      -6.312  18.581 -17.344  1.00  0.00
ATOM   4258  HB  THR   265      -7.093  18.037 -17.875  1.00  0.00
ATOM   4259  CG2 THR   265      -6.580  20.086 -17.445  1.00  0.00
ATOM   4260 HG21 THR   265      -5.799  20.631 -16.914  1.00  0.00
ATOM   4261 HG22 THR   265      -6.582  20.386 -18.493  1.00  0.00
ATOM   4262 HG23 THR   265      -7.548  20.315 -17.000  1.00  0.00
ATOM   4263  OG1 THR   265      -5.114  18.306 -18.067  1.00  0.00
ATOM   4264  HG1 THR   265      -5.177  18.686 -18.946  1.00  0.00
ATOM   4265  C   THR   265      -5.060  18.550 -15.185  1.00  0.00
ATOM   4266  O   THR   265      -4.861  19.763 -15.115  1.00  0.00
ATOM   4267  OXT THR   265      -3.925  18.372 -15.702  1.00  0.00
TER   
ATOM   4268  C7  DAS   266       1.309  -9.597  -1.415  1.00  0.00
ATOM   4269  H4  DAS   266       0.855  -9.603  -2.412  1.00  0.00
ATOM   4270  H5  DAS   266       1.115 -10.582  -0.975  1.00  0.00
ATOM   4271  H6  DAS   266       2.391  -9.464  -1.512  1.00  0.00
ATOM   4272  C6  DAS   266       0.733  -8.498  -0.553  1.00  0.00
ATOM   4273  C5  DAS   266       0.588  -8.732   0.817  1.00  0.00
ATOM   4274  H3  DAS   266       0.895  -9.684   1.246  1.00  0.00
ATOM   4275  C4  DAS   266       0.055  -7.756   1.655  1.00  0.00
ATOM   4276  H2  DAS   266      -0.049  -7.948   2.721  1.00  0.00
ATOM   4277  C20 DAS   266      -0.333  -6.527   1.124  1.00  0.00
ATOM   4278  H21 DAS   266      -0.740  -5.758   1.775  1.00  0.00
ATOM   4279  C19 DAS   266      -0.190  -6.290  -0.241  1.00  0.00
ATOM   4280 Cl1  DAS   266      -0.696  -4.704  -0.915  1.00  0.00
ATOM   4281  C18 DAS   266       0.341  -7.265  -1.081  1.00  0.00
ATOM   4282  N4  DAS   266       0.458  -6.993  -2.408  1.00  0.00
ATOM   4283  H20 DAS   266      -0.276  -6.392  -2.767  1.00  0.00
ATOM   4284  C3  DAS   266       1.620  -6.624  -2.950  1.00  0.00
ATOM   4285  O1  DAS   266       2.594  -6.355  -2.256  1.00  0.00
ATOM   4286  C2  DAS   266       1.713  -6.537  -4.445  1.00  0.00
ATOM   4287  S1  DAS   266       3.295  -6.298  -5.105  1.00  0.00
ATOM   4288  C1  DAS   266       0.775  -6.598  -5.486  1.00  0.00
ATOM   4289  H1  DAS   266      -0.290  -6.746  -5.370  1.00  0.00
ATOM   4290  N3  DAS   266       1.320  -6.458  -6.745  1.00  0.00
ATOM   4291  C17 DAS   266       2.667  -6.281  -6.714  1.00  0.00
ATOM   4292  N2  DAS   266       3.425  -6.130  -7.859  1.00  0.00
ATOM   4293  H19 DAS   266       2.883  -5.923  -8.684  1.00  0.00
ATOM   4294  C8  DAS   266       4.744  -5.760  -7.897  1.00  0.00
ATOM   4295  N6  DAS   266       5.432  -5.494  -6.759  1.00  0.00
ATOM   4296  C11 DAS   266       6.731  -5.126  -6.783  1.00  0.00
ATOM   4297  C12 DAS   266       7.443  -4.841  -5.486  1.00  0.00
ATOM   4298  H8  DAS   266       8.484  -4.563  -5.670  1.00  0.00
ATOM   4299  H9  DAS   266       7.423  -5.731  -4.849  1.00  0.00
ATOM   4300  H10 DAS   266       6.944  -4.019  -4.965  1.00  0.00
ATOM   4301  N5  DAS   266       7.381  -5.013  -7.967  1.00  0.00
ATOM   4302  C9  DAS   266       5.406  -5.648  -9.121  1.00  0.00
ATOM   4303  H7  DAS   266       4.868  -5.905 -10.021  1.00  0.00
ATOM   4304  C10 DAS   266       6.753  -5.262  -9.148  1.00  0.00
ATOM   4305  N7  DAS   266       7.475  -5.142 -10.366  1.00  0.00
ATOM   4306  C14 DAS   266       6.821  -5.199 -11.671  1.00  0.00
ATOM   4307  C22 DAS   266       7.364  -4.197 -12.696  1.00  0.00
ATOM   4308  H24 DAS   266       7.353  -4.668 -13.687  1.00  0.00
ATOM   4309  H25 DAS   266       6.651  -3.363 -12.753  1.00  0.00
ATOM   4310  H13 DAS   266       6.961  -6.215 -12.062  1.00  0.00
ATOM   4311  H14 DAS   266       5.743  -5.027 -11.617  1.00  0.00
ATOM   4312  C13 DAS   266       8.926  -4.975 -10.341  1.00  0.00
ATOM   4313  H11 DAS   266       9.344  -4.927  -9.329  1.00  0.00
ATOM   4314  H12 DAS   266       9.380  -5.854 -10.817  1.00  0.00
ATOM   4315  C21 DAS   266       9.328  -3.720 -11.105  1.00  0.00
ATOM   4316  H22 DAS   266       9.047  -2.840 -10.516  1.00  0.00
ATOM   4317  H23 DAS   266      10.420  -3.701 -11.198  1.00  0.00
ATOM   4318  N1  DAS   266       8.677  -3.611 -12.411  1.00  0.00
ATOM   4319  C15 DAS   266       9.350  -2.860 -13.468  1.00  0.00
ATOM   4320  H15 DAS   266       8.639  -2.616 -14.267  1.00  0.00
ATOM   4321  H16 DAS   266       9.713  -1.906 -13.067  1.00  0.00
ATOM   4322  C16 DAS   266      10.518  -3.653 -14.050  1.00  0.00
ATOM   4323  H17 DAS   266      11.243  -3.971 -13.296  1.00  0.00
ATOM   4324  H18 DAS   266      11.047  -3.050 -14.794  1.00  0.00
ATOM   4325  O2  DAS   266      10.010  -4.815 -14.719  1.00  0.00
ATOM   4326  H26 DAS   266       9.508  -5.295 -14.038  1.00  0.00
TER   
ATOM   4327 Na+  Na+   267     -16.877  14.976  -8.216  1.00  0.00
TER   
ATOM   4328 Na+  Na+   268     -12.448  11.104 -12.949  1.00  0.00
TER   
ATOM   4329  O   WAT   269       6.260  15.376   8.614  1.00  0.00
ATOM   4330  H1  WAT   269       6.837  15.666   9.320  1.00  0.00
ATOM   4331  H2  WAT   269       5.476  15.916   8.707  1.00  0.00
TER   
ATOM   4332  O   WAT   270      -5.719 -16.214   8.828  1.00  0.00
ATOM   4333  H1  WAT   270      -5.142 -15.923   9.535  1.00  0.00
ATOM   4334  H2  WAT   270      -6.503 -15.673   8.921  1.00  0.00
TER   
ATOM   4335  O   WAT   271      11.347 -19.995  -9.470  1.00  0.00
ATOM   4336  H1  WAT   271      11.923 -19.705  -8.764  1.00  0.00
ATOM   4337  H2  WAT   271      10.562 -19.455  -9.378  1.00  0.00
TER   
ATOM   4338  O   WAT   272       3.670 -26.580  -6.019  1.00  0.00
ATOM   4339  H1  WAT   272       4.246 -26.290  -5.313  1.00  0.00
ATOM   4340  H2  WAT   272       2.885 -26.039  -5.927  1.00  0.00
TER   
ATOM   4341  O   WAT   273       1.060  27.729 -12.891  1.00  0.00
ATOM   4342  H1  WAT   273       1.637  28.019 -12.184  1.00  0.00
ATOM   4343  H2  WAT   273       0.276  28.270 -12.798  1.00  0.00
TER   
ATOM   4344  O   WAT   274       2.911  -6.023   9.687  1.00  0.00
ATOM   4345  H1  WAT   274       3.487  -5.732  10.394  1.00  0.00
ATOM   4346  H2  WAT   274       2.126  -5.482   9.780  1.00  0.00
TER   
ATOM   4347  O   WAT   275      -7.810  -4.980   0.634  1.00  0.00
ATOM   4348  H1  WAT   275      -7.233  -4.690   1.340  1.00  0.00
ATOM   4349  H2  WAT   275      -8.594  -4.439   0.727  1.00  0.00
TER   
ATOM   4350  O   WAT   276     -14.784  -2.355 -10.771  1.00  0.00
ATOM   4351  H1  WAT   276     -14.207  -2.065 -10.065  1.00  0.00
ATOM   4352  H2  WAT   276     -15.568  -1.814 -10.679  1.00  0.00
TER   
ATOM   4353  O   WAT   277       9.580  -7.903   1.372  1.00  0.00
ATOM   4354  H1  WAT   277      10.157  -7.613   2.079  1.00  0.00
ATOM   4355  H2  WAT   277       8.796  -7.362   1.465  1.00  0.00
TER   
ATOM   4356  O   WAT   278      -1.256  11.604 -19.438  1.00  0.00
ATOM   4357  H1  WAT   278      -0.680  11.894 -18.732  1.00  0.00
ATOM   4358  H2  WAT   278      -2.041  12.145 -19.345  1.00  0.00
TER   
ATOM   4359  O   WAT   279       9.007   5.432  13.501  1.00  0.00
ATOM   4360  H1  WAT   279       9.584   5.722  14.207  1.00  0.00
ATOM   4361  H2  WAT   279       8.223   5.973  13.593  1.00  0.00
TER   
ATOM   4362  O   WAT   280       0.455  10.918   8.936  1.00  0.00
ATOM   4363  H1  WAT   280       1.031  11.209   9.642  1.00  0.00
ATOM   4364  H2  WAT   280      -0.330  11.459   9.028  1.00  0.00
TER   
ATOM   4365  O   WAT   281      -6.803 -24.116 -13.889  1.00  0.00
ATOM   4366  H1  WAT   281      -6.226 -23.825 -13.182  1.00  0.00
ATOM   4367  H2  WAT   281      -7.587 -23.575 -13.796  1.00  0.00
TER   
ATOM   4368  O   WAT   282      -5.064 -13.206 -13.267  1.00  0.00
ATOM   4369  H1  WAT   282      -4.487 -12.916 -12.561  1.00  0.00
ATOM   4370  H2  WAT   282      -5.848 -12.665 -13.175  1.00  0.00
TER   
ATOM   4371  O   WAT   283      12.390  21.560   1.952  1.00  0.00
ATOM   4372  H1  WAT   283      12.966  21.850   2.659  1.00  0.00
ATOM   4373  H2  WAT   283      11.605  22.100   2.045  1.00  0.00
TER   
ATOM   4374  O   WAT   284       9.015   4.252   7.434  1.00  0.00
ATOM   4375  H1  WAT   284       9.592   4.542   8.140  1.00  0.00
ATOM   4376  H2  WAT   284       8.231   4.793   7.526  1.00  0.00
TER   
ATOM   4377  O   WAT   285       9.298  10.317  -2.479  1.00  0.00
ATOM   4378  H1  WAT   285       9.874  10.607  -1.772  1.00  0.00
ATOM   4379  H2  WAT   285       8.513  10.857  -2.386  1.00  0.00
TER   
ATOM   4380  O   WAT   286     -16.441  17.874   3.270  1.00  0.00
ATOM   4381  H1  WAT   286     -15.864  18.165   3.977  1.00  0.00
ATOM   4382  H2  WAT   286     -17.225  18.415   3.363  1.00  0.00
TER   
ATOM   4383  O   WAT   287      -0.402   8.007   6.414  1.00  0.00
ATOM   4384  H1  WAT   287       0.175   8.297   7.121  1.00  0.00
ATOM   4385  H2  WAT   287      -1.186   8.547   6.507  1.00  0.00
TER   
ATOM   4386  O   WAT   288       9.608  -0.184   7.955  1.00  0.00
ATOM   4387  H1  WAT   288      10.185   0.106   8.662  1.00  0.00
ATOM   4388  H2  WAT   288       8.824   0.357   8.048  1.00  0.00
TER   
ATOM   4389  O   WAT   289      12.965   3.310 -16.659  1.00  0.00
ATOM   4390  H1  WAT   289      13.542   3.601 -15.953  1.00  0.00
ATOM   4391  H2  WAT   289      12.181   3.851 -16.567  1.00  0.00
TER   
ATOM   4392  O   WAT   290       6.892   6.950  -1.022  1.00  0.00
ATOM   4393  H1  WAT   290       7.469   7.241  -0.315  1.00  0.00
ATOM   4394  H2  WAT   290       6.108   7.491  -0.929  1.00  0.00
TER   
ATOM   4395  O   WAT   291     -12.901 -13.543   7.517  1.00  0.00
ATOM   4396  H1  WAT   291     -12.325 -13.253   8.223  1.00  0.00
ATOM   4397  H2  WAT   291     -13.686 -13.003   7.609  1.00  0.00
TER   
ATOM   4398  O   WAT   292      14.325  24.996  11.564  1.00  0.00
ATOM   4399  H1  WAT   292      14.902  25.286  12.270  1.00  0.00
ATOM   4400  H2  WAT   292      13.541  25.537  11.656  1.00  0.00
TER   
ATOM   4401  O   WAT   293      11.115   7.032   8.007  1.00  0.00
ATOM   4402  H1  WAT   293      11.692   7.322   8.714  1.00  0.00
ATOM   4403  H2  WAT   293      10.331   7.573   8.100  1.00  0.00
TER   
ATOM   4404  O   WAT   294      13.236  19.059  -6.256  1.00  0.00
ATOM   4405  H1  WAT   294      13.812  19.349  -5.549  1.00  0.00
ATOM   4406  H2  WAT   294      12.451  19.599  -6.163  1.00  0.00
TER   
ATOM   4407  O   WAT   295      17.855  22.362  12.299  1.00  0.00
ATOM   4408  H1  WAT   295      18.432  22.653  13.006  1.00  0.00
ATOM   4409  H2  WAT   295      17.071  22.903  12.392  1.00  0.00
TER   
ATOM   4410  O   WAT   296     -10.251   9.174 -15.573  1.00  0.00
ATOM   4411  H1  WAT   296      -9.674   9.465 -14.866  1.00  0.00
ATOM   4412  H2  WAT   296     -11.035   9.715 -15.480  1.00  0.00
TER   
ATOM   4413  O   WAT   297      -3.523   8.225  18.364  1.00  0.00
ATOM   4414  H1  WAT   297      -2.946   8.516  19.070  1.00  0.00
ATOM   4415  H2  WAT   297      -4.307   8.766  18.456  1.00  0.00
TER   
ATOM   4416  O   WAT   298       5.570  16.205   6.394  1.00  0.00
ATOM   4417  H1  WAT   298       6.146  16.495   7.101  1.00  0.00
ATOM   4418  H2  WAT   298       4.785  16.745   6.487  1.00  0.00
TER   
ATOM   4419  O   WAT   299     -11.451   7.013  10.415  1.00  0.00
ATOM   4420  H1  WAT   299     -10.874   7.303  11.122  1.00  0.00
ATOM   4421  H2  WAT   299     -12.235   7.554  10.508  1.00  0.00
TER   
ATOM   4422  O   WAT   300     -10.308   9.369  12.751  1.00  0.00
ATOM   4423  H1  WAT   300      -9.731   9.660  13.458  1.00  0.00
ATOM   4424  H2  WAT   300     -11.092   9.910  12.844  1.00  0.00
TER   
ATOM   4425  O   WAT   301      -6.802  -2.433  14.383  1.00  0.00
ATOM   4426  H1  WAT   301      -6.225  -2.143  15.089  1.00  0.00
ATOM   4427  H2  WAT   301      -7.586  -1.892  14.475  1.00  0.00
TER   
ATOM   4428  O   WAT   302      11.882   3.685 -11.747  1.00  0.00
ATOM   4429  H1  WAT   302      12.459   3.975 -11.040  1.00  0.00
ATOM   4430  H2  WAT   302      11.098   4.226 -11.654  1.00  0.00
TER   
ATOM   4431  O   WAT   303      -2.105  -5.355 -12.845  1.00  0.00
ATOM   4432  H1  WAT   303      -1.529  -5.065 -12.138  1.00  0.00
ATOM   4433  H2  WAT   303      -2.890  -4.815 -12.752  1.00  0.00
TER   
ATOM   4434  O   WAT   304      -0.218   5.242  17.562  1.00  0.00
ATOM   4435  H1  WAT   304       0.359   5.532  18.269  1.00  0.00
ATOM   4436  H2  WAT   304      -1.002   5.782  17.655  1.00  0.00
TER   
ATOM   4437  O   WAT   305      16.350   6.633  -6.000  1.00  0.00
ATOM   4438  H1  WAT   305      16.927   6.923  -5.293  1.00  0.00
ATOM   4439  H2  WAT   305      15.566   7.174  -5.907  1.00  0.00
TER   
ATOM   4440  O   WAT   306      -9.995  -2.684 -10.454  1.00  0.00
ATOM   4441  H1  WAT   306      -9.419  -2.393  -9.748  1.00  0.00
ATOM   4442  H2  WAT   306     -10.780  -2.143 -10.362  1.00  0.00
TER   
ATOM   4443  O   WAT   307      40.311  36.753  35.963  1.00  0.00
ATOM   4444  H1  WAT   307      40.230  35.838  35.692  1.00  0.00
ATOM   4445  H2  WAT   307      39.897  37.250  35.257  1.00  0.00
TER   
ATOM   4446  O   WAT   308      38.443  38.531  37.844  1.00  0.00
ATOM   4447  H1  WAT   308      37.667  38.051  38.134  1.00  0.00
ATOM   4448  H2  WAT   308      39.094  37.851  37.670  1.00  0.00
TER   
ATOM   4449  O   WAT   309      32.459  38.843  38.722  1.00  0.00
ATOM   4450  H1  WAT   309      31.628  38.588  39.121  1.00  0.00
ATOM   4451  H2  WAT   309      33.067  38.914  39.457  1.00  0.00
TER   
ATOM   4452  O   WAT   310      30.868  33.803  32.506  1.00  0.00
ATOM   4453  H1  WAT   310      29.980  34.145  32.404  1.00  0.00
ATOM   4454  H2  WAT   310      31.152  33.603  31.614  1.00  0.00
TER   
ATOM   4455  O   WAT   311      28.832  36.404  38.390  1.00  0.00
ATOM   4456  H1  WAT   311      29.403  35.636  38.390  1.00  0.00
ATOM   4457  H2  WAT   311      28.832  36.702  37.481  1.00  0.00
TER   
ATOM   4458  O   WAT   312      37.883  41.207  37.851  1.00  0.00
ATOM   4459  H1  WAT   312      37.814  40.265  37.690  1.00  0.00
ATOM   4460  H2  WAT   312      38.645  41.297  38.423  1.00  0.00
TER   
ATOM   4461  O   WAT   313      30.074  31.812  40.177  1.00  0.00
ATOM   4462  H1  WAT   313      29.894  30.915  40.457  1.00  0.00
ATOM   4463  H2  WAT   313      29.672  32.359  40.851  1.00  0.00
TER   
ATOM   4464  O   WAT   314      38.914  34.014  38.078  1.00  0.00
ATOM   4465  H1  WAT   314      39.290  33.141  37.965  1.00  0.00
ATOM   4466  H2  WAT   314      38.816  34.349  37.187  1.00  0.00
TER   
ATOM   4467  O   WAT   315      33.044  32.386  33.540  1.00  0.00
ATOM   4468  H1  WAT   315      33.151  33.286  33.847  1.00  0.00
ATOM   4469  H2  WAT   315      32.134  32.338  33.249  1.00  0.00
TER   
ATOM   4470  O   WAT   316      30.693  34.308  38.785  1.00  0.00
ATOM   4471  H1  WAT   316      31.374  34.572  39.404  1.00  0.00
ATOM   4472  H2  WAT   316      30.378  33.468  39.119  1.00  0.00
TER   
ATOM   4473  O   WAT   317      34.885  35.355  37.872  1.00  0.00
ATOM   4474  H1  WAT   317      35.393  35.853  38.513  1.00  0.00
ATOM   4475  H2  WAT   317      35.417  34.578  37.696  1.00  0.00
TER   
ATOM   4476  O   WAT   318      39.556  40.107  33.638  1.00  0.00
ATOM   4477  H1  WAT   318      38.938  40.571  33.074  1.00  0.00
ATOM   4478  H2  WAT   318      40.068  40.799  34.055  1.00  0.00
TER   
ATOM   4479  O   WAT   319      34.419  39.634  40.316  1.00  0.00
ATOM   4480  H1  WAT   319      34.086  40.261  40.958  1.00  0.00
ATOM   4481  H2  WAT   319      34.596  40.160  39.536  1.00  0.00
TER   
ATOM   4482  O   WAT   320      32.850  31.706  40.146  1.00  0.00
ATOM   4483  H1  WAT   320      33.192  32.550  39.851  1.00  0.00
ATOM   4484  H2  WAT   320      31.912  31.854  40.262  1.00  0.00
TER   
ATOM   4485  O   WAT   321      28.924  40.792  31.012  1.00  0.00
ATOM   4486  H1  WAT   321      28.547  41.281  30.280  1.00  0.00
ATOM   4487  H2  WAT   321      29.182  41.465  31.642  1.00  0.00
TER   
ATOM   4488  O   WAT   322      36.533  29.194  36.470  1.00  0.00
ATOM   4489  H1  WAT   322      36.841  28.639  35.754  1.00  0.00
ATOM   4490  H2  WAT   322      35.603  29.328  36.287  1.00  0.00
TER   
ATOM   4491  O   WAT   323      38.921  37.259  33.206  1.00  0.00
ATOM   4492  H1  WAT   323      37.994  37.192  33.435  1.00  0.00
ATOM   4493  H2  WAT   323      39.074  38.197  33.092  1.00  0.00
TER   
ATOM   4494  O   WAT   324      38.908  33.530  30.203  1.00  0.00
ATOM   4495  H1  WAT   324      37.968  33.692  30.288  1.00  0.00
ATOM   4496  H2  WAT   324      39.226  34.249  29.656  1.00  0.00
TER   
ATOM   4497  O   WAT   325      34.527  37.785  35.988  1.00  0.00
ATOM   4498  H1  WAT   325      34.123  37.073  35.493  1.00  0.00
ATOM   4499  H2  WAT   325      34.613  37.441  36.877  1.00  0.00
TER   
ATOM   4500  O   WAT   326      34.995  41.472  38.152  1.00  0.00
ATOM   4501  H1  WAT   326      34.698  40.866  37.473  1.00  0.00
ATOM   4502  H2  WAT   326      35.945  41.510  38.041  1.00  0.00
TER   
ATOM   4503  O   WAT   327      33.240  34.560  39.768  1.00  0.00
ATOM   4504  H1  WAT   327      33.791  34.669  38.993  1.00  0.00
ATOM   4505  H2  WAT   327      33.754  34.933  40.484  1.00  0.00
TER   
ATOM   4506  O   WAT   328      31.227  36.680  33.489  1.00  0.00
ATOM   4507  H1  WAT   328      31.107  37.406  32.877  1.00  0.00
ATOM   4508  H2  WAT   328      30.917  35.910  33.012  1.00  0.00
TER   
ATOM   4509  O   WAT   329      28.866  39.851  39.296  1.00  0.00
ATOM   4510  H1  WAT   329      28.944  39.986  38.351  1.00  0.00
ATOM   4511  H2  WAT   329      29.480  39.143  39.488  1.00  0.00
TER   
ATOM   4512  O   WAT   330      30.111  41.551  35.706  1.00  0.00
ATOM   4513  H1  WAT   330      29.703  41.693  34.852  1.00  0.00
ATOM   4514  H2  WAT   330      31.002  41.267  35.503  1.00  0.00
TER   
ATOM   4515  O   WAT   331      33.694  30.023  36.871  1.00  0.00
ATOM   4516  H1  WAT   331      33.251  30.804  36.540  1.00  0.00
ATOM   4517  H2  WAT   331      34.252  30.346  37.578  1.00  0.00
TER   
ATOM   4518  O   WAT   332      36.810  29.644  31.752  1.00  0.00
ATOM   4519  H1  WAT   332      36.185  29.640  32.477  1.00  0.00
ATOM   4520  H2  WAT   332      36.723  28.777  31.355  1.00  0.00
TER   
ATOM   4521  O   WAT   333      35.731  30.568  38.730  1.00  0.00
ATOM   4522  H1  WAT   333      36.029  31.474  38.649  1.00  0.00
ATOM   4523  H2  WAT   333      36.280  30.080  38.116  1.00  0.00
TER   
ATOM   4524  O   WAT   334      33.485  35.147  34.599  1.00  0.00
ATOM   4525  H1  WAT   334      33.259  34.930  35.504  1.00  0.00
ATOM   4526  H2  WAT   334      32.704  35.579  34.254  1.00  0.00
TER   
ATOM   4527  O   WAT   335      40.715  35.153  33.198  1.00  0.00
ATOM   4528  H1  WAT   335      40.116  35.876  33.015  1.00  0.00
ATOM   4529  H2  WAT   335      41.263  35.091  32.416  1.00  0.00
TER   
ATOM   4530  O   WAT   336      39.321  33.789  35.229  1.00  0.00
ATOM   4531  H1  WAT   336      39.714  34.106  34.416  1.00  0.00
ATOM   4532  H2  WAT   336      39.683  32.910  35.343  1.00  0.00
TER   
ATOM   4533  O   WAT   337      28.358  30.379  37.452  1.00  0.00
ATOM   4534  H1  WAT   337      28.069  30.950  38.164  1.00  0.00
ATOM   4535  H2  WAT   337      29.102  29.900  37.815  1.00  0.00
TER   
ATOM   4536  O   WAT   338      28.545  34.321  28.662  1.00  0.00
ATOM   4537  H1  WAT   338      28.462  35.264  28.803  1.00  0.00
ATOM   4538  H2  WAT   338      28.193  34.179  27.783  1.00  0.00
TER   
ATOM   4539  O   WAT   339      39.907  36.380  39.324  1.00  0.00
ATOM   4540  H1  WAT   339      39.175  36.888  39.673  1.00  0.00
ATOM   4541  H2  WAT   339      39.509  35.563  39.023  1.00  0.00
TER   
ATOM   4542  O   WAT   340      36.345  33.055  37.729  1.00  0.00
ATOM   4543  H1  WAT   340      36.348  32.614  36.879  1.00  0.00
ATOM   4544  H2  WAT   340      37.240  33.377  37.836  1.00  0.00
TER   
ATOM   4545  O   WAT   341      32.195  32.938  36.688  1.00  0.00
ATOM   4546  H1  WAT   341      31.855  33.415  37.445  1.00  0.00
ATOM   4547  H2  WAT   341      31.433  32.484  36.328  1.00  0.00
TER   
ATOM   4548  O   WAT   342      36.407  34.056  30.720  1.00  0.00
ATOM   4549  H1  WAT   342      36.528  34.015  31.668  1.00  0.00
ATOM   4550  H2  WAT   342      36.021  34.919  30.564  1.00  0.00
TER   
ATOM   4551  O   WAT   343      40.369  31.833  38.736  1.00  0.00
ATOM   4552  H1  WAT   343      40.387  32.284  39.580  1.00  0.00
ATOM   4553  H2  WAT   343      40.121  30.934  38.949  1.00  0.00
TER   
ATOM   4554  O   WAT   344      35.419  36.367  30.118  1.00  0.00
ATOM   4555  H1  WAT   344      34.850  35.918  29.492  1.00  0.00
ATOM   4556  H2  WAT   344      36.128  36.726  29.584  1.00  0.00
TER   
ATOM   4557  O   WAT   345      36.645  37.115  39.476  1.00  0.00
ATOM   4558  H1  WAT   345      37.012  36.641  40.222  1.00  0.00
ATOM   4559  H2  WAT   345      36.456  37.990  39.816  1.00  0.00
TER   
ATOM   4560  O   WAT   346      29.509  31.860  35.605  1.00  0.00
ATOM   4561  H1  WAT   346      29.224  31.495  36.443  1.00  0.00
ATOM   4562  H2  WAT   346      29.447  31.128  34.991  1.00  0.00
TER   
ATOM   4563  O   WAT   347      32.964  40.362  32.391  1.00  0.00
ATOM   4564  H1  WAT   347      32.190  39.822  32.230  1.00  0.00
ATOM   4565  H2  WAT   347      33.693  39.843  32.052  1.00  0.00
TER   
ATOM   4566  O   WAT   348      39.183  30.753  32.326  1.00  0.00
ATOM   4567  H1  WAT   348      38.370  30.254  32.251  1.00  0.00
ATOM   4568  H2  WAT   348      38.990  31.593  31.910  1.00  0.00
TER   
ATOM   4569  O   WAT   349      33.007  40.030  36.028  1.00  0.00
ATOM   4570  H1  WAT   349      33.525  39.227  35.974  1.00  0.00
ATOM   4571  H2  WAT   349      32.556  39.968  36.870  1.00  0.00
TER   
ATOM   4572  O   WAT   350      40.777  40.619  36.666  1.00  0.00
ATOM   4573  H1  WAT   350      41.129  40.021  36.006  1.00  0.00
ATOM   4574  H2  WAT   350      39.893  40.293  36.837  1.00  0.00
TER   
ATOM   4575  O   WAT   351      29.003  36.996  29.565  1.00  0.00
ATOM   4576  H1  WAT   351      29.872  37.278  29.848  1.00  0.00
ATOM   4577  H2  WAT   351      28.512  37.809  29.449  1.00  0.00
TER   
ATOM   4578  O   WAT   352      36.166  38.383  33.685  1.00  0.00
ATOM   4579  H1  WAT   352      36.622  39.194  33.911  1.00  0.00
ATOM   4580  H2  WAT   352      35.815  38.065  34.517  1.00  0.00
TER   
ATOM   4581  O   WAT   353      32.067  28.727  34.158  1.00  0.00
ATOM   4582  H1  WAT   353      31.939  28.719  35.106  1.00  0.00
ATOM   4583  H2  WAT   353      31.243  29.065  33.807  1.00  0.00
TER   
ATOM   4584  O   WAT   354      30.987  38.813  31.693  1.00  0.00
ATOM   4585  H1  WAT   354      30.380  39.553  31.702  1.00  0.00
ATOM   4586  H2  WAT   354      31.462  38.903  30.867  1.00  0.00
TER   
ATOM   4587  O   WAT   355      40.560  32.978  41.368  1.00  0.00
ATOM   4588  H1  WAT   355      40.929  32.158  41.696  1.00  0.00
ATOM   4589  H2  WAT   355      39.700  33.038  41.784  1.00  0.00
TER   
ATOM   4590  O   WAT   356      35.895  34.212  33.593  1.00  0.00
ATOM   4591  H1  WAT   356      35.187  34.681  34.034  1.00  0.00
ATOM   4592  H2  WAT   356      36.180  33.555  34.227  1.00  0.00
TER   
ATOM   4593  O   WAT   357      39.927  30.937  35.033  1.00  0.00
ATOM   4594  H1  WAT   357      39.803  30.956  34.083  1.00  0.00
ATOM   4595  H2  WAT   357      40.875  30.985  35.152  1.00  0.00
TER   
ATOM   4596  O   WAT   358      34.099  32.521  30.968  1.00  0.00
ATOM   4597  H1  WAT   358      34.948  32.958  30.902  1.00  0.00
ATOM   4598  H2  WAT   358      33.732  32.833  31.795  1.00  0.00
TER   
ATOM   4599  O   WAT   359      32.998  38.774  29.442  1.00  0.00
ATOM   4600  H1  WAT   359      33.764  38.662  30.004  1.00  0.00
ATOM   4601  H2  WAT   359      33.075  38.078  28.789  1.00  0.00
TER   
ATOM   4602  O   WAT   360      31.692  36.207  30.125  1.00  0.00
ATOM   4603  H1  WAT   360      31.773  35.259  30.237  1.00  0.00
ATOM   4604  H2  WAT   360      32.584  36.537  30.231  1.00  0.00
TER   
ATOM   4605  O   WAT   361      36.122  40.750  28.915  1.00  0.00
ATOM   4606  H1  WAT   361      36.017  40.135  29.641  1.00  0.00
ATOM   4607  H2  WAT   361      35.954  40.226  28.131  1.00  0.00
TER   
ATOM   4608  O   WAT   362      39.362  39.812  29.519  1.00  0.00
ATOM   4609  H1  WAT   362      38.813  40.258  30.164  1.00  0.00
ATOM   4610  H2  WAT   362      39.984  39.306  30.043  1.00  0.00
TER   
ATOM   4611  O   WAT   363      35.030  38.771  31.416  1.00  0.00
ATOM   4612  H1  WAT   363      35.451  38.605  32.259  1.00  0.00
ATOM   4613  H2  WAT   363      35.155  37.961  30.921  1.00  0.00
TER   
ATOM   4614  O   WAT   364      37.542  37.794  28.664  1.00  0.00
ATOM   4615  H1  WAT   364      38.063  37.079  28.298  1.00  0.00
ATOM   4616  H2  WAT   364      38.189  38.433  28.964  1.00  0.00
TER   
ATOM   4617  O   WAT   365      33.926  34.844  28.362  1.00  0.00
ATOM   4618  H1  WAT   365      33.724  33.981  28.723  1.00  0.00
ATOM   4619  H2  WAT   365      33.755  34.757  27.424  1.00  0.00
TER   
ATOM   4620  O   WAT   366      41.404  29.655  30.890  1.00  0.00
ATOM   4621  H1  WAT   366      41.685  28.812  31.246  1.00  0.00
ATOM   4622  H2  WAT   366      40.631  29.887  31.404  1.00  0.00
TER   
ATOM   4623  O   WAT   367      32.724  31.944  28.349  1.00  0.00
ATOM   4624  H1  WAT   367      33.026  31.951  27.441  1.00  0.00
ATOM   4625  H2  WAT   367      33.463  31.594  28.846  1.00  0.00
TER   
ATOM   4626  O   WAT   368      35.942  30.887  29.335  1.00  0.00
ATOM   4627  H1  WAT   368      35.594  30.210  28.755  1.00  0.00
ATOM   4628  H2  WAT   368      36.144  30.426  30.149  1.00  0.00
TER   
ATOM   4629  O   WAT   369      29.283  37.416  35.732  1.00  0.00
ATOM   4630  H1  WAT   369      28.628  37.147  35.087  1.00  0.00
ATOM   4631  H2  WAT   369      30.121  37.307  35.282  1.00  0.00
TER   
ATOM   4632  O   WAT   370      30.320  37.802  40.272  1.00  0.00
ATOM   4633  H1  WAT   370      30.688  37.714  41.151  1.00  0.00
ATOM   4634  H2  WAT   370      29.752  37.038  40.173  1.00  0.00
TER   
ATOM   4635  O   WAT   371      28.497  34.626  31.674  1.00  0.00
ATOM   4636  H1  WAT   371      27.593  34.889  31.499  1.00  0.00
ATOM   4637  H2  WAT   371      28.981  34.897  30.894  1.00  0.00
TER   
ATOM   4638  O   WAT   372      31.039  33.683  29.583  1.00  0.00
ATOM   4639  H1  WAT   372      31.749  33.261  29.098  1.00  0.00
ATOM   4640  H2  WAT   372      30.323  33.750  28.952  1.00  0.00
TER   
ATOM   4641  O   WAT   373      30.687  29.737  28.624  1.00  0.00
ATOM   4642  H1  WAT   373      31.410  30.278  28.942  1.00  0.00
ATOM   4643  H2  WAT   373      30.959  29.463  27.748  1.00  0.00
TER   
ATOM   4644  O   WAT   374      30.376  28.987  38.526  1.00  0.00
ATOM   4645  H1  WAT   374      31.024  28.437  38.086  1.00  0.00
ATOM   4646  H2  WAT   374      30.796  29.242  39.348  1.00  0.00
TER   
ATOM   4647  O   WAT   375      41.020  28.554  40.757  1.00  0.00
ATOM   4648  H1  WAT   375      40.146  28.888  40.554  1.00  0.00
ATOM   4649  H2  WAT   375      40.911  28.082  41.582  1.00  0.00
TER   
ATOM   4650  O   WAT   376      38.767  29.471  39.696  1.00  0.00
ATOM   4651  H1  WAT   376      37.985  29.946  39.976  1.00  0.00
ATOM   4652  H2  WAT   376      38.474  28.567  39.587  1.00  0.00
TER   
ATOM   4653  O   WAT   377      30.111  29.776  32.217  1.00  0.00
ATOM   4654  H1  WAT   377      30.869  29.889  31.644  1.00  0.00
ATOM   4655  H2  WAT   377      29.649  30.613  32.172  1.00  0.00
TER   
ATOM   4656  O   WAT   378      36.653  31.890  35.208  1.00  0.00
ATOM   4657  H1  WAT   378      35.840  31.516  34.867  1.00  0.00
ATOM   4658  H2  WAT   378      37.157  31.134  35.510  1.00  0.00
TER   
ATOM   4659  O   WAT   379      41.155  28.554  36.446  1.00  0.00
ATOM   4660  H1  WAT   379      41.758  29.126  36.921  1.00  0.00
ATOM   4661  H2  WAT   379      40.415  29.118  36.223  1.00  0.00
TER   
ATOM   4662  O   WAT   380      32.484  30.302  30.757  1.00  0.00
ATOM   4663  H1  WAT   380      33.013  29.515  30.628  1.00  0.00
ATOM   4664  H2  WAT   380      33.117  30.981  30.991  1.00  0.00
TER   
ATOM   4665  O   WAT   381      34.678  30.040  33.812  1.00  0.00
ATOM   4666  H1  WAT   381      34.048  29.339  33.979  1.00  0.00
ATOM   4667  H2  WAT   381      34.138  30.800  33.595  1.00  0.00
TER   
ATOM   4668  O   WAT   382      40.311  36.753  17.189  1.00  0.00
ATOM   4669  H1  WAT   382      40.230  35.838  16.918  1.00  0.00
ATOM   4670  H2  WAT   382      39.897  37.250  16.483  1.00  0.00
TER   
ATOM   4671  O   WAT   383      38.443  38.531  19.070  1.00  0.00
ATOM   4672  H1  WAT   383      37.667  38.051  19.360  1.00  0.00
ATOM   4673  H2  WAT   383      39.094  37.851  18.895  1.00  0.00
TER   
ATOM   4674  O   WAT   384      32.459  38.843  19.947  1.00  0.00
ATOM   4675  H1  WAT   384      31.628  38.588  20.347  1.00  0.00
ATOM   4676  H2  WAT   384      33.067  38.914  20.683  1.00  0.00
TER   
ATOM   4677  O   WAT   385      30.868  33.803  13.732  1.00  0.00
ATOM   4678  H1  WAT   385      29.980  34.145  13.630  1.00  0.00
ATOM   4679  H2  WAT   385      31.152  33.603  12.840  1.00  0.00
TER   
ATOM   4680  O   WAT   386      28.832  36.404  19.616  1.00  0.00
ATOM   4681  H1  WAT   386      29.403  35.636  19.616  1.00  0.00
ATOM   4682  H2  WAT   386      28.832  36.702  18.706  1.00  0.00
TER   
ATOM   4683  O   WAT   387      37.883  41.207  19.077  1.00  0.00
ATOM   4684  H1  WAT   387      37.814  40.265  18.916  1.00  0.00
ATOM   4685  H2  WAT   387      38.645  41.297  19.649  1.00  0.00
TER   
ATOM   4686  O   WAT   388      30.074  31.812  21.402  1.00  0.00
ATOM   4687  H1  WAT   388      29.894  30.915  21.683  1.00  0.00
ATOM   4688  H2  WAT   388      29.672  32.359  22.077  1.00  0.00
TER   
ATOM   4689  O   WAT   389      38.914  34.014  19.304  1.00  0.00
ATOM   4690  H1  WAT   389      39.290  33.141  19.191  1.00  0.00
ATOM   4691  H2  WAT   389      38.816  34.349  18.413  1.00  0.00
TER   
ATOM   4692  O   WAT   390      33.044  32.386  14.765  1.00  0.00
ATOM   4693  H1  WAT   390      33.151  33.286  15.072  1.00  0.00
ATOM   4694  H2  WAT   390      32.134  32.338  14.475  1.00  0.00
TER   
ATOM   4695  O   WAT   391      30.693  34.308  20.011  1.00  0.00
ATOM   4696  H1  WAT   391      31.374  34.572  20.629  1.00  0.00
ATOM   4697  H2  WAT   391      30.378  33.468  20.344  1.00  0.00
TER   
ATOM   4698  O   WAT   392      34.885  35.355  19.098  1.00  0.00
ATOM   4699  H1  WAT   392      35.393  35.853  19.738  1.00  0.00
ATOM   4700  H2  WAT   392      35.417  34.578  18.922  1.00  0.00
TER   
ATOM   4701  O   WAT   393      33.169  29.995  23.364  1.00  0.00
ATOM   4702  H1  WAT   393      33.171  30.512  22.559  1.00  0.00
ATOM   4703  H2  WAT   393      32.339  29.518  23.341  1.00  0.00
TER   
ATOM   4704  O   WAT   394      39.556  40.107  14.863  1.00  0.00
ATOM   4705  H1  WAT   394      38.938  40.571  14.300  1.00  0.00
ATOM   4706  H2  WAT   394      40.068  40.799  15.280  1.00  0.00
TER   
ATOM   4707  O   WAT   395      34.419  39.634  21.542  1.00  0.00
ATOM   4708  H1  WAT   395      34.086  40.261  22.184  1.00  0.00
ATOM   4709  H2  WAT   395      34.596  40.160  20.762  1.00  0.00
TER   
ATOM   4710  O   WAT   396      32.850  31.706  21.371  1.00  0.00
ATOM   4711  H1  WAT   396      33.192  32.550  21.077  1.00  0.00
ATOM   4712  H2  WAT   396      31.912  31.854  21.488  1.00  0.00
TER   
ATOM   4713  O   WAT   397      28.924  40.792  12.237  1.00  0.00
ATOM   4714  H1  WAT   397      28.547  41.281  11.506  1.00  0.00
ATOM   4715  H2  WAT   397      29.182  41.465  12.868  1.00  0.00
TER   
ATOM   4716  O   WAT   398      36.533  29.194  17.696  1.00  0.00
ATOM   4717  H1  WAT   398      36.841  28.639  16.979  1.00  0.00
ATOM   4718  H2  WAT   398      35.603  29.328  17.513  1.00  0.00
TER   
ATOM   4719  O   WAT   399      38.921  37.259  14.432  1.00  0.00
ATOM   4720  H1  WAT   399      37.994  37.192  14.661  1.00  0.00
ATOM   4721  H2  WAT   399      39.074  38.197  14.317  1.00  0.00
TER   
ATOM   4722  O   WAT   400      38.908  33.530  11.428  1.00  0.00
ATOM   4723  H1  WAT   400      37.968  33.692  11.514  1.00  0.00
ATOM   4724  H2  WAT   400      39.226  34.249  10.882  1.00  0.00
TER   
ATOM   4725  O   WAT   401      34.527  37.785  17.214  1.00  0.00
ATOM   4726  H1  WAT   401      34.123  37.073  16.718  1.00  0.00
ATOM   4727  H2  WAT   401      34.613  37.441  18.103  1.00  0.00
TER   
ATOM   4728  O   WAT   402      34.995  41.472  19.378  1.00  0.00
ATOM   4729  H1  WAT   402      34.698  40.866  18.698  1.00  0.00
ATOM   4730  H2  WAT   402      35.945  41.510  19.267  1.00  0.00
TER   
ATOM   4731  O   WAT   403      33.240  34.560  20.994  1.00  0.00
ATOM   4732  H1  WAT   403      33.791  34.669  20.219  1.00  0.00
ATOM   4733  H2  WAT   403      33.754  34.933  21.709  1.00  0.00
TER   
ATOM   4734  O   WAT   404      34.087  41.210  26.028  1.00  0.00
ATOM   4735  H1  WAT   404      33.190  41.434  26.276  1.00  0.00
ATOM   4736  H2  WAT   404      34.112  41.334  25.080  1.00  0.00
TER   
ATOM   4737  O   WAT   405      32.914  38.081  24.604  1.00  0.00
ATOM   4738  H1  WAT   405      32.775  38.954  24.973  1.00  0.00
ATOM   4739  H2  WAT   405      32.032  37.739  24.459  1.00  0.00
TER   
ATOM   4740  O   WAT   406      31.227  36.680  14.714  1.00  0.00
ATOM   4741  H1  WAT   406      31.107  37.406  14.103  1.00  0.00
ATOM   4742  H2  WAT   406      30.917  35.910  14.237  1.00  0.00
TER   
ATOM   4743  O   WAT   407      28.866  39.851  20.521  1.00  0.00
ATOM   4744  H1  WAT   407      28.944  39.986  19.577  1.00  0.00
ATOM   4745  H2  WAT   407      29.480  39.143  20.714  1.00  0.00
TER   
ATOM   4746  O   WAT   408      30.111  41.551  16.932  1.00  0.00
ATOM   4747  H1  WAT   408      29.703  41.693  16.077  1.00  0.00
ATOM   4748  H2  WAT   408      31.002  41.267  16.729  1.00  0.00
TER   
ATOM   4749  O   WAT   409      28.922  40.893  23.061  1.00  0.00
ATOM   4750  H1  WAT   409      29.085  40.423  22.243  1.00  0.00
ATOM   4751  H2  WAT   409      29.387  40.385  23.726  1.00  0.00
TER   
ATOM   4752  O   WAT   410      33.694  30.023  18.097  1.00  0.00
ATOM   4753  H1  WAT   410      33.251  30.804  17.765  1.00  0.00
ATOM   4754  H2  WAT   410      34.252  30.346  18.804  1.00  0.00
TER   
ATOM   4755  O   WAT   411      37.981  32.890  23.700  1.00  0.00
ATOM   4756  H1  WAT   411      37.519  33.098  24.512  1.00  0.00
ATOM   4757  H2  WAT   411      37.578  32.076  23.397  1.00  0.00
TER   
ATOM   4758  O   WAT   412      40.076  35.611  26.930  1.00  0.00
ATOM   4759  H1  WAT   412      40.401  34.777  26.590  1.00  0.00
ATOM   4760  H2  WAT   412      40.864  36.134  27.078  1.00  0.00
TER   
ATOM   4761  O   WAT   413      36.810  29.644  12.977  1.00  0.00
ATOM   4762  H1  WAT   413      36.185  29.640  13.703  1.00  0.00
ATOM   4763  H2  WAT   413      36.723  28.777  12.581  1.00  0.00
TER   
ATOM   4764  O   WAT   414      35.731  30.568  19.956  1.00  0.00
ATOM   4765  H1  WAT   414      36.029  31.474  19.875  1.00  0.00
ATOM   4766  H2  WAT   414      36.280  30.080  19.342  1.00  0.00
TER   
ATOM   4767  O   WAT   415      33.485  35.147  15.825  1.00  0.00
ATOM   4768  H1  WAT   415      33.259  34.930  16.730  1.00  0.00
ATOM   4769  H2  WAT   415      32.704  35.579  15.479  1.00  0.00
TER   
ATOM   4770  O   WAT   416      40.715  35.153  14.424  1.00  0.00
ATOM   4771  H1  WAT   416      40.116  35.876  14.240  1.00  0.00
ATOM   4772  H2  WAT   416      41.263  35.091  13.642  1.00  0.00
TER   
ATOM   4773  O   WAT   417      35.925  36.045  26.491  1.00  0.00
ATOM   4774  H1  WAT   417      35.829  35.105  26.341  1.00  0.00
ATOM   4775  H2  WAT   417      36.768  36.267  26.096  1.00  0.00
TER   
ATOM   4776  O   WAT   418      39.321  33.789  16.454  1.00  0.00
ATOM   4777  H1  WAT   418      39.714  34.106  15.641  1.00  0.00
ATOM   4778  H2  WAT   418      39.683  32.910  16.569  1.00  0.00
TER   
ATOM   4779  O   WAT   419      31.056  32.456  24.644  1.00  0.00
ATOM   4780  H1  WAT   419      30.662  33.304  24.852  1.00  0.00
ATOM   4781  H2  WAT   419      30.368  31.819  24.835  1.00  0.00
TER   
ATOM   4782  O   WAT   420      37.631  32.540  27.714  1.00  0.00
ATOM   4783  H1  WAT   420      36.940  32.347  28.349  1.00  0.00
ATOM   4784  H2  WAT   420      38.374  32.823  28.246  1.00  0.00
TER   
ATOM   4785  O   WAT   421      28.358  30.379  18.677  1.00  0.00
ATOM   4786  H1  WAT   421      28.069  30.950  19.390  1.00  0.00
ATOM   4787  H2  WAT   421      29.102  29.900  19.040  1.00  0.00
TER   
ATOM   4788  O   WAT   422      28.545  34.321   9.888  1.00  0.00
ATOM   4789  H1  WAT   422      28.462  35.264  10.029  1.00  0.00
ATOM   4790  H2  WAT   422      28.193  34.179   9.009  1.00  0.00
TER   
ATOM   4791  O   WAT   423      39.907  36.380  20.549  1.00  0.00
ATOM   4792  H1  WAT   423      39.175  36.888  20.898  1.00  0.00
ATOM   4793  H2  WAT   423      39.509  35.563  20.248  1.00  0.00
TER   
ATOM   4794  O   WAT   424      36.345  33.055  18.955  1.00  0.00
ATOM   4795  H1  WAT   424      36.348  32.614  18.105  1.00  0.00
ATOM   4796  H2  WAT   424      37.240  33.377  19.062  1.00  0.00
TER   
ATOM   4797  O   WAT   425      32.195  32.938  17.914  1.00  0.00
ATOM   4798  H1  WAT   425      31.855  33.415  18.671  1.00  0.00
ATOM   4799  H2  WAT   425      31.433  32.484  17.554  1.00  0.00
TER   
ATOM   4800  O   WAT   426      36.407  34.056  11.945  1.00  0.00
ATOM   4801  H1  WAT   426      36.528  34.015  12.894  1.00  0.00
ATOM   4802  H2  WAT   426      36.021  34.919  11.790  1.00  0.00
TER   
ATOM   4803  O   WAT   427      40.369  31.833  19.962  1.00  0.00
ATOM   4804  H1  WAT   427      40.387  32.284  20.806  1.00  0.00
ATOM   4805  H2  WAT   427      40.121  30.934  20.175  1.00  0.00
TER   
ATOM   4806  O   WAT   428      35.419  36.367  11.344  1.00  0.00
ATOM   4807  H1  WAT   428      34.850  35.918  10.717  1.00  0.00
ATOM   4808  H2  WAT   428      36.128  36.726  10.810  1.00  0.00
TER   
ATOM   4809  O   WAT   429      30.496  40.268  25.220  1.00  0.00
ATOM   4810  H1  WAT   429      30.111  39.627  25.819  1.00  0.00
ATOM   4811  H2  WAT   429      30.807  40.971  25.790  1.00  0.00
TER   
ATOM   4812  O   WAT   430      36.645  37.115  20.701  1.00  0.00
ATOM   4813  H1  WAT   430      37.012  36.641  21.447  1.00  0.00
ATOM   4814  H2  WAT   430      36.456  37.990  21.042  1.00  0.00
TER   
ATOM   4815  O   WAT   431      29.509  31.860  16.831  1.00  0.00
ATOM   4816  H1  WAT   431      29.224  31.495  17.668  1.00  0.00
ATOM   4817  H2  WAT   431      29.447  31.128  16.217  1.00  0.00
TER   
ATOM   4818  O   WAT   432      34.435  36.156  23.020  1.00  0.00
ATOM   4819  H1  WAT   432      34.131  37.035  23.245  1.00  0.00
ATOM   4820  H2  WAT   432      35.390  36.216  23.055  1.00  0.00
TER   
ATOM   4821  O   WAT   433      32.964  40.362  13.616  1.00  0.00
ATOM   4822  H1  WAT   433      32.190  39.822  13.456  1.00  0.00
ATOM   4823  H2  WAT   433      33.693  39.843  13.278  1.00  0.00
TER   
ATOM   4824  O   WAT   434      39.183  30.753  13.552  1.00  0.00
ATOM   4825  H1  WAT   434      38.370  30.254  13.476  1.00  0.00
ATOM   4826  H2  WAT   434      38.990  31.593  13.135  1.00  0.00
TER   
ATOM   4827  O   WAT   435      39.104  39.430  25.296  1.00  0.00
ATOM   4828  H1  WAT   435      39.038  38.509  25.042  1.00  0.00
ATOM   4829  H2  WAT   435      38.475  39.527  26.010  1.00  0.00
TER   
ATOM   4830  O   WAT   436      33.007  40.030  17.254  1.00  0.00
ATOM   4831  H1  WAT   436      33.525  39.227  17.200  1.00  0.00
ATOM   4832  H2  WAT   436      32.556  39.968  18.096  1.00  0.00
TER   
ATOM   4833  O   WAT   437      30.492  36.997  24.167  1.00  0.00
ATOM   4834  H1  WAT   437      30.133  37.662  24.754  1.00  0.00
ATOM   4835  H2  WAT   437      30.197  36.165  24.538  1.00  0.00
TER   
ATOM   4836  O   WAT   438      33.693  37.455  27.051  1.00  0.00
ATOM   4837  H1  WAT   438      33.393  37.601  26.153  1.00  0.00
ATOM   4838  H2  WAT   438      34.464  36.895  26.958  1.00  0.00
TER   
ATOM   4839  O   WAT   439      40.777  40.619  17.891  1.00  0.00
ATOM   4840  H1  WAT   439      41.129  40.021  17.232  1.00  0.00
ATOM   4841  H2  WAT   439      39.893  40.293  18.062  1.00  0.00
TER   
ATOM   4842  O   WAT   440      29.003  36.996  10.790  1.00  0.00
ATOM   4843  H1  WAT   440      29.872  37.278  11.074  1.00  0.00
ATOM   4844  H2  WAT   440      28.512  37.809  10.675  1.00  0.00
TER   
ATOM   4845  O   WAT   441      36.166  38.383  14.911  1.00  0.00
ATOM   4846  H1  WAT   441      36.622  39.194  15.137  1.00  0.00
ATOM   4847  H2  WAT   441      35.815  38.065  15.743  1.00  0.00
TER   
ATOM   4848  O   WAT   442      32.067  28.727  15.383  1.00  0.00
ATOM   4849  H1  WAT   442      31.939  28.719  16.332  1.00  0.00
ATOM   4850  H2  WAT   442      31.243  29.065  15.032  1.00  0.00
TER   
ATOM   4851  O   WAT   443      29.067  30.486  24.844  1.00  0.00
ATOM   4852  H1  WAT   443      28.352  30.686  25.449  1.00  0.00
ATOM   4853  H2  WAT   443      29.486  29.710  25.215  1.00  0.00
TER   
ATOM   4854  O   WAT   444      30.987  38.813  12.918  1.00  0.00
ATOM   4855  H1  WAT   444      30.380  39.553  12.928  1.00  0.00
ATOM   4856  H2  WAT   444      31.462  38.903  12.092  1.00  0.00
TER   
ATOM   4857  O   WAT   445      40.560  32.978  22.594  1.00  0.00
ATOM   4858  H1  WAT   445      40.929  32.158  22.922  1.00  0.00
ATOM   4859  H2  WAT   445      39.700  33.038  23.010  1.00  0.00
TER   
ATOM   4860  O   WAT   446      35.895  34.212  14.819  1.00  0.00
ATOM   4861  H1  WAT   446      35.187  34.681  15.260  1.00  0.00
ATOM   4862  H2  WAT   446      36.180  33.555  15.453  1.00  0.00
TER   
ATOM   4863  O   WAT   447      37.521  35.632  22.818  1.00  0.00
ATOM   4864  H1  WAT   447      38.019  36.107  23.483  1.00  0.00
ATOM   4865  H2  WAT   447      37.663  34.708  23.025  1.00  0.00
TER   
ATOM   4866  O   WAT   448      39.927  30.937  16.258  1.00  0.00
ATOM   4867  H1  WAT   448      39.803  30.956  15.309  1.00  0.00
ATOM   4868  H2  WAT   448      40.875  30.985  16.378  1.00  0.00
TER   
ATOM   4869  O   WAT   449      34.099  32.521  12.194  1.00  0.00
ATOM   4870  H1  WAT   449      34.948  32.958  12.128  1.00  0.00
ATOM   4871  H2  WAT   449      33.732  32.833  13.021  1.00  0.00
TER   
ATOM   4872  O   WAT   450      32.998  38.774  10.667  1.00  0.00
ATOM   4873  H1  WAT   450      33.764  38.662  11.230  1.00  0.00
ATOM   4874  H2  WAT   450      33.075  38.078  10.015  1.00  0.00
TER   
ATOM   4875  O   WAT   451      31.692  36.207  11.351  1.00  0.00
ATOM   4876  H1  WAT   451      31.773  35.259  11.462  1.00  0.00
ATOM   4877  H2  WAT   451      32.584  36.537  11.457  1.00  0.00
TER   
ATOM   4878  O   WAT   452      40.336  41.649  27.590  1.00  0.00
ATOM   4879  H1  WAT   452      39.730  41.672  26.850  1.00  0.00
ATOM   4880  H2  WAT   452      40.032  40.917  28.127  1.00  0.00
TER   
ATOM   4881  O   WAT   453      29.219  38.028  26.586  1.00  0.00
ATOM   4882  H1  WAT   453      29.723  37.449  27.158  1.00  0.00
ATOM   4883  H2  WAT   453      28.480  38.312  27.124  1.00  0.00
TER   
ATOM   4884  O   WAT   454      36.122  40.750  10.141  1.00  0.00
ATOM   4885  H1  WAT   454      36.017  40.135  10.867  1.00  0.00
ATOM   4886  H2  WAT   454      35.954  40.226   9.357  1.00  0.00
TER   
ATOM   4887  O   WAT   455      36.273  39.435  26.120  1.00  0.00
ATOM   4888  H1  WAT   455      35.508  40.004  26.035  1.00  0.00
ATOM   4889  H2  WAT   455      36.455  39.143  25.227  1.00  0.00
TER   
ATOM   4890  O   WAT   456      39.362  39.812  10.745  1.00  0.00
ATOM   4891  H1  WAT   456      38.813  40.258  11.389  1.00  0.00
ATOM   4892  H2  WAT   456      39.984  39.306  11.269  1.00  0.00
TER   
ATOM   4893  O   WAT   457      31.252  36.171  27.481  1.00  0.00
ATOM   4894  H1  WAT   457      31.292  35.872  28.390  1.00  0.00
ATOM   4895  H2  WAT   457      32.106  36.572  27.322  1.00  0.00
TER   
ATOM   4896  O   WAT   458      35.030  38.771  12.641  1.00  0.00
ATOM   4897  H1  WAT   458      35.451  38.605  13.485  1.00  0.00
ATOM   4898  H2  WAT   458      35.155  37.961  12.147  1.00  0.00
TER   
ATOM   4899  O   WAT   459      33.192  34.750  25.449  1.00  0.00
ATOM   4900  H1  WAT   459      32.662  34.259  24.821  1.00  0.00
ATOM   4901  H2  WAT   459      33.861  35.179  24.914  1.00  0.00
TER   
ATOM   4902  O   WAT   460      37.542  37.794   9.889  1.00  0.00
ATOM   4903  H1  WAT   460      38.063  37.079   9.523  1.00  0.00
ATOM   4904  H2  WAT   460      38.189  38.433  10.189  1.00  0.00
TER   
ATOM   4905  O   WAT   461      33.680  31.717  25.528  1.00  0.00
ATOM   4906  H1  WAT   461      33.585  31.099  24.803  1.00  0.00
ATOM   4907  H2  WAT   461      33.099  32.443  25.301  1.00  0.00
TER   
ATOM   4908  O   WAT   462      36.446  30.274  22.561  1.00  0.00
ATOM   4909  H1  WAT   462      35.997  30.296  21.716  1.00  0.00
ATOM   4910  H2  WAT   462      35.812  29.876  23.158  1.00  0.00
TER   
ATOM   4911  O   WAT   463      36.852  39.169  23.182  1.00  0.00
ATOM   4912  H1  WAT   463      37.271  40.013  23.010  1.00  0.00
ATOM   4913  H2  WAT   463      35.933  39.306  22.953  1.00  0.00
TER   
ATOM   4914  O   WAT   464      39.188  36.901  24.566  1.00  0.00
ATOM   4915  H1  WAT   464      39.308  36.305  25.306  1.00  0.00
ATOM   4916  H2  WAT   464      40.047  36.938  24.146  1.00  0.00
TER   
ATOM   4917  O   WAT   465      33.926  34.844   9.587  1.00  0.00
ATOM   4918  H1  WAT   465      33.724  33.981   9.949  1.00  0.00
ATOM   4919  H2  WAT   465      33.755  34.757   8.649  1.00  0.00
TER   
ATOM   4920  O   WAT   466      35.955  33.443  25.824  1.00  0.00
ATOM   4921  H1  WAT   466      36.545  33.135  26.511  1.00  0.00
ATOM   4922  H2  WAT   466      35.137  32.971  25.980  1.00  0.00
TER   
ATOM   4923  O   WAT   467      40.774  33.060  26.057  1.00  0.00
ATOM   4924  H1  WAT   467      40.086  32.398  25.992  1.00  0.00
ATOM   4925  H2  WAT   467      41.495  32.613  26.502  1.00  0.00
TER   
ATOM   4926  O   WAT   468      41.404  29.655  12.116  1.00  0.00
ATOM   4927  H1  WAT   468      41.685  28.812  12.472  1.00  0.00
ATOM   4928  H2  WAT   468      40.631  29.887  12.630  1.00  0.00
TER   
ATOM   4929  O   WAT   469      32.724  31.944   9.575  1.00  0.00
ATOM   4930  H1  WAT   469      33.026  31.951   8.667  1.00  0.00
ATOM   4931  H2  WAT   469      33.463  31.594  10.072  1.00  0.00
TER   
ATOM   4932  O   WAT   470      35.942  30.887  10.561  1.00  0.00
ATOM   4933  H1  WAT   470      35.594  30.210   9.981  1.00  0.00
ATOM   4934  H2  WAT   470      36.144  30.426  11.375  1.00  0.00
TER   
ATOM   4935  O   WAT   471      29.283  37.416  16.957  1.00  0.00
ATOM   4936  H1  WAT   471      28.628  37.147  16.313  1.00  0.00
ATOM   4937  H2  WAT   471      30.121  37.307  16.507  1.00  0.00
TER   
ATOM   4938  O   WAT   472      30.320  37.802  21.497  1.00  0.00
ATOM   4939  H1  WAT   472      30.688  37.714  22.377  1.00  0.00
ATOM   4940  H2  WAT   472      29.752  37.038  21.398  1.00  0.00
TER   
ATOM   4941  O   WAT   473      29.872  34.712  25.403  1.00  0.00
ATOM   4942  H1  WAT   473      28.978  34.679  25.743  1.00  0.00
ATOM   4943  H2  WAT   473      30.412  34.911  26.168  1.00  0.00
TER   
ATOM   4944  O   WAT   474      28.497  34.626  12.900  1.00  0.00
ATOM   4945  H1  WAT   474      27.593  34.889  12.725  1.00  0.00
ATOM   4946  H2  WAT   474      28.981  34.897  12.120  1.00  0.00
TER   
ATOM   4947  O   WAT   475      31.039  33.683  10.809  1.00  0.00
ATOM   4948  H1  WAT   475      31.749  33.261  10.324  1.00  0.00
ATOM   4949  H2  WAT   475      30.323  33.750  10.177  1.00  0.00
TER   
ATOM   4950  O   WAT   476      30.687  29.737   9.849  1.00  0.00
ATOM   4951  H1  WAT   476      31.410  30.278  10.168  1.00  0.00
ATOM   4952  H2  WAT   476      30.959  29.463   8.974  1.00  0.00
TER   
ATOM   4953  O   WAT   477      30.376  28.987  19.752  1.00  0.00
ATOM   4954  H1  WAT   477      31.024  28.437  19.311  1.00  0.00
ATOM   4955  H2  WAT   477      30.796  29.242  20.573  1.00  0.00
TER   
ATOM   4956  O   WAT   478      30.129  29.143  22.494  1.00  0.00
ATOM   4957  H1  WAT   478      29.781  29.599  23.260  1.00  0.00
ATOM   4958  H2  WAT   478      29.798  28.249  22.576  1.00  0.00
TER   
ATOM   4959  O   WAT   479      37.642  30.334  26.016  1.00  0.00
ATOM   4960  H1  WAT   479      37.581  30.926  26.766  1.00  0.00
ATOM   4961  H2  WAT   479      38.582  30.227  25.871  1.00  0.00
TER   
ATOM   4962  O   WAT   480      40.279  29.991  25.655  1.00  0.00
ATOM   4963  H1  WAT   480      40.893  30.309  24.993  1.00  0.00
ATOM   4964  H2  WAT   480      40.824  29.506  26.275  1.00  0.00
TER   
ATOM   4965  O   WAT   481      30.801  28.670  25.769  1.00  0.00
ATOM   4966  H1  WAT   481      31.350  28.489  25.006  1.00  0.00
ATOM   4967  H2  WAT   481      30.867  27.880  26.305  1.00  0.00
TER   
ATOM   4968  O   WAT   482      41.020  28.554  21.982  1.00  0.00
ATOM   4969  H1  WAT   482      40.146  28.888  21.780  1.00  0.00
ATOM   4970  H2  WAT   482      40.911  28.082  22.807  1.00  0.00
TER   
ATOM   4971  O   WAT   483      38.767  29.471  20.922  1.00  0.00
ATOM   4972  H1  WAT   483      37.985  29.946  21.201  1.00  0.00
ATOM   4973  H2  WAT   483      38.474  28.567  20.813  1.00  0.00
TER   
ATOM   4974  O   WAT   484      30.111  29.776  13.443  1.00  0.00
ATOM   4975  H1  WAT   484      30.869  29.889  12.869  1.00  0.00
ATOM   4976  H2  WAT   484      29.649  30.613  13.397  1.00  0.00
TER   
ATOM   4977  O   WAT   485      36.653  31.890  16.433  1.00  0.00
ATOM   4978  H1  WAT   485      35.840  31.516  16.093  1.00  0.00
ATOM   4979  H2  WAT   485      37.157  31.134  16.735  1.00  0.00
TER   
ATOM   4980  O   WAT   486      41.155  28.554  17.671  1.00  0.00
ATOM   4981  H1  WAT   486      41.758  29.126  18.146  1.00  0.00
ATOM   4982  H2  WAT   486      40.415  29.118  17.449  1.00  0.00
TER   
ATOM   4983  O   WAT   487      32.484  30.302  11.983  1.00  0.00
ATOM   4984  H1  WAT   487      33.013  29.515  11.854  1.00  0.00
ATOM   4985  H2  WAT   487      33.117  30.981  12.217  1.00  0.00
TER   
ATOM   4986  O   WAT   488      34.678  30.040  15.038  1.00  0.00
ATOM   4987  H1  WAT   488      34.048  29.339  15.205  1.00  0.00
ATOM   4988  H2  WAT   488      34.138  30.800  14.821  1.00  0.00
TER   
ATOM   4989  O   WAT   489      34.803  29.318  27.473  1.00  0.00
ATOM   4990  H1  WAT   489      34.522  29.822  26.709  1.00  0.00
ATOM   4991  H2  WAT   489      35.185  28.520  27.107  1.00  0.00
TER   
ATOM   4992  O   WAT   490      40.311  36.753  -1.586  1.00  0.00
ATOM   4993  H1  WAT   490      40.230  35.838  -1.856  1.00  0.00
ATOM   4994  H2  WAT   490      39.897  37.250  -2.292  1.00  0.00
TER   
ATOM   4995  O   WAT   491      38.443  38.531   0.295  1.00  0.00
ATOM   4996  H1  WAT   491      37.667  38.051   0.585  1.00  0.00
ATOM   4997  H2  WAT   491      39.094  37.851   0.121  1.00  0.00
TER   
ATOM   4998  O   WAT   492      32.459  38.843   1.173  1.00  0.00
ATOM   4999  H1  WAT   492      31.628  38.588   1.573  1.00  0.00
ATOM   5000  H2  WAT   492      33.067  38.914   1.909  1.00  0.00
TER   
ATOM   5001  O   WAT   493      30.868  33.803  -5.043  1.00  0.00
ATOM   5002  H1  WAT   493      29.980  34.145  -5.145  1.00  0.00
ATOM   5003  H2  WAT   493      31.152  33.603  -5.935  1.00  0.00
TER   
ATOM   5004  O   WAT   494      28.832  36.404   0.841  1.00  0.00
ATOM   5005  H1  WAT   494      29.403  35.636   0.842  1.00  0.00
ATOM   5006  H2  WAT   494      28.832  36.702  -0.068  1.00  0.00
TER   
ATOM   5007  O   WAT   495      37.883  41.207   0.302  1.00  0.00
ATOM   5008  H1  WAT   495      37.814  40.265   0.141  1.00  0.00
ATOM   5009  H2  WAT   495      38.645  41.297   0.875  1.00  0.00
TER   
ATOM   5010  O   WAT   496      30.074  31.812   2.628  1.00  0.00
ATOM   5011  H1  WAT   496      29.894  30.915   2.908  1.00  0.00
ATOM   5012  H2  WAT   496      29.672  32.359   3.303  1.00  0.00
TER   
ATOM   5013  O   WAT   497      38.914  34.014   0.529  1.00  0.00
ATOM   5014  H1  WAT   497      39.290  33.141   0.417  1.00  0.00
ATOM   5015  H2  WAT   497      38.816  34.349  -0.362  1.00  0.00
TER   
ATOM   5016  O   WAT   498      33.044  32.386  -4.009  1.00  0.00
ATOM   5017  H1  WAT   498      33.151  33.286  -3.702  1.00  0.00
ATOM   5018  H2  WAT   498      32.134  32.338  -4.299  1.00  0.00
TER   
ATOM   5019  O   WAT   499      30.693  34.308   1.236  1.00  0.00
ATOM   5020  H1  WAT   499      31.374  34.572   1.855  1.00  0.00
ATOM   5021  H2  WAT   499      30.378  33.468   1.570  1.00  0.00
TER   
ATOM   5022  O   WAT   500      34.885  35.355   0.324  1.00  0.00
ATOM   5023  H1  WAT   500      35.393  35.853   0.964  1.00  0.00
ATOM   5024  H2  WAT   500      35.417  34.578   0.147  1.00  0.00
TER   
ATOM   5025  O   WAT   501      33.169  29.995   4.590  1.00  0.00
ATOM   5026  H1  WAT   501      33.171  30.512   3.784  1.00  0.00
ATOM   5027  H2  WAT   501      32.339  29.518   4.567  1.00  0.00
TER   
ATOM   5028  O   WAT   502      39.556  40.107  -3.911  1.00  0.00
ATOM   5029  H1  WAT   502      38.938  40.571  -4.475  1.00  0.00
ATOM   5030  H2  WAT   502      40.068  40.799  -3.494  1.00  0.00
TER   
ATOM   5031  O   WAT   503      34.419  39.634   2.767  1.00  0.00
ATOM   5032  H1  WAT   503      34.086  40.261   3.409  1.00  0.00
ATOM   5033  H2  WAT   503      34.596  40.160   1.987  1.00  0.00
TER   
ATOM   5034  O   WAT   504      32.850  31.706   2.597  1.00  0.00
ATOM   5035  H1  WAT   504      33.192  32.550   2.302  1.00  0.00
ATOM   5036  H2  WAT   504      31.912  31.854   2.713  1.00  0.00
TER   
ATOM   5037  O   WAT   505      28.924  40.792  -6.537  1.00  0.00
ATOM   5038  H1  WAT   505      28.547  41.281  -7.269  1.00  0.00
ATOM   5039  H2  WAT   505      29.182  41.465  -5.906  1.00  0.00
TER   
ATOM   5040  O   WAT   506      36.533  29.194  -1.079  1.00  0.00
ATOM   5041  H1  WAT   506      36.841  28.639  -1.795  1.00  0.00
ATOM   5042  H2  WAT   506      35.603  29.328  -1.261  1.00  0.00
TER   
ATOM   5043  O   WAT   507      38.921  37.259  -4.343  1.00  0.00
ATOM   5044  H1  WAT   507      37.994  37.192  -4.114  1.00  0.00
ATOM   5045  H2  WAT   507      39.074  38.197  -4.457  1.00  0.00
TER   
ATOM   5046  O   WAT   508      38.908  33.530  -7.346  1.00  0.00
ATOM   5047  H1  WAT   508      37.968  33.692  -7.261  1.00  0.00
ATOM   5048  H2  WAT   508      39.226  34.249  -7.892  1.00  0.00
TER   
ATOM   5049  O   WAT   509      34.527  37.785  -1.561  1.00  0.00
ATOM   5050  H1  WAT   509      34.123  37.073  -2.056  1.00  0.00
ATOM   5051  H2  WAT   509      34.613  37.441  -0.672  1.00  0.00
TER   
ATOM   5052  O   WAT   510      34.995  41.472   0.603  1.00  0.00
ATOM   5053  H1  WAT   510      34.698  40.866  -0.076  1.00  0.00
ATOM   5054  H2  WAT   510      35.945  41.510   0.492  1.00  0.00
TER   
ATOM   5055  O   WAT   511      33.240  34.560   2.219  1.00  0.00
ATOM   5056  H1  WAT   511      33.791  34.669   1.445  1.00  0.00
ATOM   5057  H2  WAT   511      33.754  34.933   2.935  1.00  0.00
TER   
ATOM   5058  O   WAT   512      34.087  41.210   7.254  1.00  0.00
ATOM   5059  H1  WAT   512      33.190  41.434   7.501  1.00  0.00
ATOM   5060  H2  WAT   512      34.112  41.334   6.305  1.00  0.00
TER   
ATOM   5061  O   WAT   513      32.914  38.081   5.830  1.00  0.00
ATOM   5062  H1  WAT   513      32.775  38.954   6.199  1.00  0.00
ATOM   5063  H2  WAT   513      32.032  37.739   5.685  1.00  0.00
TER   
ATOM   5064  O   WAT   514      31.227  36.680  -4.060  1.00  0.00
ATOM   5065  H1  WAT   514      31.107  37.406  -4.672  1.00  0.00
ATOM   5066  H2  WAT   514      30.917  35.910  -4.537  1.00  0.00
TER   
ATOM   5067  O   WAT   515      28.866  39.851   1.747  1.00  0.00
ATOM   5068  H1  WAT   515      28.944  39.986   0.802  1.00  0.00
ATOM   5069  H2  WAT   515      29.480  39.143   1.940  1.00  0.00
TER   
ATOM   5070  O   WAT   516      30.111  41.551  -1.842  1.00  0.00
ATOM   5071  H1  WAT   516      29.703  41.693  -2.697  1.00  0.00
ATOM   5072  H2  WAT   516      31.002  41.267  -2.045  1.00  0.00
TER   
ATOM   5073  O   WAT   517      28.922  40.893   4.286  1.00  0.00
ATOM   5074  H1  WAT   517      29.085  40.423   3.468  1.00  0.00
ATOM   5075  H2  WAT   517      29.387  40.385   4.951  1.00  0.00
TER   
ATOM   5076  O   WAT   518      33.694  30.023  -0.678  1.00  0.00
ATOM   5077  H1  WAT   518      33.251  30.804  -1.009  1.00  0.00
ATOM   5078  H2  WAT   518      34.252  30.346   0.030  1.00  0.00
TER   
ATOM   5079  O   WAT   519      37.981  32.890   4.926  1.00  0.00
ATOM   5080  H1  WAT   519      37.519  33.098   5.738  1.00  0.00
ATOM   5081  H2  WAT   519      37.578  32.076   4.623  1.00  0.00
TER   
ATOM   5082  O   WAT   520      40.076  35.611   8.155  1.00  0.00
ATOM   5083  H1  WAT   520      40.401  34.777   7.816  1.00  0.00
ATOM   5084  H2  WAT   520      40.864  36.134   8.303  1.00  0.00
TER   
ATOM   5085  O   WAT   521      36.810  29.644  -5.797  1.00  0.00
ATOM   5086  H1  WAT   521      36.185  29.640  -5.072  1.00  0.00
ATOM   5087  H2  WAT   521      36.723  28.777  -6.193  1.00  0.00
TER   
ATOM   5088  O   WAT   522      35.731  30.568   1.181  1.00  0.00
ATOM   5089  H1  WAT   522      36.029  31.474   1.101  1.00  0.00
ATOM   5090  H2  WAT   522      36.280  30.080   0.567  1.00  0.00
TER   
ATOM   5091  O   WAT   523      33.485  35.147  -2.949  1.00  0.00
ATOM   5092  H1  WAT   523      33.259  34.930  -2.045  1.00  0.00
ATOM   5093  H2  WAT   523      32.704  35.579  -3.295  1.00  0.00
TER   
ATOM   5094  O   WAT   524      40.715  35.153  -4.350  1.00  0.00
ATOM   5095  H1  WAT   524      40.116  35.876  -4.534  1.00  0.00
ATOM   5096  H2  WAT   524      41.263  35.091  -5.133  1.00  0.00
TER   
ATOM   5097  O   WAT   525      35.925  36.045   7.717  1.00  0.00
ATOM   5098  H1  WAT   525      35.829  35.105   7.567  1.00  0.00
ATOM   5099  H2  WAT   525      36.768  36.267   7.321  1.00  0.00
TER   
ATOM   5100  O   WAT   526      39.321  33.789  -2.320  1.00  0.00
ATOM   5101  H1  WAT   526      39.714  34.106  -3.133  1.00  0.00
ATOM   5102  H2  WAT   526      39.683  32.910  -2.206  1.00  0.00
TER   
ATOM   5103  O   WAT   527      31.056  32.456   5.870  1.00  0.00
ATOM   5104  H1  WAT   527      30.662  33.304   6.077  1.00  0.00
ATOM   5105  H2  WAT   527      30.368  31.819   6.061  1.00  0.00
TER   
ATOM   5106  O   WAT   528      37.631  32.540   8.940  1.00  0.00
ATOM   5107  H1  WAT   528      36.940  32.347   9.574  1.00  0.00
ATOM   5108  H2  WAT   528      38.374  32.823   9.472  1.00  0.00
TER   
ATOM   5109  O   WAT   529      28.358  30.379  -0.097  1.00  0.00
ATOM   5110  H1  WAT   529      28.069  30.950   0.615  1.00  0.00
ATOM   5111  H2  WAT   529      29.102  29.900   0.266  1.00  0.00
TER   
ATOM   5112  O   WAT   530      28.545  34.321  -8.887  1.00  0.00
ATOM   5113  H1  WAT   530      28.462  35.264  -8.745  1.00  0.00
ATOM   5114  H2  WAT   530      28.193  34.179  -9.766  1.00  0.00
TER   
ATOM   5115  O   WAT   531      39.907  36.380   1.775  1.00  0.00
ATOM   5116  H1  WAT   531      39.175  36.888   2.124  1.00  0.00
ATOM   5117  H2  WAT   531      39.509  35.563   1.474  1.00  0.00
TER   
ATOM   5118  O   WAT   532      36.345  33.055   0.180  1.00  0.00
ATOM   5119  H1  WAT   532      36.348  32.614  -0.669  1.00  0.00
ATOM   5120  H2  WAT   532      37.240  33.377   0.287  1.00  0.00
TER   
ATOM   5121  O   WAT   533      32.195  32.938  -0.860  1.00  0.00
ATOM   5122  H1  WAT   533      31.855  33.415  -0.104  1.00  0.00
ATOM   5123  H2  WAT   533      31.433  32.484  -1.220  1.00  0.00
TER   
ATOM   5124  O   WAT   534      36.407  34.056  -6.829  1.00  0.00
ATOM   5125  H1  WAT   534      36.528  34.015  -5.880  1.00  0.00
ATOM   5126  H2  WAT   534      36.021  34.919  -6.984  1.00  0.00
TER   
ATOM   5127  O   WAT   535      40.369  31.833   1.187  1.00  0.00
ATOM   5128  H1  WAT   535      40.387  32.284   2.031  1.00  0.00
ATOM   5129  H2  WAT   535      40.121  30.934   1.401  1.00  0.00
TER   
ATOM   5130  O   WAT   536      35.419  36.367  -7.431  1.00  0.00
ATOM   5131  H1  WAT   536      34.850  35.918  -8.057  1.00  0.00
ATOM   5132  H2  WAT   536      36.128  36.726  -7.964  1.00  0.00
TER   
ATOM   5133  O   WAT   537      30.496  40.268   6.446  1.00  0.00
ATOM   5134  H1  WAT   537      30.111  39.627   7.044  1.00  0.00
ATOM   5135  H2  WAT   537      30.807  40.971   7.015  1.00  0.00
TER   
ATOM   5136  O   WAT   538      36.645  37.115   1.927  1.00  0.00
ATOM   5137  H1  WAT   538      37.012  36.641   2.673  1.00  0.00
ATOM   5138  H2  WAT   538      36.456  37.990   2.268  1.00  0.00
TER   
ATOM   5139  O   WAT   539      29.509  31.860  -1.944  1.00  0.00
ATOM   5140  H1  WAT   539      29.224  31.495  -1.106  1.00  0.00
ATOM   5141  H2  WAT   539      29.447  31.128  -2.558  1.00  0.00
TER   
ATOM   5142  O   WAT   540      34.435  36.156   4.245  1.00  0.00
ATOM   5143  H1  WAT   540      34.131  37.035   4.470  1.00  0.00
ATOM   5144  H2  WAT   540      35.390  36.216   4.281  1.00  0.00
TER   
ATOM   5145  O   WAT   541      32.964  40.362  -5.158  1.00  0.00
ATOM   5146  H1  WAT   541      32.190  39.822  -5.318  1.00  0.00
ATOM   5147  H2  WAT   541      33.693  39.843  -5.496  1.00  0.00
TER   
ATOM   5148  O   WAT   542      39.183  30.753  -5.223  1.00  0.00
ATOM   5149  H1  WAT   542      38.370  30.254  -5.298  1.00  0.00
ATOM   5150  H2  WAT   542      38.990  31.593  -5.639  1.00  0.00
TER   
ATOM   5151  O   WAT   543      39.104  39.430   6.521  1.00  0.00
ATOM   5152  H1  WAT   543      39.038  38.509   6.267  1.00  0.00
ATOM   5153  H2  WAT   543      38.475  39.527   7.236  1.00  0.00
TER   
ATOM   5154  O   WAT   544      33.007  40.030  -1.520  1.00  0.00
ATOM   5155  H1  WAT   544      33.525  39.227  -1.575  1.00  0.00
ATOM   5156  H2  WAT   544      32.556  39.968  -0.679  1.00  0.00
TER   
ATOM   5157  O   WAT   545      30.492  36.997   5.392  1.00  0.00
ATOM   5158  H1  WAT   545      30.133  37.662   5.980  1.00  0.00
ATOM   5159  H2  WAT   545      30.197  36.165   5.764  1.00  0.00
TER   
ATOM   5160  O   WAT   546      33.693  37.455   8.276  1.00  0.00
ATOM   5161  H1  WAT   546      33.393  37.601   7.379  1.00  0.00
ATOM   5162  H2  WAT   546      34.464  36.895   8.184  1.00  0.00
TER   
ATOM   5163  O   WAT   547      40.777  40.619  -0.883  1.00  0.00
ATOM   5164  H1  WAT   547      41.129  40.021  -1.543  1.00  0.00
ATOM   5165  H2  WAT   547      39.893  40.293  -0.712  1.00  0.00
TER   
ATOM   5166  O   WAT   548      29.003  36.996  -7.984  1.00  0.00
ATOM   5167  H1  WAT   548      29.872  37.278  -7.701  1.00  0.00
ATOM   5168  H2  WAT   548      28.512  37.809  -8.099  1.00  0.00
TER   
ATOM   5169  O   WAT   549      36.166  38.383  -3.863  1.00  0.00
ATOM   5170  H1  WAT   549      36.622  39.194  -3.637  1.00  0.00
ATOM   5171  H2  WAT   549      35.815  38.065  -3.032  1.00  0.00
TER   
ATOM   5172  O   WAT   550      32.067  28.727  -3.391  1.00  0.00
ATOM   5173  H1  WAT   550      31.939  28.719  -2.443  1.00  0.00
ATOM   5174  H2  WAT   550      31.243  29.065  -3.742  1.00  0.00
TER   
ATOM   5175  O   WAT   551      29.067  30.486   6.070  1.00  0.00
ATOM   5176  H1  WAT   551      28.352  30.686   6.675  1.00  0.00
ATOM   5177  H2  WAT   551      29.486  29.710   6.441  1.00  0.00
TER   
ATOM   5178  O   WAT   552      30.987  38.813  -5.856  1.00  0.00
ATOM   5179  H1  WAT   552      30.380  39.553  -5.846  1.00  0.00
ATOM   5180  H2  WAT   552      31.462  38.903  -6.682  1.00  0.00
TER   
ATOM   5181  O   WAT   553      40.560  32.978   3.820  1.00  0.00
ATOM   5182  H1  WAT   553      40.929  32.158   4.148  1.00  0.00
ATOM   5183  H2  WAT   553      39.700  33.038   4.235  1.00  0.00
TER   
ATOM   5184  O   WAT   554      35.895  34.212  -3.956  1.00  0.00
ATOM   5185  H1  WAT   554      35.187  34.681  -3.514  1.00  0.00
ATOM   5186  H2  WAT   554      36.180  33.555  -3.321  1.00  0.00
TER   
ATOM   5187  O   WAT   555      37.521  35.632   4.044  1.00  0.00
ATOM   5188  H1  WAT   555      38.019  36.107   4.709  1.00  0.00
ATOM   5189  H2  WAT   555      37.663  34.708   4.251  1.00  0.00
TER   
ATOM   5190  O   WAT   556      39.927  30.937  -2.516  1.00  0.00
ATOM   5191  H1  WAT   556      39.803  30.956  -3.465  1.00  0.00
ATOM   5192  H2  WAT   556      40.875  30.985  -2.396  1.00  0.00
TER   
ATOM   5193  O   WAT   557      34.099  32.521  -6.581  1.00  0.00
ATOM   5194  H1  WAT   557      34.948  32.958  -6.647  1.00  0.00
ATOM   5195  H2  WAT   557      33.732  32.833  -5.753  1.00  0.00
TER   
ATOM   5196  O   WAT   558      32.998  38.774  -8.107  1.00  0.00
ATOM   5197  H1  WAT   558      33.764  38.662  -7.545  1.00  0.00
ATOM   5198  H2  WAT   558      33.075  38.078  -8.759  1.00  0.00
TER   
ATOM   5199  O   WAT   559      31.692  36.207  -7.424  1.00  0.00
ATOM   5200  H1  WAT   559      31.773  35.259  -7.312  1.00  0.00
ATOM   5201  H2  WAT   559      32.584  36.537  -7.318  1.00  0.00
TER   
ATOM   5202  O   WAT   560      40.336  41.649   8.816  1.00  0.00
ATOM   5203  H1  WAT   560      39.730  41.672   8.075  1.00  0.00
ATOM   5204  H2  WAT   560      40.032  40.917   9.352  1.00  0.00
TER   
ATOM   5205  O   WAT   561      29.219  38.028   7.812  1.00  0.00
ATOM   5206  H1  WAT   561      29.723  37.449   8.383  1.00  0.00
ATOM   5207  H2  WAT   561      28.480  38.312   8.349  1.00  0.00
TER   
ATOM   5208  O   WAT   562      36.122  40.750  -8.634  1.00  0.00
ATOM   5209  H1  WAT   562      36.017  40.135  -7.907  1.00  0.00
ATOM   5210  H2  WAT   562      35.954  40.226  -9.417  1.00  0.00
TER   
ATOM   5211  O   WAT   563      36.273  39.435   7.345  1.00  0.00
ATOM   5212  H1  WAT   563      35.508  40.004   7.261  1.00  0.00
ATOM   5213  H2  WAT   563      36.455  39.143   6.452  1.00  0.00
TER   
ATOM   5214  O   WAT   564      39.362  39.812  -8.029  1.00  0.00
ATOM   5215  H1  WAT   564      38.813  40.258  -7.385  1.00  0.00
ATOM   5216  H2  WAT   564      39.984  39.306  -7.506  1.00  0.00
TER   
ATOM   5217  O   WAT   565      31.252  36.171   8.707  1.00  0.00
ATOM   5218  H1  WAT   565      31.292  35.872   9.615  1.00  0.00
ATOM   5219  H2  WAT   565      32.106  36.572   8.548  1.00  0.00
TER   
ATOM   5220  O   WAT   566      35.030  38.771  -6.133  1.00  0.00
ATOM   5221  H1  WAT   566      35.451  38.605  -5.290  1.00  0.00
ATOM   5222  H2  WAT   566      35.155  37.961  -6.627  1.00  0.00
TER   
ATOM   5223  O   WAT   567      33.192  34.750   6.674  1.00  0.00
ATOM   5224  H1  WAT   567      32.662  34.259   6.047  1.00  0.00
ATOM   5225  H2  WAT   567      33.861  35.179   6.140  1.00  0.00
TER   
ATOM   5226  O   WAT   568      37.542  37.794  -8.885  1.00  0.00
ATOM   5227  H1  WAT   568      38.063  37.079  -9.251  1.00  0.00
ATOM   5228  H2  WAT   568      38.189  38.433  -8.585  1.00  0.00
TER   
ATOM   5229  O   WAT   569      33.680  31.717   6.754  1.00  0.00
ATOM   5230  H1  WAT   569      33.585  31.099   6.029  1.00  0.00
ATOM   5231  H2  WAT   569      33.099  32.443   6.527  1.00  0.00
TER   
ATOM   5232  O   WAT   570      36.446  30.274   3.787  1.00  0.00
ATOM   5233  H1  WAT   570      35.997  30.296   2.941  1.00  0.00
ATOM   5234  H2  WAT   570      35.812  29.876   4.384  1.00  0.00
TER   
ATOM   5235  O   WAT   571      36.852  39.169   4.408  1.00  0.00
ATOM   5236  H1  WAT   571      37.271  40.013   4.236  1.00  0.00
ATOM   5237  H2  WAT   571      35.933  39.306   4.179  1.00  0.00
TER   
ATOM   5238  O   WAT   572      39.188  36.901   5.792  1.00  0.00
ATOM   5239  H1  WAT   572      39.308  36.305   6.531  1.00  0.00
ATOM   5240  H2  WAT   572      40.047  36.938   5.372  1.00  0.00
TER   
ATOM   5241  O   WAT   573      33.926  34.844  -9.187  1.00  0.00
ATOM   5242  H1  WAT   573      33.724  33.981  -8.826  1.00  0.00
ATOM   5243  H2  WAT   573      33.755  34.757 -10.125  1.00  0.00
TER   
ATOM   5244  O   WAT   574      35.955  33.443   7.049  1.00  0.00
ATOM   5245  H1  WAT   574      36.545  33.135   7.737  1.00  0.00
ATOM   5246  H2  WAT   574      35.137  32.971   7.205  1.00  0.00
TER   
ATOM   5247  O   WAT   575      40.774  33.060   7.283  1.00  0.00
ATOM   5248  H1  WAT   575      40.086  32.398   7.218  1.00  0.00
ATOM   5249  H2  WAT   575      41.495  32.613   7.727  1.00  0.00
TER   
ATOM   5250  O   WAT   576      41.404  29.655  -6.658  1.00  0.00
ATOM   5251  H1  WAT   576      41.685  28.812  -6.302  1.00  0.00
ATOM   5252  H2  WAT   576      40.631  29.887  -6.144  1.00  0.00
TER   
ATOM   5253  O   WAT   577      32.724  31.944  -9.199  1.00  0.00
ATOM   5254  H1  WAT   577      33.026  31.951 -10.107  1.00  0.00
ATOM   5255  H2  WAT   577      33.463  31.594  -8.702  1.00  0.00
TER   
ATOM   5256  O   WAT   578      35.942  30.887  -8.214  1.00  0.00
ATOM   5257  H1  WAT   578      35.594  30.210  -8.793  1.00  0.00
ATOM   5258  H2  WAT   578      36.144  30.426  -7.399  1.00  0.00
TER   
ATOM   5259  O   WAT   579      29.283  37.416  -1.817  1.00  0.00
ATOM   5260  H1  WAT   579      28.628  37.147  -2.461  1.00  0.00
ATOM   5261  H2  WAT   579      30.121  37.307  -2.267  1.00  0.00
TER   
ATOM   5262  O   WAT   580      30.320  37.802   2.723  1.00  0.00
ATOM   5263  H1  WAT   580      30.688  37.714   3.603  1.00  0.00
ATOM   5264  H2  WAT   580      29.752  37.038   2.624  1.00  0.00
TER   
ATOM   5265  O   WAT   581      29.872  34.712   6.629  1.00  0.00
ATOM   5266  H1  WAT   581      28.978  34.679   6.968  1.00  0.00
ATOM   5267  H2  WAT   581      30.412  34.911   7.394  1.00  0.00
TER   
ATOM   5268  O   WAT   582      28.497  34.626  -5.875  1.00  0.00
ATOM   5269  H1  WAT   582      27.593  34.889  -6.049  1.00  0.00
ATOM   5270  H2  WAT   582      28.981  34.897  -6.655  1.00  0.00
TER   
ATOM   5271  O   WAT   583      31.039  33.683  -7.965  1.00  0.00
ATOM   5272  H1  WAT   583      31.749  33.261  -8.450  1.00  0.00
ATOM   5273  H2  WAT   583      30.323  33.750  -8.597  1.00  0.00
TER   
ATOM   5274  O   WAT   584      30.687  29.737  -8.925  1.00  0.00
ATOM   5275  H1  WAT   584      31.410  30.278  -8.607  1.00  0.00
ATOM   5276  H2  WAT   584      30.959  29.463  -9.801  1.00  0.00
TER   
ATOM   5277  O   WAT   585      30.376  28.987   0.977  1.00  0.00
ATOM   5278  H1  WAT   585      31.024  28.437   0.537  1.00  0.00
ATOM   5279  H2  WAT   585      30.796  29.242   1.799  1.00  0.00
TER   
ATOM   5280  O   WAT   586      30.129  29.143   3.720  1.00  0.00
ATOM   5281  H1  WAT   586      29.781  29.599   4.486  1.00  0.00
ATOM   5282  H2  WAT   586      29.798  28.249   3.802  1.00  0.00
TER   
ATOM   5283  O   WAT   587      37.642  30.334   7.242  1.00  0.00
ATOM   5284  H1  WAT   587      37.581  30.926   7.991  1.00  0.00
ATOM   5285  H2  WAT   587      38.582  30.227   7.097  1.00  0.00
TER   
ATOM   5286  O   WAT   588      40.279  29.991   6.881  1.00  0.00
ATOM   5287  H1  WAT   588      40.893  30.309   6.219  1.00  0.00
ATOM   5288  H2  WAT   588      40.824  29.506   7.501  1.00  0.00
TER   
ATOM   5289  O   WAT   589      30.801  28.670   6.995  1.00  0.00
ATOM   5290  H1  WAT   589      31.350  28.489   6.232  1.00  0.00
ATOM   5291  H2  WAT   589      30.867  27.880   7.531  1.00  0.00
TER   
ATOM   5292  O   WAT   590      41.020  28.554   3.208  1.00  0.00
ATOM   5293  H1  WAT   590      40.146  28.888   3.005  1.00  0.00
ATOM   5294  H2  WAT   590      40.911  28.082   4.033  1.00  0.00
TER   
ATOM   5295  O   WAT   591      38.767  29.471   2.147  1.00  0.00
ATOM   5296  H1  WAT   591      37.985  29.946   2.427  1.00  0.00
ATOM   5297  H2  WAT   591      38.474  28.567   2.039  1.00  0.00
TER   
ATOM   5298  O   WAT   592      30.111  29.776  -5.331  1.00  0.00
ATOM   5299  H1  WAT   592      30.869  29.889  -5.905  1.00  0.00
ATOM   5300  H2  WAT   592      29.649  30.613  -5.377  1.00  0.00
TER   
ATOM   5301  O   WAT   593      36.653  31.890  -2.341  1.00  0.00
ATOM   5302  H1  WAT   593      35.840  31.516  -2.682  1.00  0.00
ATOM   5303  H2  WAT   593      37.157  31.134  -2.039  1.00  0.00
TER   
ATOM   5304  O   WAT   594      41.155  28.554  -1.103  1.00  0.00
ATOM   5305  H1  WAT   594      41.758  29.126  -0.628  1.00  0.00
ATOM   5306  H2  WAT   594      40.415  29.118  -1.325  1.00  0.00
TER   
ATOM   5307  O   WAT   595      32.484  30.302  -6.791  1.00  0.00
ATOM   5308  H1  WAT   595      33.013  29.515  -6.920  1.00  0.00
ATOM   5309  H2  WAT   595      33.117  30.981  -6.558  1.00  0.00
TER   
ATOM   5310  O   WAT   596      34.678  30.040  -3.737  1.00  0.00
ATOM   5311  H1  WAT   596      34.048  29.339  -3.570  1.00  0.00
ATOM   5312  H2  WAT   596      34.138  30.800  -3.953  1.00  0.00
TER   
ATOM   5313  O   WAT   597      34.803  29.318   8.699  1.00  0.00
ATOM   5314  H1  WAT   597      34.522  29.822   7.935  1.00  0.00
ATOM   5315  H2  WAT   597      35.185  28.520   8.333  1.00  0.00
TER   
ATOM   5316  O   WAT   598      40.311  36.753 -20.360  1.00  0.00
ATOM   5317  H1  WAT   598      40.230  35.838 -20.631  1.00  0.00
ATOM   5318  H2  WAT   598      39.897  37.250 -21.066  1.00  0.00
TER   
ATOM   5319  O   WAT   599      38.443  38.531 -18.479  1.00  0.00
ATOM   5320  H1  WAT   599      37.667  38.051 -18.189  1.00  0.00
ATOM   5321  H2  WAT   599      39.094  37.851 -18.653  1.00  0.00
TER   
ATOM   5322  O   WAT   600      32.459  38.843 -17.601  1.00  0.00
ATOM   5323  H1  WAT   600      31.628  38.588 -17.202  1.00  0.00
ATOM   5324  H2  WAT   600      33.067  38.914 -16.866  1.00  0.00
TER   
ATOM   5325  O   WAT   601      30.868  33.803 -23.817  1.00  0.00
ATOM   5326  H1  WAT   601      29.980  34.145 -23.919  1.00  0.00
ATOM   5327  H2  WAT   601      31.152  33.603 -24.709  1.00  0.00
TER   
ATOM   5328  O   WAT   602      28.832  36.404 -17.933  1.00  0.00
ATOM   5329  H1  WAT   602      29.403  35.636 -17.933  1.00  0.00
ATOM   5330  H2  WAT   602      28.832  36.702 -18.843  1.00  0.00
TER   
ATOM   5331  O   WAT   603      37.883  41.207 -18.472  1.00  0.00
ATOM   5332  H1  WAT   603      37.814  40.265 -18.633  1.00  0.00
ATOM   5333  H2  WAT   603      38.645  41.297 -17.900  1.00  0.00
TER   
ATOM   5334  O   WAT   604      30.074  31.812 -16.146  1.00  0.00
ATOM   5335  H1  WAT   604      29.894  30.915 -15.866  1.00  0.00
ATOM   5336  H2  WAT   604      29.672  32.359 -15.472  1.00  0.00
TER   
ATOM   5337  O   WAT   605      38.914  34.014 -18.245  1.00  0.00
ATOM   5338  H1  WAT   605      39.290  33.141 -18.358  1.00  0.00
ATOM   5339  H2  WAT   605      38.816  34.349 -19.136  1.00  0.00
TER   
ATOM   5340  O   WAT   606      33.044  32.386 -22.783  1.00  0.00
ATOM   5341  H1  WAT   606      33.151  33.286 -22.476  1.00  0.00
ATOM   5342  H2  WAT   606      32.134  32.338 -23.074  1.00  0.00
TER   
ATOM   5343  O   WAT   607      30.693  34.308 -17.538  1.00  0.00
ATOM   5344  H1  WAT   607      31.374  34.572 -16.919  1.00  0.00
ATOM   5345  H2  WAT   607      30.378  33.468 -17.204  1.00  0.00
TER   
ATOM   5346  O   WAT   608      34.885  35.355 -18.451  1.00  0.00
ATOM   5347  H1  WAT   608      35.393  35.853 -17.810  1.00  0.00
ATOM   5348  H2  WAT   608      35.417  34.578 -18.627  1.00  0.00
TER   
ATOM   5349  O   WAT   609      33.169  29.995 -14.184  1.00  0.00
ATOM   5350  H1  WAT   609      33.171  30.512 -14.990  1.00  0.00
ATOM   5351  H2  WAT   609      32.339  29.518 -14.207  1.00  0.00
TER   
ATOM   5352  O   WAT   610      39.556  40.107 -22.685  1.00  0.00
ATOM   5353  H1  WAT   610      38.938  40.571 -23.249  1.00  0.00
ATOM   5354  H2  WAT   610      40.068  40.799 -22.269  1.00  0.00
TER   
ATOM   5355  O   WAT   611      34.419  39.634 -16.007  1.00  0.00
ATOM   5356  H1  WAT   611      34.086  40.261 -15.365  1.00  0.00
ATOM   5357  H2  WAT   611      34.596  40.160 -16.787  1.00  0.00
TER   
ATOM   5358  O   WAT   612      32.850  31.706 -16.177  1.00  0.00
ATOM   5359  H1  WAT   612      33.192  32.550 -16.472  1.00  0.00
ATOM   5360  H2  WAT   612      31.912  31.854 -16.061  1.00  0.00
TER   
ATOM   5361  O   WAT   613      28.924  40.792 -25.311  1.00  0.00
ATOM   5362  H1  WAT   613      28.547  41.281 -26.043  1.00  0.00
ATOM   5363  H2  WAT   613      29.182  41.465 -24.681  1.00  0.00
TER   
ATOM   5364  O   WAT   614      36.533  29.194 -19.853  1.00  0.00
ATOM   5365  H1  WAT   614      36.841  28.639 -20.569  1.00  0.00
ATOM   5366  H2  WAT   614      35.603  29.328 -20.036  1.00  0.00
TER   
ATOM   5367  O   WAT   615      38.921  37.259 -23.117  1.00  0.00
ATOM   5368  H1  WAT   615      37.994  37.192 -22.888  1.00  0.00
ATOM   5369  H2  WAT   615      39.074  38.197 -23.231  1.00  0.00
TER   
ATOM   5370  O   WAT   616      38.908  33.530 -26.120  1.00  0.00
ATOM   5371  H1  WAT   616      37.968  33.692 -26.035  1.00  0.00
ATOM   5372  H2  WAT   616      39.226  34.249 -26.667  1.00  0.00
TER   
ATOM   5373  O   WAT   617      34.527  37.785 -20.335  1.00  0.00
ATOM   5374  H1  WAT   617      34.123  37.073 -20.830  1.00  0.00
ATOM   5375  H2  WAT   617      34.613  37.441 -19.446  1.00  0.00
TER   
ATOM   5376  O   WAT   618      34.995  41.472 -18.171  1.00  0.00
ATOM   5377  H1  WAT   618      34.698  40.866 -18.850  1.00  0.00
ATOM   5378  H2  WAT   618      35.945  41.510 -18.282  1.00  0.00
TER   
ATOM   5379  O   WAT   619      33.240  34.560 -16.555  1.00  0.00
ATOM   5380  H1  WAT   619      33.791  34.669 -17.330  1.00  0.00
ATOM   5381  H2  WAT   619      33.754  34.933 -15.840  1.00  0.00
TER   
ATOM   5382  O   WAT   620      34.087  41.210 -11.520  1.00  0.00
ATOM   5383  H1  WAT   620      33.190  41.434 -11.273  1.00  0.00
ATOM   5384  H2  WAT   620      34.112  41.334 -12.469  1.00  0.00
TER   
ATOM   5385  O   WAT   621      32.914  38.081 -12.945  1.00  0.00
ATOM   5386  H1  WAT   621      32.775  38.954 -12.576  1.00  0.00
ATOM   5387  H2  WAT   621      32.032  37.739 -13.090  1.00  0.00
TER   
ATOM   5388  O   WAT   622      31.227  36.680 -22.834  1.00  0.00
ATOM   5389  H1  WAT   622      31.107  37.406 -23.446  1.00  0.00
ATOM   5390  H2  WAT   622      30.917  35.910 -23.312  1.00  0.00
TER   
ATOM   5391  O   WAT   623      28.866  39.851 -17.027  1.00  0.00
ATOM   5392  H1  WAT   623      28.944  39.986 -17.972  1.00  0.00
ATOM   5393  H2  WAT   623      29.480  39.143 -16.835  1.00  0.00
TER   
ATOM   5394  O   WAT   624      30.111  41.551 -20.617  1.00  0.00
ATOM   5395  H1  WAT   624      29.703  41.693 -21.471  1.00  0.00
ATOM   5396  H2  WAT   624      31.002  41.267 -20.820  1.00  0.00
TER   
ATOM   5397  O   WAT   625      28.922  40.893 -14.488  1.00  0.00
ATOM   5398  H1  WAT   625      29.085  40.423 -15.306  1.00  0.00
ATOM   5399  H2  WAT   625      29.387  40.385 -13.823  1.00  0.00
TER   
ATOM   5400  O   WAT   626      33.694  30.023 -19.452  1.00  0.00
ATOM   5401  H1  WAT   626      33.251  30.804 -19.783  1.00  0.00
ATOM   5402  H2  WAT   626      34.252  30.346 -18.745  1.00  0.00
TER   
ATOM   5403  O   WAT   627      37.981  32.890 -13.848  1.00  0.00
ATOM   5404  H1  WAT   627      37.519  33.098 -13.036  1.00  0.00
ATOM   5405  H2  WAT   627      37.578  32.076 -14.151  1.00  0.00
TER   
ATOM   5406  O   WAT   628      40.076  35.611 -10.619  1.00  0.00
ATOM   5407  H1  WAT   628      40.401  34.777 -10.959  1.00  0.00
ATOM   5408  H2  WAT   628      40.864  36.134 -10.471  1.00  0.00
TER   
ATOM   5409  O   WAT   629      36.810  29.644 -24.571  1.00  0.00
ATOM   5410  H1  WAT   629      36.185  29.640 -23.846  1.00  0.00
ATOM   5411  H2  WAT   629      36.723  28.777 -24.968  1.00  0.00
TER   
ATOM   5412  O   WAT   630      35.731  30.568 -17.593  1.00  0.00
ATOM   5413  H1  WAT   630      36.029  31.474 -17.674  1.00  0.00
ATOM   5414  H2  WAT   630      36.280  30.080 -18.207  1.00  0.00
TER   
ATOM   5415  O   WAT   631      33.485  35.147 -21.724  1.00  0.00
ATOM   5416  H1  WAT   631      33.259  34.930 -20.819  1.00  0.00
ATOM   5417  H2  WAT   631      32.704  35.579 -22.069  1.00  0.00
TER   
ATOM   5418  O   WAT   632      40.715  35.153 -23.125  1.00  0.00
ATOM   5419  H1  WAT   632      40.116  35.876 -23.308  1.00  0.00
ATOM   5420  H2  WAT   632      41.263  35.091 -23.907  1.00  0.00
TER   
ATOM   5421  O   WAT   633      35.925  36.045 -11.058  1.00  0.00
ATOM   5422  H1  WAT   633      35.829  35.105 -11.208  1.00  0.00
ATOM   5423  H2  WAT   633      36.768  36.267 -11.453  1.00  0.00
TER   
ATOM   5424  O   WAT   634      39.321  33.789 -21.094  1.00  0.00
ATOM   5425  H1  WAT   634      39.714  34.106 -21.908  1.00  0.00
ATOM   5426  H2  WAT   634      39.683  32.910 -20.980  1.00  0.00
TER   
ATOM   5427  O   WAT   635      31.056  32.456 -12.904  1.00  0.00
ATOM   5428  H1  WAT   635      30.662  33.304 -12.697  1.00  0.00
ATOM   5429  H2  WAT   635      30.368  31.819 -12.714  1.00  0.00
TER   
ATOM   5430  O   WAT   636      37.631  32.540  -9.835  1.00  0.00
ATOM   5431  H1  WAT   636      36.940  32.347  -9.200  1.00  0.00
ATOM   5432  H2  WAT   636      38.374  32.823  -9.302  1.00  0.00
TER   
ATOM   5433  O   WAT   637      28.358  30.379 -18.871  1.00  0.00
ATOM   5434  H1  WAT   637      28.069  30.950 -18.159  1.00  0.00
ATOM   5435  H2  WAT   637      29.102  29.900 -18.508  1.00  0.00
TER   
ATOM   5436  O   WAT   638      28.545  34.321 -27.661  1.00  0.00
ATOM   5437  H1  WAT   638      28.462  35.264 -27.520  1.00  0.00
ATOM   5438  H2  WAT   638      28.193  34.179 -28.540  1.00  0.00
TER   
ATOM   5439  O   WAT   639      39.907  36.380 -16.999  1.00  0.00
ATOM   5440  H1  WAT   639      39.175  36.888 -16.650  1.00  0.00
ATOM   5441  H2  WAT   639      39.509  35.563 -17.300  1.00  0.00
TER   
ATOM   5442  O   WAT   640      36.345  33.055 -18.594  1.00  0.00
ATOM   5443  H1  WAT   640      36.348  32.614 -19.444  1.00  0.00
ATOM   5444  H2  WAT   640      37.240  33.377 -18.487  1.00  0.00
TER   
ATOM   5445  O   WAT   641      32.195  32.938 -19.635  1.00  0.00
ATOM   5446  H1  WAT   641      31.855  33.415 -18.878  1.00  0.00
ATOM   5447  H2  WAT   641      31.433  32.484 -19.995  1.00  0.00
TER   
ATOM   5448  O   WAT   642      36.407  34.056 -25.603  1.00  0.00
ATOM   5449  H1  WAT   642      36.528  34.015 -24.655  1.00  0.00
ATOM   5450  H2  WAT   642      36.021  34.919 -25.759  1.00  0.00
TER   
ATOM   5451  O   WAT   643      40.369  31.833 -17.587  1.00  0.00
ATOM   5452  H1  WAT   643      40.387  32.284 -16.743  1.00  0.00
ATOM   5453  H2  WAT   643      40.121  30.934 -17.374  1.00  0.00
TER   
ATOM   5454  O   WAT   644      35.419  36.367 -26.205  1.00  0.00
ATOM   5455  H1  WAT   644      34.850  35.918 -26.831  1.00  0.00
ATOM   5456  H2  WAT   644      36.128  36.726 -26.739  1.00  0.00
TER   
ATOM   5457  O   WAT   645      30.496  40.268 -12.328  1.00  0.00
ATOM   5458  H1  WAT   645      30.111  39.627 -11.730  1.00  0.00
ATOM   5459  H2  WAT   645      30.807  40.971 -11.759  1.00  0.00
TER   
ATOM   5460  O   WAT   646      36.645  37.115 -16.848  1.00  0.00
ATOM   5461  H1  WAT   646      37.012  36.641 -16.101  1.00  0.00
ATOM   5462  H2  WAT   646      36.456  37.990 -16.507  1.00  0.00
TER   
ATOM   5463  O   WAT   647      29.509  31.860 -20.718  1.00  0.00
ATOM   5464  H1  WAT   647      29.224  31.495 -19.880  1.00  0.00
ATOM   5465  H2  WAT   647      29.447  31.128 -21.332  1.00  0.00
TER   
ATOM   5466  O   WAT   648      34.435  36.156 -14.529  1.00  0.00
ATOM   5467  H1  WAT   648      34.131  37.035 -14.304  1.00  0.00
ATOM   5468  H2  WAT   648      35.390  36.216 -14.493  1.00  0.00
TER   
ATOM   5469  O   WAT   649      32.964  40.362 -23.932  1.00  0.00
ATOM   5470  H1  WAT   649      32.190  39.822 -24.093  1.00  0.00
ATOM   5471  H2  WAT   649      33.693  39.843 -24.271  1.00  0.00
TER   
ATOM   5472  O   WAT   650      39.183  30.753 -23.997  1.00  0.00
ATOM   5473  H1  WAT   650      38.370  30.254 -24.072  1.00  0.00
ATOM   5474  H2  WAT   650      38.990  31.593 -24.413  1.00  0.00
TER   
ATOM   5475  O   WAT   651      39.104  39.430 -12.253  1.00  0.00
ATOM   5476  H1  WAT   651      39.038  38.509 -12.507  1.00  0.00
ATOM   5477  H2  WAT   651      38.475  39.527 -11.538  1.00  0.00
TER   
ATOM   5478  O   WAT   652      33.007  40.030 -20.295  1.00  0.00
ATOM   5479  H1  WAT   652      33.525  39.227 -20.349  1.00  0.00
ATOM   5480  H2  WAT   652      32.556  39.968 -19.453  1.00  0.00
TER   
ATOM   5481  O   WAT   653      30.492  36.997 -13.382  1.00  0.00
ATOM   5482  H1  WAT   653      30.133  37.662 -12.795  1.00  0.00
ATOM   5483  H2  WAT   653      30.197  36.165 -13.011  1.00  0.00
TER   
ATOM   5484  O   WAT   654      33.693  37.455 -10.498  1.00  0.00
ATOM   5485  H1  WAT   654      33.393  37.601 -11.395  1.00  0.00
ATOM   5486  H2  WAT   654      34.464  36.895 -10.591  1.00  0.00
TER   
ATOM   5487  O   WAT   655      40.777  40.619 -19.657  1.00  0.00
ATOM   5488  H1  WAT   655      41.129  40.021 -20.317  1.00  0.00
ATOM   5489  H2  WAT   655      39.893  40.293 -19.486  1.00  0.00
TER   
ATOM   5490  O   WAT   656      29.003  36.996 -26.759  1.00  0.00
ATOM   5491  H1  WAT   656      29.872  37.278 -26.475  1.00  0.00
ATOM   5492  H2  WAT   656      28.512  37.809 -26.874  1.00  0.00
TER   
ATOM   5493  O   WAT   657      36.166  38.383 -22.638  1.00  0.00
ATOM   5494  H1  WAT   657      36.622  39.194 -22.412  1.00  0.00
ATOM   5495  H2  WAT   657      35.815  38.065 -21.806  1.00  0.00
TER   
ATOM   5496  O   WAT   658      32.067  28.727 -22.165  1.00  0.00
ATOM   5497  H1  WAT   658      31.939  28.719 -21.217  1.00  0.00
ATOM   5498  H2  WAT   658      31.243  29.065 -22.516  1.00  0.00
TER   
ATOM   5499  O   WAT   659      29.067  30.486 -12.705  1.00  0.00
ATOM   5500  H1  WAT   659      28.352  30.686 -12.100  1.00  0.00
ATOM   5501  H2  WAT   659      29.486  29.710 -12.333  1.00  0.00
TER   
ATOM   5502  O   WAT   660      30.987  38.813 -24.630  1.00  0.00
ATOM   5503  H1  WAT   660      30.380  39.553 -24.621  1.00  0.00
ATOM   5504  H2  WAT   660      31.462  38.903 -25.457  1.00  0.00
TER   
ATOM   5505  O   WAT   661      40.560  32.978 -14.955  1.00  0.00
ATOM   5506  H1  WAT   661      40.929  32.158 -14.627  1.00  0.00
ATOM   5507  H2  WAT   661      39.700  33.038 -14.539  1.00  0.00
TER   
ATOM   5508  O   WAT   662      35.895  34.212 -22.730  1.00  0.00
ATOM   5509  H1  WAT   662      35.187  34.681 -22.289  1.00  0.00
ATOM   5510  H2  WAT   662      36.180  33.555 -22.096  1.00  0.00
TER   
ATOM   5511  O   WAT   663      37.521  35.632 -14.731  1.00  0.00
ATOM   5512  H1  WAT   663      38.019  36.107 -14.066  1.00  0.00
ATOM   5513  H2  WAT   663      37.663  34.708 -14.524  1.00  0.00
TER   
ATOM   5514  O   WAT   664      39.927  30.937 -21.291  1.00  0.00
ATOM   5515  H1  WAT   664      39.803  30.956 -22.240  1.00  0.00
ATOM   5516  H2  WAT   664      40.875  30.985 -21.171  1.00  0.00
TER   
ATOM   5517  O   WAT   665      34.099  32.521 -25.355  1.00  0.00
ATOM   5518  H1  WAT   665      34.948  32.958 -25.421  1.00  0.00
ATOM   5519  H2  WAT   665      33.732  32.833 -24.528  1.00  0.00
TER   
ATOM   5520  O   WAT   666      32.998  38.774 -26.881  1.00  0.00
ATOM   5521  H1  WAT   666      33.764  38.662 -26.319  1.00  0.00
ATOM   5522  H2  WAT   666      33.075  38.078 -27.534  1.00  0.00
TER   
ATOM   5523  O   WAT   667      31.692  36.207 -26.198  1.00  0.00
ATOM   5524  H1  WAT   667      31.773  35.259 -26.086  1.00  0.00
ATOM   5525  H2  WAT   667      32.584  36.537 -26.092  1.00  0.00
TER   
ATOM   5526  O   WAT   668      40.336  41.649  -9.959  1.00  0.00
ATOM   5527  H1  WAT   668      39.730  41.672 -10.699  1.00  0.00
ATOM   5528  H2  WAT   668      40.032  40.917  -9.422  1.00  0.00
TER   
ATOM   5529  O   WAT   669      29.219  38.028 -10.963  1.00  0.00
ATOM   5530  H1  WAT   669      29.723  37.449 -10.391  1.00  0.00
ATOM   5531  H2  WAT   669      28.480  38.312 -10.425  1.00  0.00
TER   
ATOM   5532  O   WAT   670      36.122  40.750 -27.408  1.00  0.00
ATOM   5533  H1  WAT   670      36.017  40.135 -26.682  1.00  0.00
ATOM   5534  H2  WAT   670      35.954  40.226 -28.192  1.00  0.00
TER   
ATOM   5535  O   WAT   671      36.273  39.435 -11.429  1.00  0.00
ATOM   5536  H1  WAT   671      35.508  40.004 -11.514  1.00  0.00
ATOM   5537  H2  WAT   671      36.455  39.143 -12.322  1.00  0.00
TER   
ATOM   5538  O   WAT   672      39.362  39.812 -26.804  1.00  0.00
ATOM   5539  H1  WAT   672      38.813  40.258 -26.159  1.00  0.00
ATOM   5540  H2  WAT   672      39.984  39.306 -26.280  1.00  0.00
TER   
ATOM   5541  O   WAT   673      31.252  36.171 -10.068  1.00  0.00
ATOM   5542  H1  WAT   673      31.292  35.872  -9.159  1.00  0.00
ATOM   5543  H2  WAT   673      32.106  36.572 -10.227  1.00  0.00
TER   
ATOM   5544  O   WAT   674      35.030  38.771 -24.907  1.00  0.00
ATOM   5545  H1  WAT   674      35.451  38.605 -24.064  1.00  0.00
ATOM   5546  H2  WAT   674      35.155  37.961 -25.402  1.00  0.00
TER   
ATOM   5547  O   WAT   675      33.192  34.750 -12.100  1.00  0.00
ATOM   5548  H1  WAT   675      32.662  34.259 -12.728  1.00  0.00
ATOM   5549  H2  WAT   675      33.861  35.179 -12.634  1.00  0.00
TER   
ATOM   5550  O   WAT   676      37.542  37.794 -27.659  1.00  0.00
ATOM   5551  H1  WAT   676      38.063  37.079 -28.025  1.00  0.00
ATOM   5552  H2  WAT   676      38.189  38.433 -27.359  1.00  0.00
TER   
ATOM   5553  O   WAT   677      33.680  31.717 -12.020  1.00  0.00
ATOM   5554  H1  WAT   677      33.585  31.099 -12.745  1.00  0.00
ATOM   5555  H2  WAT   677      33.099  32.443 -12.247  1.00  0.00
TER   
ATOM   5556  O   WAT   678      36.446  30.274 -14.988  1.00  0.00
ATOM   5557  H1  WAT   678      35.997  30.296 -15.833  1.00  0.00
ATOM   5558  H2  WAT   678      35.812  29.876 -14.391  1.00  0.00
TER   
ATOM   5559  O   WAT   679      36.852  39.169 -14.366  1.00  0.00
ATOM   5560  H1  WAT   679      37.271  40.013 -14.539  1.00  0.00
ATOM   5561  H2  WAT   679      35.933  39.306 -14.596  1.00  0.00
TER   
ATOM   5562  O   WAT   680      39.188  36.901 -12.983  1.00  0.00
ATOM   5563  H1  WAT   680      39.308  36.305 -12.243  1.00  0.00
ATOM   5564  H2  WAT   680      40.047  36.938 -13.402  1.00  0.00
TER   
ATOM   5565  O   WAT   681      33.926  34.844 -27.961  1.00  0.00
ATOM   5566  H1  WAT   681      33.724  33.981 -27.600  1.00  0.00
ATOM   5567  H2  WAT   681      33.755  34.757 -28.899  1.00  0.00
TER   
ATOM   5568  O   WAT   682      35.955  33.443 -11.725  1.00  0.00
ATOM   5569  H1  WAT   682      36.545  33.135 -11.037  1.00  0.00
ATOM   5570  H2  WAT   682      35.137  32.971 -11.569  1.00  0.00
TER   
ATOM   5571  O   WAT   683      40.774  33.060 -11.492  1.00  0.00
ATOM   5572  H1  WAT   683      40.086  32.398 -11.557  1.00  0.00
ATOM   5573  H2  WAT   683      41.495  32.613 -11.047  1.00  0.00
TER   
ATOM   5574  O   WAT   684      41.404  29.655 -25.433  1.00  0.00
ATOM   5575  H1  WAT   684      41.685  28.812 -25.077  1.00  0.00
ATOM   5576  H2  WAT   684      40.631  29.887 -24.919  1.00  0.00
TER   
ATOM   5577  O   WAT   685      32.724  31.944 -27.974  1.00  0.00
ATOM   5578  H1  WAT   685      33.026  31.951 -28.882  1.00  0.00
ATOM   5579  H2  WAT   685      33.463  31.594 -27.477  1.00  0.00
TER   
ATOM   5580  O   WAT   686      35.942  30.887 -26.988  1.00  0.00
ATOM   5581  H1  WAT   686      35.594  30.210 -27.568  1.00  0.00
ATOM   5582  H2  WAT   686      36.144  30.426 -26.174  1.00  0.00
TER   
ATOM   5583  O   WAT   687      29.283  37.416 -20.592  1.00  0.00
ATOM   5584  H1  WAT   687      28.628  37.147 -21.236  1.00  0.00
ATOM   5585  H2  WAT   687      30.121  37.307 -21.041  1.00  0.00
TER   
ATOM   5586  O   WAT   688      30.320  37.802 -16.051  1.00  0.00
ATOM   5587  H1  WAT   688      30.688  37.714 -15.172  1.00  0.00
ATOM   5588  H2  WAT   688      29.752  37.038 -16.151  1.00  0.00
TER   
ATOM   5589  O   WAT   689      29.872  34.712 -12.145  1.00  0.00
ATOM   5590  H1  WAT   689      28.978  34.679 -11.806  1.00  0.00
ATOM   5591  H2  WAT   689      30.412  34.911 -11.380  1.00  0.00
TER   
ATOM   5592  O   WAT   690      28.497  34.626 -24.649  1.00  0.00
ATOM   5593  H1  WAT   690      27.593  34.889 -24.824  1.00  0.00
ATOM   5594  H2  WAT   690      28.981  34.897 -25.429  1.00  0.00
TER   
ATOM   5595  O   WAT   691      31.039  33.683 -26.740  1.00  0.00
ATOM   5596  H1  WAT   691      31.749  33.261 -27.225  1.00  0.00
ATOM   5597  H2  WAT   691      30.323  33.750 -27.371  1.00  0.00
TER   
ATOM   5598  O   WAT   692      30.687  29.737 -27.699  1.00  0.00
ATOM   5599  H1  WAT   692      31.410  30.278 -27.381  1.00  0.00
ATOM   5600  H2  WAT   692      30.959  29.463 -28.575  1.00  0.00
TER   
ATOM   5601  O   WAT   693      30.376  28.987 -17.797  1.00  0.00
ATOM   5602  H1  WAT   693      31.024  28.437 -18.238  1.00  0.00
ATOM   5603  H2  WAT   693      30.796  29.242 -16.975  1.00  0.00
TER   
ATOM   5604  O   WAT   694      30.129  29.143 -15.055  1.00  0.00
ATOM   5605  H1  WAT   694      29.781  29.599 -14.289  1.00  0.00
ATOM   5606  H2  WAT   694      29.798  28.249 -14.972  1.00  0.00
TER   
ATOM   5607  O   WAT   695      37.642  30.334 -11.533  1.00  0.00
ATOM   5608  H1  WAT   695      37.581  30.926 -10.783  1.00  0.00
ATOM   5609  H2  WAT   695      38.582  30.227 -11.678  1.00  0.00
TER   
ATOM   5610  O   WAT   696      40.279  29.991 -11.893  1.00  0.00
ATOM   5611  H1  WAT   696      40.893  30.309 -12.555  1.00  0.00
ATOM   5612  H2  WAT   696      40.824  29.506 -11.274  1.00  0.00
TER   
ATOM   5613  O   WAT   697      30.801  28.670 -11.779  1.00  0.00
ATOM   5614  H1  WAT   697      31.350  28.489 -12.543  1.00  0.00
ATOM   5615  H2  WAT   697      30.867  27.880 -11.244  1.00  0.00
TER   
ATOM   5616  O   WAT   698      41.020  28.554 -15.566  1.00  0.00
ATOM   5617  H1  WAT   698      40.146  28.888 -15.769  1.00  0.00
ATOM   5618  H2  WAT   698      40.911  28.082 -14.741  1.00  0.00
TER   
ATOM   5619  O   WAT   699      38.767  29.471 -16.627  1.00  0.00
ATOM   5620  H1  WAT   699      37.985  29.946 -16.347  1.00  0.00
ATOM   5621  H2  WAT   699      38.474  28.567 -16.736  1.00  0.00
TER   
ATOM   5622  O   WAT   700      30.111  29.776 -24.106  1.00  0.00
ATOM   5623  H1  WAT   700      30.869  29.889 -24.679  1.00  0.00
ATOM   5624  H2  WAT   700      29.649  30.613 -24.151  1.00  0.00
TER   
ATOM   5625  O   WAT   701      36.653  31.890 -21.116  1.00  0.00
ATOM   5626  H1  WAT   701      35.840  31.516 -21.456  1.00  0.00
ATOM   5627  H2  WAT   701      37.157  31.134 -20.813  1.00  0.00
TER   
ATOM   5628  O   WAT   702      41.155  28.554 -19.877  1.00  0.00
ATOM   5629  H1  WAT   702      41.758  29.126 -19.402  1.00  0.00
ATOM   5630  H2  WAT   702      40.415  29.118 -20.100  1.00  0.00
TER   
ATOM   5631  O   WAT   703      32.484  30.302 -25.566  1.00  0.00
ATOM   5632  H1  WAT   703      33.013  29.515 -25.695  1.00  0.00
ATOM   5633  H2  WAT   703      33.117  30.981 -25.332  1.00  0.00
TER   
ATOM   5634  O   WAT   704      34.678  30.040 -22.511  1.00  0.00
ATOM   5635  H1  WAT   704      34.048  29.339 -22.344  1.00  0.00
ATOM   5636  H2  WAT   704      34.138  30.800 -22.728  1.00  0.00
TER   
ATOM   5637  O   WAT   705      34.803  29.318 -10.076  1.00  0.00
ATOM   5638  H1  WAT   705      34.522  29.822 -10.840  1.00  0.00
ATOM   5639  H2  WAT   705      35.185  28.520 -10.442  1.00  0.00
TER   
ATOM   5640  O   WAT   706      40.311  36.753 -39.134  1.00  0.00
ATOM   5641  H1  WAT   706      40.230  35.838 -39.405  1.00  0.00
ATOM   5642  H2  WAT   706      39.897  37.250 -39.840  1.00  0.00
TER   
ATOM   5643  O   WAT   707      38.443  38.531 -37.253  1.00  0.00
ATOM   5644  H1  WAT   707      37.667  38.051 -36.963  1.00  0.00
ATOM   5645  H2  WAT   707      39.094  37.851 -37.428  1.00  0.00
TER   
ATOM   5646  O   WAT   708      32.459  38.843 -36.376  1.00  0.00
ATOM   5647  H1  WAT   708      31.628  38.588 -35.976  1.00  0.00
ATOM   5648  H2  WAT   708      33.067  38.914 -35.640  1.00  0.00
TER   
ATOM   5649  O   WAT   709      28.832  36.404 -36.708  1.00  0.00
ATOM   5650  H1  WAT   709      29.403  35.636 -36.707  1.00  0.00
ATOM   5651  H2  WAT   709      28.832  36.702 -37.617  1.00  0.00
TER   
ATOM   5652  O   WAT   710      37.883  41.207 -37.246  1.00  0.00
ATOM   5653  H1  WAT   710      37.814  40.265 -37.407  1.00  0.00
ATOM   5654  H2  WAT   710      38.645  41.297 -36.674  1.00  0.00
TER   
ATOM   5655  O   WAT   711      30.074  31.812 -34.921  1.00  0.00
ATOM   5656  H1  WAT   711      29.894  30.915 -34.640  1.00  0.00
ATOM   5657  H2  WAT   711      29.672  32.359 -34.246  1.00  0.00
TER   
ATOM   5658  O   WAT   712      38.914  34.014 -37.019  1.00  0.00
ATOM   5659  H1  WAT   712      39.290  33.141 -37.132  1.00  0.00
ATOM   5660  H2  WAT   712      38.816  34.349 -37.910  1.00  0.00
TER   
ATOM   5661  O   WAT   713      30.693  34.308 -36.312  1.00  0.00
ATOM   5662  H1  WAT   713      31.374  34.572 -35.694  1.00  0.00
ATOM   5663  H2  WAT   713      30.378  33.468 -35.979  1.00  0.00
TER   
ATOM   5664  O   WAT   714      34.885  35.355 -37.225  1.00  0.00
ATOM   5665  H1  WAT   714      35.393  35.853 -36.585  1.00  0.00
ATOM   5666  H2  WAT   714      35.417  34.578 -37.401  1.00  0.00
TER   
ATOM   5667  O   WAT   715      33.169  29.995 -32.959  1.00  0.00
ATOM   5668  H1  WAT   715      33.171  30.512 -33.764  1.00  0.00
ATOM   5669  H2  WAT   715      32.339  29.518 -32.982  1.00  0.00
TER   
ATOM   5670  O   WAT   716      34.419  39.634 -34.781  1.00  0.00
ATOM   5671  H1  WAT   716      34.086  40.261 -34.139  1.00  0.00
ATOM   5672  H2  WAT   716      34.596  40.160 -35.561  1.00  0.00
TER   
ATOM   5673  O   WAT   717      32.850  31.706 -34.952  1.00  0.00
ATOM   5674  H1  WAT   717      33.192  32.550 -35.246  1.00  0.00
ATOM   5675  H2  WAT   717      31.912  31.854 -34.835  1.00  0.00
TER   
ATOM   5676  O   WAT   718      36.533  29.194 -38.627  1.00  0.00
ATOM   5677  H1  WAT   718      36.841  28.639 -39.344  1.00  0.00
ATOM   5678  H2  WAT   718      35.603  29.328 -38.810  1.00  0.00
TER   
ATOM   5679  O   WAT   719      34.527  37.785 -39.109  1.00  0.00
ATOM   5680  H1  WAT   719      34.123  37.073 -39.605  1.00  0.00
ATOM   5681  H2  WAT   719      34.613  37.441 -38.221  1.00  0.00
TER   
ATOM   5682  O   WAT   720      34.995  41.472 -36.945  1.00  0.00
ATOM   5683  H1  WAT   720      34.698  40.866 -37.625  1.00  0.00
ATOM   5684  H2  WAT   720      35.945  41.510 -37.056  1.00  0.00
TER   
ATOM   5685  O   WAT   721      33.240  34.560 -35.329  1.00  0.00
ATOM   5686  H1  WAT   721      33.791  34.669 -36.104  1.00  0.00
ATOM   5687  H2  WAT   721      33.754  34.933 -34.614  1.00  0.00
TER   
ATOM   5688  O   WAT   722      34.087  41.210 -30.295  1.00  0.00
ATOM   5689  H1  WAT   722      33.190  41.434 -30.047  1.00  0.00
ATOM   5690  H2  WAT   722      34.112  41.334 -31.243  1.00  0.00
TER   
ATOM   5691  O   WAT   723      32.914  38.081 -31.719  1.00  0.00
ATOM   5692  H1  WAT   723      32.775  38.954 -31.350  1.00  0.00
ATOM   5693  H2  WAT   723      32.032  37.739 -31.864  1.00  0.00
TER   
ATOM   5694  O   WAT   724      28.866  39.851 -35.802  1.00  0.00
ATOM   5695  H1  WAT   724      28.944  39.986 -36.746  1.00  0.00
ATOM   5696  H2  WAT   724      29.480  39.143 -35.609  1.00  0.00
TER   
ATOM   5697  O   WAT   725      30.111  41.551 -39.391  1.00  0.00
ATOM   5698  H1  WAT   725      29.703  41.693 -40.246  1.00  0.00
ATOM   5699  H2  WAT   725      31.002  41.267 -39.594  1.00  0.00
TER   
ATOM   5700  O   WAT   726      28.922  40.893 -33.262  1.00  0.00
ATOM   5701  H1  WAT   726      29.085  40.423 -34.080  1.00  0.00
ATOM   5702  H2  WAT   726      29.387  40.385 -32.597  1.00  0.00
TER   
ATOM   5703  O   WAT   727      33.694  30.023 -38.226  1.00  0.00
ATOM   5704  H1  WAT   727      33.251  30.804 -38.558  1.00  0.00
ATOM   5705  H2  WAT   727      34.252  30.346 -37.519  1.00  0.00
TER   
ATOM   5706  O   WAT   728      37.981  32.890 -32.623  1.00  0.00
ATOM   5707  H1  WAT   728      37.519  33.098 -31.811  1.00  0.00
ATOM   5708  H2  WAT   728      37.578  32.076 -32.926  1.00  0.00
TER   
ATOM   5709  O   WAT   729      40.076  35.611 -29.393  1.00  0.00
ATOM   5710  H1  WAT   729      40.401  34.777 -29.733  1.00  0.00
ATOM   5711  H2  WAT   729      40.864  36.134 -29.245  1.00  0.00
TER   
ATOM   5712  O   WAT   730      35.731  30.568 -36.367  1.00  0.00
ATOM   5713  H1  WAT   730      36.029  31.474 -36.448  1.00  0.00
ATOM   5714  H2  WAT   730      36.280  30.080 -36.981  1.00  0.00
TER   
ATOM   5715  O   WAT   731      33.485  35.147 -40.498  1.00  0.00
ATOM   5716  H1  WAT   731      33.259  34.930 -39.593  1.00  0.00
ATOM   5717  H2  WAT   731      32.704  35.579 -40.844  1.00  0.00
TER   
ATOM   5718  O   WAT   732      35.925  36.045 -29.832  1.00  0.00
ATOM   5719  H1  WAT   732      35.829  35.105 -29.982  1.00  0.00
ATOM   5720  H2  WAT   732      36.768  36.267 -30.227  1.00  0.00
TER   
ATOM   5721  O   WAT   733      39.321  33.789 -39.869  1.00  0.00
ATOM   5722  H1  WAT   733      39.714  34.106 -40.682  1.00  0.00
ATOM   5723  H2  WAT   733      39.683  32.910 -39.754  1.00  0.00
TER   
ATOM   5724  O   WAT   734      31.056  32.456 -31.679  1.00  0.00
ATOM   5725  H1  WAT   734      30.662  33.304 -31.471  1.00  0.00
ATOM   5726  H2  WAT   734      30.368  31.819 -31.488  1.00  0.00
TER   
ATOM   5727  O   WAT   735      37.631  32.540 -28.609  1.00  0.00
ATOM   5728  H1  WAT   735      36.940  32.347 -27.974  1.00  0.00
ATOM   5729  H2  WAT   735      38.374  32.823 -28.077  1.00  0.00
TER   
ATOM   5730  O   WAT   736      28.358  30.379 -37.646  1.00  0.00
ATOM   5731  H1  WAT   736      28.069  30.950 -36.933  1.00  0.00
ATOM   5732  H2  WAT   736      29.102  29.900 -37.283  1.00  0.00
TER   
ATOM   5733  O   WAT   737      39.907  36.380 -35.774  1.00  0.00
ATOM   5734  H1  WAT   737      39.175  36.888 -35.425  1.00  0.00
ATOM   5735  H2  WAT   737      39.509  35.563 -36.075  1.00  0.00
TER   
ATOM   5736  O   WAT   738      36.345  33.055 -37.368  1.00  0.00
ATOM   5737  H1  WAT   738      36.348  32.614 -38.218  1.00  0.00
ATOM   5738  H2  WAT   738      37.240  33.377 -37.261  1.00  0.00
TER   
ATOM   5739  O   WAT   739      32.195  32.938 -38.409  1.00  0.00
ATOM   5740  H1  WAT   739      31.855  33.415 -37.652  1.00  0.00
ATOM   5741  H2  WAT   739      31.433  32.484 -38.769  1.00  0.00
TER   
ATOM   5742  O   WAT   740      40.369  31.833 -36.361  1.00  0.00
ATOM   5743  H1  WAT   740      40.387  32.284 -35.517  1.00  0.00
ATOM   5744  H2  WAT   740      40.121  30.934 -36.148  1.00  0.00
TER   
ATOM   5745  O   WAT   741      30.496  40.268 -31.103  1.00  0.00
ATOM   5746  H1  WAT   741      30.111  39.627 -30.504  1.00  0.00
ATOM   5747  H2  WAT   741      30.807  40.971 -30.533  1.00  0.00
TER   
ATOM   5748  O   WAT   742      36.645  37.115 -35.622  1.00  0.00
ATOM   5749  H1  WAT   742      37.012  36.641 -34.876  1.00  0.00
ATOM   5750  H2  WAT   742      36.456  37.990 -35.281  1.00  0.00
TER   
ATOM   5751  O   WAT   743      29.509  31.860 -39.493  1.00  0.00
ATOM   5752  H1  WAT   743      29.224  31.495 -38.655  1.00  0.00
ATOM   5753  H2  WAT   743      29.447  31.128 -40.106  1.00  0.00
TER   
ATOM   5754  O   WAT   744      34.435  36.156 -33.303  1.00  0.00
ATOM   5755  H1  WAT   744      34.131  37.035 -33.078  1.00  0.00
ATOM   5756  H2  WAT   744      35.390  36.216 -33.268  1.00  0.00
TER   
ATOM   5757  O   WAT   745      39.104  39.430 -31.027  1.00  0.00
ATOM   5758  H1  WAT   745      39.038  38.509 -31.281  1.00  0.00
ATOM   5759  H2  WAT   745      38.475  39.527 -30.313  1.00  0.00
TER   
ATOM   5760  O   WAT   746      33.007  40.030 -39.069  1.00  0.00
ATOM   5761  H1  WAT   746      33.525  39.227 -39.123  1.00  0.00
ATOM   5762  H2  WAT   746      32.556  39.968 -38.227  1.00  0.00
TER   
ATOM   5763  O   WAT   747      30.492  36.997 -32.156  1.00  0.00
ATOM   5764  H1  WAT   747      30.133  37.662 -31.569  1.00  0.00
ATOM   5765  H2  WAT   747      30.197  36.165 -31.785  1.00  0.00
TER   
ATOM   5766  O   WAT   748      33.693  37.455 -29.272  1.00  0.00
ATOM   5767  H1  WAT   748      33.393  37.601 -30.170  1.00  0.00
ATOM   5768  H2  WAT   748      34.464  36.895 -29.365  1.00  0.00
TER   
ATOM   5769  O   WAT   749      40.777  40.619 -38.432  1.00  0.00
ATOM   5770  H1  WAT   749      41.129  40.021 -39.091  1.00  0.00
ATOM   5771  H2  WAT   749      39.893  40.293 -38.261  1.00  0.00
TER   
ATOM   5772  O   WAT   750      36.166  38.383 -41.412  1.00  0.00
ATOM   5773  H1  WAT   750      36.622  39.194 -41.186  1.00  0.00
ATOM   5774  H2  WAT   750      35.815  38.065 -40.580  1.00  0.00
TER   
ATOM   5775  O   WAT   751      32.067  28.727 -40.940  1.00  0.00
ATOM   5776  H1  WAT   751      31.939  28.719 -39.991  1.00  0.00
ATOM   5777  H2  WAT   751      31.243  29.065 -41.291  1.00  0.00
TER   
ATOM   5778  O   WAT   752      29.067  30.486 -31.479  1.00  0.00
ATOM   5779  H1  WAT   752      28.352  30.686 -30.874  1.00  0.00
ATOM   5780  H2  WAT   752      29.486  29.710 -31.108  1.00  0.00
TER   
ATOM   5781  O   WAT   753      40.560  32.978 -33.729  1.00  0.00
ATOM   5782  H1  WAT   753      40.929  32.158 -33.401  1.00  0.00
ATOM   5783  H2  WAT   753      39.700  33.038 -33.313  1.00  0.00
TER   
ATOM   5784  O   WAT   754      35.895  34.212 -41.504  1.00  0.00
ATOM   5785  H1  WAT   754      35.187  34.681 -41.063  1.00  0.00
ATOM   5786  H2  WAT   754      36.180  33.555 -40.870  1.00  0.00
TER   
ATOM   5787  O   WAT   755      37.521  35.632 -33.505  1.00  0.00
ATOM   5788  H1  WAT   755      38.019  36.107 -32.840  1.00  0.00
ATOM   5789  H2  WAT   755      37.663  34.708 -33.298  1.00  0.00
TER   
ATOM   5790  O   WAT   756      39.927  30.937 -40.065  1.00  0.00
ATOM   5791  H1  WAT   756      39.803  30.956 -41.014  1.00  0.00
ATOM   5792  H2  WAT   756      40.875  30.985 -39.945  1.00  0.00
TER   
ATOM   5793  O   WAT   757      40.336  41.649 -28.733  1.00  0.00
ATOM   5794  H1  WAT   757      39.730  41.672 -29.473  1.00  0.00
ATOM   5795  H2  WAT   757      40.032  40.917 -28.196  1.00  0.00
TER   
ATOM   5796  O   WAT   758      29.219  38.028 -29.737  1.00  0.00
ATOM   5797  H1  WAT   758      29.723  37.449 -29.165  1.00  0.00
ATOM   5798  H2  WAT   758      28.480  38.312 -29.199  1.00  0.00
TER   
ATOM   5799  O   WAT   759      36.273  39.435 -30.203  1.00  0.00
ATOM   5800  H1  WAT   759      35.508  40.004 -30.288  1.00  0.00
ATOM   5801  H2  WAT   759      36.455  39.143 -31.097  1.00  0.00
TER   
ATOM   5802  O   WAT   760      31.252  36.171 -28.842  1.00  0.00
ATOM   5803  H1  WAT   760      31.292  35.872 -27.933  1.00  0.00
ATOM   5804  H2  WAT   760      32.106  36.572 -29.001  1.00  0.00
TER   
ATOM   5805  O   WAT   761      33.192  34.750 -30.874  1.00  0.00
ATOM   5806  H1  WAT   761      32.662  34.259 -31.502  1.00  0.00
ATOM   5807  H2  WAT   761      33.861  35.179 -31.409  1.00  0.00
TER   
ATOM   5808  O   WAT   762      33.680  31.717 -30.795  1.00  0.00
ATOM   5809  H1  WAT   762      33.585  31.099 -31.520  1.00  0.00
ATOM   5810  H2  WAT   762      33.099  32.443 -31.022  1.00  0.00
TER   
ATOM   5811  O   WAT   763      36.446  30.274 -33.762  1.00  0.00
ATOM   5812  H1  WAT   763      35.997  30.296 -34.607  1.00  0.00
ATOM   5813  H2  WAT   763      35.812  29.876 -33.165  1.00  0.00
TER   
ATOM   5814  O   WAT   764      36.852  39.169 -33.141  1.00  0.00
ATOM   5815  H1  WAT   764      37.271  40.013 -33.313  1.00  0.00
ATOM   5816  H2  WAT   764      35.933  39.306 -33.370  1.00  0.00
TER   
ATOM   5817  O   WAT   765      39.188  36.901 -31.757  1.00  0.00
ATOM   5818  H1  WAT   765      39.308  36.305 -31.017  1.00  0.00
ATOM   5819  H2  WAT   765      40.047  36.938 -32.177  1.00  0.00
TER   
ATOM   5820  O   WAT   766      35.955  33.443 -30.499  1.00  0.00
ATOM   5821  H1  WAT   766      36.545  33.135 -29.812  1.00  0.00
ATOM   5822  H2  WAT   766      35.137  32.971 -30.343  1.00  0.00
TER   
ATOM   5823  O   WAT   767      40.774  33.060 -30.266  1.00  0.00
ATOM   5824  H1  WAT   767      40.086  32.398 -30.331  1.00  0.00
ATOM   5825  H2  WAT   767      41.495  32.613 -29.821  1.00  0.00
TER   
ATOM   5826  O   WAT   768      29.283  37.416 -39.366  1.00  0.00
ATOM   5827  H1  WAT   768      28.628  37.147 -40.010  1.00  0.00
ATOM   5828  H2  WAT   768      30.121  37.307 -39.816  1.00  0.00
TER   
ATOM   5829  O   WAT   769      30.320  37.802 -34.826  1.00  0.00
ATOM   5830  H1  WAT   769      30.688  37.714 -33.946  1.00  0.00
ATOM   5831  H2  WAT   769      29.752  37.038 -34.925  1.00  0.00
TER   
ATOM   5832  O   WAT   770      29.872  34.712 -30.920  1.00  0.00
ATOM   5833  H1  WAT   770      28.978  34.679 -30.580  1.00  0.00
ATOM   5834  H2  WAT   770      30.412  34.911 -30.155  1.00  0.00
TER   
ATOM   5835  O   WAT   771      30.376  28.987 -36.571  1.00  0.00
ATOM   5836  H1  WAT   771      31.024  28.437 -37.012  1.00  0.00
ATOM   5837  H2  WAT   771      30.796  29.242 -35.750  1.00  0.00
TER   
ATOM   5838  O   WAT   772      30.129  29.143 -33.829  1.00  0.00
ATOM   5839  H1  WAT   772      29.781  29.599 -33.063  1.00  0.00
ATOM   5840  H2  WAT   772      29.798  28.249 -33.747  1.00  0.00
TER   
ATOM   5841  O   WAT   773      37.642  30.334 -30.307  1.00  0.00
ATOM   5842  H1  WAT   773      37.581  30.926 -29.557  1.00  0.00
ATOM   5843  H2  WAT   773      38.582  30.227 -30.452  1.00  0.00
TER   
ATOM   5844  O   WAT   774      40.279  29.991 -30.668  1.00  0.00
ATOM   5845  H1  WAT   774      40.893  30.309 -31.330  1.00  0.00
ATOM   5846  H2  WAT   774      40.824  29.506 -30.048  1.00  0.00
TER   
ATOM   5847  O   WAT   775      30.801  28.670 -30.554  1.00  0.00
ATOM   5848  H1  WAT   775      31.350  28.489 -31.317  1.00  0.00
ATOM   5849  H2  WAT   775      30.867  27.880 -30.018  1.00  0.00
TER   
ATOM   5850  O   WAT   776      41.020  28.554 -34.341  1.00  0.00
ATOM   5851  H1  WAT   776      40.146  28.888 -34.543  1.00  0.00
ATOM   5852  H2  WAT   776      40.911  28.082 -33.516  1.00  0.00
TER   
ATOM   5853  O   WAT   777      38.767  29.471 -35.401  1.00  0.00
ATOM   5854  H1  WAT   777      37.985  29.946 -35.122  1.00  0.00
ATOM   5855  H2  WAT   777      38.474  28.567 -35.510  1.00  0.00
TER   
ATOM   5856  O   WAT   778      36.653  31.890 -39.890  1.00  0.00
ATOM   5857  H1  WAT   778      35.840  31.516 -40.230  1.00  0.00
ATOM   5858  H2  WAT   778      37.157  31.134 -39.588  1.00  0.00
TER   
ATOM   5859  O   WAT   779      41.155  28.554 -38.652  1.00  0.00
ATOM   5860  H1  WAT   779      41.758  29.126 -38.177  1.00  0.00
ATOM   5861  H2  WAT   779      40.415  29.118 -38.874  1.00  0.00
TER   
ATOM   5862  O   WAT   780      34.678  30.040 -41.285  1.00  0.00
ATOM   5863  H1  WAT   780      34.048  29.339 -41.118  1.00  0.00
ATOM   5864  H2  WAT   780      34.138  30.800 -41.502  1.00  0.00
TER   
ATOM   5865  O   WAT   781      34.803  29.318 -28.850  1.00  0.00
ATOM   5866  H1  WAT   781      34.522  29.822 -29.614  1.00  0.00
ATOM   5867  H2  WAT   781      35.185  28.520 -29.216  1.00  0.00
TER   
ATOM   5868  O   WAT   782      40.311  17.979  35.963  1.00  0.00
ATOM   5869  H1  WAT   782      40.230  17.064  35.692  1.00  0.00
ATOM   5870  H2  WAT   782      39.897  18.475  35.257  1.00  0.00
TER   
ATOM   5871  O   WAT   783      38.443  19.756  37.844  1.00  0.00
ATOM   5872  H1  WAT   783      37.667  19.276  38.134  1.00  0.00
ATOM   5873  H2  WAT   783      39.094  19.077  37.670  1.00  0.00
TER   
ATOM   5874  O   WAT   784      32.459  20.068  38.722  1.00  0.00
ATOM   5875  H1  WAT   784      31.628  19.813  39.121  1.00  0.00
ATOM   5876  H2  WAT   784      33.067  20.139  39.457  1.00  0.00
TER   
ATOM   5877  O   WAT   785      32.439  24.102  38.917  1.00  0.00
ATOM   5878  H1  WAT   785      32.742  23.212  38.738  1.00  0.00
ATOM   5879  H2  WAT   785      33.184  24.659  38.690  1.00  0.00
TER   
ATOM   5880  O   WAT   786      30.868  15.029  32.506  1.00  0.00
ATOM   5881  H1  WAT   786      29.980  15.370  32.404  1.00  0.00
ATOM   5882  H2  WAT   786      31.152  14.829  31.614  1.00  0.00
TER   
ATOM   5883  O   WAT   787      28.832  17.629  38.390  1.00  0.00
ATOM   5884  H1  WAT   787      29.403  16.861  38.390  1.00  0.00
ATOM   5885  H2  WAT   787      28.832  17.928  37.481  1.00  0.00
TER   
ATOM   5886  O   WAT   788      38.690  26.448  36.244  1.00  0.00
ATOM   5887  H1  WAT   788      38.071  26.904  35.674  1.00  0.00
ATOM   5888  H2  WAT   788      39.545  26.603  35.843  1.00  0.00
TER   
ATOM   5889  O   WAT   789      37.883  22.432  37.851  1.00  0.00
ATOM   5890  H1  WAT   789      37.814  21.491  37.690  1.00  0.00
ATOM   5891  H2  WAT   789      38.645  22.522  38.423  1.00  0.00
TER   
ATOM   5892  O   WAT   790      30.074  13.038  40.177  1.00  0.00
ATOM   5893  H1  WAT   790      29.894  12.140  40.457  1.00  0.00
ATOM   5894  H2  WAT   790      29.672  13.585  40.851  1.00  0.00
TER   
ATOM   5895  O   WAT   791      38.914  15.239  38.078  1.00  0.00
ATOM   5896  H1  WAT   791      39.290  14.366  37.965  1.00  0.00
ATOM   5897  H2  WAT   791      38.816  15.575  37.187  1.00  0.00
TER   
ATOM   5898  O   WAT   792      33.044  13.612  33.540  1.00  0.00
ATOM   5899  H1  WAT   792      33.151  14.512  33.847  1.00  0.00
ATOM   5900  H2  WAT   792      32.134  13.564  33.249  1.00  0.00
TER   
ATOM   5901  O   WAT   793      30.693  15.534  38.785  1.00  0.00
ATOM   5902  H1  WAT   793      31.374  15.797  39.404  1.00  0.00
ATOM   5903  H2  WAT   793      30.378  14.694  39.119  1.00  0.00
TER   
ATOM   5904  O   WAT   794      34.885  16.580  37.872  1.00  0.00
ATOM   5905  H1  WAT   794      35.393  17.078  38.513  1.00  0.00
ATOM   5906  H2  WAT   794      35.417  15.804  37.696  1.00  0.00
TER   
ATOM   5907  O   WAT   795      39.556  21.332  33.638  1.00  0.00
ATOM   5908  H1  WAT   795      38.938  21.797  33.074  1.00  0.00
ATOM   5909  H2  WAT   795      40.068  22.025  34.055  1.00  0.00
TER   
ATOM   5910  O   WAT   796      34.419  20.860  40.316  1.00  0.00
ATOM   5911  H1  WAT   796      34.086  21.487  40.958  1.00  0.00
ATOM   5912  H2  WAT   796      34.596  21.386  39.536  1.00  0.00
TER   
ATOM   5913  O   WAT   797      32.850  12.931  40.146  1.00  0.00
[truncated: 3,283,221 more chars]
