# Supplementary material for: Water-Based Pharmacophore Modeling in Kinase Inhibitor Design: A Case Study on Fyn and Lyn Protein Kinases
Source: J Chem Inf Model. 2025 Sep 1;65(18):9747–61. doi: 10.1021/acs.jcim.5c01478 (PMC12458683; doi:10.1021/acs.jcim.5c01478)
Supplement: Supplementary file 2 [file ci5c01478_si_002.zip › Supplementary_files/Src_bosutinib/BOS.frcmod]

Remark line goes here
MASS

BOND

ANGLE

DIHE
ca-ca-cg-n1   2    0.000       180.000           2.000      same as X -c1-ca-X , penalty score= 97.0

IMPROPER
ca-ca-ca-ha         1.1          180.0         2.0          Using general improper torsional angle  X- X-ca-ha, penalty score=  6.0)
ca-ca-ca-os         1.1          180.0         2.0          Using the default value
ca-ca-ca-nh         1.1          180.0         2.0          Using the default value
ca-ca-nh-hn         1.1          180.0         2.0          Same as X -X -na-hn, penalty score= 41.2 (use general term))
ca-ca-ca-ca         1.1          180.0         2.0          Using the default value
ca-ca-ca-cg         1.1          180.0         2.0          Using the default value
ca-h4-ca-nb         1.1          180.0         2.0          Using the default value
ca-ca-ca-nb         1.1          180.0         2.0          Using the default value

NONBON
