# Supplementary material for: Water-Based Pharmacophore Modeling in Kinase Inhibitor Design: A Case Study on Fyn and Lyn Protein Kinases
Source: J Chem Inf Model. 2025 Sep 1;65(18):9747–61. doi: 10.1021/acs.jcim.5c01478 (PMC12458683; doi:10.1021/acs.jcim.5c01478)
Supplement: Supplementary file 2 [file ci5c01478_si_002.zip › Supplementary_files/Src_bosutinib/BOS.prep]

    0    0    2

This is a remark line
molecule.res
BOS   INT  0
CORRECT     OMIT DU   BEG
  0.0000
   1  DUMM  DU    M    0  -1  -2     0.000      .0        .0      .00000
   2  DUMM  DU    M    1   0  -1     1.449      .0        .0      .00000
   3  DUMM  DU    M    2   1   0     1.523   111.21       .0      .00000
   4  Cl2   cl    M    3   2   1     1.540   111.208  -180.000 -0.075572
   5  C18   ca    M    4   3   2     1.727    68.921   -41.855 -0.033693
   6  C5    ca    M    5   4   3     1.486   119.961    -0.593 -0.060482
   7  H7    ha    E    6   5   4     1.086   120.498     0.344  0.183795
   8  C17   ca    M    6   5   4     1.486   119.234   179.668 -0.125056
   9  Cl1   cl    E    8   6   5     1.720   119.902  -179.964 -0.069265
  10  C16   ca    M    8   6   5     1.489   120.441     0.345  0.375139
  11  O1    os    S   10   8   6     1.364   120.411   179.718 -0.320754
  12  C26   c3    3   11  10   8     1.388   116.221   171.806  0.018046
  13  H26   h1    E   12  11  10     1.095   107.756  -174.009  0.069045
  14  H27   h1    E   12  11  10     1.096   112.144    69.676  0.069045
  15  H28   h1    E   12  11  10     1.096   112.729   -57.321  0.069045
  16  C6    ca    M   10   8   6     1.491   120.621    -0.202 -0.250326
  17  H8    ha    E   16  10   8     1.083   123.508   177.665  0.174035
  18  C20   ca    M   16  10   8     1.498   118.771     0.102 -0.040977
  19  N3    nh    M   18  16  10     1.449   119.991  -179.624 -0.295442
  20  H25   hn    E   19  18  16     1.026   108.806   175.929  0.282799
  21  C23   ca    M   19  18  16     1.460   118.691    51.026  0.301881
  22  C25   ca    S   21  19  18     1.529   119.019  -152.752 -0.184167
  23  C8    ca    B   22  21  19     1.503   120.137    -4.071 -0.167167
  24  C21   ca    S   23  22  21     1.498   119.958  -170.101  0.161462
  25  O2    os    S   24  23  22     1.372   118.522  -179.611 -0.285307
  26  C1    c3    3   25  24  23     1.388   116.864    -0.306 -0.019266
  27  H1    h1    E   26  25  24     1.096   107.746   179.865  0.082484
  28  H2    h1    E   26  25  24     1.097   112.385    63.382  0.082484
  29  H3    h1    E   26  25  24     1.096   112.344   -63.580  0.082484
  30  H10   ha    E   23  22  21     1.083   117.335     8.672  0.089627
  31  C19   ca    M   21  19  18     1.514   122.487    32.488 -0.126799
  32  C3    cg    S   31  21  19     1.495   122.064    -4.617  0.304233
  33  N1    n1    E   32  31  21     1.139   179.319   -27.295 -0.413893
  34  C4    ca    M   31  21  19     1.494   118.493   174.227  0.084078
  35  H6    h4    E   34  31  21     1.085   122.319  -179.583  0.176646
  36  N2    nb    M   34  31  21     1.427   121.948     0.225 -0.504103
  37  C24   ca    M   36  34  31     1.438   122.150    -0.208  0.352267
  38  C7    ca    M   37  36  34     1.523   120.369  -169.557 -0.358339
  39  H9    ha    E   38  37  36     1.083   116.762    -6.066  0.183241
  40  C22   ca    M   38  37  36     1.502   120.250   171.531  0.248716
  41  O3    os    M   40  38  37     1.399   120.558   179.109 -0.345949
  42  C10   c3    M   41  40  38     1.400   119.276    -4.105  0.131396
  43  H13   h1    E   42  41  40     1.097   109.494    76.184  0.050628
  44  H14   h1    E   42  41  40     1.097   111.486   -44.623  0.050628
  45  C9    c3    M   42  41  40     1.534   110.056  -162.800 -0.003797
  46  H11   hc    E   45  42  41     1.084    97.931  -176.365  0.034132
  47  H12   hc    E   45  42  41     1.097   110.067    71.715  0.034132
  48  C2    c3    M   45  42  41     1.518   109.279   -47.535 -0.026394
  49  H4    h1    E   48  45  42     1.095   111.918    99.161  0.075577
  50  H5    h1    E   48  45  42     1.096   111.430   -22.259  0.075577
  51  N4    n3    M   48  45  42     1.500   108.703  -139.828 -0.294935
  52  C12   c3    M   51  48  45     1.464   122.536   155.470 -0.099855
  53  H18   h1    E   52  51  48     1.097   109.496    43.896  0.092319
  54  H29   h1    E   52  51  48     1.097   110.882   -74.417  0.092319
  55  C14   c3    M   52  51  48     1.539   109.218   162.555 -0.113729
  56  H21   h1    E   55  52  51     1.098   110.855   -65.826  0.090747
  57  H22   h1    E   55  52  51     1.096   107.404   177.850  0.090747
  58  N5    n3    M   55  52  51     1.438   109.380    57.429 -0.222608
  59  C11   c3    3   58  55  52     1.459   116.140   157.925 -0.146029
  60  H15   h1    E   59  58  55     1.094   110.525  -170.755  0.074202
  61  H16   h1    E   59  58  55     1.095   110.949    68.886  0.074202
  62  H17   h1    E   59  58  55     1.095   111.024   -52.069  0.074202
  63  C15   c3    M   58  55  52     1.434   110.824   -58.661 -0.113729
  64  H23   h1    E   63  58  55     1.099   109.518   178.943  0.090747
  65  H24   h1    E   63  58  55     1.099   110.774   -64.377  0.090747
  66  C13   c3    M   63  58  55     1.498   110.322    59.898 -0.099855
  67  H19   h1    E   66  63  58     1.097   112.444    67.078  0.092319
  68  H20   h1    E   66  63  58     1.092    96.553  -178.141  0.092319


LOOP
  C20  C18
  C24  C25
  C22  C21
  C13   N4

IMPROPER
  C20   C5  C18  Cl2
  C18  C17   C5   H7
   C5  C16  C17  Cl1
   C6  C17  C16   O1
  C20  C16   C6   H8
   C6  C18  C20   N3
  C20  C23   N3  H25
  C25  C19  C23   N3
  C23   C8  C25  C24
  C25  C21   C8  H10
   C8  C22  C21   O2
  C23   C4  C19   C3
  C19   H6   C4   N2
  C25   C7  C24   N2
  C24  C22   C7   H9
  C21   C7  C22   O3

DONE
STOP
