# Supplementary material for: Water-Based Pharmacophore Modeling in Kinase Inhibitor Design: A Case Study on Fyn and Lyn Protein Kinases
Source: J Chem Inf Model. 2025 Sep 1;65(18):9747–61. doi: 10.1021/acs.jcim.5c01478 (PMC12458683; doi:10.1021/acs.jcim.5c01478)
Supplement: Supplementary file 2 [file ci5c01478_si_002.zip › Supplementary_files/Src_bosutinib/Src_bosutinib.pdb]

CRYST1   88.304   88.481   87.672  90.00  90.00  90.00 P 1           1
ATOM      1  N   LYS     1      -5.730   9.091 -23.962  1.00  0.00
ATOM      2  H1  LYS     1      -5.765  10.090 -24.103  1.00  0.00
ATOM      3  H2  LYS     1      -6.456   8.830 -23.309  1.00  0.00
ATOM      4  H3  LYS     1      -5.674   8.638 -24.862  1.00  0.00
ATOM      5  CA  LYS     1      -4.470   8.771 -23.288  1.00  0.00
ATOM      6  HA  LYS     1      -4.679   8.289 -22.332  1.00  0.00
ATOM      7  CB  LYS     1      -3.624   7.824 -24.137  1.00  0.00
ATOM      8  HB2 LYS     1      -3.713   8.133 -25.178  1.00  0.00
ATOM      9  HB3 LYS     1      -2.586   7.919 -23.817  1.00  0.00
ATOM     10  CG  LYS     1      -4.065   6.376 -23.999  1.00  0.00
ATOM     11  HG2 LYS     1      -3.906   6.070 -22.965  1.00  0.00
ATOM     12  HG3 LYS     1      -5.128   6.322 -24.234  1.00  0.00
ATOM     13  CD  LYS     1      -3.296   5.454 -24.922  1.00  0.00
ATOM     14  HD2 LYS     1      -3.040   5.994 -25.833  1.00  0.00
ATOM     15  HD3 LYS     1      -2.383   5.130 -24.423  1.00  0.00
ATOM     16  CE  LYS     1      -4.138   4.241 -25.273  1.00  0.00
ATOM     17  HE2 LYS     1      -3.490   3.368 -25.341  1.00  0.00
ATOM     18  HE3 LYS     1      -4.877   4.084 -24.487  1.00  0.00
ATOM     19  NZ  LYS     1      -4.835   4.446 -26.577  1.00  0.00
ATOM     20  HZ1 LYS     1      -4.151   4.591 -27.305  1.00  0.00
ATOM     21  HZ2 LYS     1      -5.390   3.630 -26.793  1.00  0.00
ATOM     22  HZ3 LYS     1      -5.437   5.254 -26.513  1.00  0.00
ATOM     23  C   LYS     1      -3.646   9.995 -22.878  1.00  0.00
ATOM     24  O   LYS     1      -3.703  11.048 -23.524  1.00  0.00
ATOM     25  N   ASP     2      -2.880   9.841 -21.799  1.00  0.00
ATOM     26  H   ASP     2      -2.890   8.965 -21.297  1.00  0.00
ATOM     27  CA  ASP     2      -2.086  10.939 -21.257  1.00  0.00
ATOM     28  HA  ASP     2      -2.287  11.846 -21.828  1.00  0.00
ATOM     29  CB  ASP     2      -2.429  11.200 -19.780  1.00  0.00
ATOM     30  HB2 ASP     2      -1.898  12.099 -19.467  1.00  0.00
ATOM     31  HB3 ASP     2      -3.504  11.375 -19.721  1.00  0.00
ATOM     32  CG  ASP     2      -2.050  10.037 -18.861  1.00  0.00
ATOM     33  OD1 ASP     2      -1.274   9.149 -19.289  1.00  0.00
ATOM     34  OD2 ASP     2      -2.530  10.021 -17.702  1.00  0.00
ATOM     35  C   ASP     2      -0.589  10.703 -21.421  1.00  0.00
ATOM     36  O   ASP     2      -0.168   9.722 -22.040  1.00  0.00
ATOM     37  N   ALA     3       0.202  11.606 -20.845  1.00  0.00
ATOM     38  H   ALA     3      -0.222  12.370 -20.339  1.00  0.00
ATOM     39  CA  ALA     3       1.651  11.604 -21.007  1.00  0.00
ATOM     40  HA  ALA     3       1.815  11.516 -22.081  1.00  0.00
ATOM     41  CB  ALA     3       2.230  12.934 -20.532  1.00  0.00
ATOM     42  HB1 ALA     3       2.082  13.032 -19.457  1.00  0.00
ATOM     43  HB2 ALA     3       3.297  12.967 -20.756  1.00  0.00
ATOM     44  HB3 ALA     3       1.727  13.753 -21.044  1.00  0.00
ATOM     45  C   ALA     3       2.381  10.438 -20.332  1.00  0.00
ATOM     46  O   ALA     3       3.614  10.401 -20.344  1.00  0.00
ATOM     47  N   TRP     4       1.643   9.495 -19.747  1.00  0.00
ATOM     48  H   TRP     4       0.638   9.577 -19.696  1.00  0.00
ATOM     49  CA  TRP     4       2.283   8.358 -19.075  1.00  0.00
ATOM     50  HA  TRP     4       3.272   8.654 -18.724  1.00  0.00
ATOM     51  CB  TRP     4       1.458   7.888 -17.875  1.00  0.00
ATOM     52  HB2 TRP     4       0.412   7.782 -18.160  1.00  0.00
ATOM     53  HB3 TRP     4       1.834   6.933 -17.510  1.00  0.00
ATOM     54  CG  TRP     4       1.491   8.839 -16.706  1.00  0.00
ATOM     55  CD1 TRP     4       0.574   9.805 -16.414  1.00  0.00
ATOM     56  HD1 TRP     4      -0.272   9.899 -17.095  1.00  0.00
ATOM     57  NE1 TRP     4       0.936  10.477 -15.271  1.00  0.00
ATOM     58  HE1 TRP     4       0.420  11.234 -14.845  1.00  0.00
ATOM     59  CE2 TRP     4       2.111   9.950 -14.801  1.00  0.00
ATOM     60  CZ2 TRP     4       2.865  10.295 -13.680  1.00  0.00
ATOM     61  HZ2 TRP     4       2.510  11.106 -13.044  1.00  0.00
ATOM     62  CH2 TRP     4       4.016   9.586 -13.449  1.00  0.00
ATOM     63  HH2 TRP     4       4.633   9.829 -12.584  1.00  0.00
ATOM     64  CZ3 TRP     4       4.419   8.551 -14.301  1.00  0.00
ATOM     65  HZ3 TRP     4       5.334   7.991 -14.107  1.00  0.00
ATOM     66  CE3 TRP     4       3.667   8.206 -15.418  1.00  0.00
ATOM     67  HE3 TRP     4       4.021   7.390 -16.046  1.00  0.00
ATOM     68  CD2 TRP     4       2.491   8.916 -15.681  1.00  0.00
ATOM     69  C   TRP     4       2.547   7.195 -20.028  1.00  0.00
ATOM     70  O   TRP     4       3.374   6.328 -19.747  1.00  0.00
ATOM     71  N   GLU     5       1.840   7.193 -21.156  1.00  0.00
ATOM     72  H   GLU     5       1.149   7.916 -21.298  1.00  0.00
ATOM     73  CA  GLU     5       1.989   6.165 -22.184  1.00  0.00
ATOM     74  HA  GLU     5       1.731   5.187 -21.778  1.00  0.00
ATOM     75  CB  GLU     5       1.055   6.469 -23.357  1.00  0.00
ATOM     76  HB2 GLU     5       1.179   7.523 -23.605  1.00  0.00
ATOM     77  HB3 GLU     5       1.382   5.858 -24.198  1.00  0.00
ATOM     78  CG  GLU     5      -0.402   6.189 -23.067  1.00  0.00
ATOM     79  HG2 GLU     5      -0.683   6.747 -22.175  1.00  0.00
ATOM     80  HG3 GLU     5      -0.990   6.539 -23.915  1.00  0.00
ATOM     81  CD  GLU     5      -0.668   4.712 -22.844  1.00  0.00
ATOM     82  OE1 GLU     5       0.049   3.875 -23.439  1.00  0.00
ATOM     83  OE2 GLU     5      -1.595   4.390 -22.072  1.00  0.00
ATOM     84  C   GLU     5       3.413   6.037 -22.708  1.00  0.00
ATOM     85  O   GLU     5       4.117   7.034 -22.882  1.00  0.00
ATOM     86  N   ILE     6       3.832   4.801 -22.958  1.00  0.00
ATOM     87  H   ILE     6       3.279   4.014 -22.649  1.00  0.00
ATOM     88  CA  ILE     6       5.086   4.535 -23.650  1.00  0.00
ATOM     89  HA  ILE     6       5.422   5.413 -24.201  1.00  0.00
ATOM     90  CB  ILE     6       6.199   4.073 -22.692  1.00  0.00
ATOM     91  HB  ILE     6       7.050   3.728 -23.280  1.00  0.00
ATOM     92  CG2 ILE     6       6.638   5.218 -21.789  1.00  0.00
ATOM     93 HG21 ILE     6       5.787   5.563 -21.201  1.00  0.00
ATOM     94 HG22 ILE     6       7.425   4.871 -21.119  1.00  0.00
ATOM     95 HG23 ILE     6       7.015   6.039 -22.398  1.00  0.00
ATOM     96  CG1 ILE     6       5.732   2.863 -21.878  1.00  0.00
ATOM     97 HG12 ILE     6       4.971   3.213 -21.180  1.00  0.00
ATOM     98 HG13 ILE     6       5.287   2.153 -22.575  1.00  0.00
ATOM     99  CD1 ILE     6       6.848   2.185 -21.110  1.00  0.00
ATOM    100 HD11 ILE     6       7.293   2.895 -20.413  1.00  0.00
ATOM    101 HD12 ILE     6       6.445   1.337 -20.557  1.00  0.00
ATOM    102 HD13 ILE     6       7.609   1.835 -21.808  1.00  0.00
ATOM    103  C   ILE     6       4.868   3.457 -24.705  1.00  0.00
ATOM    104  O   ILE     6       3.836   2.774 -24.701  1.00  0.00
ATOM    105  N   PRO     7       5.836   3.311 -25.623  1.00  0.00
ATOM    106  CD  PRO     7       6.992   4.204 -25.833  1.00  0.00
ATOM    107  HD2 PRO     7       7.570   4.267 -24.911  1.00  0.00
ATOM    108  HD3 PRO     7       6.636   5.197 -26.106  1.00  0.00
ATOM    109  CG  PRO     7       7.756   3.539 -26.951  1.00  0.00
ATOM    110  HG2 PRO     7       8.543   2.909 -26.535  1.00  0.00
ATOM    111  HG3 PRO     7       8.202   4.298 -27.594  1.00  0.00
ATOM    112  CB  PRO     7       6.749   2.729 -27.700  1.00  0.00
ATOM    113  HB2 PRO     7       7.276   1.881 -28.137  1.00  0.00
ATOM    114  HB3 PRO     7       6.201   3.257 -28.482  1.00  0.00
ATOM    115  CA  PRO     7       5.779   2.240 -26.622  1.00  0.00
ATOM    116  HA  PRO     7       4.747   2.124 -26.953  1.00  0.00
ATOM    117  C   PRO     7       6.275   0.923 -26.035  1.00  0.00
ATOM    118  O   PRO     7       7.359   0.887 -25.444  1.00  0.00
ATOM    119  N   ARG     8       5.493  -0.141 -26.195  1.00  0.00
ATOM    120  H   ARG     8       4.581  -0.041 -26.618  1.00  0.00
ATOM    121  CA  ARG     8       5.892  -1.461 -25.716  1.00  0.00
ATOM    122  HA  ARG     8       5.822  -1.495 -24.629  1.00  0.00
ATOM    123  CB  ARG     8       4.983  -2.543 -26.299  1.00  0.00
ATOM    124  HB2 ARG     8       4.123  -2.639 -25.637  1.00  0.00
ATOM    125  HB3 ARG     8       4.650  -2.198 -27.278  1.00  0.00
ATOM    126  CG  ARG     8       5.665  -3.899 -26.445  1.00  0.00
ATOM    127  HG2 ARG     8       6.381  -3.838 -27.264  1.00  0.00
ATOM    128  HG3 ARG     8       6.193  -4.120 -25.517  1.00  0.00
ATOM    129  CD  ARG     8       4.661  -4.999 -26.730  1.00  0.00
ATOM    130  HD2 ARG     8       4.909  -5.469 -27.682  1.00  0.00
ATOM    131  HD3 ARG     8       4.711  -5.743 -25.935  1.00  0.00
ATOM    132  NE  ARG     8       3.296  -4.484 -26.804  1.00  0.00
ATOM    133  HE  ARG     8       3.027  -4.011 -27.655  1.00  0.00
ATOM    134  CZ  ARG     8       2.399  -4.595 -25.828  1.00  0.00
ATOM    135  NH1 ARG     8       2.714  -5.211 -24.695  1.00  0.00
ATOM    136 HH11 ARG     8       3.640  -5.597 -24.574  1.00  0.00
ATOM    137 HH12 ARG     8       2.027  -5.291 -23.959  1.00  0.00
ATOM    138  NH2 ARG     8       1.182  -4.093 -25.985  1.00  0.00
ATOM    139 HH21 ARG     8       0.939  -3.626 -26.848  1.00  0.00
ATOM    140 HH22 ARG     8       0.503  -4.179 -25.242  1.00  0.00
ATOM    141  C   ARG     8       7.347  -1.783 -26.048  1.00  0.00
ATOM    142  O   ARG     8       8.077  -2.312 -25.212  1.00  0.00
ATOM    143  N   GLU     9       7.758  -1.460 -27.270  1.00  0.00
ATOM    144  H   GLU     9       7.108  -1.034 -27.914  1.00  0.00
ATOM    145  CA  GLU     9       9.100  -1.786 -27.753  1.00  0.00
ATOM    146  HA  GLU     9       9.251  -2.865 -27.719  1.00  0.00
ATOM    147  CB  GLU     9       9.285  -1.309 -29.203  1.00  0.00
ATOM    148  HB2 GLU     9       9.294  -0.219 -29.178  1.00  0.00
ATOM    149  HB3 GLU     9      10.258  -1.672 -29.533  1.00  0.00
ATOM    150  CG  GLU     9       8.207  -1.786 -30.176  1.00  0.00
ATOM    151  HG2 GLU     9       8.602  -1.708 -31.189  1.00  0.00
ATOM    152  HG3 GLU     9       8.004  -2.832 -29.946  1.00  0.00
ATOM    153  CD  GLU     9       6.915  -0.984 -30.072  1.00  0.00
ATOM    154  OE1 GLU     9       6.970   0.256 -30.223  1.00  0.00
ATOM    155  OE2 GLU     9       5.845  -1.592 -29.851  1.00  0.00
ATOM    156  C   GLU     9      10.213  -1.225 -26.860  1.00  0.00
ATOM    157  O   GLU     9      11.340  -1.726 -26.880  1.00  0.00
ATOM    158  N   SER    10       9.903  -0.189 -26.084  1.00  0.00
ATOM    159  H   SER    10       8.990   0.238 -26.143  1.00  0.00
ATOM    160  CA  SER    10      10.891   0.410 -25.188  1.00  0.00
ATOM    161  HA  SER    10      11.884   0.319 -25.629  1.00  0.00
ATOM    162  CB  SER    10      10.594   1.893 -24.953  1.00  0.00
ATOM    163  HB2 SER    10      11.283   2.266 -24.195  1.00  0.00
ATOM    164  HB3 SER    10      10.758   2.429 -25.887  1.00  0.00
ATOM    165  OG  SER    10       9.261   2.097 -24.520  1.00  0.00
ATOM    166  HG  SER    10       9.109   3.035 -24.382  1.00  0.00
ATOM    167  C   SER    10      10.958  -0.345 -23.863  1.00  0.00
ATOM    168  O   SER    10      11.789  -0.041 -23.003  1.00  0.00
ATOM    169  N   LEU    11      10.070  -1.327 -23.718  1.00  0.00
ATOM    170  H   LEU    11       9.382  -1.469 -24.443  1.00  0.00
ATOM    171  CA  LEU    11      10.044  -2.210 -22.556  1.00  0.00
ATOM    172  HA  LEU    11      10.700  -1.817 -21.780  1.00  0.00
ATOM    173  CB  LEU    11       8.624  -2.316 -21.989  1.00  0.00
ATOM    174  HB2 LEU    11       8.042  -2.590 -22.869  1.00  0.00
ATOM    175  HB3 LEU    11       8.631  -3.149 -21.285  1.00  0.00
ATOM    176  CG  LEU    11       7.999  -1.093 -21.325  1.00  0.00
ATOM    177  HG  LEU    11       8.061  -0.246 -22.007  1.00  0.00
ATOM    178  CD1 LEU    11       6.539  -1.365 -20.985  1.00  0.00
ATOM    179 HD11 LEU    11       6.475  -2.212 -20.302  1.00  0.00
ATOM    180 HD12 LEU    11       6.105  -0.484 -20.512  1.00  0.00
ATOM    181 HD13 LEU    11       5.989  -1.594 -21.899  1.00  0.00
ATOM    182  CD2 LEU    11       8.782  -0.707 -20.080  1.00  0.00
ATOM    183 HD21 LEU    11       9.810  -0.474 -20.355  1.00  0.00
ATOM    184 HD22 LEU    11       8.323   0.167 -19.618  1.00  0.00
ATOM    185 HD23 LEU    11       8.774  -1.537 -19.374  1.00  0.00
ATOM    186  C   LEU    11      10.511  -3.609 -22.936  1.00  0.00
ATOM    187  O   LEU    11       9.975  -4.217 -23.868  1.00  0.00
ATOM    188  N   ARG    12      11.499  -4.127 -22.213  1.00  0.00
ATOM    189  H   ARG    12      12.049  -3.552 -21.591  1.00  0.00
ATOM    190  CA  ARG    12      11.882  -5.522 -22.384  1.00  0.00
ATOM    191  HA  ARG    12      11.114  -6.045 -22.954  1.00  0.00
ATOM    192  CB  ARG    12      13.209  -5.634 -23.133  1.00  0.00
ATOM    193  HB2 ARG    12      13.301  -6.672 -23.452  1.00  0.00
ATOM    194  HB3 ARG    12      13.128  -4.991 -24.009  1.00  0.00
ATOM    195  CG  ARG    12      14.423  -5.245 -22.335  1.00  0.00
ATOM    196  HG2 ARG    12      15.014  -4.530 -22.907  1.00  0.00
ATOM    197  HG3 ARG    12      14.106  -4.788 -21.398  1.00  0.00
ATOM    198  CD  ARG    12      15.261  -6.469 -22.040  1.00  0.00
ATOM    199  HD2 ARG    12      14.790  -7.041 -21.240  1.00  0.00
ATOM    200  HD3 ARG    12      15.325  -7.084 -22.937  1.00  0.00
ATOM    201  NE  ARG    12      16.610  -6.109 -21.625  1.00  0.00
ATOM    202  HE  ARG    12      16.765  -5.154 -21.335  1.00  0.00
ATOM    203  CZ  ARG    12      17.635  -6.953 -21.602  1.00  0.00
ATOM    204  NH1 ARG    12      17.469  -8.216 -21.974  1.00  0.00
ATOM    205 HH11 ARG    12      16.559  -8.535 -22.276  1.00  0.00
ATOM    206 HH12 ARG    12      18.253  -8.853 -21.955  1.00  0.00
ATOM    207  NH2 ARG    12      18.829  -6.532 -21.209  1.00  0.00
ATOM    208 HH21 ARG    12      18.955  -5.570 -20.928  1.00  0.00
ATOM    209 HH22 ARG    12      19.608  -7.175 -21.192  1.00  0.00
ATOM    210  C   ARG    12      11.932  -6.260 -21.043  1.00  0.00
ATOM    211  O   ARG    12      12.717  -5.911 -20.152  1.00  0.00
ATOM    212  N   LEU    13      11.066  -7.262 -20.901  1.00  0.00
ATOM    213  H   LEU    13      10.398  -7.456 -21.633  1.00  0.00
ATOM    214  CA  LEU    13      11.032  -8.085 -19.696  1.00  0.00
ATOM    215  HA  LEU    13      11.098  -7.444 -18.816  1.00  0.00
ATOM    216  CB  LEU    13       9.734  -8.893 -19.617  1.00  0.00
ATOM    217  HB2 LEU    13       9.877  -9.663 -20.375  1.00  0.00
ATOM    218  HB3 LEU    13       9.729  -9.354 -18.629  1.00  0.00
ATOM    219  CG  LEU    13       8.401  -8.185 -19.855  1.00  0.00
ATOM    220  HG  LEU    13       8.263  -8.025 -20.924  1.00  0.00
ATOM    221  CD1 LEU    13       7.267  -9.034 -19.322  1.00  0.00
ATOM    222 HD11 LEU    13       7.404  -9.195 -18.252  1.00  0.00
ATOM    223 HD12 LEU    13       6.319  -8.525 -19.494  1.00  0.00
ATOM    224 HD13 LEU    13       7.261  -9.996 -19.835  1.00  0.00
ATOM    225  CD2 LEU    13       8.378  -6.825 -19.198  1.00  0.00
ATOM    226 HD21 LEU    13       9.177  -6.208 -19.611  1.00  0.00
ATOM    227 HD22 LEU    13       7.417  -6.347 -19.386  1.00  0.00
ATOM    228 HD23 LEU    13       8.524  -6.937 -18.124  1.00  0.00
ATOM    229  C   LEU    13      12.222  -9.038 -19.677  1.00  0.00
ATOM    230  O   LEU    13      12.606  -9.580 -20.713  1.00  0.00
ATOM    231  N   GLU    14      12.804  -9.244 -18.503  1.00  0.00
ATOM    232  H   GLU    14      12.480  -8.766 -17.674  1.00  0.00
ATOM    233  CA  GLU    14      13.936 -10.151 -18.376  1.00  0.00
ATOM    234  HA  GLU    14      14.162 -10.599 -19.344  1.00  0.00
ATOM    235  CB  GLU    14      15.172  -9.395 -17.888  1.00  0.00
ATOM    236  HB2 GLU    14      15.025  -9.210 -16.824  1.00  0.00
ATOM    237  HB3 GLU    14      16.021 -10.064 -18.026  1.00  0.00
ATOM    238  CG  GLU    14      15.443  -8.085 -18.594  1.00  0.00
ATOM    239  HG2 GLU    14      15.444  -8.262 -19.669  1.00  0.00
ATOM    240  HG3 GLU    14      14.644  -7.389 -18.341  1.00  0.00
ATOM    241  CD  GLU    14      16.772  -7.498 -18.179  1.00  0.00
ATOM    242  OE1 GLU    14      17.471  -8.143 -17.365  1.00  0.00
ATOM    243  OE2 GLU    14      17.123  -6.401 -18.663  1.00  0.00
ATOM    244  C   GLU    14      13.651 -11.282 -17.400  1.00  0.00
ATOM    245  O   GLU    14      13.673 -12.461 -17.761  1.00  0.00
ATOM    246  N   VAL    15      13.370 -10.905 -16.157  1.00  0.00
ATOM    247  H   VAL    15      13.125  -9.942 -15.974  1.00  0.00
ATOM    248  CA  VAL    15      13.435 -11.828 -15.029  1.00  0.00
ATOM    249  HA  VAL    15      13.561 -12.866 -15.335  1.00  0.00
ATOM    250  CB  VAL    15      14.609 -11.439 -14.109  1.00  0.00
ATOM    251  HB  VAL    15      14.479 -10.403 -13.795  1.00  0.00
ATOM    252  CG1 VAL    15      14.660 -12.330 -12.894  1.00  0.00
ATOM    253 HG11 VAL    15      14.790 -13.365 -13.207  1.00  0.00
ATOM    254 HG12 VAL    15      15.497 -12.034 -12.261  1.00  0.00
ATOM    255 HG13 VAL    15      13.730 -12.234 -12.333  1.00  0.00
ATOM    256  CG2 VAL    15      15.924 -11.487 -14.872  1.00  0.00
ATOM    257 HG21 VAL    15      15.885 -10.789 -15.709  1.00  0.00
ATOM    258 HG22 VAL    15      16.741 -11.209 -14.206  1.00  0.00
ATOM    259 HG23 VAL    15      16.090 -12.496 -15.248  1.00  0.00
ATOM    260  C   VAL    15      12.139 -11.835 -14.219  1.00  0.00
ATOM    261  O   VAL    15      11.726 -10.798 -13.692  1.00  0.00
ATOM    262  N   LYS    16      11.509 -13.006 -14.111  1.00  0.00
ATOM    263  H   LYS    16      11.907 -13.828 -14.542  1.00  0.00
ATOM    264  CA  LYS    16      10.211 -13.130 -13.444  1.00  0.00
ATOM    265  HA  LYS    16       9.571 -12.293 -13.725  1.00  0.00
ATOM    266  CB  LYS    16       9.520 -14.431 -13.847  1.00  0.00
ATOM    267  HB2 LYS    16       9.437 -14.435 -14.934  1.00  0.00
ATOM    268  HB3 LYS    16      10.159 -15.254 -13.529  1.00  0.00
ATOM    269  CG  LYS    16       8.138 -14.595 -13.233  1.00  0.00
ATOM    270  HG2 LYS    16       8.124 -15.528 -12.669  1.00  0.00
ATOM    271  HG3 LYS    16       7.963 -13.759 -12.556  1.00  0.00
ATOM    272  CD  LYS    16       7.047 -14.627 -14.292  1.00  0.00
ATOM    273  HD2 LYS    16       6.099 -14.368 -13.820  1.00  0.00
ATOM    274  HD3 LYS    16       7.285 -13.889 -15.057  1.00  0.00
ATOM    275  CE  LYS    16       6.936 -16.003 -14.932  1.00  0.00
ATOM    276  HE2 LYS    16       7.892 -16.237 -15.400  1.00  0.00
ATOM    277  HE3 LYS    16       6.730 -16.728 -14.145  1.00  0.00
ATOM    278  NZ  LYS    16       5.851 -16.062 -15.959  1.00  0.00
ATOM    279  HZ1 LYS    16       6.041 -15.390 -16.689  1.00  0.00
ATOM    280  HZ2 LYS    16       5.813 -16.990 -16.356  1.00  0.00
ATOM    281  HZ3 LYS    16       4.965 -15.845 -15.525  1.00  0.00
ATOM    282  C   LYS    16      10.323 -13.055 -11.921  1.00  0.00
ATOM    283  O   LYS    16      11.245 -13.620 -11.333  1.00  0.00
ATOM    284  N   LEU    17       9.374 -12.362 -11.293  1.00  0.00
ATOM    285  H   LEU    17       8.650 -11.906 -11.830  1.00  0.00
ATOM    286  CA  LEU    17       9.390 -12.165  -9.843  1.00  0.00
ATOM    287  HA  LEU    17      10.222 -12.715  -9.403  1.00  0.00
ATOM    288  CB  LEU    17       9.556 -10.681  -9.514  1.00  0.00
ATOM    289  HB2 LEU    17       8.743 -10.201 -10.060  1.00  0.00
ATOM    290  HB3 LEU    17       9.416 -10.525  -8.445  1.00  0.00
ATOM    291  CG  LEU    17      10.887 -10.072  -9.947  1.00  0.00
ATOM    292  HG  LEU    17      10.952 -10.108 -11.035  1.00  0.00
ATOM    293  CD1 LEU    17      11.002  -8.631  -9.480  1.00  0.00
ATOM    294 HD11 LEU    17      10.938  -8.595  -8.392  1.00  0.00
ATOM    295 HD12 LEU    17      11.959  -8.220  -9.801  1.00  0.00
ATOM    296 HD13 LEU    17      10.192  -8.043  -9.911  1.00  0.00
ATOM    297  CD2 LEU    17      12.057 -10.909  -9.435  1.00  0.00
ATOM    298 HD21 LEU    17      11.986 -11.919  -9.838  1.00  0.00
ATOM    299 HD22 LEU    17      12.996 -10.457  -9.756  1.00  0.00
ATOM    300 HD23 LEU    17      12.027 -10.949  -8.346  1.00  0.00
ATOM    301  C   LEU    17       8.158 -12.721  -9.127  1.00  0.00
ATOM    302  O   LEU    17       8.216 -13.037  -7.936  1.00  0.00
ATOM    303  N   GLY    18       7.042 -12.827  -9.841  1.00  0.00
ATOM    304  H   GLY    18       7.006 -12.515 -10.802  1.00  0.00
ATOM    305  CA  GLY    18       5.841 -13.396  -9.256  1.00  0.00
ATOM    306  HA2 GLY    18       6.082 -14.409  -8.935  1.00  0.00
ATOM    307  HA3 GLY    18       5.582 -12.791  -8.387  1.00  0.00
ATOM    308  C   GLY    18       4.652 -13.446 -10.194  1.00  0.00
ATOM    309  O   GLY    18       4.636 -12.781 -11.234  1.00  0.00
ATOM    310  N   GLN    19       3.649 -14.241  -9.828  1.00  0.00
ATOM    311  H   GLN    19       3.747 -14.852  -9.030  1.00  0.00
ATOM    312  CA  GLN    19       2.402 -14.281 -10.580  1.00  0.00
ATOM    313  HA  GLN    19       2.338 -13.403 -11.223  1.00  0.00
ATOM    314  CB  GLN    19       2.322 -15.531 -11.452  1.00  0.00
ATOM    315  HB2 GLN    19       1.759 -16.273 -10.885  1.00  0.00
ATOM    316  HB3 GLN    19       1.761 -15.255 -12.345  1.00  0.00
ATOM    317  CG  GLN    19       3.656 -16.111 -11.855  1.00  0.00
ATOM    318  HG2 GLN    19       4.276 -15.313 -12.262  1.00  0.00
ATOM    319  HG3 GLN    19       4.148 -16.543 -10.982  1.00  0.00
ATOM    320  CD  GLN    19       3.503 -17.187 -12.904  1.00  0.00
ATOM    321  OE1 GLN    19       4.337 -17.321 -13.802  1.00  0.00
ATOM    322  NE2 GLN    19       2.425 -17.958 -12.806  1.00  0.00
ATOM    323 HE21 GLN    19       2.271 -18.694 -13.480  1.00  0.00
ATOM    324 HE22 GLN    19       1.764 -17.804 -12.057  1.00  0.00
ATOM    325  C   GLN    19       1.202 -14.250  -9.641  1.00  0.00
ATOM    326  O   GLN    19       1.338 -14.456  -8.434  1.00  0.00
ATOM    327  N   GLY    20       0.028 -13.989 -10.204  1.00  0.00
ATOM    328  H   GLY    20      -0.022 -13.768 -11.188  1.00  0.00
ATOM    329  CA  GLY    20      -1.204 -14.011  -9.442  1.00  0.00
ATOM    330  HA2 GLY    20      -1.089 -14.679  -8.589  1.00  0.00
ATOM    331  HA3 GLY    20      -1.428 -13.005  -9.088  1.00  0.00
ATOM    332  C   GLY    20      -2.354 -14.499 -10.298  1.00  0.00
ATOM    333  O   GLY    20      -2.167 -15.322 -11.198  1.00  0.00
ATOM    334  N   CYS    21      -3.548 -13.991 -10.020  1.00  0.00
ATOM    335  H   CYS    21      -3.664 -13.382  -9.223  1.00  0.00
ATOM    336  CA  CYS    21      -4.727 -14.337 -10.802  1.00  0.00
ATOM    337  HA  CYS    21      -4.482 -15.126 -11.513  1.00  0.00
ATOM    338  CB  CYS    21      -5.847 -14.836  -9.884  1.00  0.00
ATOM    339  HB2 CYS    21      -6.803 -14.797 -10.406  1.00  0.00
ATOM    340  HB3 CYS    21      -5.645 -15.861  -9.572  1.00  0.00
ATOM    341  SG  CYS    21      -6.068 -13.878  -8.356  1.00  0.00
ATOM    342  HG  CYS    21      -7.076 -14.604  -7.882  1.00  0.00
ATOM    343  C   CYS    21      -5.198 -13.140 -11.627  1.00  0.00
ATOM    344  O   CYS    21      -6.390 -12.831 -11.668  1.00  0.00
ATOM    345  N   PHE    22      -4.249 -12.477 -12.283  1.00  0.00
ATOM    346  H   PHE    22      -3.292 -12.790 -12.210  1.00  0.00
ATOM    347  CA  PHE    22      -4.528 -11.285 -13.076  1.00  0.00
ATOM    348  HA  PHE    22      -5.367 -11.477 -13.744  1.00  0.00
ATOM    349  CB  PHE    22      -4.883 -10.103 -12.172  1.00  0.00
ATOM    350  HB2 PHE    22      -4.559  -9.168 -12.630  1.00  0.00
ATOM    351  HB3 PHE    22      -5.960 -10.070 -12.004  1.00  0.00
ATOM    352  CG  PHE    22      -4.237 -10.163 -10.815  1.00  0.00
ATOM    353  CD1 PHE    22      -2.854 -10.168 -10.682  1.00  0.00
ATOM    354  HD1 PHE    22      -2.233 -10.123 -11.577  1.00  0.00
ATOM    355  CE1 PHE    22      -2.262 -10.227  -9.430  1.00  0.00
ATOM    356  HE1 PHE    22      -1.176 -10.235  -9.338  1.00  0.00
ATOM    357  CZ  PHE    22      -3.053 -10.278  -8.295  1.00  0.00
ATOM    358  HZ  PHE    22      -2.592 -10.323  -7.308  1.00  0.00
ATOM    359  CE2 PHE    22      -4.432 -10.272  -8.416  1.00  0.00
ATOM    360  HE2 PHE    22      -5.058 -10.313  -7.524  1.00  0.00
ATOM    361  CD2 PHE    22      -5.017 -10.215  -9.669  1.00  0.00
ATOM    362  HD2 PHE    22      -6.103 -10.210  -9.764  1.00  0.00
ATOM    363  C   PHE    22      -3.329 -10.924 -13.944  1.00  0.00
ATOM    364  O   PHE    22      -3.445 -10.124 -14.872  1.00  0.00
ATOM    365  N   GLY    23      -2.178 -11.510 -13.634  1.00  0.00
ATOM    366  H   GLY    23      -2.135 -12.175 -12.876  1.00  0.00
ATOM    367  CA  GLY    23      -0.959 -11.219 -14.364  1.00  0.00
ATOM    368  HA2 GLY    23      -0.940 -11.832 -15.265  1.00  0.00
ATOM    369  HA3 GLY    23      -0.964 -10.165 -14.642  1.00  0.00
ATOM    370  C   GLY    23       0.282 -11.507 -13.545  1.00  0.00
ATOM    371  O   GLY    23       0.236 -12.259 -12.569  1.00  0.00
ATOM    372  N   GLU    24       1.394 -10.897 -13.939  1.00  0.00
ATOM    373  H   GLU    24       1.358 -10.201 -14.670  1.00  0.00
ATOM    374  CA  GLU    24       2.688 -11.216 -13.352  1.00  0.00
ATOM    375  HA  GLU    24       2.553 -11.774 -12.426  1.00  0.00
ATOM    376  CB  GLU    24       3.500 -12.072 -14.325  1.00  0.00
ATOM    377  HB2 GLU    24       3.731 -11.443 -15.185  1.00  0.00
ATOM    378  HB3 GLU    24       4.425 -12.342 -13.815  1.00  0.00
ATOM    379  CG  GLU    24       2.793 -13.335 -14.796  1.00  0.00
ATOM    380  HG2 GLU    24       2.775 -14.038 -13.963  1.00  0.00
ATOM    381  HG3 GLU    24       1.772 -13.065 -15.065  1.00  0.00
ATOM    382  CD  GLU    24       3.479 -13.983 -15.993  1.00  0.00
ATOM    383  OE1 GLU    24       4.529 -13.466 -16.434  1.00  0.00
ATOM    384  OE2 GLU    24       2.969 -15.010 -16.493  1.00  0.00
ATOM    385  C   GLU    24       3.482  -9.958 -13.022  1.00  0.00
ATOM    386  O   GLU    24       3.086  -8.848 -13.377  1.00  0.00
ATOM    387  N   VAL    25       4.618 -10.149 -12.360  1.00  0.00
ATOM    388  H   VAL    25       4.861 -11.076 -12.039  1.00  0.00
ATOM    389  CA  VAL    25       5.535  -9.058 -12.071  1.00  0.00
ATOM    390  HA  VAL    25       5.290  -8.164 -12.643  1.00  0.00
ATOM    391  CB  VAL    25       5.526  -8.706 -10.586  1.00  0.00
ATOM    392  HB  VAL    25       5.738  -9.602 -10.003  1.00  0.00
ATOM    393  CG1 VAL    25       6.578  -7.654 -10.298  1.00  0.00
ATOM    394 HG11 VAL    25       6.367  -6.758 -10.881  1.00  0.00
ATOM    395 HG12 VAL    25       6.565  -7.408  -9.236  1.00  0.00
ATOM    396 HG13 VAL    25       7.561  -8.040 -10.569  1.00  0.00
ATOM    397  CG2 VAL    25       4.143  -8.228 -10.168  1.00  0.00
ATOM    398 HG21 VAL    25       3.414  -9.018 -10.351  1.00  0.00
ATOM    399 HG22 VAL    25       4.150  -7.980  -9.106  1.00  0.00
ATOM    400 HG23 VAL    25       3.873  -7.344 -10.746  1.00  0.00
ATOM    401  C   VAL    25       6.947  -9.448 -12.462  1.00  0.00
ATOM    402  O   VAL    25       7.474 -10.453 -11.991  1.00  0.00
ATOM    403  N   TRP    26       7.557  -8.647 -13.326  1.00  0.00
ATOM    404  H   TRP    26       7.098  -7.803 -13.637  1.00  0.00
ATOM    405  CA  TRP    26       8.888  -8.936 -13.837  1.00  0.00
ATOM    406  HA  TRP    26       9.252  -9.879 -13.428  1.00  0.00
ATOM    407  CB  TRP    26       8.840  -9.050 -15.363  1.00  0.00
ATOM    408  HB2 TRP    26       8.247  -8.238 -15.783  1.00  0.00
ATOM    409  HB3 TRP    26       9.852  -9.006 -15.766  1.00  0.00
ATOM    410  CG  TRP    26       8.236 -10.322 -15.864  1.00  0.00
ATOM    411  CD1 TRP    26       6.927 -10.701 -15.786  1.00  0.00
ATOM    412  HD1 TRP    26       6.238 -10.006 -15.305  1.00  0.00
ATOM    413  NE1 TRP    26       6.761 -11.939 -16.362  1.00  0.00
ATOM    414  HE1 TRP    26       5.888 -12.442 -16.431  1.00  0.00
ATOM    415  CE2 TRP    26       7.972 -12.380 -16.827  1.00  0.00
ATOM    416  CZ2 TRP    26       8.311 -13.566 -17.480  1.00  0.00
ATOM    417  HZ2 TRP    26       7.524 -14.294 -17.678  1.00  0.00
ATOM    418  CH2 TRP    26       9.622 -13.740 -17.833  1.00  0.00
ATOM    419  HH2 TRP    26       9.923 -14.654 -18.345  1.00  0.00
ATOM    420  CZ3 TRP    26      10.593 -12.767 -17.552  1.00  0.00
ATOM    421  HZ3 TRP    26      11.635 -12.915 -17.838  1.00  0.00
ATOM    422  CE3 TRP    26      10.258 -11.590 -16.904  1.00  0.00
ATOM    423  HE3 TRP    26      11.048 -10.864 -16.710  1.00  0.00
ATOM    424  CD2 TRP    26       8.925 -11.384 -16.529  1.00  0.00
ATOM    425  C   TRP    26       9.859  -7.831 -13.481  1.00  0.00
ATOM    426  O   TRP    26       9.464  -6.669 -13.348  1.00  0.00
ATOM    427  N   MET    27      11.125  -8.195 -13.313  1.00  0.00
ATOM    428  H   MET    27      11.366  -9.155 -13.112  1.00  0.00
ATOM    429  CA  MET    27      12.198  -7.227 -13.432  1.00  0.00
ATOM    430  HA  MET    27      11.955  -6.329 -12.864  1.00  0.00
ATOM    431  CB  MET    27      13.490  -7.813 -12.886  1.00  0.00
ATOM    432  HB2 MET    27      13.230  -8.360 -11.980  1.00  0.00
ATOM    433  HB3 MET    27      13.862  -8.510 -13.637  1.00  0.00
ATOM    434  CG  MET    27      14.564  -6.793 -12.569  1.00  0.00
ATOM    435  HG2 MET    27      14.078  -5.830 -12.412  1.00  0.00
ATOM    436  HG3 MET    27      15.061  -7.103 -11.650  1.00  0.00
ATOM    437  SD  MET    27      15.792  -6.631 -13.883  1.00  0.00
ATOM    438  CE  MET    27      16.643  -8.208 -13.754  1.00  0.00
ATOM    439  HE1 MET    27      15.933  -9.019 -13.919  1.00  0.00
ATOM    440  HE2 MET    27      17.432  -8.258 -14.504  1.00  0.00
ATOM    441  HE3 MET    27      17.079  -8.305 -12.760  1.00  0.00
ATOM    442  C   MET    27      12.318  -6.957 -14.933  1.00  0.00
ATOM    443  O   MET    27      11.749  -7.706 -15.739  1.00  0.00
ATOM    444  N   GLY    28      13.010  -5.886 -15.315  1.00  0.00
ATOM    445  H   GLY    28      13.422  -5.266 -14.632  1.00  0.00
ATOM    446  CA  GLY    28      13.191  -5.578 -16.723  1.00  0.00
ATOM    447  HA2 GLY    28      13.720  -6.403 -17.200  1.00  0.00
ATOM    448  HA3 GLY    28      12.212  -5.458 -17.187  1.00  0.00
ATOM    449  C   GLY    28      13.988  -4.305 -16.917  1.00  0.00
ATOM    450  O   GLY    28      14.504  -3.741 -15.948  1.00  0.00
ATOM    451  N   THR    29      14.094  -3.842 -18.162  1.00  0.00
ATOM    452  H   THR    29      13.754  -4.381 -18.946  1.00  0.00
ATOM    453  CA  THR    29      14.797  -2.591 -18.434  1.00  0.00
ATOM    454  HA  THR    29      14.929  -2.052 -17.496  1.00  0.00
ATOM    455  CB  THR    29      16.177  -2.835 -19.059  1.00  0.00
ATOM    456  HB  THR    29      16.050  -3.214 -20.073  1.00  0.00
ATOM    457  CG2 THR    29      16.967  -1.541 -19.098  1.00  0.00
ATOM    458 HG21 THR    29      17.096  -1.162 -18.084  1.00  0.00
ATOM    459 HG22 THR    29      17.945  -1.724 -19.544  1.00  0.00
ATOM    460 HG23 THR    29      16.430  -0.804 -19.696  1.00  0.00
ATOM    461  OG1 THR    29      16.896  -3.793 -18.271  1.00  0.00
ATOM    462  HG1 THR    29      17.759  -3.946 -18.662  1.00  0.00
ATOM    463  C   THR    29      13.974  -1.649 -19.311  1.00  0.00
ATOM    464  O   THR    29      13.089  -2.084 -20.058  1.00  0.00
ATOM    465  N   TRP    30      14.258  -0.354 -19.198  1.00  0.00
ATOM    466  H   TRP    30      15.005  -0.058 -18.585  1.00  0.00
ATOM    467  CA  TRP    30      13.512   0.671 -19.925  1.00  0.00
ATOM    468  HA  TRP    30      12.776   0.205 -20.580  1.00  0.00
ATOM    469  CB  TRP    30      12.781   1.581 -18.937  1.00  0.00
ATOM    470  HB2 TRP    30      12.251   0.979 -18.199  1.00  0.00
ATOM    471  HB3 TRP    30      13.503   2.222 -18.432  1.00  0.00
ATOM    472  CG  TRP    30      11.761   2.491 -19.560  1.00  0.00
ATOM    473  CD1 TRP    30      11.134   2.327 -20.765  1.00  0.00
ATOM    474  HD1 TRP    30      11.403   1.445 -21.346  1.00  0.00
ATOM    475  NE1 TRP    30      10.259   3.366 -20.986  1.00  0.00
ATOM    476  HE1 TRP    30       9.673   3.478 -21.801  1.00  0.00
ATOM    477  CE2 TRP    30      10.312   4.225 -19.918  1.00  0.00
ATOM    478  CZ2 TRP    30       9.616   5.411 -19.683  1.00  0.00
ATOM    479  HZ2 TRP    30       8.907   5.756 -20.436  1.00  0.00
ATOM    480  CH2 TRP    30       9.871   6.071 -18.511  1.00  0.00
ATOM    481  HH2 TRP    30       9.345   7.000 -18.293  1.00  0.00
ATOM    482  CZ3 TRP    30      10.796   5.579 -17.580  1.00  0.00
ATOM    483  HZ3 TRP    30      10.993   6.113 -16.651  1.00  0.00
ATOM    484  CE3 TRP    30      11.487   4.402 -17.813  1.00  0.00
ATOM    485  HE3 TRP    30      12.192   4.059 -17.056  1.00  0.00
ATOM    486  CD2 TRP    30      11.248   3.705 -19.003  1.00  0.00
ATOM    487  C   TRP    30      14.453   1.510 -20.780  1.00  0.00
ATOM    488  O   TRP    30      15.356   2.166 -20.252  1.00  0.00
ATOM    489  N   ASN    31      14.231   1.495 -22.093  1.00  0.00
ATOM    490  H   ASN    31      13.480   0.935 -22.471  1.00  0.00
ATOM    491  CA  ASN    31      15.090   2.224 -23.025  1.00  0.00
ATOM    492  HA  ASN    31      14.844   1.936 -24.047  1.00  0.00
ATOM    493  CB  ASN    31      14.897   3.742 -22.883  1.00  0.00
ATOM    494  HB2 ASN    31      15.454   4.093 -22.013  1.00  0.00
ATOM    495  HB3 ASN    31      15.290   4.218 -23.781  1.00  0.00
ATOM    496  CG  ASN    31      13.433   4.141 -22.719  1.00  0.00
ATOM    497  OD1 ASN    31      13.053   4.743 -21.710  1.00  0.00
ATOM    498  ND2 ASN    31      12.610   3.821 -23.713  1.00  0.00
ATOM    499 HD21 ASN    31      11.632   4.063 -23.653  1.00  0.00
ATOM    500 HD22 ASN    31      12.968   3.337 -24.525  1.00  0.00
ATOM    501  C   ASN    31      16.560   1.857 -22.816  1.00  0.00
ATOM    502  O   ASN    31      17.433   2.731 -22.809  1.00  0.00
ATOM    503  N   GLY    32      16.815   0.561 -22.625  1.00  0.00
ATOM    504  H   GLY    32      16.040  -0.086 -22.588  1.00  0.00
ATOM    505  CA  GLY    32      18.161   0.034 -22.466  1.00  0.00
ATOM    506  HA2 GLY    32      18.046  -1.004 -22.154  1.00  0.00
ATOM    507  HA3 GLY    32      18.618   0.067 -23.455  1.00  0.00
ATOM    508  C   GLY    32      19.070   0.751 -21.477  1.00  0.00
ATOM    509  O   GLY    32      20.289   0.588 -21.516  1.00  0.00
ATOM    510  N   THR    33      18.481   1.546 -20.589  1.00  0.00
ATOM    511  H   THR    33      17.476   1.644 -20.592  1.00  0.00
ATOM    512  CA  THR    33      19.246   2.282 -19.586  1.00  0.00
ATOM    513  HA  THR    33      20.298   1.999 -19.626  1.00  0.00
ATOM    514  CB  THR    33      19.136   3.803 -19.803  1.00  0.00
ATOM    515  HB  THR    33      19.312   4.305 -18.851  1.00  0.00
ATOM    516  CG2 THR    33      20.156   4.287 -20.829  1.00  0.00
ATOM    517 HG21 THR    33      19.980   3.786 -21.781  1.00  0.00
ATOM    518 HG22 THR    33      20.056   5.364 -20.962  1.00  0.00
ATOM    519 HG23 THR    33      21.162   4.056 -20.479  1.00  0.00
ATOM    520  OG1 THR    33      17.811   4.132 -20.245  1.00  0.00
ATOM    521  HG1 THR    33      17.744   5.081 -20.379  1.00  0.00
ATOM    522  C   THR    33      18.755   2.007 -18.173  1.00  0.00
ATOM    523  O   THR    33      19.547   1.836 -17.246  1.00  0.00
ATOM    524  N   THR    34      17.436   1.976 -18.019  1.00  0.00
ATOM    525  H   THR    34      16.832   1.911 -18.826  1.00  0.00
ATOM    526  CA  THR    34      16.821   2.126 -16.705  1.00  0.00
ATOM    527  HA  THR    34      17.576   2.357 -15.954  1.00  0.00
ATOM    528  CB  THR    34      15.773   3.268 -16.721  1.00  0.00
ATOM    529  HB  THR    34      14.906   2.938 -17.293  1.00  0.00
ATOM    530  CG2 THR    34      15.340   3.634 -15.308  1.00  0.00
ATOM    531 HG21 THR    34      16.206   3.964 -14.735  1.00  0.00
ATOM    532 HG22 THR    34      14.604   4.438 -15.349  1.00  0.00
ATOM    533 HG23 THR    34      14.897   2.762 -14.826  1.00  0.00
ATOM    534  OG1 THR    34      16.327   4.425 -17.359  1.00  0.00
ATOM    535  HG1 THR    34      15.674   5.130 -17.367  1.00  0.00
ATOM    536  C   THR    34      16.180   0.844 -16.171  1.00  0.00
ATOM    537  O   THR    34      15.299   0.261 -16.813  1.00  0.00
ATOM    538  N   ARG    35      16.629   0.414 -14.992  1.00  0.00
ATOM    539  H   ARG    35      17.401   0.883 -14.540  1.00  0.00
ATOM    540  CA  ARG    35      16.063  -0.764 -14.346  1.00  0.00
ATOM    541  HA  ARG    35      16.004  -1.579 -15.068  1.00  0.00
ATOM    542  CB  ARG    35      16.922  -1.217 -13.167  1.00  0.00
ATOM    543  HB2 ARG    35      17.913  -0.781 -13.294  1.00  0.00
ATOM    544  HB3 ARG    35      16.467  -0.825 -12.258  1.00  0.00
ATOM    545  CG  ARG    35      17.045  -2.738 -13.062  1.00  0.00
ATOM    546  HG2 ARG    35      16.123  -3.170 -13.453  1.00  0.00
ATOM    547  HG3 ARG    35      17.883  -3.044 -13.688  1.00  0.00
ATOM    548  CD  ARG    35      17.271  -3.230 -11.631  1.00  0.00
ATOM    549  HD2 ARG    35      16.997  -2.423 -10.952  1.00  0.00
ATOM    550  HD3 ARG    35      16.615  -4.084 -11.462  1.00  0.00
ATOM    551  NE  ARG    35      18.653  -3.636 -11.346  1.00  0.00
ATOM    552  HE  ARG    35      19.109  -3.175 -10.572  1.00  0.00
ATOM    553  CZ  ARG    35      19.330  -4.563 -12.023  1.00  0.00
ATOM    554  NH1 ARG    35      18.775  -5.188 -13.056  1.00  0.00
ATOM    555 HH11 ARG    35      17.831  -4.960 -13.333  1.00  0.00
ATOM    556 HH12 ARG    35      19.300  -5.888 -13.560  1.00  0.00
ATOM    557  NH2 ARG    35      20.576  -4.862 -11.671  1.00  0.00
ATOM    558 HH21 ARG    35      21.005  -4.384 -10.891  1.00  0.00
ATOM    559 HH22 ARG    35      21.088  -5.564 -12.185  1.00  0.00
ATOM    560  C   ARG    35      14.642  -0.471 -13.878  1.00  0.00
ATOM    561  O   ARG    35      14.389   0.526 -13.196  1.00  0.00
ATOM    562  N   VAL    36      13.716  -1.341 -14.260  1.00  0.00
ATOM    563  H   VAL    36      13.972  -2.139 -14.824  1.00  0.00
ATOM    564  CA  VAL    36      12.320  -1.170 -13.904  1.00  0.00
ATOM    565  HA  VAL    36      12.188  -0.438 -13.107  1.00  0.00
ATOM    566  CB  VAL    36      11.465  -0.739 -15.119  1.00  0.00
ATOM    567  HB  VAL    36      10.412  -0.868 -14.868  1.00  0.00
ATOM    568  CG1 VAL    36      11.725   0.723 -15.487  1.00  0.00
ATOM    569 HG11 VAL    36      12.777   0.853 -15.739  1.00  0.00
ATOM    570 HG12 VAL    36      11.110   0.997 -16.344  1.00  0.00
ATOM    571 HG13 VAL    36      11.473   1.361 -14.641  1.00  0.00
ATOM    572  CG2 VAL    36      11.728  -1.657 -16.308  1.00  0.00
ATOM    573 HG21 VAL    36      11.471  -2.682 -16.040  1.00  0.00
ATOM    574 HG22 VAL    36      11.119  -1.340 -17.155  1.00  0.00
ATOM    575 HG23 VAL    36      12.782  -1.606 -16.581  1.00  0.00
ATOM    576  C   VAL    36      11.724  -2.453 -13.348  1.00  0.00
ATOM    577  O   VAL    36      12.331  -3.525 -13.419  1.00  0.00
ATOM    578  N   ALA    37      10.526  -2.316 -12.789  1.00  0.00
ATOM    579  H   ALA    37      10.185  -1.388 -12.585  1.00  0.00
ATOM    580  CA  ALA    37       9.679  -3.440 -12.477  1.00  0.00
ATOM    581  HA  ALA    37      10.123  -4.416 -12.673  1.00  0.00
ATOM    582  CB  ALA    37       9.239  -3.391 -11.029  1.00  0.00
ATOM    583  HB1 ALA    37       8.783  -2.423 -10.820  1.00  0.00
ATOM    584  HB2 ALA    37       8.513  -4.182 -10.842  1.00  0.00
ATOM    585  HB3 ALA    37      10.104  -3.532 -10.381  1.00  0.00
ATOM    586  C   ALA    37       8.486  -3.294 -13.395  1.00  0.00
ATOM    587  O   ALA    37       7.967  -2.181 -13.576  1.00  0.00
ATOM    588  N   ILE    38       8.058  -4.398 -13.997  1.00  0.00
ATOM    589  H   ILE    38       8.535  -5.279 -13.874  1.00  0.00
ATOM    590  CA  ILE    38       6.895  -4.359 -14.875  1.00  0.00
ATOM    591  HA  ILE    38       6.449  -3.364 -14.866  1.00  0.00
ATOM    592  CB  ILE    38       7.246  -4.750 -16.324  1.00  0.00
ATOM    593  HB  ILE    38       7.649  -5.763 -16.333  1.00  0.00
ATOM    594  CG2 ILE    38       6.006  -4.691 -17.200  1.00  0.00
ATOM    595 HG21 ILE    38       5.603  -3.678 -17.192  1.00  0.00
ATOM    596 HG22 ILE    38       6.268  -4.970 -18.220  1.00  0.00
ATOM    597 HG23 ILE    38       5.256  -5.383 -16.816  1.00  0.00
ATOM    598  CG1 ILE    38       8.339  -3.843 -16.888  1.00  0.00
ATOM    599 HG12 ILE    38       8.011  -3.515 -17.874  1.00  0.00
ATOM    600 HG13 ILE    38       8.419  -2.981 -16.226  1.00  0.00
ATOM    601  CD1 ILE    38       9.684  -4.515 -17.003  1.00  0.00
ATOM    602 HD11 ILE    38       9.605  -5.377 -17.665  1.00  0.00
ATOM    603 HD12 ILE    38      10.409  -3.810 -17.410  1.00  0.00
ATOM    604 HD13 ILE    38      10.012  -4.843 -16.017  1.00  0.00
ATOM    605  C   ILE    38       5.813  -5.300 -14.377  1.00  0.00
ATOM    606  O   ILE    38       6.094  -6.437 -14.007  1.00  0.00
ATOM    607  N   LYS    39       4.575  -4.826 -14.378  1.00  0.00
ATOM    608  H   LYS    39       4.399  -3.871 -14.654  1.00  0.00
ATOM    609  CA  LYS    39       3.447  -5.642 -13.960  1.00  0.00
ATOM    610  HA  LYS    39       3.805  -6.606 -13.598  1.00  0.00
ATOM    611  CB  LYS    39       2.675  -4.959 -12.841  1.00  0.00
ATOM    612  HB2 LYS    39       3.362  -4.807 -12.008  1.00  0.00
ATOM    613  HB3 LYS    39       2.338  -3.991 -13.213  1.00  0.00
ATOM    614  CG  LYS    39       1.483  -5.761 -12.371  1.00  0.00
ATOM    615  HG2 LYS    39       0.790  -5.888 -13.202  1.00  0.00
ATOM    616  HG3 LYS    39       1.825  -6.739 -12.031  1.00  0.00
ATOM    617  CD  LYS    39       0.782  -5.050 -11.236  1.00  0.00
ATOM    618  HD2 LYS    39       1.521  -4.500 -10.652  1.00  0.00
ATOM    619  HD3 LYS    39       0.055  -4.352 -11.651  1.00  0.00
ATOM    620  CE  LYS    39       0.073  -6.045 -10.342  1.00  0.00
ATOM    621  HE2 LYS    39      -0.643  -6.600 -10.947  1.00  0.00
ATOM    622  HE3 LYS    39       0.815  -6.732  -9.936  1.00  0.00
ATOM    623  NZ  LYS    39      -0.644  -5.367  -9.220  1.00  0.00
ATOM    624  HZ1 LYS    39      -1.333  -4.731  -9.596  1.00  0.00
ATOM    625  HZ2 LYS    39      -1.104  -6.060  -8.647  1.00  0.00
ATOM    626  HZ3 LYS    39       0.019  -4.853  -8.658  1.00  0.00
ATOM    627  C   LYS    39       2.530  -5.888 -15.147  1.00  0.00
ATOM    628  O   LYS    39       2.083  -4.952 -15.802  1.00  0.00
ATOM    629  N   THR    40       2.244  -7.154 -15.414  1.00  0.00
ATOM    630  H   THR    40       2.467  -7.881 -14.750  1.00  0.00
ATOM    631  CA  THR    40       1.625  -7.535 -16.670  1.00  0.00
ATOM    632  HA  THR    40       1.645  -6.696 -17.365  1.00  0.00
ATOM    633  CB  THR    40       2.366  -8.711 -17.302  1.00  0.00
ATOM    634  HB  THR    40       2.021  -8.841 -18.328  1.00  0.00
ATOM    635  CG2 THR    40       3.867  -8.448 -17.301  1.00  0.00
ATOM    636 HG21 THR    40       4.214  -8.319 -16.276  1.00  0.00
ATOM    637 HG22 THR    40       4.385  -9.294 -17.755  1.00  0.00
ATOM    638 HG23 THR    40       4.079  -7.545 -17.873  1.00  0.00
ATOM    639  OG1 THR    40       2.090  -9.903 -16.557  1.00  0.00
ATOM    640  HG1 THR    40       2.556 -10.643 -16.953  1.00  0.00
ATOM    641  C   THR    40       0.171  -7.935 -16.525  1.00  0.00
ATOM    642  O   THR    40      -0.318  -8.210 -15.424  1.00  0.00
ATOM    643  N   LEU    41      -0.521  -7.967 -17.656  1.00  0.00
ATOM    644  H   LEU    41      -0.117  -7.620 -18.515  1.00  0.00
ATOM    645  CA  LEU    41      -1.877  -8.473 -17.690  1.00  0.00
ATOM    646  HA  LEU    41      -2.284  -8.507 -16.680  1.00  0.00
ATOM    647  CB  LEU    41      -2.768  -7.565 -18.547  1.00  0.00
ATOM    648  HB2 LEU    41      -2.376  -6.565 -18.358  1.00  0.00
ATOM    649  HB3 LEU    41      -2.627  -7.817 -19.598  1.00  0.00
ATOM    650  CG  LEU    41      -4.255  -7.599 -18.211  1.00  0.00
ATOM    651  HG  LEU    41      -4.722  -8.439 -18.725  1.00  0.00
ATOM    652  CD1 LEU    41      -4.441  -7.758 -16.715  1.00  0.00
ATOM    653 HD11 LEU    41      -3.975  -6.918 -16.200  1.00  0.00
ATOM    654 HD12 LEU    41      -5.505  -7.782 -16.481  1.00  0.00
ATOM    655 HD13 LEU    41      -3.976  -8.687 -16.387  1.00  0.00
ATOM    656  CD2 LEU    41      -4.980  -6.356 -18.718  1.00  0.00
ATOM    657 HD21 LEU    41      -4.876  -6.291 -19.801  1.00  0.00
ATOM    658 HD22 LEU    41      -6.037  -6.420 -18.458  1.00  0.00
ATOM    659 HD23 LEU    41      -4.547  -5.469 -18.258  1.00  0.00
ATOM    660  C   LEU    41      -1.858  -9.887 -18.261  1.00  0.00
ATOM    661  O   LEU    41      -1.296 -10.128 -19.338  1.00  0.00
ATOM    662  N   LYS    42      -2.420 -10.832 -17.513  1.00  0.00
ATOM    663  H   LYS    42      -2.544 -10.714 -16.517  1.00  0.00
ATOM    664  CA  LYS    42      -2.885 -12.067 -18.123  1.00  0.00
ATOM    665  HA  LYS    42      -2.123 -12.437 -18.809  1.00  0.00
ATOM    666  CB  LYS    42      -3.164 -13.143 -17.077  1.00  0.00
ATOM    667  HB2 LYS    42      -2.967 -12.701 -16.100  1.00  0.00
ATOM    668  HB3 LYS    42      -4.220 -13.400 -17.152  1.00  0.00
ATOM    669  CG  LYS    42      -2.317 -14.410 -17.244  1.00  0.00
ATOM    670  HG2 LYS    42      -2.325 -14.712 -18.292  1.00  0.00
ATOM    671  HG3 LYS    42      -1.293 -14.201 -16.935  1.00  0.00
ATOM    672  CD  LYS    42      -2.887 -15.532 -16.387  1.00  0.00
ATOM    673  HD2 LYS    42      -2.453 -15.455 -15.391  1.00  0.00
ATOM    674  HD3 LYS    42      -3.967 -15.399 -16.325  1.00  0.00
ATOM    675  CE  LYS    42      -2.580 -16.902 -16.967  1.00  0.00
ATOM    676  HE2 LYS    42      -2.869 -16.893 -18.018  1.00  0.00
ATOM    677  HE3 LYS    42      -1.505 -17.066 -16.888  1.00  0.00
ATOM    678  NZ  LYS    42      -3.304 -18.002 -16.262  1.00  0.00
ATOM    679  HZ1 LYS    42      -4.300 -17.851 -16.336  1.00  0.00
ATOM    680  HZ2 LYS    42      -3.065 -18.887 -16.685  1.00  0.00
ATOM    681  HZ3 LYS    42      -3.036 -18.011 -15.288  1.00  0.00
ATOM    682  C   LYS    42      -4.161 -11.604 -18.816  1.00  0.00
ATOM    683  O   LYS    42      -5.172 -11.357 -18.158  1.00  0.00
ATOM    684  N   PRO    43      -4.099 -11.462 -20.151  1.00  0.00
ATOM    685  CD  PRO    43      -3.270 -12.342 -20.998  1.00  0.00
ATOM    686  HD2 PRO    43      -3.690 -13.348 -20.993  1.00  0.00
ATOM    687  HD3 PRO    43      -2.254 -12.370 -20.604  1.00  0.00
ATOM    688  CG  PRO    43      -3.341 -11.694 -22.350  1.00  0.00
ATOM    689  HG2 PRO    43      -3.254 -12.452 -23.129  1.00  0.00
ATOM    690  HG3 PRO    43      -2.534 -10.969 -22.457  1.00  0.00
ATOM    691  CB  PRO    43      -4.673 -11.020 -22.394  1.00  0.00
ATOM    692  HB2 PRO    43      -5.473 -11.687 -22.716  1.00  0.00
ATOM    693  HB3 PRO    43      -4.627 -10.159 -23.061  1.00  0.00
ATOM    694  CA  PRO    43      -4.931 -10.553 -20.953  1.00  0.00
ATOM    695  HA  PRO    43      -4.529  -9.553 -20.791  1.00  0.00
ATOM    696  C   PRO    43      -6.435 -10.556 -20.637  1.00  0.00
ATOM    697  O   PRO    43      -7.017  -9.480 -20.485  1.00  0.00
ATOM    698  N   GLY    44      -7.052 -11.731 -20.552  1.00  0.00
ATOM    699  H   GLY    44      -6.525 -12.591 -20.608  1.00  0.00
ATOM    700  CA  GLY    44      -8.495 -11.817 -20.375  1.00  0.00
ATOM    701  HA2 GLY    44      -8.918 -10.873 -20.717  1.00  0.00
ATOM    702  HA3 GLY    44      -8.850 -12.626 -21.014  1.00  0.00
ATOM    703  C   GLY    44      -8.950 -12.077 -18.950  1.00  0.00
ATOM    704  O   GLY    44     -10.137 -12.300 -18.704  1.00  0.00
ATOM    705  N   THR    45      -8.008 -12.035 -18.010  1.00  0.00
ATOM    706  H   THR    45      -7.069 -11.765 -18.265  1.00  0.00
ATOM    707  CA  THR    45      -8.262 -12.443 -16.627  1.00  0.00
ATOM    708  HA  THR    45      -8.926 -13.308 -16.605  1.00  0.00
ATOM    709  CB  THR    45      -6.949 -12.811 -15.904  1.00  0.00
ATOM    710  HB  THR    45      -6.422 -11.894 -15.640  1.00  0.00
ATOM    711  CG2 THR    45      -7.236 -13.611 -14.643  1.00  0.00
ATOM    712 HG21 THR    45      -7.763 -14.528 -14.905  1.00  0.00
ATOM    713 HG22 THR    45      -6.297 -13.860 -14.148  1.00  0.00
ATOM    714 HG23 THR    45      -7.854 -13.018 -13.969  1.00  0.00
ATOM    715  OG1 THR    45      -6.117 -13.582 -16.779  1.00  0.00
ATOM    716  HG1 THR    45      -5.301 -13.809 -16.327  1.00  0.00
ATOM    717  C   THR    45      -9.011 -11.394 -15.805  1.00  0.00
ATOM    718  O   THR    45      -9.673 -11.726 -14.826  1.00  0.00
ATOM    719  N   MET    46      -8.906 -10.131 -16.201  1.00  0.00
ATOM    720  H   MET    46      -8.288  -9.886 -16.961  1.00  0.00
ATOM    721  CA  MET    46      -9.627  -9.058 -15.521  1.00  0.00
ATOM    722  HA  MET    46     -10.650  -9.378 -15.324  1.00  0.00
ATOM    723  CB  MET    46      -8.962  -8.698 -14.191  1.00  0.00
ATOM    724  HB2 MET    46      -9.742  -8.311 -13.534  1.00  0.00
ATOM    725  HB3 MET    46      -8.559  -9.620 -13.771  1.00  0.00
ATOM    726  CG  MET    46      -7.852  -7.672 -14.317  1.00  0.00
ATOM    727  HG2 MET    46      -6.915  -8.196 -14.505  1.00  0.00
ATOM    728  HG3 MET    46      -8.078  -7.019 -15.160  1.00  0.00
ATOM    729  SD  MET    46      -7.685  -6.676 -12.825  1.00  0.00
ATOM    730  CE  MET    46      -9.177  -5.679 -12.908  1.00  0.00
ATOM    731  HE1 MET    46     -10.051  -6.331 -12.900  1.00  0.00
ATOM    732  HE2 MET    46      -9.216  -5.010 -12.049  1.00  0.00
ATOM    733  HE3 MET    46      -9.172  -5.091 -13.826  1.00  0.00
ATOM    734  C   MET    46      -9.726  -7.816 -16.399  1.00  0.00
ATOM    735  O   MET    46      -8.989  -7.675 -17.376  1.00  0.00
ATOM    736  N   SER    47     -10.645  -6.921 -16.042  1.00  0.00
ATOM    737  H   SER    47     -11.223  -7.096 -15.232  1.00  0.00
ATOM    738  CA  SER    47     -10.889  -5.709 -16.818  1.00  0.00
ATOM    739  HA  SER    47     -10.996  -5.963 -17.873  1.00  0.00
ATOM    740  CB  SER    47     -12.168  -5.019 -16.352  1.00  0.00
ATOM    741  HB2 SER    47     -13.020  -5.657 -16.587  1.00  0.00
ATOM    742  HB3 SER    47     -12.114  -4.868 -15.273  1.00  0.00
ATOM    743  OG  SER    47     -12.322  -3.769 -16.996  1.00  0.00
ATOM    744  HG  SER    47     -13.130  -3.349 -16.691  1.00  0.00
ATOM    745  C   SER    47      -9.722  -4.736 -16.733  1.00  0.00
ATOM    746  O   SER    47      -9.491  -4.130 -15.685  1.00  0.00
ATOM    747  N   PRO    48      -9.004  -4.561 -17.854  1.00  0.00
ATOM    748  CD  PRO    48      -9.432  -5.059 -19.172  1.00  0.00
ATOM    749  HD2 PRO    48     -10.263  -4.455 -19.537  1.00  0.00
ATOM    750  HD3 PRO    48      -9.750  -6.098 -19.084  1.00  0.00
ATOM    751  CG  PRO    48      -8.198  -4.907 -20.011  1.00  0.00
ATOM    752  HG2 PRO    48      -8.474  -4.749 -21.054  1.00  0.00
ATOM    753  HG3 PRO    48      -7.582  -5.803 -19.931  1.00  0.00
ATOM    754  CB  PRO    48      -7.488  -3.722 -19.450  1.00  0.00
ATOM    755  HB2 PRO    48      -7.925  -2.821 -19.880  1.00  0.00
ATOM    756  HB3 PRO    48      -6.413  -3.725 -19.629  1.00  0.00
ATOM    757  CA  PRO    48      -7.768  -3.770 -17.942  1.00  0.00
ATOM    758  HA  PRO    48      -6.996  -4.283 -17.368  1.00  0.00
ATOM    759  C   PRO    48      -7.948  -2.355 -17.399  1.00  0.00
ATOM    760  O   PRO    48      -6.996  -1.775 -16.881  1.00  0.00
ATOM    761  N   GLU    49      -9.152  -1.807 -17.533  1.00  0.00
ATOM    762  H   GLU    49      -9.865  -2.276 -18.073  1.00  0.00
ATOM    763  CA  GLU    49      -9.471  -0.514 -16.943  1.00  0.00
ATOM    764  HA  GLU    49      -8.839   0.259 -17.381  1.00  0.00
ATOM    765  CB  GLU    49     -10.934  -0.156 -17.207  1.00  0.00
ATOM    766  HB2 GLU    49     -10.977   0.336 -18.179  1.00  0.00
ATOM    767  HB3 GLU    49     -11.493  -1.091 -17.249  1.00  0.00
ATOM    768  CG  GLU    49     -11.546   0.752 -16.152  1.00  0.00
ATOM    769  HG2 GLU    49     -12.369   0.217 -15.678  1.00  0.00
ATOM    770  HG3 GLU    49     -10.772   0.957 -15.413  1.00  0.00
ATOM    771  CD  GLU    49     -12.057   2.057 -16.724  1.00  0.00
ATOM    772  OE1 GLU    49     -13.168   2.059 -17.295  1.00  0.00
ATOM    773  OE2 GLU    49     -11.353   3.084 -16.594  1.00  0.00
ATOM    774  C   GLU    49      -9.204  -0.547 -15.442  1.00  0.00
ATOM    775  O   GLU    49      -8.376   0.206 -14.921  1.00  0.00
ATOM    776  N   ALA    50      -9.908  -1.437 -14.752  1.00  0.00
ATOM    777  H   ALA    50     -10.604  -1.998 -15.223  1.00  0.00
ATOM    778  CA  ALA    50      -9.756  -1.592 -13.315  1.00  0.00
ATOM    779  HA  ALA    50      -9.863  -0.616 -12.841  1.00  0.00
ATOM    780  CB  ALA    50     -10.832  -2.518 -12.770  1.00  0.00
ATOM    781  HB1 ALA    50     -10.732  -3.502 -13.229  1.00  0.00
ATOM    782  HB2 ALA    50     -10.722  -2.609 -11.690  1.00  0.00
ATOM    783  HB3 ALA    50     -11.815  -2.109 -13.002  1.00  0.00
ATOM    784  C   ALA    50      -8.365  -2.116 -12.964  1.00  0.00
ATOM    785  O   ALA    50      -7.907  -1.963 -11.833  1.00  0.00
ATOM    786  N   PHE    51      -7.700  -2.735 -13.936  1.00  0.00
ATOM    787  H   PHE    51      -8.153  -2.920 -14.819  1.00  0.00
ATOM    788  CA  PHE    51      -6.332  -3.209 -13.747  1.00  0.00
ATOM    789  HA  PHE    51      -6.246  -3.712 -12.783  1.00  0.00
ATOM    790  CB  PHE    51      -5.948  -4.198 -14.851  1.00  0.00
ATOM    791  HB2 PHE    51      -6.529  -5.116 -14.763  1.00  0.00
ATOM    792  HB3 PHE    51      -6.133  -3.743 -15.825  1.00  0.00
ATOM    793  CG  PHE    51      -4.495  -4.603 -14.833  1.00  0.00
ATOM    794  CD1 PHE    51      -4.041  -5.571 -13.955  1.00  0.00
ATOM    795  HD1 PHE    51      -4.747  -6.037 -13.268  1.00  0.00
ATOM    796  CE1 PHE    51      -2.709  -5.949 -13.940  1.00  0.00
ATOM    797  HE1 PHE    51      -2.368  -6.711 -13.239  1.00  0.00
ATOM    798  CZ  PHE    51      -1.813  -5.362 -14.811  1.00  0.00
ATOM    799  HZ  PHE    51      -0.763  -5.657 -14.801  1.00  0.00
ATOM    800  CE2 PHE    51      -2.250  -4.400 -15.697  1.00  0.00
ATOM    801  HE2 PHE    51      -1.547  -3.934 -16.387  1.00  0.00
ATOM    802  CD2 PHE    51      -3.586  -4.024 -15.708  1.00  0.00
ATOM    803  HD2 PHE    51      -3.933  -3.266 -16.410  1.00  0.00
ATOM    804  C   PHE    51      -5.348  -2.040 -13.725  1.00  0.00
ATOM    805  O   PHE    51      -4.222  -2.165 -13.236  1.00  0.00
ATOM    806  N   LEU    52      -5.780  -0.901 -14.254  1.00  0.00
ATOM    807  H   LEU    52      -6.700  -0.845 -14.668  1.00  0.00
ATOM    808  CA  LEU    52      -4.916   0.266 -14.333  1.00  0.00
ATOM    809  HA  LEU    52      -3.898  -0.010 -14.057  1.00  0.00
ATOM    810  CB  LEU    52      -4.902   0.829 -15.755  1.00  0.00
ATOM    811  HB2 LEU    52      -5.951   0.827 -16.051  1.00  0.00
ATOM    812  HB3 LEU    52      -4.532   1.854 -15.733  1.00  0.00
ATOM    813  CG  LEU    52      -4.086   0.015 -16.763  1.00  0.00
ATOM    814  HG  LEU    52      -4.377  -1.033 -16.688  1.00  0.00
ATOM    815  CD1 LEU    52      -4.334   0.508 -18.176  1.00  0.00
ATOM    816 HD11 LEU    52      -4.043   1.556 -18.252  1.00  0.00
ATOM    817 HD12 LEU    52      -3.745  -0.083 -18.877  1.00  0.00
ATOM    818 HD13 LEU    52      -5.393   0.408 -18.416  1.00  0.00
ATOM    819  CD2 LEU    52      -2.606   0.068 -16.420  1.00  0.00
ATOM    820 HD21 LEU    52      -2.448  -0.344 -15.423  1.00  0.00
ATOM    821 HD22 LEU    52      -2.042  -0.516 -17.147  1.00  0.00
ATOM    822 HD23 LEU    52      -2.264   1.103 -16.443  1.00  0.00
ATOM    823  C   LEU    52      -5.298   1.356 -13.338  1.00  0.00
ATOM    824  O   LEU    52      -4.644   2.393 -13.285  1.00  0.00
ATOM    825  N   GLN    53      -6.349   1.127 -12.554  1.00  0.00
ATOM    826  H   GLN    53      -6.920   0.302 -12.673  1.00  0.00
ATOM    827  CA  GLN    53      -6.743   2.101 -11.536  1.00  0.00
ATOM    828  HA  GLN    53      -6.875   3.077 -12.003  1.00  0.00
ATOM    829  CB  GLN    53      -8.056   1.702 -10.856  1.00  0.00
ATOM    830  HB2 GLN    53      -8.517   2.620 -10.492  1.00  0.00
ATOM    831  HB3 GLN    53      -8.689   1.257 -11.623  1.00  0.00
ATOM    832  CG  GLN    53      -7.893   0.720  -9.697  1.00  0.00
ATOM    833  HG2 GLN    53      -7.305  -0.132 -10.039  1.00  0.00
ATOM    834  HG3 GLN    53      -7.366   1.222  -8.886  1.00  0.00
ATOM    835  CD  GLN    53      -9.227   0.211  -9.170  1.00  0.00
ATOM    836  OE1 GLN    53     -10.196   0.079  -9.922  1.00  0.00
ATOM    837  NE2 GLN    53      -9.282  -0.080  -7.872  1.00  0.00
ATOM    838 HE21 GLN    53     -10.144  -0.422  -7.470  1.00  0.00
ATOM    839 HE22 GLN    53      -8.463   0.043  -7.295  1.00  0.00
ATOM    840  C   GLN    53      -5.626   2.244 -10.504  1.00  0.00
ATOM    841  O   GLN    53      -5.509   3.278  -9.841  1.00  0.00
ATOM    842  N   GLU    54      -4.806   1.200 -10.386  1.00  0.00
ATOM    843  H   GLU    54      -4.997   0.362 -10.917  1.00  0.00
ATOM    844  CA  GLU    54      -3.656   1.205  -9.494  1.00  0.00
ATOM    845  HA  GLU    54      -3.958   1.524  -8.496  1.00  0.00
ATOM    846  CB  GLU    54      -3.064  -0.203  -9.399  1.00  0.00
ATOM    847  HB2 GLU    54      -3.886  -0.875  -9.153  1.00  0.00
ATOM    848  HB3 GLU    54      -2.677  -0.450 -10.387  1.00  0.00
ATOM    849  CG  GLU    54      -1.948  -0.360  -8.361  1.00  0.00
ATOM    850  HG2 GLU    54      -1.194   0.402  -8.557  1.00  0.00
ATOM    851  HG3 GLU    54      -2.387  -0.193  -7.377  1.00  0.00
ATOM    852  CD  GLU    54      -1.297  -1.743  -8.399  1.00  0.00
ATOM    853  OE1 GLU    54      -1.550  -2.503  -9.360  1.00  0.00
ATOM    854  OE2 GLU    54      -0.526  -2.071  -7.472  1.00  0.00
ATOM    855  C   GLU    54      -2.605   2.188 -10.012  1.00  0.00
ATOM    856  O   GLU    54      -1.791   2.705  -9.246  1.00  0.00
ATOM    857  N   ALA    55      -2.630   2.433 -11.320  1.00  0.00
ATOM    858  H   ALA    55      -3.248   1.901 -11.916  1.00  0.00
ATOM    859  CA  ALA    55      -1.738   3.404 -11.941  1.00  0.00
ATOM    860  HA  ALA    55      -0.818   3.451 -11.358  1.00  0.00
ATOM    861  CB  ALA    55      -1.395   2.981 -13.353  1.00  0.00
ATOM    862  HB1 ALA    55      -2.304   2.938 -13.951  1.00  0.00
ATOM    863  HB2 ALA    55      -0.705   3.702 -13.791  1.00  0.00
ATOM    864  HB3 ALA    55      -0.926   1.997 -13.334  1.00  0.00
ATOM    865  C   ALA    55      -2.352   4.802 -11.932  1.00  0.00
ATOM    866  O   ALA    55      -1.632   5.794 -11.809  1.00  0.00
ATOM    867  N   GLN    56      -3.676   4.885 -12.067  1.00  0.00
ATOM    868  H   GLN    56      -4.227   4.066 -12.281  1.00  0.00
ATOM    869  CA  GLN    56      -4.363   6.173 -11.951  1.00  0.00
ATOM    870  HA  GLN    56      -3.987   6.850 -12.718  1.00  0.00
ATOM    871  CB  GLN    56      -5.878   6.024 -12.130  1.00  0.00
ATOM    872  HB2 GLN    56      -6.228   5.378 -11.325  1.00  0.00
ATOM    873  HB3 GLN    56      -6.308   7.019 -12.011  1.00  0.00
ATOM    874  CG  GLN    56      -6.312   5.440 -13.474  1.00  0.00
ATOM    875  HG2 GLN    56      -6.010   4.394 -13.513  1.00  0.00
ATOM    876  HG3 GLN    56      -7.398   5.507 -13.542  1.00  0.00
ATOM    877  CD  GLN    56      -5.703   6.167 -14.668  1.00  0.00
ATOM    878  OE1 GLN    56      -5.219   5.534 -15.610  1.00  0.00
ATOM    879  NE2 GLN    56      -5.729   7.500 -14.635  1.00  0.00
ATOM    880 HE21 GLN    56      -5.339   8.029 -15.402  1.00  0.00
ATOM    881 HE22 GLN    56      -6.139   7.975 -13.843  1.00  0.00
ATOM    882  C   GLN    56      -4.066   6.799 -10.595  1.00  0.00
ATOM    883  O   GLN    56      -3.850   8.007 -10.494  1.00  0.00
ATOM    884  N   VAL    57      -4.060   5.965  -9.555  1.00  0.00
ATOM    885  H   VAL    57      -4.326   4.999  -9.682  1.00  0.00
ATOM    886  CA  VAL    57      -3.723   6.419  -8.211  1.00  0.00
ATOM    887  HA  VAL    57      -4.274   7.322  -7.948  1.00  0.00
ATOM    888  CB  VAL    57      -4.018   5.334  -7.148  1.00  0.00
ATOM    889  HB  VAL    57      -3.475   4.426  -7.412  1.00  0.00
ATOM    890  CG1 VAL    57      -3.583   5.802  -5.761  1.00  0.00
ATOM    891 HG11 VAL    57      -4.126   6.709  -5.496  1.00  0.00
ATOM    892 HG12 VAL    57      -3.800   5.023  -5.029  1.00  0.00
ATOM    893 HG13 VAL    57      -2.513   6.008  -5.765  1.00  0.00
ATOM    894  CG2 VAL    57      -5.492   4.975  -7.146  1.00  0.00
ATOM    895 HG21 VAL    57      -5.775   4.594  -8.128  1.00  0.00
ATOM    896 HG22 VAL    57      -5.679   4.210  -6.393  1.00  0.00
ATOM    897 HG23 VAL    57      -6.082   5.862  -6.918  1.00  0.00
ATOM    898  C   VAL    57      -2.250   6.820  -8.139  1.00  0.00
ATOM    899  O   VAL    57      -1.907   7.850  -7.554  1.00  0.00
ATOM    900  N   MET    58      -1.381   6.004  -8.733  1.00  0.00
ATOM    901  H   MET    58      -1.692   5.140  -9.153  1.00  0.00
ATOM    902  CA  MET    58       0.057   6.273  -8.682  1.00  0.00
ATOM    903  HA  MET    58       0.339   6.528  -7.660  1.00  0.00
ATOM    904  CB  MET    58       0.875   5.053  -9.128  1.00  0.00
ATOM    905  HB2 MET    58       0.539   4.791 -10.131  1.00  0.00
ATOM    906  HB3 MET    58       1.920   5.364  -9.165  1.00  0.00
ATOM    907  CG  MET    58       0.738   3.835  -8.208  1.00  0.00
ATOM    908  HG2 MET    58       0.700   4.193  -7.179  1.00  0.00
ATOM    909  HG3 MET    58      -0.199   3.334  -8.452  1.00  0.00
ATOM    910  SD  MET    58       2.099   2.665  -8.379  1.00  0.00
ATOM    911  CE  MET    58       1.655   1.800  -9.857  1.00  0.00
ATOM    912  HE1 MET    58       1.591   2.504 -10.686  1.00  0.00
ATOM    913  HE2 MET    58       2.412   1.047 -10.079  1.00  0.00
ATOM    914  HE3 MET    58       0.690   1.314  -9.718  1.00  0.00
ATOM    915  C   MET    58       0.466   7.523  -9.476  1.00  0.00
ATOM    916  O   MET    58       1.539   8.079  -9.239  1.00  0.00
ATOM    917  N   LYS    59      -0.384   7.970 -10.400  1.00  0.00
ATOM    918  H   LYS    59      -1.251   7.489 -10.586  1.00  0.00
ATOM    919  CA  LYS    59      -0.067   9.162 -11.190  1.00  0.00
ATOM    920  HA  LYS    59       0.955   9.093 -11.560  1.00  0.00
ATOM    921  CB  LYS    59      -1.014   9.298 -12.387  1.00  0.00
ATOM    922  HB2 LYS    59      -2.028   9.249 -11.989  1.00  0.00
ATOM    923  HB3 LYS    59      -0.838  10.286 -12.813  1.00  0.00
ATOM    924  CG  LYS    59      -0.843   8.237 -13.475  1.00  0.00
ATOM    925  HG2 LYS    59       0.119   8.381 -13.966  1.00  0.00
ATOM    926  HG3 LYS    59      -0.872   7.248 -13.017  1.00  0.00
ATOM    927  CD  LYS    59      -1.959   8.353 -14.503  1.00  0.00
ATOM    928  HD2 LYS    59      -2.912   8.225 -13.989  1.00  0.00
ATOM    929  HD3 LYS    59      -1.916   9.348 -14.945  1.00  0.00
ATOM    930  CE  LYS    59      -1.830   7.309 -15.595  1.00  0.00
ATOM    931  HE2 LYS    59      -0.867   7.437 -16.090  1.00  0.00
ATOM    932  HE3 LYS    59      -1.875   6.319 -15.140  1.00  0.00
ATOM    933  NZ  LYS    59      -2.924   7.446 -16.595  1.00  0.00
ATOM    934  HZ1 LYS    59      -2.882   8.363 -17.017  1.00  0.00
ATOM    935  HZ2 LYS    59      -2.816   6.741 -17.311  1.00  0.00
ATOM    936  HZ3 LYS    59      -3.816   7.327 -16.137  1.00  0.00
ATOM    937  C   LYS    59      -0.179  10.398 -10.308  1.00  0.00
ATOM    938  O   LYS    59       0.628  11.325 -10.396  1.00  0.00
ATOM    939  N   LYS    60      -1.181  10.373  -9.438  1.00  0.00
ATOM    940  H   LYS    60      -1.752   9.542  -9.381  1.00  0.00
ATOM    941  CA  LYS    60      -1.518  11.499  -8.584  1.00  0.00
ATOM    942  HA  LYS    60      -1.403  12.437  -9.128  1.00  0.00
ATOM    943  CB  LYS    60      -2.972  11.370  -8.133  1.00  0.00
ATOM    944  HB2 LYS    60      -3.034  10.494  -7.487  1.00  0.00
ATOM    945  HB3 LYS    60      -3.212  12.263  -7.556  1.00  0.00
ATOM    946  CG  LYS    60      -3.965  11.226  -9.282  1.00  0.00
ATOM    947  HG2 LYS    60      -3.475  10.701 -10.102  1.00  0.00
ATOM    948  HG3 LYS    60      -4.816  10.640  -8.934  1.00  0.00
ATOM    949  CD  LYS    60      -4.449  12.587  -9.767  1.00  0.00
ATOM    950  HD2 LYS    60      -4.064  13.359  -9.101  1.00  0.00
ATOM    951  HD3 LYS    60      -4.074  12.759 -10.776  1.00  0.00
ATOM    952  CE  LYS    60      -5.977  12.638  -9.776  1.00  0.00
ATOM    953  HE2 LYS    60      -6.325  12.143 -10.683  1.00  0.00
ATOM    954  HE3 LYS    60      -6.337  12.092  -8.904  1.00  0.00
ATOM    955  NZ  LYS    60      -6.503  14.037  -9.740  1.00  0.00
ATOM    956  HZ1 LYS    60      -6.170  14.542 -10.548  1.00  0.00
ATOM    957  HZ2 LYS    60      -7.513  14.017  -9.747  1.00  0.00
ATOM    958  HZ3 LYS    60      -6.181  14.495  -8.899  1.00  0.00
ATOM    959  C   LYS    60      -0.610  11.580  -7.362  1.00  0.00
ATOM    960  O   LYS    60      -0.386  12.662  -6.819  1.00  0.00
ATOM    961  N   LEU    61      -0.093  10.435  -6.925  1.00  0.00
ATOM    962  H   LEU    61      -0.335   9.561  -7.369  1.00  0.00
ATOM    963  CA  LEU    61       0.760  10.396  -5.737  1.00  0.00
ATOM    964  HA  LEU    61       0.651  11.324  -5.175  1.00  0.00
ATOM    965  CB  LEU    61       0.365   9.226  -4.831  1.00  0.00
ATOM    966  HB2 LEU    61       0.518   8.369  -5.486  1.00  0.00
ATOM    967  HB3 LEU    61       1.057   9.170  -3.991  1.00  0.00
ATOM    968  CG  LEU    61      -1.080   9.217  -4.305  1.00  0.00
ATOM    969  HG  LEU    61      -1.746   9.436  -5.140  1.00  0.00
ATOM    970  CD1 LEU    61      -1.463   7.869  -3.688  1.00  0.00
ATOM    971 HD11 LEU    61      -0.798   7.649  -2.853  1.00  0.00
ATOM    972 HD12 LEU    61      -2.492   7.911  -3.331  1.00  0.00
ATOM    973 HD13 LEU    61      -1.372   7.085  -4.440  1.00  0.00
ATOM    974  CD2 LEU    61      -1.321  10.353  -3.311  1.00  0.00
ATOM    975 HD21 LEU    61      -1.138  11.310  -3.801  1.00  0.00
ATOM    976 HD22 LEU    61      -2.352  10.317  -2.960  1.00  0.00
ATOM    977 HD23 LEU    61      -0.644  10.245  -2.464  1.00  0.00
ATOM    978  C   LEU    61       2.249  10.332  -6.104  1.00  0.00
ATOM    979  O   LEU    61       2.678   9.452  -6.861  1.00  0.00
ATOM    980  N   ARG    62       3.024  11.275  -5.572  1.00  0.00
ATOM    981  H   ARG    62       2.608  11.995  -4.998  1.00  0.00
ATOM    982  CA  ARG    62       4.463  11.333  -5.821  1.00  0.00
ATOM    983  HA  ARG    62       4.825  10.339  -6.087  1.00  0.00
ATOM    984  CB  ARG    62       4.790  12.295  -6.964  1.00  0.00
ATOM    985  HB2 ARG    62       4.653  11.759  -7.903  1.00  0.00
ATOM    986  HB3 ARG    62       4.087  13.127  -6.914  1.00  0.00
ATOM    987  CG  ARG    62       6.221  12.831  -6.886  1.00  0.00
ATOM    988  HG2 ARG    62       6.273  13.508  -6.033  1.00  0.00
ATOM    989  HG3 ARG    62       6.882  11.981  -6.715  1.00  0.00
ATOM    990  CD  ARG    62       6.660  13.572  -8.153  1.00  0.00
ATOM    991  HD2 ARG    62       6.625  12.889  -9.002  1.00  0.00
ATOM    992  HD3 ARG    62       5.988  14.411  -8.333  1.00  0.00
ATOM    993  NE  ARG    62       8.025  14.084  -8.019  1.00  0.00
ATOM    994  HE  ARG    62       8.236  14.609  -7.183  1.00  0.00
ATOM    995  CZ  ARG    62       8.992  13.898  -8.913  1.00  0.00
ATOM    996  NH1 ARG    62       8.753  13.213 -10.024  1.00  0.00
ATOM    997 HH11 ARG    62       7.832  12.832 -10.190  1.00  0.00
ATOM    998 HH12 ARG    62       9.492  13.077 -10.698  1.00  0.00
ATOM    999  NH2 ARG    62      10.198  14.406  -8.696  1.00  0.00
ATOM   1000 HH21 ARG    62      10.377  14.932  -7.853  1.00  0.00
ATOM   1001 HH22 ARG    62      10.932  14.265  -9.376  1.00  0.00
ATOM   1002  C   ARG    62       5.221  11.767  -4.571  1.00  0.00
ATOM   1003  O   ARG    62       5.101  12.908  -4.118  1.00  0.00
ATOM   1004  N   HIE    63       6.021  10.864  -4.024  1.00  0.00
ATOM   1005  H   HIE    63       6.156   9.955  -4.442  1.00  0.00
ATOM   1006  CA  HIE    63       6.709  11.159  -2.777  1.00  0.00
ATOM   1007  HA  HIE    63       7.045  12.196  -2.767  1.00  0.00
ATOM   1008  CB  HIE    63       5.754  10.944  -1.605  1.00  0.00
ATOM   1009  HB2 HIE    63       4.818  11.481  -1.759  1.00  0.00
ATOM   1010  HB3 HIE    63       5.550   9.877  -1.515  1.00  0.00
ATOM   1011  CG  HIE    63       6.290  11.390  -0.284  1.00  0.00
ATOM   1012  ND1 HIE    63       6.982  10.547   0.564  1.00  0.00
ATOM   1013  CE1 HIE    63       7.318  11.203   1.659  1.00  0.00
ATOM   1014  HE1 HIE    63       7.878  10.709   2.453  1.00  0.00
ATOM   1015  NE2 HIE    63       6.864  12.441   1.559  1.00  0.00
ATOM   1016  HE2 HIE    63       6.970  13.170   2.250  1.00  0.00
ATOM   1017  CD2 HIE    63       6.216  12.584   0.355  1.00  0.00
ATOM   1018  HD2 HIE    63       5.768  13.541   0.087  1.00  0.00
ATOM   1019  C   HIE    63       7.906  10.246  -2.685  1.00  0.00
ATOM   1020  O   HIE    63       7.881   9.145  -3.238  1.00  0.00
ATOM   1021  N   GLU    64       8.956  10.691  -2.002  1.00  0.00
ATOM   1022  H   GLU    64       8.945  11.597  -1.556  1.00  0.00
ATOM   1023  CA  GLU    64      10.180   9.897  -1.927  1.00  0.00
ATOM   1024  HA  GLU    64      10.536   9.675  -2.933  1.00  0.00
ATOM   1025  CB  GLU    64      11.269  10.656  -1.181  1.00  0.00
ATOM   1026  HB2 GLU    64      12.165  10.035  -1.175  1.00  0.00
ATOM   1027  HB3 GLU    64      11.469  11.577  -1.729  1.00  0.00
ATOM   1028  CG  GLU    64      10.876  10.994   0.254  1.00  0.00
ATOM   1029  HG2 GLU    64      10.223  11.866   0.220  1.00  0.00
ATOM   1030  HG3 GLU    64      10.328  10.147   0.667  1.00  0.00
ATOM   1031  CD  GLU    64      12.077  11.295   1.130  1.00  0.00
ATOM   1032  OE1 GLU    64      13.199  10.866   0.761  1.00  0.00
ATOM   1033  OE2 GLU    64      11.891  11.951   2.185  1.00  0.00
ATOM   1034  C   GLU    64       9.955   8.537  -1.248  1.00  0.00
ATOM   1035  O   GLU    64      10.694   7.576  -1.505  1.00  0.00
ATOM   1036  N   LYS    65       8.941   8.462  -0.386  1.00  0.00
ATOM   1037  H   LYS    65       8.390   9.280  -0.169  1.00  0.00
ATOM   1038  CA  LYS    65       8.668   7.225   0.350  1.00  0.00
ATOM   1039  HA  LYS    65       9.489   6.523   0.206  1.00  0.00
ATOM   1040  CB  LYS    65       8.525   7.508   1.841  1.00  0.00
ATOM   1041  HB2 LYS    65       7.683   8.187   1.975  1.00  0.00
ATOM   1042  HB3 LYS    65       8.313   6.564   2.344  1.00  0.00
ATOM   1043  CG  LYS    65       9.784   8.132   2.438  1.00  0.00
ATOM   1044  HG2 LYS    65       9.993   9.065   1.915  1.00  0.00
ATOM   1045  HG3 LYS    65       9.604   8.340   3.493  1.00  0.00
ATOM   1046  CD  LYS    65      10.983   7.193   2.302  1.00  0.00
ATOM   1047  HD2 LYS    65      10.767   6.250   2.803  1.00  0.00
ATOM   1048  HD3 LYS    65      11.182   7.006   1.247  1.00  0.00
ATOM   1049  CE  LYS    65      12.209   7.842   2.945  1.00  0.00
ATOM   1050  HE2 LYS    65      12.427   8.768   2.413  1.00  0.00
ATOM   1051  HE3 LYS    65      11.973   8.068   3.985  1.00  0.00
ATOM   1052  NZ  LYS    65      13.391   6.952   2.889  1.00  0.00
ATOM   1053  HZ1 LYS    65      13.610   6.743   1.926  1.00  0.00
ATOM   1054  HZ2 LYS    65      14.179   7.412   3.322  1.00  0.00
ATOM   1055  HZ3 LYS    65      13.190   6.094   3.383  1.00  0.00
ATOM   1056  C   LYS    65       7.457   6.465  -0.169  1.00  0.00
ATOM   1057  O   LYS    65       6.924   5.586   0.520  1.00  0.00
ATOM   1058  N   LEU    66       7.025   6.798  -1.383  1.00  0.00
ATOM   1059  H   LEU    66       7.379   7.629  -1.834  1.00  0.00
ATOM   1060  CA  LEU    66       6.060   5.978  -2.104  1.00  0.00
ATOM   1061  HA  LEU    66       5.737   5.157  -1.464  1.00  0.00
ATOM   1062  CB  LEU    66       4.832   6.787  -2.516  1.00  0.00
ATOM   1063  HB2 LEU    66       5.273   7.491  -3.221  1.00  0.00
ATOM   1064  HB3 LEU    66       4.188   6.091  -3.053  1.00  0.00
ATOM   1065  CG  LEU    66       4.004   7.553  -1.480  1.00  0.00
ATOM   1066  HG  LEU    66       4.454   8.530  -1.306  1.00  0.00
ATOM   1067  CD1 LEU    66       2.584   7.734  -1.994  1.00  0.00
ATOM   1068 HD11 LEU    66       2.132   6.757  -2.167  1.00  0.00
ATOM   1069 HD12 LEU    66       1.996   8.279  -1.255  1.00  0.00
ATOM   1070 HD13 LEU    66       2.604   8.295  -2.928  1.00  0.00
ATOM   1071  CD2 LEU    66       3.978   6.890  -0.115  1.00  0.00
ATOM   1072 HD21 LEU    66       4.994   6.813   0.272  1.00  0.00
ATOM   1073 HD22 LEU    66       3.374   7.486   0.568  1.00  0.00
ATOM   1074 HD23 LEU    66       3.547   5.892  -0.203  1.00  0.00
ATOM   1075  C   LEU    66       6.776   5.480  -3.357  1.00  0.00
ATOM   1076  O   LEU    66       7.539   6.244  -3.976  1.00  0.00
ATOM   1077  N   VAL    67       6.563   4.216  -3.732  1.00  0.00
ATOM   1078  H   VAL    67       5.987   3.593  -3.185  1.00  0.00
ATOM   1079  CA  VAL    67       7.209   3.689  -4.930  1.00  0.00
ATOM   1080  HA  VAL    67       8.286   3.849  -4.868  1.00  0.00
ATOM   1081  CB  VAL    67       6.947   2.186  -5.144  1.00  0.00
ATOM   1082  HB  VAL    67       5.878   2.021  -5.281  1.00  0.00
ATOM   1083  CG1 VAL    67       7.700   1.704  -6.383  1.00  0.00
ATOM   1084 HG11 VAL    67       8.769   1.868  -6.246  1.00  0.00
ATOM   1085 HG12 VAL    67       7.513   0.640  -6.532  1.00  0.00
ATOM   1086 HG13 VAL    67       7.356   2.258  -7.256  1.00  0.00
ATOM   1087  CG2 VAL    67       7.388   1.388  -3.917  1.00  0.00
ATOM   1088 HG21 VAL    67       6.829   1.725  -3.044  1.00  0.00
ATOM   1089 HG22 VAL    67       7.196   0.328  -4.084  1.00  0.00
ATOM   1090 HG23 VAL    67       8.454   1.541  -3.747  1.00  0.00
ATOM   1091  C   VAL    67       6.727   4.477  -6.147  1.00  0.00
ATOM   1092  O   VAL    67       5.529   4.727  -6.299  1.00  0.00
ATOM   1093  N   GLN    68       7.656   4.870  -7.010  1.00  0.00
ATOM   1094  H   GLN    68       8.615   4.577  -6.894  1.00  0.00
ATOM   1095  CA  GLN    68       7.340   5.802  -8.100  1.00  0.00
ATOM   1096  HA  GLN    68       6.522   6.461  -7.808  1.00  0.00
ATOM   1097  CB  GLN    68       8.573   6.658  -8.413  1.00  0.00
ATOM   1098  HB2 GLN    68       8.814   7.190  -7.493  1.00  0.00
ATOM   1099  HB3 GLN    68       9.375   5.959  -8.649  1.00  0.00
ATOM   1100  CG  GLN    68       8.420   7.665  -9.559  1.00  0.00
ATOM   1101  HG2 GLN    68       8.095   7.140 -10.458  1.00  0.00
ATOM   1102  HG3 GLN    68       7.670   8.406  -9.282  1.00  0.00
ATOM   1103  CD  GLN    68       9.734   8.387  -9.862  1.00  0.00
ATOM   1104  OE1 GLN    68      10.727   8.241  -9.135  1.00  0.00
ATOM   1105  NE2 GLN    68       9.745   9.168 -10.942  1.00  0.00
ATOM   1106 HE21 GLN    68      10.586   9.670 -11.190  1.00  0.00
ATOM   1107 HE22 GLN    68       8.913   9.255 -11.507  1.00  0.00
ATOM   1108  C   GLN    68       6.834   5.103  -9.364  1.00  0.00
ATOM   1109  O   GLN    68       7.458   4.161  -9.872  1.00  0.00
ATOM   1110  N   LEU    69       5.684   5.547  -9.856  1.00  0.00
ATOM   1111  H   LEU    69       5.119   6.199  -9.330  1.00  0.00
ATOM   1112  CA  LEU    69       5.198   5.106 -11.161  1.00  0.00
ATOM   1113  HA  LEU    69       5.222   4.018 -11.216  1.00  0.00
ATOM   1114  CB  LEU    69       3.762   5.574 -11.380  1.00  0.00
ATOM   1115  HB2 LEU    69       3.185   5.005 -10.651  1.00  0.00
ATOM   1116  HB3 LEU    69       3.705   6.636 -11.140  1.00  0.00
ATOM   1117  CG  LEU    69       3.190   5.337 -12.780  1.00  0.00
ATOM   1118  HG  LEU    69       3.949   5.598 -13.518  1.00  0.00
ATOM   1119  CD1 LEU    69       2.788   3.885 -12.960  1.00  0.00
ATOM   1120 HD11 LEU    69       2.029   3.624 -12.223  1.00  0.00
ATOM   1121 HD12 LEU    69       2.384   3.741 -13.963  1.00  0.00
ATOM   1122 HD13 LEU    69       3.661   3.246 -12.825  1.00  0.00
ATOM   1123  CD2 LEU    69       2.008   6.245 -13.046  1.00  0.00
ATOM   1124 HD21 LEU    69       2.323   7.286 -12.969  1.00  0.00
ATOM   1125 HD22 LEU    69       1.621   6.056 -14.047  1.00  0.00
ATOM   1126 HD23 LEU    69       1.226   6.049 -12.312  1.00  0.00
ATOM   1127  C   LEU    69       6.091   5.685 -12.261  1.00  0.00
ATOM   1128  O   LEU    69       6.429   6.870 -12.226  1.00  0.00
ATOM   1129  N   TYR    70       6.474   4.862 -13.234  1.00  0.00
ATOM   1130  H   TYR    70       6.251   3.878 -13.192  1.00  0.00
ATOM   1131  CA  TYR    70       7.283   5.345 -14.359  1.00  0.00
ATOM   1132  HA  TYR    70       7.673   6.335 -14.126  1.00  0.00
ATOM   1133  CB  TYR    70       8.462   4.409 -14.639  1.00  0.00
ATOM   1134  HB2 TYR    70       8.080   3.390 -14.577  1.00  0.00
ATOM   1135  HB3 TYR    70       8.802   4.607 -15.656  1.00  0.00
ATOM   1136  CG  TYR    70       9.615   4.573 -13.684  1.00  0.00
ATOM   1137  CD1 TYR    70       9.585   5.540 -12.688  1.00  0.00
ATOM   1138  HD1 TYR    70       8.710   6.185 -12.604  1.00  0.00
ATOM   1139  CE1 TYR    70      10.646   5.693 -11.807  1.00  0.00
ATOM   1140  HE1 TYR    70      10.616   6.458 -11.031  1.00  0.00
ATOM   1141  CZ  TYR    70      11.747   4.874 -11.923  1.00  0.00
ATOM   1142  OH  TYR    70      12.801   5.021 -11.043  1.00  0.00
ATOM   1143  HH  TYR    70      12.657   5.719 -10.399  1.00  0.00
ATOM   1144  CE2 TYR    70      11.796   3.905 -12.908  1.00  0.00
ATOM   1145  HE2 TYR    70      12.666   3.255 -12.997  1.00  0.00
ATOM   1146  CD2 TYR    70      10.739   3.764 -13.781  1.00  0.00
ATOM   1147  HD2 TYR    70      10.776   3.007 -14.564  1.00  0.00
ATOM   1148  C   TYR    70       6.475   5.520 -15.645  1.00  0.00
ATOM   1149  O   TYR    70       6.649   6.507 -16.366  1.00  0.00
ATOM   1150  N   ALA    71       5.601   4.560 -15.935  1.00  0.00
ATOM   1151  H   ALA    71       5.435   3.801 -15.290  1.00  0.00
ATOM   1152  CA  ALA    71       4.894   4.549 -17.215  1.00  0.00
ATOM   1153  HA  ALA    71       4.436   5.525 -17.370  1.00  0.00
ATOM   1154  CB  ALA    71       5.869   4.283 -18.351  1.00  0.00
ATOM   1155  HB1 ALA    71       6.330   3.304 -18.214  1.00  0.00
ATOM   1156  HB2 ALA    71       5.335   4.303 -19.301  1.00  0.00
ATOM   1157  HB3 ALA    71       6.643   5.050 -18.354  1.00  0.00
ATOM   1158  C   ALA    71       3.787   3.511 -17.235  1.00  0.00
ATOM   1159  O   ALA    71       3.829   2.538 -16.481  1.00  0.00
ATOM   1160  N   VAL    72       2.802   3.725 -18.103  1.00  0.00
ATOM   1161  H   VAL    72       2.747   4.599 -18.605  1.00  0.00
ATOM   1162  CA  VAL    72       1.764   2.727 -18.338  1.00  0.00
ATOM   1163  HA  VAL    72       2.017   1.780 -17.862  1.00  0.00
ATOM   1164  CB  VAL    72       0.394   3.190 -17.815  1.00  0.00
ATOM   1165  HB  VAL    72      -0.322   2.375 -17.924  1.00  0.00
ATOM   1166  CG1 VAL    72       0.492   3.586 -16.352  1.00  0.00
ATOM   1167 HG11 VAL    72       1.207   4.401 -16.243  1.00  0.00
ATOM   1168 HG12 VAL    72      -0.486   3.911 -15.997  1.00  0.00
ATOM   1169 HG13 VAL    72       0.825   2.730 -15.765  1.00  0.00
ATOM   1170  CG2 VAL    72      -0.123   4.355 -18.655  1.00  0.00
ATOM   1171 HG21 VAL    72      -0.226   4.038 -19.693  1.00  0.00
ATOM   1172 HG22 VAL    72      -1.094   4.674 -18.275  1.00  0.00
ATOM   1173 HG23 VAL    72       0.580   5.186 -18.597  1.00  0.00
ATOM   1174  C   VAL    72       1.645   2.429 -19.827  1.00  0.00
ATOM   1175  O   VAL    72       1.958   3.278 -20.665  1.00  0.00
ATOM   1176  N   VAL    73       1.193   1.219 -20.147  1.00  0.00
ATOM   1177  H   VAL    73       1.004   0.553 -19.412  1.00  0.00
ATOM   1178  CA  VAL    73       0.969   0.807 -21.529  1.00  0.00
ATOM   1179  HA  VAL    73       1.053   1.641 -22.225  1.00  0.00
ATOM   1180  CB  VAL    73       1.967  -0.284 -21.949  1.00  0.00
ATOM   1181  HB  VAL    73       1.851  -1.144 -21.290  1.00  0.00
ATOM   1182  CG1 VAL    73       1.714  -0.710 -23.388  1.00  0.00
ATOM   1183 HG11 VAL    73       1.831   0.150 -24.047  1.00  0.00
ATOM   1184 HG12 VAL    73       2.429  -1.483 -23.670  1.00  0.00
ATOM   1185 HG13 VAL    73       0.701  -1.102 -23.478  1.00  0.00
ATOM   1186  CG2 VAL    73       3.399   0.211 -21.764  1.00  0.00
ATOM   1187 HG21 VAL    73       3.565   0.462 -20.717  1.00  0.00
ATOM   1188 HG22 VAL    73       4.096  -0.571 -22.065  1.00  0.00
ATOM   1189 HG23 VAL    73       3.560   1.097 -22.379  1.00  0.00
ATOM   1190  C   VAL    73      -0.454   0.272 -21.654  1.00  0.00
ATOM   1191  O   VAL    73      -0.730  -0.867 -21.264  1.00  0.00
ATOM   1192  N   SER    74      -1.354   1.094 -22.191  1.00  0.00
ATOM   1193  H   SER    74      -1.054   1.968 -22.597  1.00  0.00
ATOM   1194  CA  SER    74      -2.793   0.811 -22.128  1.00  0.00
ATOM   1195  HA  SER    74      -3.005   0.140 -21.296  1.00  0.00
ATOM   1196  CB  SER    74      -3.580   2.112 -21.921  1.00  0.00
ATOM   1197  HB2 SER    74      -3.451   2.738 -22.804  1.00  0.00
ATOM   1198  HB3 SER    74      -4.634   1.863 -21.804  1.00  0.00
ATOM   1199  OG  SER    74      -3.130   2.813 -20.776  1.00  0.00
ATOM   1200  HG  SER    74      -3.640   3.620 -20.674  1.00  0.00
ATOM   1201  C   SER    74      -3.379   0.060 -23.328  1.00  0.00
ATOM   1202  O   SER    74      -4.547   0.255 -23.670  1.00  0.00
ATOM   1203  N   GLU    75      -2.579  -0.795 -23.958  1.00  0.00
ATOM   1204  H   GLU    75      -1.602  -0.847 -23.708  1.00  0.00
ATOM   1205  CA  GLU    75      -3.049  -1.594 -25.091  1.00  0.00
ATOM   1206  HA  GLU    75      -4.101  -1.845 -24.954  1.00  0.00
ATOM   1207  CB  GLU    75      -2.898  -0.814 -26.404  1.00  0.00
ATOM   1208  HB2 GLU    75      -3.893  -0.455 -26.666  1.00  0.00
ATOM   1209  HB3 GLU    75      -2.251   0.035 -26.186  1.00  0.00
ATOM   1210  CG  GLU    75      -2.321  -1.605 -27.571  1.00  0.00
ATOM   1211  HG2 GLU    75      -2.364  -2.662 -27.311  1.00  0.00
ATOM   1212  HG3 GLU    75      -2.947  -1.420 -28.445  1.00  0.00
ATOM   1213  CD  GLU    75      -0.884  -1.219 -27.887  1.00  0.00
ATOM   1214  OE1 GLU    75      -0.316  -0.390 -27.146  1.00  0.00
ATOM   1215  OE2 GLU    75      -0.321  -1.741 -28.876  1.00  0.00
ATOM   1216  C   GLU    75      -2.337  -2.951 -25.141  1.00  0.00
ATOM   1217  O   GLU    75      -1.105  -3.015 -25.161  1.00  0.00
ATOM   1218  N   GLU    76      -3.127  -4.024 -25.151  1.00  0.00
ATOM   1219  H   GLU    76      -4.127  -3.892 -25.214  1.00  0.00
ATOM   1220  CA  GLU    76      -2.615  -5.389 -24.965  1.00  0.00
ATOM   1221  HA  GLU    76      -2.202  -5.495 -23.962  1.00  0.00
ATOM   1222  CB  GLU    76      -3.740  -6.410 -25.141  1.00  0.00
ATOM   1223  HB2 GLU    76      -4.342  -6.085 -25.989  1.00  0.00
ATOM   1224  HB3 GLU    76      -3.275  -7.368 -25.372  1.00  0.00
ATOM   1225  CG  GLU    76      -4.626  -6.561 -23.922  1.00  0.00
ATOM   1226  HG2 GLU    76      -4.047  -7.050 -23.139  1.00  0.00
ATOM   1227  HG3 GLU    76      -4.912  -5.562 -23.592  1.00  0.00
ATOM   1228  CD  GLU    76      -5.870  -7.372 -24.211  1.00  0.00
ATOM   1229  OE1 GLU    76      -6.624  -6.996 -25.130  1.00  0.00
ATOM   1230  OE2 GLU    76      -6.092  -8.388 -23.521  1.00  0.00
ATOM   1231  C   GLU    76      -1.430  -5.791 -25.842  1.00  0.00
ATOM   1232  O   GLU    76      -1.382  -5.446 -27.026  1.00  0.00
ATOM   1233  N   PRO    77      -0.458  -6.514 -25.248  1.00  0.00
ATOM   1234  CD  PRO    77       0.554  -7.315 -25.962  1.00  0.00
ATOM   1235  HD2 PRO    77       1.390  -6.676 -26.248  1.00  0.00
ATOM   1236  HD3 PRO    77       0.109  -7.753 -26.856  1.00  0.00
ATOM   1237  CG  PRO    77       0.944  -8.360 -24.940  1.00  0.00
ATOM   1238  HG2 PRO    77       1.975  -8.674 -25.102  1.00  0.00
ATOM   1239  HG3 PRO    77       0.284  -9.224 -25.019  1.00  0.00
ATOM   1240  CB  PRO    77       0.782  -7.687 -23.626  1.00  0.00
ATOM   1241  HB2 PRO    77       1.670  -7.083 -23.439  1.00  0.00
ATOM   1242  HB3 PRO    77       0.622  -8.367 -22.789  1.00  0.00
ATOM   1243  CA  PRO    77      -0.440  -6.777 -23.802  1.00  0.00
ATOM   1244  HA  PRO    77      -1.382  -7.251 -23.528  1.00  0.00
ATOM   1245  C   PRO    77      -0.262  -5.489 -22.989  1.00  0.00
ATOM   1246  O   PRO    77       0.334  -4.522 -23.474  1.00  0.00
ATOM   1247  N   ILE    78      -0.785  -5.480 -21.767  1.00  0.00
ATOM   1248  H   ILE    78      -1.258  -6.302 -21.419  1.00  0.00
ATOM   1249  CA  ILE    78      -0.774  -4.282 -20.934  1.00  0.00
ATOM   1250  HA  ILE    78      -0.427  -3.412 -21.492  1.00  0.00
ATOM   1251  CB  ILE    78      -2.178  -3.999 -20.363  1.00  0.00
ATOM   1252  HB  ILE    78      -2.575  -4.920 -19.936  1.00  0.00
ATOM   1253  CG2 ILE    78      -2.122  -2.924 -19.288  1.00  0.00
ATOM   1254 HG21 ILE    78      -1.725  -2.003 -19.714  1.00  0.00
ATOM   1255 HG22 ILE    78      -3.124  -2.743 -18.901  1.00  0.00
ATOM   1256 HG23 ILE    78      -1.474  -3.255 -18.476  1.00  0.00
ATOM   1257  CG1 ILE    78      -3.125  -3.596 -21.497  1.00  0.00
ATOM   1258 HG12 ILE    78      -2.573  -2.923 -22.152  1.00  0.00
ATOM   1259 HG13 ILE    78      -3.378  -4.506 -22.042  1.00  0.00
ATOM   1260  CD1 ILE    78      -4.393  -2.920 -21.034  1.00  0.00
ATOM   1261 HD11 ILE    78      -4.141  -2.009 -20.490  1.00  0.00
ATOM   1262 HD12 ILE    78      -5.007  -2.667 -21.898  1.00  0.00
ATOM   1263 HD13 ILE    78      -4.946  -3.593 -20.379  1.00  0.00
ATOM   1264  C   ILE    78       0.250  -4.362 -19.801  1.00  0.00
ATOM   1265  O   ILE    78       0.484  -5.434 -19.235  1.00  0.00
ATOM   1266  N   TYR    79       0.856  -3.221 -19.477  1.00  0.00
ATOM   1267  H   TYR    79       0.652  -2.378 -19.993  1.00  0.00
ATOM   1268  CA  TYR    79       1.836  -3.153 -18.400  1.00  0.00
ATOM   1269  HA  TYR    79       1.747  -4.033 -17.764  1.00  0.00
ATOM   1270  CB  TYR    79       3.254  -3.102 -18.970  1.00  0.00
ATOM   1271  HB2 TYR    79       3.305  -2.195 -19.571  1.00  0.00
ATOM   1272  HB3 TYR    79       3.931  -3.013 -18.120  1.00  0.00
ATOM   1273  CG  TYR    79       3.660  -4.289 -19.814  1.00  0.00
ATOM   1274  CD1 TYR    79       3.231  -5.573 -19.507  1.00  0.00
ATOM   1275  HD1 TYR    79       2.589  -5.721 -18.638  1.00  0.00
ATOM   1276  CE1 TYR    79       3.607  -6.658 -20.286  1.00  0.00
ATOM   1277  HE1 TYR    79       3.258  -7.660 -20.035  1.00  0.00
ATOM   1278  CZ  TYR    79       4.426  -6.466 -21.382  1.00  0.00
ATOM   1279  OH  TYR    79       4.810  -7.533 -22.166  1.00  0.00
ATOM   1280  HH  TYR    79       4.451  -8.369 -21.862  1.00  0.00
ATOM   1281  CE2 TYR    79       4.868  -5.200 -21.703  1.00  0.00
ATOM   1282  HE2 TYR    79       5.514  -5.043 -22.567  1.00  0.00
ATOM   1283  CD2 TYR    79       4.486  -4.124 -20.921  1.00  0.00
ATOM   1284  HD2 TYR    79       4.833  -3.120 -21.168  1.00  0.00
ATOM   1285  C   TYR    79       1.637  -1.928 -17.506  1.00  0.00
ATOM   1286  O   TYR    79       1.065  -0.915 -17.932  1.00  0.00
ATOM   1287  N   ILE    80       2.092  -2.046 -16.258  1.00  0.00
ATOM   1288  H   ILE    80       2.249  -2.966 -15.873  1.00  0.00
ATOM   1289  CA  ILE    80       2.378  -0.888 -15.420  1.00  0.00
ATOM   1290  HA  ILE    80       2.106   0.012 -15.972  1.00  0.00
ATOM   1291  CB  ILE    80       1.627  -0.913 -14.079  1.00  0.00
ATOM   1292  HB  ILE    80       2.010  -1.735 -13.474  1.00  0.00
ATOM   1293  CG2 ILE    80       1.818   0.394 -13.334  1.00  0.00
ATOM   1294 HG21 ILE    80       1.433   1.217 -13.937  1.00  0.00
ATOM   1295 HG22 ILE    80       1.278   0.356 -12.387  1.00  0.00
ATOM   1296 HG23 ILE    80       2.879   0.551 -13.140  1.00  0.00
ATOM   1297  CG1 ILE    80       0.139  -1.145 -14.305  1.00  0.00
ATOM   1298 HG12 ILE    80      -0.154  -0.570 -15.184  1.00  0.00
ATOM   1299 HG13 ILE    80      -0.003  -2.207 -14.503  1.00  0.00
ATOM   1300  CD1 ILE    80      -0.714  -0.735 -13.129  1.00  0.00
ATOM   1301 HD11 ILE    80      -0.573   0.328 -12.931  1.00  0.00
ATOM   1302 HD12 ILE    80      -1.763  -0.926 -13.355  1.00  0.00
ATOM   1303 HD13 ILE    80      -0.422  -1.310 -12.250  1.00  0.00
ATOM   1304  C   ILE    80       3.883  -0.945 -15.178  1.00  0.00
ATOM   1305  O   ILE    80       4.462  -2.032 -15.099  1.00  0.00
ATOM   1306  N   VAL    81       4.532   0.210 -15.095  1.00  0.00
ATOM   1307  H   VAL    81       4.038   1.090 -15.142  1.00  0.00
ATOM   1308  CA  VAL    81       5.985   0.239 -14.951  1.00  0.00
ATOM   1309  HA  VAL    81       6.388  -0.743 -14.700  1.00  0.00
ATOM   1310  CB  VAL    81       6.660   0.731 -16.247  1.00  0.00
ATOM   1311  HB  VAL    81       6.415   1.783 -16.393  1.00  0.00
ATOM   1312  CG1 VAL    81       8.178   0.568 -16.167  1.00  0.00
ATOM   1313 HG11 VAL    81       8.423  -0.484 -16.021  1.00  0.00
ATOM   1314 HG12 VAL    81       8.631   0.922 -17.093  1.00  0.00
ATOM   1315 HG13 VAL    81       8.562   1.149 -15.329  1.00  0.00
ATOM   1316  CG2 VAL    81       6.101  -0.020 -17.448  1.00  0.00
ATOM   1317 HG21 VAL    81       5.027   0.153 -17.517  1.00  0.00
ATOM   1318 HG22 VAL    81       6.585   0.337 -18.357  1.00  0.00
ATOM   1319 HG23 VAL    81       6.291  -1.087 -17.330  1.00  0.00
ATOM   1320  C   VAL    81       6.371   1.163 -13.806  1.00  0.00
ATOM   1321  O   VAL    81       5.887   2.292 -13.735  1.00  0.00
ATOM   1322  N   THR    82       7.242   0.699 -12.913  1.00  0.00
ATOM   1323  H   THR    82       7.672  -0.207 -13.031  1.00  0.00
ATOM   1324  CA  THR    82       7.619   1.500 -11.748  1.00  0.00
ATOM   1325  HA  THR    82       7.368   2.548 -11.913  1.00  0.00
ATOM   1326  CB  THR    82       6.905   1.018 -10.473  1.00  0.00
ATOM   1327  HB  THR    82       7.025   1.774  -9.697  1.00  0.00
ATOM   1328  CG2 THR    82       5.430   0.791 -10.732  1.00  0.00
ATOM   1329 HG21 THR    82       5.310   0.035 -11.508  1.00  0.00
ATOM   1330 HG22 THR    82       4.948   0.451  -9.815  1.00  0.00
ATOM   1331 HG23 THR    82       4.970   1.723 -11.059  1.00  0.00
ATOM   1332  OG1 THR    82       7.511  -0.198 -10.017  1.00  0.00
ATOM   1333  HG1 THR    82       7.066  -0.499  -9.222  1.00  0.00
ATOM   1334  C   THR    82       9.105   1.395 -11.489  1.00  0.00
ATOM   1335  O   THR    82       9.797   0.581 -12.114  1.00  0.00
ATOM   1336  N   GLU    83       9.605   2.198 -10.553  1.00  0.00
ATOM   1337  H   GLU    83       9.080   2.969 -10.165  1.00  0.00
ATOM   1338  CA  GLU    83      10.982   2.011 -10.116  1.00  0.00
ATOM   1339  HA  GLU    83      11.646   2.100 -10.975  1.00  0.00
ATOM   1340  CB  GLU    83      11.390   3.054  -9.073  1.00  0.00
ATOM   1341  HB2 GLU    83      12.476   3.002  -8.990  1.00  0.00
ATOM   1342  HB3 GLU    83      11.103   4.025  -9.477  1.00  0.00
ATOM   1343  CG  GLU    83      10.771   2.874  -7.704  1.00  0.00
ATOM   1344  HG2 GLU    83       9.691   2.956  -7.829  1.00  0.00
ATOM   1345  HG3 GLU    83      11.018   1.879  -7.335  1.00  0.00
ATOM   1346  CD  GLU    83      11.244   3.916  -6.706  1.00  0.00
ATOM   1347  OE1 GLU    83      12.436   3.906  -6.337  1.00  0.00
ATOM   1348  OE2 GLU    83      10.411   4.733  -6.274  1.00  0.00
ATOM   1349  C   GLU    83      11.154   0.599  -9.569  1.00  0.00
ATOM   1350  O   GLU    83      10.165  -0.090  -9.277  1.00  0.00
ATOM   1351  N   TYR    84      12.403   0.166  -9.445  1.00  0.00
ATOM   1352  H   TYR    84      13.173   0.781  -9.670  1.00  0.00
ATOM   1353  CA  TYR    84      12.708  -1.187  -8.997  1.00  0.00
ATOM   1354  HA  TYR    84      11.814  -1.808  -9.052  1.00  0.00
ATOM   1355  CB  TYR    84      13.791  -1.806  -9.888  1.00  0.00
ATOM   1356  HB2 TYR    84      13.436  -1.759 -10.917  1.00  0.00
ATOM   1357  HB3 TYR    84      14.678  -1.181  -9.781  1.00  0.00
ATOM   1358  CG  TYR    84      14.140  -3.242  -9.539  1.00  0.00
ATOM   1359  CD1 TYR    84      13.271  -4.282  -9.845  1.00  0.00
ATOM   1360  HD1 TYR    84      12.331  -4.047 -10.344  1.00  0.00
ATOM   1361  CE1 TYR    84      13.579  -5.596  -9.530  1.00  0.00
ATOM   1362  HE1 TYR    84      12.879  -6.396  -9.772  1.00  0.00
ATOM   1363  CZ  TYR    84      14.768  -5.888  -8.908  1.00  0.00
ATOM   1364  OH  TYR    84      15.066  -7.203  -8.598  1.00  0.00
ATOM   1365  HH  TYR    84      14.376  -7.816  -8.861  1.00  0.00
ATOM   1366  CE2 TYR    84      15.658  -4.874  -8.600  1.00  0.00
ATOM   1367  HE2 TYR    84      16.605  -5.105  -8.112  1.00  0.00
ATOM   1368  CD2 TYR    84      15.342  -3.559  -8.914  1.00  0.00
ATOM   1369  HD2 TYR    84      16.039  -2.758  -8.672  1.00  0.00
ATOM   1370  C   TYR    84      13.197  -1.156  -7.561  1.00  0.00
ATOM   1371  O   TYR    84      14.178  -0.474  -7.249  1.00  0.00
ATOM   1372  N   MET    85      12.525  -1.898  -6.685  1.00  0.00
ATOM   1373  H   MET    85      11.669  -2.366  -6.947  1.00  0.00
ATOM   1374  CA  MET    85      12.964  -1.985  -5.296  1.00  0.00
ATOM   1375  HA  MET    85      13.637  -1.158  -5.067  1.00  0.00
ATOM   1376  CB  MET    85      11.764  -1.911  -4.357  1.00  0.00
ATOM   1377  HB2 MET    85      11.159  -2.802  -4.523  1.00  0.00
ATOM   1378  HB3 MET    85      12.143  -1.915  -3.335  1.00  0.00
ATOM   1379  CG  MET    85      10.907  -0.663  -4.579  1.00  0.00
ATOM   1380  HG2 MET    85      10.580  -0.658  -5.618  1.00  0.00
ATOM   1381  HG3 MET    85      10.037  -0.731  -3.925  1.00  0.00
ATOM   1382  SD  MET    85      11.799   0.875  -4.226  1.00  0.00
ATOM   1383  CE  MET    85      12.186   0.641  -2.493  1.00  0.00
ATOM   1384  HE1 MET    85      12.794  -0.256  -2.374  1.00  0.00
ATOM   1385  HE2 MET    85      12.738   1.505  -2.123  1.00  0.00
ATOM   1386  HE3 MET    85      11.262   0.531  -1.926  1.00  0.00
ATOM   1387  C   MET    85      13.779  -3.265  -5.080  1.00  0.00
ATOM   1388  O   MET    85      13.238  -4.371  -5.100  1.00  0.00
ATOM   1389  N   SER    86      15.083  -3.111  -4.863  1.00  0.00
ATOM   1390  H   SER    86      15.477  -2.190  -4.741  1.00  0.00
ATOM   1391  CA  SER    86      15.998  -4.250  -4.971  1.00  0.00
ATOM   1392  HA  SER    86      15.805  -4.792  -5.897  1.00  0.00
ATOM   1393  CB  SER    86      17.457  -3.772  -4.978  1.00  0.00
ATOM   1394  HB2 SER    86      18.093  -4.623  -5.224  1.00  0.00
ATOM   1395  HB3 SER    86      17.561  -3.007  -5.747  1.00  0.00
ATOM   1396  OG  SER    86      17.846  -3.239  -3.725  1.00  0.00
ATOM   1397  HG  SER    86      18.761  -2.952  -3.770  1.00  0.00
ATOM   1398  C   SER    86      15.808  -5.398  -3.963  1.00  0.00
ATOM   1399  O   SER    86      16.233  -6.526  -4.224  1.00  0.00
ATOM   1400  N   LYS    87      15.187  -5.139  -2.818  1.00  0.00
ATOM   1401  H   LYS    87      14.912  -4.204  -2.556  1.00  0.00
ATOM   1402  CA  LYS    87      15.089  -6.200  -1.810  1.00  0.00
ATOM   1403  HA  LYS    87      15.638  -7.076  -2.156  1.00  0.00
ATOM   1404  CB  LYS    87      15.676  -5.756  -0.462  1.00  0.00
ATOM   1405  HB2 LYS    87      15.078  -4.916  -0.108  1.00  0.00
ATOM   1406  HB3 LYS    87      15.573  -6.592   0.230  1.00  0.00
ATOM   1407  CG  LYS    87      17.153  -5.336  -0.539  1.00  0.00
ATOM   1408  HG2 LYS    87      17.485  -5.469  -1.569  1.00  0.00
ATOM   1409  HG3 LYS    87      17.215  -4.281  -0.271  1.00  0.00
ATOM   1410  CD  LYS    87      18.048  -6.154   0.395  1.00  0.00
ATOM   1411  HD2 LYS    87      18.624  -5.455   1.002  1.00  0.00
ATOM   1412  HD3 LYS    87      17.402  -6.748   1.041  1.00  0.00
ATOM   1413  CE  LYS    87      19.010  -7.086  -0.367  1.00  0.00
ATOM   1414  HE2 LYS    87      19.164  -7.971   0.249  1.00  0.00
ATOM   1415  HE3 LYS    87      18.519  -7.372  -1.297  1.00  0.00
ATOM   1416  NZ  LYS    87      20.335  -6.456  -0.676  1.00  0.00
ATOM   1417  HZ1 LYS    87      20.790  -6.191   0.185  1.00  0.00
ATOM   1418  HZ2 LYS    87      20.914  -7.117  -1.174  1.00  0.00
ATOM   1419  HZ3 LYS    87      20.192  -5.636  -1.248  1.00  0.00
ATOM   1420  C   LYS    87      13.710  -6.843  -1.649  1.00  0.00
ATOM   1421  O   LYS    87      13.537  -7.732  -0.814  1.00  0.00
ATOM   1422  N   GLY    88      12.747  -6.434  -2.472  1.00  0.00
ATOM   1423  H   GLY    88      12.922  -5.705  -3.148  1.00  0.00
ATOM   1424  CA  GLY    88      11.414  -7.026  -2.421  1.00  0.00
ATOM   1425  HA2 GLY    88      10.885  -6.756  -3.335  1.00  0.00
ATOM   1426  HA3 GLY    88      11.522  -8.109  -2.370  1.00  0.00
ATOM   1427  C   GLY    88      10.608  -6.554  -1.226  1.00  0.00
ATOM   1428  O   GLY    88      10.928  -5.522  -0.619  1.00  0.00
ATOM   1429  N   SER    89       9.556  -7.292  -0.877  1.00  0.00
ATOM   1430  H   SER    89       9.316  -8.146  -1.360  1.00  0.00
ATOM   1431  CA  SER    89       8.684  -6.838   0.198  1.00  0.00
ATOM   1432  HA  SER    89       8.377  -5.814  -0.013  1.00  0.00
ATOM   1433  CB  SER    89       7.428  -7.704   0.353  1.00  0.00
ATOM   1434  HB2 SER    89       6.763  -7.229   1.074  1.00  0.00
ATOM   1435  HB3 SER    89       6.928  -7.770  -0.613  1.00  0.00
ATOM   1436  OG  SER    89       7.760  -9.011   0.805  1.00  0.00
ATOM   1437  HG  SER    89       6.958  -9.532   0.894  1.00  0.00
ATOM   1438  C   SER    89       9.433  -6.813   1.506  1.00  0.00
ATOM   1439  O   SER    89      10.397  -7.534   1.723  1.00  0.00
ATOM   1440  N   LEU    90       8.970  -5.935   2.371  1.00  0.00
ATOM   1441  H   LEU    90       8.227  -5.315   2.081  1.00  0.00
ATOM   1442  CA  LEU    90       9.488  -5.802   3.701  1.00  0.00
ATOM   1443  HA  LEU    90      10.560  -5.605   3.701  1.00  0.00
ATOM   1444  CB  LEU    90       8.772  -4.603   4.325  1.00  0.00
ATOM   1445  HB2 LEU    90       9.183  -3.720   3.835  1.00  0.00
ATOM   1446  HB3 LEU    90       7.705  -4.672   4.111  1.00  0.00
ATOM   1447  CG  LEU    90       8.979  -4.492   5.815  1.00  0.00
ATOM   1448  HG  LEU    90       8.567  -5.370   6.313  1.00  0.00
ATOM   1449  CD1 LEU    90      10.472  -4.407   6.092  1.00  0.00
ATOM   1450 HD11 LEU    90      10.885  -3.529   5.595  1.00  0.00
ATOM   1451 HD12 LEU    90      10.638  -4.327   7.167  1.00  0.00
ATOM   1452 HD13 LEU    90      10.964  -5.303   5.715  1.00  0.00
ATOM   1453  CD2 LEU    90       8.241  -3.277   6.312  1.00  0.00
ATOM   1454 HD21 LEU    90       7.179  -3.381   6.091  1.00  0.00
ATOM   1455 HD22 LEU    90       8.380  -3.182   7.389  1.00  0.00
ATOM   1456 HD23 LEU    90       8.629  -2.388   5.816  1.00  0.00
ATOM   1457  C   LEU    90       9.230  -7.095   4.494  1.00  0.00
ATOM   1458  O   LEU    90      10.022  -7.507   5.351  1.00  0.00
ATOM   1459  N   LEU    91       8.113  -7.740   4.191  1.00  0.00
ATOM   1460  H   LEU    91       7.494  -7.378   3.479  1.00  0.00
ATOM   1461  CA  LEU    91       7.750  -8.985   4.853  1.00  0.00
ATOM   1462  HA  LEU    91       7.646  -8.822   5.926  1.00  0.00
ATOM   1463  CB  LEU    91       6.411  -9.498   4.303  1.00  0.00
ATOM   1464  HB2 LEU    91       5.969  -8.571   3.937  1.00  0.00
ATOM   1465  HB3 LEU    91       6.657 -10.141   3.458  1.00  0.00
ATOM   1466  CG  LEU    91       5.416 -10.212   5.212  1.00  0.00
ATOM   1467  HG  LEU    91       4.791  -9.472   5.711  1.00  0.00
ATOM   1468  CD1 LEU    91       4.531 -11.154   4.386  1.00  0.00
ATOM   1469 HD11 LEU    91       5.155 -11.895   3.887  1.00  0.00
ATOM   1470 HD12 LEU    91       3.823 -11.659   5.044  1.00  0.00
ATOM   1471 HD13 LEU    91       3.984 -10.577   3.640  1.00  0.00
ATOM   1472  CD2 LEU    91       6.119 -10.952   6.308  1.00  0.00
ATOM   1473 HD21 LEU    91       6.697 -10.250   6.909  1.00  0.00
ATOM   1474 HD22 LEU    91       5.384 -11.451   6.940  1.00  0.00
ATOM   1475 HD23 LEU    91       6.788 -11.695   5.874  1.00  0.00
ATOM   1476  C   LEU    91       8.825 -10.025   4.580  1.00  0.00
ATOM   1477  O   LEU    91       9.310 -10.684   5.515  1.00  0.00
ATOM   1478  N   ASP    92       9.165 -10.191   3.300  1.00  0.00
ATOM   1479  H   ASP    92       8.690  -9.671   2.576  1.00  0.00
ATOM   1480  CA  ASP    92      10.195 -11.166   2.899  1.00  0.00
ATOM   1481  HA  ASP    92       9.932 -12.149   3.291  1.00  0.00
ATOM   1482  CB  ASP    92      10.315 -11.265   1.374  1.00  0.00
ATOM   1483  HB2 ASP    92      10.468 -10.261   0.978  1.00  0.00
ATOM   1484  HB3 ASP    92      11.187 -11.879   1.152  1.00  0.00
ATOM   1485  CG  ASP    92       9.084 -11.881   0.731  1.00  0.00
ATOM   1486  OD1 ASP    92       8.157 -12.305   1.460  1.00  0.00
ATOM   1487  OD2 ASP    92       9.035 -11.935  -0.517  1.00  0.00
ATOM   1488  C   ASP    92      11.537 -10.804   3.490  1.00  0.00
ATOM   1489  O   ASP    92      12.277 -11.667   3.945  1.00  0.00
ATOM   1490  N   PHE    93      11.852  -9.513   3.496  1.00  0.00
ATOM   1491  H   PHE    93      11.227  -8.843   3.070  1.00  0.00
ATOM   1492  CA  PHE    93      13.104  -9.024   4.072  1.00  0.00
ATOM   1493  HA  PHE    93      13.955  -9.473   3.562  1.00  0.00
ATOM   1494  CB  PHE    93      13.184  -7.490   3.909  1.00  0.00
ATOM   1495  HB2 PHE    93      12.933  -7.189   2.892  1.00  0.00
ATOM   1496  HB3 PHE    93      12.488  -7.025   4.607  1.00  0.00
ATOM   1497  CG  PHE    93      14.544  -6.912   4.207  1.00  0.00
ATOM   1498  CD1 PHE    93      15.615  -7.135   3.346  1.00  0.00
ATOM   1499  HD1 PHE    93      15.462  -7.743   2.454  1.00  0.00
ATOM   1500  CE1 PHE    93      16.881  -6.588   3.616  1.00  0.00
ATOM   1501  HE1 PHE    93      17.713  -6.774   2.937  1.00  0.00
ATOM   1502  CZ  PHE    93      17.072  -5.800   4.761  1.00  0.00
ATOM   1503  HZ  PHE    93      18.050  -5.373   4.980  1.00  0.00
ATOM   1504  CE2 PHE    93      15.999  -5.566   5.622  1.00  0.00
ATOM   1505  HE2 PHE    93      16.134  -4.955   6.515  1.00  0.00
ATOM   1506  CD2 PHE    93      14.743  -6.121   5.335  1.00  0.00
ATOM   1507  HD2 PHE    93      13.900  -5.935   6.001  1.00  0.00
ATOM   1508  C   PHE    93      13.216  -9.393   5.539  1.00  0.00
ATOM   1509  O   PHE    93      14.209  -9.978   5.961  1.00  0.00
ATOM   1510  N   LEU    94      12.189  -9.058   6.323  1.00  0.00
ATOM   1511  H   LEU    94      11.403  -8.563   5.925  1.00  0.00
ATOM   1512  CA  LEU    94      12.175  -9.341   7.762  1.00  0.00
ATOM   1513  HA  LEU    94      13.025  -8.855   8.239  1.00  0.00
ATOM   1514  CB  LEU    94      10.887  -8.821   8.408  1.00  0.00
ATOM   1515  HB2 LEU    94      10.116  -9.219   7.748  1.00  0.00
ATOM   1516  HB3 LEU    94      10.795  -9.281   9.392  1.00  0.00
ATOM   1517  CG  LEU    94      10.717  -7.310   8.535  1.00  0.00
ATOM   1518  HG  LEU    94      10.924  -6.850   7.569  1.00  0.00
ATOM   1519  CD1 LEU    94       9.281  -6.956   8.978  1.00  0.00
ATOM   1520 HD11 LEU    94       9.074  -7.415   9.944  1.00  0.00
ATOM   1521 HD12 LEU    94       9.182  -5.873   9.062  1.00  0.00
ATOM   1522 HD13 LEU    94       8.570  -7.328   8.240  1.00  0.00
ATOM   1523  CD2 LEU    94      11.764  -6.762   9.508  1.00  0.00
ATOM   1524 HD21 LEU    94      12.762  -6.986   9.132  1.00  0.00
ATOM   1525 HD22 LEU    94      11.645  -5.682   9.600  1.00  0.00
ATOM   1526 HD23 LEU    94      11.631  -7.226  10.485  1.00  0.00
ATOM   1527  C   LEU    94      12.308 -10.826   8.090  1.00  0.00
ATOM   1528  O   LEU    94      12.944 -11.186   9.086  1.00  0.00
ATOM   1529  N   LYS    95      11.700 -11.678   7.269  1.00  0.00
ATOM   1530  H   LYS    95      11.151 -11.337   6.494  1.00  0.00
ATOM   1531  CA  LYS    95      11.790 -13.130   7.475  1.00  0.00
ATOM   1532  HA  LYS    95      11.752 -13.360   8.539  1.00  0.00
ATOM   1533  CB  LYS    95      10.620 -13.828   6.782  1.00  0.00
ATOM   1534  HB2 LYS    95      10.680 -13.552   5.729  1.00  0.00
ATOM   1535  HB3 LYS    95      10.798 -14.898   6.887  1.00  0.00
ATOM   1536  CG  LYS    95       9.214 -13.483   7.325  1.00  0.00
ATOM   1537  HG2 LYS    95       9.066 -14.021   8.261  1.00  0.00
ATOM   1538  HG3 LYS    95       9.170 -12.410   7.511  1.00  0.00
ATOM   1539  CD  LYS    95       8.121 -13.873   6.338  1.00  0.00
ATOM   1540  HD2 LYS    95       7.167 -13.526   6.737  1.00  0.00
ATOM   1541  HD3 LYS    95       8.324 -13.369   5.393  1.00  0.00
ATOM   1542  CE  LYS    95       8.058 -15.394   6.106  1.00  0.00
ATOM   1543  HE2 LYS    95       7.280 -15.600   5.371  1.00  0.00
ATOM   1544  HE3 LYS    95       9.021 -15.725   5.717  1.00  0.00
ATOM   1545  NZ  LYS    95       7.755 -16.124   7.369  1.00  0.00
ATOM   1546  HZ1 LYS    95       6.863 -15.818   7.730  1.00  0.00
ATOM   1547  HZ2 LYS    95       7.721 -17.117   7.184  1.00  0.00
ATOM   1548  HZ3 LYS    95       8.476 -15.934   8.050  1.00  0.00
ATOM   1549  C   LYS    95      13.117 -13.684   6.915  1.00  0.00
ATOM   1550  O   LYS    95      13.581 -14.753   7.321  1.00  0.00
ATOM   1551  N   GLY    96      13.726 -12.950   5.990  1.00  0.00
ATOM   1552  H   GLY    96      13.331 -12.059   5.725  1.00  0.00
ATOM   1553  CA  GLY    96      14.954 -13.384   5.336  1.00  0.00
ATOM   1554  HA2 GLY    96      14.758 -14.377   4.932  1.00  0.00
ATOM   1555  HA3 GLY    96      15.134 -12.688   4.517  1.00  0.00
ATOM   1556  C   GLY    96      16.193 -13.443   6.217  1.00  0.00
ATOM   1557  O   GLY    96      16.136 -13.210   7.424  1.00  0.00
ATOM   1558  N   GLU    97      17.328 -13.765   5.600  1.00  0.00
ATOM   1559  H   GLU    97      17.325 -13.949   4.607  1.00  0.00
ATOM   1560  CA  GLU    97      18.590 -13.900   6.327  1.00  0.00
ATOM   1561  HA  GLU    97      18.488 -14.654   7.107  1.00  0.00
ATOM   1562  CB  GLU    97      19.714 -14.327   5.376  1.00  0.00
ATOM   1563  HB2 GLU    97      19.618 -15.399   5.207  1.00  0.00
ATOM   1564  HB3 GLU    97      19.574 -13.797   4.434  1.00  0.00
ATOM   1565  CG  GLU    97      21.109 -14.021   5.931  1.00  0.00
ATOM   1566  HG2 GLU    97      21.010 -13.122   6.539  1.00  0.00
ATOM   1567  HG3 GLU    97      21.413 -14.855   6.564  1.00  0.00
ATOM   1568  CD  GLU    97      22.167 -13.791   4.848  1.00  0.00
ATOM   1569  OE1 GLU    97      22.284 -14.628   3.924  1.00  0.00
ATOM   1570  OE2 GLU    97      22.899 -12.775   4.935  1.00  0.00
ATOM   1571  C   GLU    97      19.002 -12.602   7.024  1.00  0.00
ATOM   1572  O   GLU    97      19.579 -12.629   8.104  1.00  0.00
ATOM   1573  N   THR    98      18.715 -11.461   6.404  1.00  0.00
ATOM   1574  H   THR    98      18.265 -11.443   5.500  1.00  0.00
ATOM   1575  CA  THR    98      19.088 -10.187   7.018  1.00  0.00
ATOM   1576  HA  THR    98      20.122 -10.242   7.359  1.00  0.00
ATOM   1577  CB  THR    98      18.955  -9.018   6.048  1.00  0.00
ATOM   1578  HB  THR    98      17.933  -8.641   6.077  1.00  0.00
ATOM   1579  CG2 THR    98      19.919  -7.903   6.443  1.00  0.00
ATOM   1580 HG21 THR    98      20.941  -8.279   6.414  1.00  0.00
ATOM   1581 HG22 THR    98      19.818  -7.072   5.746  1.00  0.00
ATOM   1582 HG23 THR    98      19.686  -7.562   7.451  1.00  0.00
ATOM   1583  OG1 THR    98      19.252  -9.459   4.721  1.00  0.00
ATOM   1584  HG1 THR    98      19.168  -8.721   4.112  1.00  0.00
ATOM   1585  C   THR    98      18.238  -9.882   8.250  1.00  0.00
ATOM   1586  O   THR    98      18.752  -9.393   9.271  1.00  0.00
ATOM   1587  N   GLY    99      16.945 -10.191   8.156  1.00  0.00
ATOM   1588  H   GLY    99      16.613 -10.689   7.342  1.00  0.00
ATOM   1589  CA  GLY    99      15.982  -9.837   9.189  1.00  0.00
ATOM   1590  HA2 GLY    99      15.732  -8.785   9.051  1.00  0.00
ATOM   1591  HA3 GLY    99      15.093 -10.446   9.024  1.00  0.00
ATOM   1592  C   GLY    99      16.467 -10.047  10.608  1.00  0.00
ATOM   1593  O   GLY    99      16.219  -9.212  11.488  1.00  0.00
ATOM   1594  N   LYS   100      17.165 -11.155  10.844  1.00  0.00
ATOM   1595  H   LYS   100      17.347 -11.831  10.117  1.00  0.00
ATOM   1596  CA  LYS   100      17.602 -11.462  12.199  1.00  0.00
ATOM   1597  HA  LYS   100      16.759 -11.357  12.882  1.00  0.00
ATOM   1598  CB  LYS   100      18.143 -12.895  12.304  1.00  0.00
ATOM   1599  HB2 LYS   100      18.436 -13.045  13.343  1.00  0.00
ATOM   1600  HB3 LYS   100      17.315 -13.562  12.061  1.00  0.00
ATOM   1601  CG  LYS   100      19.322 -13.203  11.396  1.00  0.00
ATOM   1602  HG2 LYS   100      18.972 -13.236  10.365  1.00  0.00
ATOM   1603  HG3 LYS   100      20.062 -12.409  11.502  1.00  0.00
ATOM   1604  CD  LYS   100      19.961 -14.550  11.763  1.00  0.00
ATOM   1605  HD2 LYS   100      20.661 -14.404  12.585  1.00  0.00
ATOM   1606  HD3 LYS   100      19.181 -15.246  12.070  1.00  0.00
ATOM   1607  CE  LYS   100      20.700 -15.117  10.565  1.00  0.00
ATOM   1608  HE2 LYS   100      21.527 -14.453  10.312  1.00  0.00
ATOM   1609  HE3 LYS   100      21.092 -16.101  10.823  1.00  0.00
ATOM   1610  NZ  LYS   100      19.783 -15.238   9.393  1.00  0.00
ATOM   1611  HZ1 LYS   100      19.421 -14.326   9.153  1.00  0.00
ATOM   1612  HZ2 LYS   100      20.291 -15.616   8.606  1.00  0.00
ATOM   1613  HZ3 LYS   100      19.017 -15.854   9.627  1.00  0.00
ATOM   1614  C   LYS   100      18.639 -10.470  12.722  1.00  0.00
ATOM   1615  O   LYS   100      18.812 -10.320  13.942  1.00  0.00
ATOM   1616  N   TYR   101      19.338  -9.789  11.825  1.00  0.00
ATOM   1617  H   TYR   101      19.308  -9.989  10.835  1.00  0.00
ATOM   1618  CA  TYR   101      20.346  -8.840  12.313  1.00  0.00
ATOM   1619  HA  TYR   101      20.705  -9.166  13.289  1.00  0.00
ATOM   1620  CB  TYR   101      21.540  -8.747  11.358  1.00  0.00
ATOM   1621  HB2 TYR   101      21.237  -8.344  10.392  1.00  0.00
ATOM   1622  HB3 TYR   101      22.251  -8.067  11.828  1.00  0.00
ATOM   1623  CG  TYR   101      22.192 -10.101  11.159  1.00  0.00
ATOM   1624  CD1 TYR   101      23.055 -10.629  12.110  1.00  0.00
ATOM   1625  HD1 TYR   101      23.278 -10.043  13.002  1.00  0.00
ATOM   1626  CE1 TYR   101      23.636 -11.894  11.939  1.00  0.00
ATOM   1627  HE1 TYR   101      24.326 -12.291  12.683  1.00  0.00
ATOM   1628  CZ  TYR   101      23.336 -12.632  10.813  1.00  0.00
ATOM   1629  OH  TYR   101      23.898 -13.888  10.630  1.00  0.00
ATOM   1630  HH  TYR   101      24.481 -14.146  11.347  1.00  0.00
ATOM   1631  CE2 TYR   101      22.465 -12.129   9.862  1.00  0.00
ATOM   1632  HE2 TYR   101      22.227 -12.711   8.972  1.00  0.00
ATOM   1633  CD2 TYR   101      21.893 -10.877  10.046  1.00  0.00
ATOM   1634  HD2 TYR   101      21.193 -10.484   9.309  1.00  0.00
ATOM   1635  C   TYR   101      19.746  -7.477  12.671  1.00  0.00
ATOM   1636  O   TYR   101      20.272  -6.770  13.525  1.00  0.00
ATOM   1637  N   LEU   102      18.629  -7.131  12.044  1.00  0.00
ATOM   1638  H   LEU   102      18.272  -7.697  11.287  1.00  0.00
ATOM   1639  CA  LEU   102      17.923  -5.890  12.376  1.00  0.00
ATOM   1640  HA  LEU   102      18.535  -5.030  12.106  1.00  0.00
ATOM   1641  CB  LEU   102      16.602  -5.815  11.605  1.00  0.00
ATOM   1642  HB2 LEU   102      16.081  -6.731  11.881  1.00  0.00
ATOM   1643  HB3 LEU   102      16.001  -4.953  11.894  1.00  0.00
ATOM   1644  CG  LEU   102      16.827  -5.793  10.099  1.00  0.00
ATOM   1645  HG  LEU   102      17.512  -6.599   9.833  1.00  0.00
ATOM   1646  CD1 LEU   102      15.517  -5.979   9.358  1.00  0.00
ATOM   1647 HD11 LEU   102      14.832  -5.174   9.623  1.00  0.00
ATOM   1648 HD12 LEU   102      15.701  -5.961   8.284  1.00  0.00
ATOM   1649 HD13 LEU   102      15.076  -6.937   9.635  1.00  0.00
ATOM   1650  CD2 LEU   102      17.566  -4.497   9.666  1.00  0.00
ATOM   1651 HD21 LEU   102      18.534  -4.446  10.165  1.00  0.00
ATOM   1652 HD22 LEU   102      17.715  -4.506   8.586  1.00  0.00
ATOM   1653 HD23 LEU   102      16.969  -3.629   9.943  1.00  0.00
ATOM   1654  C   LEU   102      17.667  -5.745  13.879  1.00  0.00
ATOM   1655  O   LEU   102      17.168  -6.663  14.541  1.00  0.00
ATOM   1656  N   ARG   103      18.038  -4.591  14.421  1.00  0.00
ATOM   1657  H   ARG   103      18.626  -3.946  13.912  1.00  0.00
ATOM   1658  CA  ARG   103      17.693  -4.271  15.794  1.00  0.00
ATOM   1659  HA  ARG   103      17.130  -5.094  16.233  1.00  0.00
ATOM   1660  CB  ARG   103      18.963  -4.040  16.634  1.00  0.00
ATOM   1661  HB2 ARG   103      19.576  -3.316  16.098  1.00  0.00
ATOM   1662  HB3 ARG   103      18.645  -3.613  17.585  1.00  0.00
ATOM   1663  CG  ARG   103      19.784  -5.314  16.893  1.00  0.00
ATOM   1664  HG2 ARG   103      19.966  -5.826  15.949  1.00  0.00
ATOM   1665  HG3 ARG   103      20.737  -5.044  17.349  1.00  0.00
ATOM   1666  CD  ARG   103      19.014  -6.238  17.834  1.00  0.00
ATOM   1667  HD2 ARG   103      18.938  -5.741  18.801  1.00  0.00
ATOM   1668  HD3 ARG   103      18.016  -6.379  17.419  1.00  0.00
ATOM   1669  NE  ARG   103      19.631  -7.551  18.030  1.00  0.00
ATOM   1670  HE  ARG   103      20.169  -7.684  18.874  1.00  0.00
ATOM   1671  CZ  ARG   103      19.518  -8.574  17.178  1.00  0.00
ATOM   1672  NH1 ARG   103      18.826  -8.448  16.048  1.00  0.00
ATOM   1673 HH11 ARG   103      18.379  -7.569  15.829  1.00  0.00
ATOM   1674 HH12 ARG   103      18.751  -9.231  15.415  1.00  0.00
ATOM   1675  NH2 ARG   103      20.112  -9.734  17.448  1.00  0.00
ATOM   1676 HH21 ARG   103      20.647  -9.838  18.299  1.00  0.00
ATOM   1677 HH22 ARG   103      20.025 -10.506  16.802  1.00  0.00
ATOM   1678  C   ARG   103      16.744  -3.057  15.793  1.00  0.00
ATOM   1679  O   ARG   103      16.451  -2.485  14.723  1.00  0.00
ATOM   1680  N   LEU   104      16.274  -2.690  16.983  1.00  0.00
ATOM   1681  H   LEU   104      16.571  -3.199  17.802  1.00  0.00
ATOM   1682  CA  LEU   104      15.229  -1.677  17.137  1.00  0.00
ATOM   1683  HA  LEU   104      14.333  -2.014  16.615  1.00  0.00
ATOM   1684  CB  LEU   104      14.873  -1.419  18.609  1.00  0.00
ATOM   1685  HB2 LEU   104      14.795  -2.415  19.046  1.00  0.00
ATOM   1686  HB3 LEU   104      15.693  -0.879  19.082  1.00  0.00
ATOM   1687  CG  LEU   104      13.557  -0.655  18.838  1.00  0.00
ATOM   1688  HG  LEU   104      13.603   0.276  18.274  1.00  0.00
ATOM   1689  CD1 LEU   104      12.325  -1.469  18.389  1.00  0.00
ATOM   1690 HD11 LEU   104      12.279  -2.400  18.954  1.00  0.00
ATOM   1691 HD12 LEU   104      11.420  -0.889  18.570  1.00  0.00
ATOM   1692 HD13 LEU   104      12.406  -1.693  17.325  1.00  0.00
ATOM   1693  CD2 LEU   104      13.427  -0.274  20.300  1.00  0.00
ATOM   1694 HD21 LEU   104      14.265   0.361  20.586  1.00  0.00
ATOM   1695 HD22 LEU   104      12.492   0.267  20.453  1.00  0.00
ATOM   1696 HD23 LEU   104      13.429  -1.175  20.913  1.00  0.00
ATOM   1697  C   LEU   104      15.530  -0.372  16.419  1.00  0.00
ATOM   1698  O   LEU   104      14.646   0.165  15.777  1.00  0.00
ATOM   1699  N   PRO   105      16.778   0.134  16.516  1.00  0.00
ATOM   1700  CD  PRO   105      17.885  -0.265  17.406  1.00  0.00
ATOM   1701  HD2 PRO   105      18.343  -1.180  17.030  1.00  0.00
ATOM   1702  HD3 PRO   105      17.500  -0.438  18.411  1.00  0.00
ATOM   1703  CG  PRO   105      18.828   0.929  17.344  1.00  0.00
ATOM   1704  HG2 PRO   105      19.859   0.603  17.483  1.00  0.00
ATOM   1705  HG3 PRO   105      18.569   1.654  18.115  1.00  0.00
ATOM   1706  CB  PRO   105      18.618   1.501  15.986  1.00  0.00
ATOM   1707  HB2 PRO   105      19.162   0.926  15.237  1.00  0.00
ATOM   1708  HB3 PRO   105      18.899   2.551  15.911  1.00  0.00
ATOM   1709  CA  PRO   105      17.102   1.346  15.765  1.00  0.00
ATOM   1710  HA  PRO   105      16.540   2.169  16.206  1.00  0.00
ATOM   1711  C   PRO   105      16.768   1.240  14.287  1.00  0.00
ATOM   1712  O   PRO   105      16.211   2.201  13.747  1.00  0.00
ATOM   1713  N   GLN   106      17.092   0.125  13.637  1.00  0.00
ATOM   1714  H   GLN   106      17.604  -0.617  14.091  1.00  0.00
ATOM   1715  CA  GLN   106      16.770  -0.023  12.215  1.00  0.00
ATOM   1716  HA  GLN   106      17.057   0.886  11.685  1.00  0.00
ATOM   1717  CB  GLN   106      17.513  -1.213  11.586  1.00  0.00
ATOM   1718  HB2 GLN   106      17.261  -2.085  12.190  1.00  0.00
ATOM   1719  HB3 GLN   106      17.103  -1.335  10.584  1.00  0.00
ATOM   1720  CG  GLN   106      19.044  -1.074  11.501  1.00  0.00
ATOM   1721  HG2 GLN   106      19.416  -1.824  10.803  1.00  0.00
ATOM   1722  HG3 GLN   106      19.297  -0.079  11.133  1.00  0.00
ATOM   1723  CD  GLN   106      19.719  -1.282  12.840  1.00  0.00
ATOM   1724  OE1 GLN   106      19.299  -2.122  13.624  1.00  0.00
ATOM   1725  NE2 GLN   106      20.760  -0.507  13.115  1.00  0.00
ATOM   1726 HE21 GLN   106      21.242  -0.609  13.996  1.00  0.00
ATOM   1727 HE22 GLN   106      21.065   0.182  12.441  1.00  0.00
ATOM   1728  C   GLN   106      15.255  -0.179  11.988  1.00  0.00
ATOM   1729  O   GLN   106      14.704   0.304  10.995  1.00  0.00
ATOM   1730  N   LEU   107      14.576  -0.866  12.897  1.00  0.00
ATOM   1731  H   LEU   107      15.009  -1.246  13.727  1.00  0.00
ATOM   1732  CA  LEU   107      13.157  -1.136  12.672  1.00  0.00
ATOM   1733  HA  LEU   107      12.999  -1.466  11.646  1.00  0.00
ATOM   1734  CB  LEU   107      12.676  -2.230  13.615  1.00  0.00
ATOM   1735  HB2 LEU   107      12.937  -1.845  14.601  1.00  0.00
ATOM   1736  HB3 LEU   107      11.595  -2.352  13.548  1.00  0.00
ATOM   1737  CG  LEU   107      13.355  -3.582  13.401  1.00  0.00
ATOM   1738  HG  LEU   107      14.400  -3.410  13.143  1.00  0.00
ATOM   1739  CD1 LEU   107      13.277  -4.444  14.656  1.00  0.00
ATOM   1740 HD11 LEU   107      12.233  -4.617  14.915  1.00  0.00
ATOM   1741 HD12 LEU   107      13.769  -5.399  14.473  1.00  0.00
ATOM   1742 HD13 LEU   107      13.775  -3.932  15.480  1.00  0.00
ATOM   1743  CD2 LEU   107      12.757  -4.298  12.179  1.00  0.00
ATOM   1744 HD21 LEU   107      12.903  -3.685  11.290  1.00  0.00
ATOM   1745 HD22 LEU   107      13.253  -5.260  12.042  1.00  0.00
ATOM   1746 HD23 LEU   107      11.691  -4.459  12.337  1.00  0.00
ATOM   1747  C   LEU   107      12.321   0.136  12.858  1.00  0.00
ATOM   1748  O   LEU   107      11.332   0.349  12.162  1.00  0.00
ATOM   1749  N   VAL   108      12.714   0.972  13.804  1.00  0.00
ATOM   1750  H   VAL   108      13.487   0.741  14.412  1.00  0.00
ATOM   1751  CA  VAL   108      11.981   2.209  14.054  1.00  0.00
ATOM   1752  HA  VAL   108      10.904   2.043  14.045  1.00  0.00
ATOM   1753  CB  VAL   108      12.369   2.835  15.402  1.00  0.00
ATOM   1754  HB  VAL   108      13.455   2.808  15.495  1.00  0.00
ATOM   1755  CG1 VAL   108      11.875   4.312  15.512  1.00  0.00
ATOM   1756 HG11 VAL   108      10.789   4.340  15.419  1.00  0.00
ATOM   1757 HG12 VAL   108      12.167   4.722  16.478  1.00  0.00
ATOM   1758 HG13 VAL   108      12.322   4.906  14.715  1.00  0.00
ATOM   1759  CG2 VAL   108      11.802   1.996  16.508  1.00  0.00
ATOM   1760 HG21 VAL   108      12.205   0.985  16.442  1.00  0.00
ATOM   1761 HG22 VAL   108      12.072   2.432  17.470  1.00  0.00
ATOM   1762 HG23 VAL   108      10.716   1.960  16.418  1.00  0.00
ATOM   1763  C   VAL   108      12.211   3.163  12.906  1.00  0.00
ATOM   1764  O   VAL   108      11.288   3.879  12.494  1.00  0.00
ATOM   1765  N   ASP   109      13.419   3.139  12.350  1.00  0.00
ATOM   1766  H   ASP   109      14.160   2.561  12.718  1.00  0.00
ATOM   1767  CA  ASP   109      13.717   4.009  11.218  1.00  0.00
ATOM   1768  HA  ASP   109      13.430   5.031  11.465  1.00  0.00
ATOM   1769  CB  ASP   109      15.197   3.990  10.873  1.00  0.00
ATOM   1770  HB2 ASP   109      15.720   4.369  11.751  1.00  0.00
ATOM   1771  HB3 ASP   109      15.526   2.972  10.665  1.00  0.00
ATOM   1772  CG  ASP   109      15.505   4.869   9.686  1.00  0.00
ATOM   1773  OD1 ASP   109      15.656   6.092   9.894  1.00  0.00
ATOM   1774  OD2 ASP   109      15.547   4.351   8.542  1.00  0.00
ATOM   1775  C   ASP   109      12.901   3.619   9.999  1.00  0.00
ATOM   1776  O   ASP   109      12.340   4.484   9.309  1.00  0.00
ATOM   1777  N   MET   110      12.832   2.315   9.738  1.00  0.00
ATOM   1778  H   MET   110      13.405   1.660  10.251  1.00  0.00
ATOM   1779  CA  MET   110      11.986   1.805   8.681  1.00  0.00
ATOM   1780  HA  MET   110      12.305   2.225   7.726  1.00  0.00
ATOM   1781  CB  MET   110      12.069   0.272   8.596  1.00  0.00
ATOM   1782  HB2 MET   110      11.874  -0.129   9.590  1.00  0.00
ATOM   1783  HB3 MET   110      11.294  -0.067   7.909  1.00  0.00
ATOM   1784  CG  MET   110      13.429  -0.216   8.109  1.00  0.00
ATOM   1785  HG2 MET   110      13.588   0.169   7.102  1.00  0.00
ATOM   1786  HG3 MET   110      14.193   0.186   8.775  1.00  0.00
ATOM   1787  SD  MET   110      13.553  -2.020   8.082  1.00  0.00
ATOM   1788  CE  MET   110      14.864  -2.244   9.263  1.00  0.00
ATOM   1789  HE1 MET   110      14.562  -1.832  10.226  1.00  0.00
ATOM   1790  HE2 MET   110      15.076  -3.308   9.374  1.00  0.00
ATOM   1791  HE3 MET   110      15.760  -1.731   8.914  1.00  0.00
ATOM   1792  C   MET   110      10.541   2.237   8.879  1.00  0.00
ATOM   1793  O   MET   110       9.907   2.672   7.926  1.00  0.00
ATOM   1794  N   ALA   111      10.025   2.086  10.102  1.00  0.00
ATOM   1795  H   ALA   111      10.588   1.679  10.835  1.00  0.00
ATOM   1796  CA  ALA   111       8.644   2.461  10.413  1.00  0.00
ATOM   1797  HA  ALA   111       7.957   1.984   9.714  1.00  0.00
ATOM   1798  CB  ALA   111       8.276   2.035  11.822  1.00  0.00
ATOM   1799  HB1 ALA   111       8.950   2.511  12.534  1.00  0.00
ATOM   1800  HB2 ALA   111       7.250   2.334  12.037  1.00  0.00
ATOM   1801  HB3 ALA   111       8.364   0.952  11.909  1.00  0.00
ATOM   1802  C   ALA   111       8.481   3.972  10.260  1.00  0.00
ATOM   1803  O   ALA   111       7.412   4.457   9.866  1.00  0.00
ATOM   1804  N   ALA   112       9.544   4.719  10.569  1.00  0.00
ATOM   1805  H   ALA   112      10.370   4.300  10.972  1.00  0.00
ATOM   1806  CA  ALA   112       9.507   6.180  10.419  1.00  0.00
ATOM   1807  HA  ALA   112       8.624   6.551  10.940  1.00  0.00
ATOM   1808  CB  ALA   112      10.751   6.818  11.049  1.00  0.00
ATOM   1809  HB1 ALA   112      11.643   6.463  10.533  1.00  0.00
ATOM   1810  HB2 ALA   112      10.688   7.903  10.961  1.00  0.00
ATOM   1811  HB3 ALA   112      10.808   6.542  12.102  1.00  0.00
ATOM   1812  C   ALA   112       9.358   6.580   8.946  1.00  0.00
ATOM   1813  O   ALA   112       8.565   7.455   8.590  1.00  0.00
ATOM   1814  N   GLN   113      10.125   5.925   8.087  1.00  0.00
ATOM   1815  H   GLN   113      10.812   5.269   8.430  1.00  0.00
ATOM   1816  CA  GLN   113      10.013   6.118   6.652  1.00  0.00
ATOM   1817  HA  GLN   113      10.260   7.146   6.389  1.00  0.00
ATOM   1818  CB  GLN   113      10.987   5.180   5.930  1.00  0.00
ATOM   1819  HB2 GLN   113      10.847   4.194   6.374  1.00  0.00
ATOM   1820  HB3 GLN   113      10.672   5.156   4.887  1.00  0.00
ATOM   1821  CG  GLN   113      12.459   5.568   6.007  1.00  0.00
ATOM   1822  HG2 GLN   113      12.580   6.507   5.467  1.00  0.00
ATOM   1823  HG3 GLN   113      12.780   5.699   7.040  1.00  0.00
ATOM   1824  CD  GLN   113      13.337   4.517   5.356  1.00  0.00
ATOM   1825  OE1 GLN   113      13.388   4.422   4.127  1.00  0.00
ATOM   1826  NE2 GLN   113      14.000   3.687   6.178  1.00  0.00
ATOM   1827 HE21 GLN   113      14.598   2.971   5.792  1.00  0.00
ATOM   1828 HE22 GLN   113      13.897   3.784   7.178  1.00  0.00
ATOM   1829  C   GLN   113       8.597   5.820   6.157  1.00  0.00
ATOM   1830  O   GLN   113       8.039   6.586   5.365  1.00  0.00
ATOM   1831  N   ILE   114       8.032   4.685   6.587  1.00  0.00
ATOM   1832  H   ILE   114       8.520   4.065   7.217  1.00  0.00
ATOM   1833  CA  ILE   114       6.693   4.296   6.126  1.00  0.00
ATOM   1834  HA  ILE   114       6.643   4.276   5.038  1.00  0.00
ATOM   1835  CB  ILE   114       6.286   2.897   6.692  1.00  0.00
ATOM   1836  HB  ILE   114       6.416   2.910   7.774  1.00  0.00
ATOM   1837  CG2 ILE   114       4.829   2.561   6.358  1.00  0.00
ATOM   1838 HG21 ILE   114       4.697   2.547   5.276  1.00  0.00
ATOM   1839 HG22 ILE   114       4.578   1.582   6.767  1.00  0.00
ATOM   1840 HG23 ILE   114       4.172   3.314   6.794  1.00  0.00
ATOM   1841  CG1 ILE   114       7.213   1.795   6.163  1.00  0.00
ATOM   1842 HG12 ILE   114       6.893   1.563   5.148  1.00  0.00
ATOM   1843 HG13 ILE   114       8.223   2.207   6.140  1.00  0.00
ATOM   1844  CD1 ILE   114       7.203   0.507   7.012  1.00  0.00
ATOM   1845 HD11 ILE   114       6.194   0.095   7.035  1.00  0.00
ATOM   1846 HD12 ILE   114       7.883  -0.223   6.574  1.00  0.00
ATOM   1847 HD13 ILE   114       7.524   0.738   8.028  1.00  0.00
ATOM   1848  C   ILE   114       5.682   5.360   6.580  1.00  0.00
ATOM   1849  O   ILE   114       4.747   5.709   5.850  1.00  0.00
ATOM   1850  N   ALA   115       5.857   5.851   7.807  1.00  0.00
ATOM   1851  H   ALA   115       6.617   5.513   8.380  1.00  0.00
ATOM   1852  CA  ALA   115       4.965   6.869   8.367  1.00  0.00
ATOM   1853  HA  ALA   115       3.925   6.546   8.310  1.00  0.00
ATOM   1854  CB  ALA   115       5.311   7.138   9.826  1.00  0.00
ATOM   1855  HB1 ALA   115       6.346   7.471   9.899  1.00  0.00
ATOM   1856  HB2 ALA   115       4.652   7.912  10.220  1.00  0.00
ATOM   1857  HB3 ALA   115       5.182   6.223  10.405  1.00  0.00
ATOM   1858  C   ALA   115       5.096   8.143   7.579  1.00  0.00
ATOM   1859  O   ALA   115       4.129   8.912   7.462  1.00  0.00
ATOM   1860  N   SER   116       6.303   8.384   7.066  1.00  0.00
ATOM   1861  H   SER   116       7.070   7.751   7.245  1.00  0.00
ATOM   1862  CA  SER   116       6.568   9.584   6.307  1.00  0.00
ATOM   1863  HA  SER   116       6.215  10.461   6.850  1.00  0.00
ATOM   1864  CB  SER   116       8.075   9.721   6.083  1.00  0.00
ATOM   1865  HB2 SER   116       8.565   9.907   7.039  1.00  0.00
ATOM   1866  HB3 SER   116       8.460   8.797   5.652  1.00  0.00
ATOM   1867  OG  SER   116       8.333  10.786   5.212  1.00  0.00
ATOM   1868  HG  SER   116       9.280  10.866   5.076  1.00  0.00
ATOM   1869  C   SER   116       5.785   9.533   4.990  1.00  0.00
ATOM   1870  O   SER   116       5.103  10.487   4.608  1.00  0.00
ATOM   1871  N   GLY   117       5.851   8.402   4.305  1.00  0.00
ATOM   1872  H   GLY   117       6.435   7.635   4.608  1.00  0.00
ATOM   1873  CA  GLY   117       5.079   8.239   3.093  1.00  0.00
ATOM   1874  HA2 GLY   117       5.345   9.035   2.397  1.00  0.00
ATOM   1875  HA3 GLY   117       5.322   7.273   2.649  1.00  0.00
ATOM   1876  C   GLY   117       3.580   8.297   3.364  1.00  0.00
ATOM   1877  O   GLY   117       2.825   8.865   2.568  1.00  0.00
ATOM   1878  N   MET   118       3.141   7.706   4.474  1.00  0.00
ATOM   1879  H   MET   118       3.771   7.191   5.072  1.00  0.00
ATOM   1880  CA  MET   118       1.718   7.718   4.813  1.00  0.00
ATOM   1881  HA  MET   118       1.135   7.485   3.922  1.00  0.00
ATOM   1882  CB  MET   118       1.386   6.694   5.896  1.00  0.00
ATOM   1883  HB2 MET   118       2.108   6.831   6.701  1.00  0.00
ATOM   1884  HB3 MET   118       0.386   6.925   6.262  1.00  0.00
ATOM   1885  CG  MET   118       1.430   5.249   5.416  1.00  0.00
ATOM   1886  HG2 MET   118       2.462   5.014   5.158  1.00  0.00
ATOM   1887  HG3 MET   118       1.108   4.613   6.241  1.00  0.00
ATOM   1888  SD  MET   118       0.374   4.939   3.979  1.00  0.00
ATOM   1889  CE  MET   118      -1.238   5.497   4.569  1.00  0.00
ATOM   1890  HE1 MET   118      -1.183   6.552   4.837  1.00  0.00
ATOM   1891  HE2 MET   118      -1.980   5.361   3.782  1.00  0.00
ATOM   1892  HE3 MET   118      -1.527   4.914   5.444  1.00  0.00
ATOM   1893  C   MET   118       1.268   9.107   5.248  1.00  0.00
ATOM   1894  O   MET   118       0.122   9.494   5.015  1.00  0.00
ATOM   1895  N   ALA   119       2.167   9.852   5.884  1.00  0.00
ATOM   1896  H   ALA   119       3.056   9.466   6.169  1.00  0.00
ATOM   1897  CA  ALA   119       1.868  11.237   6.240  1.00  0.00
ATOM   1898  HA  ALA   119       0.988  11.274   6.882  1.00  0.00
ATOM   1899  CB  ALA   119       3.050  11.883   6.989  1.00  0.00
ATOM   1900  HB1 ALA   119       3.937  11.863   6.356  1.00  0.00
ATOM   1901  HB2 ALA   119       2.804  12.916   7.235  1.00  0.00
ATOM   1902  HB3 ALA   119       3.247  11.329   7.907  1.00  0.00
ATOM   1903  C   ALA   119       1.531  12.014   4.973  1.00  0.00
ATOM   1904  O   ALA   119       0.593  12.814   4.958  1.00  0.00
ATOM   1905  N   TYR   120       2.300  11.774   3.914  1.00  0.00
ATOM   1906  H   TYR   120       3.134  11.216   4.023  1.00  0.00
ATOM   1907  CA  TYR   120       2.006  12.335   2.592  1.00  0.00
ATOM   1908  HA  TYR   120       1.964  13.423   2.657  1.00  0.00
ATOM   1909  CB  TYR   120       3.094  11.946   1.583  1.00  0.00
ATOM   1910  HB2 TYR   120       4.008  12.465   1.870  1.00  0.00
ATOM   1911  HB3 TYR   120       3.241  10.871   1.682  1.00  0.00
ATOM   1912  CG  TYR   120       2.754  12.280   0.137  1.00  0.00
ATOM   1913  CD1 TYR   120       2.923  13.568  -0.365  1.00  0.00
ATOM   1914  HD1 TYR   120       3.310  14.342   0.297  1.00  0.00
ATOM   1915  CE1 TYR   120       2.606  13.875  -1.686  1.00  0.00
ATOM   1916  HE1 TYR   120       2.735  14.891  -2.061  1.00  0.00
ATOM   1917  CZ  TYR   120       2.128  12.892  -2.518  1.00  0.00
ATOM   1918  OH  TYR   120       1.818  13.192  -3.826  1.00  0.00
ATOM   1919  HH  TYR   120       1.974  14.113  -4.047  1.00  0.00
ATOM   1920  CE2 TYR   120       1.958  11.600  -2.047  1.00  0.00
ATOM   1921  HE2 TYR   120       1.577  10.819  -2.706  1.00  0.00
ATOM   1922  CD2 TYR   120       2.275  11.302  -0.729  1.00  0.00
ATOM   1923  HD2 TYR   120       2.150  10.286  -0.355  1.00  0.00
ATOM   1924  C   TYR   120       0.638  11.865   2.092  1.00  0.00
ATOM   1925  O   TYR   120      -0.175  12.666   1.624  1.00  0.00
ATOM   1926  N   VAL   121       0.390  10.562   2.179  1.00  0.00
ATOM   1927  H   VAL   121       1.106   9.913   2.473  1.00  0.00
ATOM   1928  CA  VAL   121      -0.911  10.031   1.805  1.00  0.00
ATOM   1929  HA  VAL   121      -1.120  10.210   0.750  1.00  0.00
ATOM   1930  CB  VAL   121      -0.996   8.510   2.074  1.00  0.00
ATOM   1931  HB  VAL   121      -0.643   8.311   3.086  1.00  0.00
ATOM   1932  CG1 VAL   121      -2.427   8.016   1.929  1.00  0.00
ATOM   1933 HG11 VAL   121      -2.780   8.214   0.917  1.00  0.00
ATOM   1934 HG12 VAL   121      -2.463   6.943   2.123  1.00  0.00
ATOM   1935 HG13 VAL   121      -3.066   8.535   2.644  1.00  0.00
ATOM   1936  CG2 VAL   121      -0.088   7.764   1.124  1.00  0.00
ATOM   1937 HG21 VAL   121       0.941   8.096   1.268  1.00  0.00
ATOM   1938 HG22 VAL   121      -0.154   6.694   1.322  1.00  0.00
ATOM   1939 HG23 VAL   121      -0.393   7.963   0.097  1.00  0.00
ATOM   1940  C   VAL   121      -1.995  10.772   2.582  1.00  0.00
ATOM   1941  O   VAL   121      -2.998  11.206   2.016  1.00  0.00
ATOM   1942  N   GLU   122      -1.769  10.915   3.884  1.00  0.00
ATOM   1943  H   GLU   122      -0.947  10.475   4.273  1.00  0.00
ATOM   1944  CA  GLU   122      -2.667  11.625   4.787  1.00  0.00
ATOM   1945  HA  GLU   122      -3.617  11.098   4.877  1.00  0.00
ATOM   1946  CB  GLU   122      -2.014  11.699   6.174  1.00  0.00
ATOM   1947  HB2 GLU   122      -1.791  10.669   6.452  1.00  0.00
ATOM   1948  HB3 GLU   122      -1.083  12.248   6.034  1.00  0.00
ATOM   1949  CG  GLU   122      -2.831  12.359   7.282  1.00  0.00
ATOM   1950  HG2 GLU   122      -2.939  13.414   7.031  1.00  0.00
ATOM   1951  HG3 GLU   122      -3.815  11.893   7.321  1.00  0.00
ATOM   1952  CD  GLU   122      -2.150  12.227   8.643  1.00  0.00
ATOM   1953  OE1 GLU   122      -1.188  12.982   8.912  1.00  0.00
ATOM   1954  OE2 GLU   122      -2.563  11.356   9.451  1.00  0.00
ATOM   1955  C   GLU   122      -3.013  13.032   4.281  1.00  0.00
ATOM   1956  O   GLU   122      -4.181  13.371   4.090  1.00  0.00
ATOM   1957  N   ARG   123      -2.004  13.858   4.055  1.00  0.00
ATOM   1958  H   ARG   123      -1.047  13.601   4.249  1.00  0.00
ATOM   1959  CA  ARG   123      -2.289  15.243   3.685  1.00  0.00
ATOM   1960  HA  ARG   123      -3.139  15.603   4.265  1.00  0.00
ATOM   1961  CB  ARG   123      -1.089  16.156   3.959  1.00  0.00
ATOM   1962  HB2 ARG   123      -1.417  17.172   3.742  1.00  0.00
ATOM   1963  HB3 ARG   123      -0.866  16.065   5.022  1.00  0.00
ATOM   1964  CG  ARG   123       0.138  15.850   3.165  1.00  0.00
ATOM   1965  HG2 ARG   123       0.332  14.778   3.194  1.00  0.00
ATOM   1966  HG3 ARG   123      -0.008  16.165   2.132  1.00  0.00
ATOM   1967  CD  ARG   123       1.322  16.594   3.758  1.00  0.00
ATOM   1968  HD2 ARG   123       1.177  17.665   3.615  1.00  0.00
ATOM   1969  HD3 ARG   123       1.382  16.376   4.825  1.00  0.00
ATOM   1970  NE  ARG   123       2.583  16.204   3.129  1.00  0.00
ATOM   1971  HE  ARG   123       2.712  16.443   2.156  1.00  0.00
ATOM   1972  CZ  ARG   123       3.560  15.553   3.756  1.00  0.00
ATOM   1973  NH1 ARG   123       3.426  15.225   5.035  1.00  0.00
ATOM   1974 HH11 ARG   123       2.580  15.470   5.530  1.00  0.00
ATOM   1975 HH12 ARG   123       4.170  14.731   5.507  1.00  0.00
ATOM   1976  NH2 ARG   123       4.674  15.234   3.111  1.00  0.00
ATOM   1977 HH21 ARG   123       4.781  15.486   2.139  1.00  0.00
ATOM   1978 HH22 ARG   123       5.410  14.740   3.595  1.00  0.00
ATOM   1979  C   ARG   123      -2.823  15.413   2.261  1.00  0.00
ATOM   1980  O   ARG   123      -3.309  16.483   1.914  1.00  0.00
ATOM   1981  N   MET   124      -2.746  14.351   1.457  1.00  0.00
ATOM   1982  H   MET   124      -2.265  13.524   1.780  1.00  0.00
ATOM   1983  CA  MET   124      -3.315  14.340   0.106  1.00  0.00
ATOM   1984  HA  MET   124      -3.294  15.346  -0.312  1.00  0.00
ATOM   1985  CB  MET   124      -2.508  13.415  -0.807  1.00  0.00
ATOM   1986  HB2 MET   124      -2.443  12.447  -0.311  1.00  0.00
ATOM   1987  HB3 MET   124      -3.067  13.309  -1.737  1.00  0.00
ATOM   1988  CG  MET   124      -1.116  13.920  -1.111  1.00  0.00
ATOM   1989  HG2 MET   124      -0.635  14.197  -0.173  1.00  0.00
ATOM   1990  HG3 MET   124      -0.552  13.117  -1.584  1.00  0.00
ATOM   1991  SD  MET   124      -1.145  15.354  -2.210  1.00  0.00
ATOM   1992  CE  MET   124      -1.792  14.567  -3.699  1.00  0.00
ATOM   1993  HE1 MET   124      -2.774  14.143  -3.489  1.00  0.00
ATOM   1994  HE2 MET   124      -1.878  15.308  -4.494  1.00  0.00
ATOM   1995  HE3 MET   124      -1.114  13.773  -4.015  1.00  0.00
ATOM   1996  C   MET   124      -4.763  13.871   0.128  1.00  0.00
ATOM   1997  O   MET   124      -5.414  13.795  -0.913  1.00  0.00
ATOM   1998  N   ASN   125      -5.248  13.530   1.317  1.00  0.00
ATOM   1999  H   ASN   125      -4.626  13.477   2.111  1.00  0.00
ATOM   2000  CA  ASN   125      -6.629  13.096   1.489  1.00  0.00
ATOM   2001  HA  ASN   125      -6.820  12.884   2.541  1.00  0.00
ATOM   2002  CB  ASN   125      -7.593  14.181   1.030  1.00  0.00
ATOM   2003  HB2 ASN   125      -7.423  14.418  -0.020  1.00  0.00
ATOM   2004  HB3 ASN   125      -8.607  13.802   1.158  1.00  0.00
ATOM   2005  CG  ASN   125      -7.445  15.445   1.840  1.00  0.00
ATOM   2006  OD1 ASN   125      -7.444  15.404   3.078  1.00  0.00
ATOM   2007  ND2 ASN   125      -7.288  16.576   1.154  1.00  0.00
ATOM   2008 HD21 ASN   125      -7.185  17.451   1.647  1.00  0.00
ATOM   2009 HD22 ASN   125      -7.273  16.552   0.145  1.00  0.00
ATOM   2010  C   ASN   125      -6.931  11.766   0.826  1.00  0.00
ATOM   2011  O   ASN   125      -8.069  11.488   0.438  1.00  0.00
ATOM   2012  N   TYR   126      -5.904  10.931   0.720  1.00  0.00
ATOM   2013  H   TYR   126      -4.960  11.228   0.924  1.00  0.00
ATOM   2014  CA  TYR   126      -6.112   9.577   0.248  1.00  0.00
ATOM   2015  HA  TYR   126      -7.068   9.507  -0.271  1.00  0.00
ATOM   2016  CB  TYR   126      -5.002   9.181  -0.719  1.00  0.00
ATOM   2017  HB2 TYR   126      -4.085   9.672  -0.393  1.00  0.00
ATOM   2018  HB3 TYR   126      -4.890   8.101  -0.623  1.00  0.00
ATOM   2019  CG  TYR   126      -5.276   9.534  -2.170  1.00  0.00
ATOM   2020  CD1 TYR   126      -5.337  10.854  -2.588  1.00  0.00
ATOM   2021  HD1 TYR   126      -5.187  11.647  -1.855  1.00  0.00
ATOM   2022  CE1 TYR   126      -5.585  11.176  -3.918  1.00  0.00
ATOM   2023  HE1 TYR   126      -5.642  12.217  -4.234  1.00  0.00
ATOM   2024  CZ  TYR   126      -5.759  10.166  -4.838  1.00  0.00
ATOM   2025  OH  TYR   126      -6.002  10.461  -6.164  1.00  0.00
ATOM   2026  HH  TYR   126      -6.029  11.404  -6.340  1.00  0.00
ATOM   2027  CE2 TYR   126      -5.693   8.847  -4.447  1.00  0.00
ATOM   2028  HE2 TYR   126      -5.830   8.050  -5.177  1.00  0.00
ATOM   2029  CD2 TYR   126      -5.451   8.536  -3.123  1.00  0.00
ATOM   2030  HD2 TYR   126      -5.395   7.493  -2.810  1.00  0.00
ATOM   2031  C   TYR   126      -6.179   8.590   1.418  1.00  0.00
ATOM   2032  O   TYR   126      -5.835   8.927   2.571  1.00  0.00
ATOM   2033  N   VAL   127      -6.660   7.387   1.120  1.00  0.00
ATOM   2034  H   VAL   127      -7.187   7.254   0.269  1.00  0.00
ATOM   2035  CA  VAL   127      -6.536   6.266   2.036  1.00  0.00
ATOM   2036  HA  VAL   127      -5.789   6.436   2.811  1.00  0.00
ATOM   2037  CB  VAL   127      -7.889   5.921   2.717  1.00  0.00
ATOM   2038  HB  VAL   127      -8.114   6.689   3.457  1.00  0.00
ATOM   2039  CG1 VAL   127      -9.007   5.858   1.700  1.00  0.00
ATOM   2040 HG11 VAL   127      -8.783   5.090   0.960  1.00  0.00
ATOM   2041 HG12 VAL   127      -9.943   5.615   2.203  1.00  0.00
ATOM   2042 HG13 VAL   127      -9.102   6.823   1.203  1.00  0.00
ATOM   2043  CG2 VAL   127      -7.784   4.622   3.517  1.00  0.00
ATOM   2044 HG21 VAL   127      -7.022   4.730   4.289  1.00  0.00
ATOM   2045 HG22 VAL   127      -8.745   4.404   3.984  1.00  0.00
ATOM   2046 HG23 VAL   127      -7.511   3.805   2.850  1.00  0.00
ATOM   2047  C   VAL   127      -5.947   5.102   1.233  1.00  0.00
ATOM   2048  O   VAL   127      -6.236   4.945   0.047  1.00  0.00
ATOM   2049  N   HIE   128      -5.075   4.325   1.859  1.00  0.00
ATOM   2050  H   HIE   128      -4.859   4.467   2.835  1.00  0.00
ATOM   2051  CA  HIE   128      -4.370   3.267   1.141  1.00  0.00
ATOM   2052  HA  HIE   128      -4.242   3.547   0.096  1.00  0.00
ATOM   2053  CB  HIE   128      -2.992   3.044   1.759  1.00  0.00
ATOM   2054  HB2 HIE   128      -2.423   3.973   1.785  1.00  0.00
ATOM   2055  HB3 HIE   128      -3.115   2.664   2.773  1.00  0.00
ATOM   2056  CG  HIE   128      -2.150   2.045   1.028  1.00  0.00
ATOM   2057  ND1 HIE   128      -2.373   0.685   1.097  1.00  0.00
ATOM   2058  CE1 HIE   128      -1.473   0.058   0.361  1.00  0.00
ATOM   2059  HE1 HIE   128      -1.480  -1.029   0.282  1.00  0.00
ATOM   2060  NE2 HIE   128      -0.673   0.962  -0.179  1.00  0.00
ATOM   2061  HE2 HIE   128       0.108   0.774  -0.792  1.00  0.00
ATOM   2062  CD2 HIE   128      -1.071   2.208   0.228  1.00  0.00
ATOM   2063  HD2 HIE   128      -0.526   3.091  -0.108  1.00  0.00
ATOM   2064  C   HIE   128      -5.185   1.989   1.181  1.00  0.00
ATOM   2065  O   HIE   128      -5.384   1.334   0.146  1.00  0.00
ATOM   2066  N   ARG   129      -5.626   1.643   2.394  1.00  0.00
ATOM   2067  H   ARG   129      -5.235   2.134   3.185  1.00  0.00
ATOM   2068  CA  ARG   129      -6.544   0.525   2.653  1.00  0.00
ATOM   2069  HA  ARG   129      -6.915   0.592   3.676  1.00  0.00
ATOM   2070  CB  ARG   129      -7.742   0.549   1.693  1.00  0.00
ATOM   2071  HB2 ARG   129      -7.355   0.410   0.684  1.00  0.00
ATOM   2072  HB3 ARG   129      -8.386  -0.291   1.953  1.00  0.00
ATOM   2073  CG  ARG   129      -8.544   1.840   1.755  1.00  0.00
ATOM   2074  HG2 ARG   129      -9.147   1.839   2.662  1.00  0.00
ATOM   2075  HG3 ARG   129      -7.854   2.684   1.778  1.00  0.00
ATOM   2076  CD  ARG   129      -9.453   1.961   0.541  1.00  0.00
ATOM   2077  HD2 ARG   129      -9.834   2.980   0.468  1.00  0.00
ATOM   2078  HD3 ARG   129      -8.895   1.717  -0.362  1.00  0.00
ATOM   2079  NE  ARG   129     -10.579   1.051   0.652  1.00  0.00
ATOM   2080  HE  ARG   129     -10.875   0.798   1.584  1.00  0.00
ATOM   2081  CZ  ARG   129     -11.236   0.540  -0.383  1.00  0.00
ATOM   2082  NH1 ARG   129     -10.873   0.847  -1.620  1.00  0.00
ATOM   2083 HH11 ARG   129     -10.095   1.471  -1.774  1.00  0.00
ATOM   2084 HH12 ARG   129     -11.377   0.454  -2.402  1.00  0.00
ATOM   2085  NH2 ARG   129     -12.255  -0.282  -0.172  1.00  0.00
ATOM   2086 HH21 ARG   129     -12.525  -0.515   0.773  1.00  0.00
ATOM   2087 HH22 ARG   129     -12.756  -0.672  -0.958  1.00  0.00
ATOM   2088  C   ARG   129      -5.902  -0.855   2.638  1.00  0.00
ATOM   2089  O   ARG   129      -6.584  -1.857   2.849  1.00  0.00
ATOM   2090  N   ASP   130      -4.600  -0.931   2.382  1.00  0.00
ATOM   2091  H   ASP   130      -4.052  -0.120   2.132  1.00  0.00
ATOM   2092  CA  ASP   130      -3.946  -2.239   2.373  1.00  0.00
ATOM   2093  HA  ASP   130      -4.476  -2.921   3.038  1.00  0.00
ATOM   2094  CB  ASP   130      -3.948  -2.832   0.962  1.00  0.00
ATOM   2095  HB2 ASP   130      -4.894  -2.568   0.488  1.00  0.00
ATOM   2096  HB3 ASP   130      -3.126  -2.377   0.410  1.00  0.00
ATOM   2097  CG  ASP   130      -3.784  -4.350   0.959  1.00  0.00
ATOM   2098  OD1 ASP   130      -3.965  -4.990   2.019  1.00  0.00
ATOM   2099  OD2 ASP   130      -3.477  -4.905  -0.111  1.00  0.00
ATOM   2100  C   ASP   130      -2.520  -2.140   2.936  1.00  0.00
ATOM   2101  O   ASP   130      -1.598  -2.814   2.463  1.00  0.00
ATOM   2102  N   LEU   131      -2.366  -1.307   3.965  1.00  0.00
ATOM   2103  H   LEU   131      -3.163  -0.773   4.280  1.00  0.00
ATOM   2104  CA  LEU   131      -1.082  -1.087   4.623  1.00  0.00
ATOM   2105  HA  LEU   131      -0.290  -0.973   3.883  1.00  0.00
ATOM   2106  CB  LEU   131      -1.159   0.199   5.465  1.00  0.00
ATOM   2107  HB2 LEU   131      -1.521   0.923   4.736  1.00  0.00
ATOM   2108  HB3 LEU   131      -1.932   0.017   6.211  1.00  0.00
ATOM   2109  CG  LEU   131       0.086   0.747   6.148  1.00  0.00
ATOM   2110  HG  LEU   131       0.444   0.019   6.878  1.00  0.00
ATOM   2111  CD1 LEU   131       1.182   1.011   5.114  1.00  0.00
ATOM   2112 HD11 LEU   131       0.825   1.739   4.385  1.00  0.00
ATOM   2113 HD12 LEU   131       2.067   1.403   5.615  1.00  0.00
ATOM   2114 HD13 LEU   131       1.434   0.081   4.605  1.00  0.00
ATOM   2115  CD2 LEU   131      -0.253   2.041   6.933  1.00  0.00
ATOM   2116 HD21 LEU   131      -1.006   1.821   7.690  1.00  0.00
ATOM   2117 HD22 LEU   131       0.647   2.421   7.416  1.00  0.00
ATOM   2118 HD23 LEU   131      -0.640   2.793   6.245  1.00  0.00
ATOM   2119  C   LEU   131      -0.687  -2.290   5.497  1.00  0.00
ATOM   2120  O   LEU   131      -1.459  -2.725   6.368  1.00  0.00
ATOM   2121  N   ARG   132       0.520  -2.806   5.255  1.00  0.00
ATOM   2122  H   ARG   132       1.069  -2.367   4.530  1.00  0.00
ATOM   2123  CA  ARG   132       1.084  -3.976   5.945  1.00  0.00
ATOM   2124  HA  ARG   132       1.203  -3.745   7.004  1.00  0.00
ATOM   2125  CB  ARG   132       0.176  -5.202   5.812  1.00  0.00
ATOM   2126  HB2 ARG   132       0.737  -6.064   6.173  1.00  0.00
ATOM   2127  HB3 ARG   132      -0.690  -5.038   6.453  1.00  0.00
ATOM   2128  CG  ARG   132      -0.286  -5.460   4.401  1.00  0.00
ATOM   2129  HG2 ARG   132      -1.254  -4.980   4.251  1.00  0.00
ATOM   2130  HG3 ARG   132       0.440  -5.037   3.707  1.00  0.00
ATOM   2131  CD  ARG   132      -0.418  -6.957   4.149  1.00  0.00
ATOM   2132  HD2 ARG   132       0.195  -7.215   3.286  1.00  0.00
ATOM   2133  HD3 ARG   132      -0.048  -7.486   5.028  1.00  0.00
ATOM   2134  NE  ARG   132      -1.783  -7.379   3.894  1.00  0.00
ATOM   2135  HE  ARG   132      -2.447  -6.670   3.616  1.00  0.00
ATOM   2136  CZ  ARG   132      -2.206  -8.637   4.002  1.00  0.00
ATOM   2137  NH1 ARG   132      -1.364  -9.601   4.374  1.00  0.00
ATOM   2138 HH11 ARG   132      -0.400  -9.376   4.575  1.00  0.00
ATOM   2139 HH12 ARG   132      -1.694 -10.553   4.454  1.00  0.00
ATOM   2140  NH2 ARG   132      -3.476  -8.935   3.739  1.00  0.00
ATOM   2141 HH21 ARG   132      -4.115  -8.206   3.458  1.00  0.00
ATOM   2142 HH22 ARG   132      -3.795  -9.890   3.822  1.00  0.00
ATOM   2143  C   ARG   132       2.456  -4.268   5.345  1.00  0.00
ATOM   2144  O   ARG   132       2.798  -3.741   4.284  1.00  0.00
ATOM   2145  N   ALA   133       3.245  -5.101   6.009  1.00  0.00
ATOM   2146  H   ALA   133       2.941  -5.520   6.876  1.00  0.00
ATOM   2147  CA  ALA   133       4.626  -5.333   5.571  1.00  0.00
ATOM   2148  HA  ALA   133       5.086  -4.345   5.543  1.00  0.00
ATOM   2149  CB  ALA   133       5.375  -6.189   6.575  1.00  0.00
ATOM   2150  HB1 ALA   133       4.932  -7.184   6.607  1.00  0.00
ATOM   2151  HB2 ALA   133       6.421  -6.267   6.279  1.00  0.00
ATOM   2152  HB3 ALA   133       5.311  -5.731   7.562  1.00  0.00
ATOM   2153  C   ALA   133       4.737  -5.921   4.165  1.00  0.00
ATOM   2154  O   ALA   133       5.694  -5.627   3.426  1.00  0.00
ATOM   2155  N   ALA   134       3.776  -6.754   3.779  1.00  0.00
ATOM   2156  H   ALA   134       3.045  -7.054   4.408  1.00  0.00
ATOM   2157  CA  ALA   134       3.813  -7.332   2.426  1.00  0.00
ATOM   2158  HA  ALA   134       4.776  -7.828   2.305  1.00  0.00
ATOM   2159  CB  ALA   134       2.699  -8.370   2.240  1.00  0.00
ATOM   2160  HB1 ALA   134       1.729  -7.886   2.349  1.00  0.00
ATOM   2161  HB2 ALA   134       2.775  -8.811   1.246  1.00  0.00
ATOM   2162  HB3 ALA   134       2.801  -9.152   2.992  1.00  0.00
ATOM   2163  C   ALA   134       3.723  -6.241   1.347  1.00  0.00
ATOM   2164  O   ALA   134       4.181  -6.440   0.223  1.00  0.00
ATOM   2165  N   ASN   135       3.123  -5.098   1.685  1.00  0.00
ATOM   2166  H   ASN   135       2.700  -4.999   2.597  1.00  0.00
ATOM   2167  CA  ASN   135       2.960  -4.000   0.718  1.00  0.00
ATOM   2168  HA  ASN   135       3.269  -4.343  -0.270  1.00  0.00
ATOM   2169  CB  ASN   135       1.495  -3.525   0.639  1.00  0.00
ATOM   2170  HB2 ASN   135       1.200  -3.175   1.628  1.00  0.00
ATOM   2171  HB3 ASN   135       1.420  -2.704  -0.074  1.00  0.00
ATOM   2172  CG  ASN   135       0.536  -4.635   0.207  1.00  0.00
ATOM   2173  OD1 ASN   135      -0.674  -4.570   0.456  1.00  0.00
ATOM   2174  ND2 ASN   135       1.077  -5.663  -0.424  1.00  0.00
ATOM   2175 HD21 ASN   135       0.492  -6.427  -0.732  1.00  0.00
ATOM   2176 HD22 ASN   135       2.072  -5.680  -0.594  1.00  0.00
ATOM   2177  C   ASN   135       3.880  -2.797   0.970  1.00  0.00
ATOM   2178  O   ASN   135       3.552  -1.681   0.569  1.00  0.00
ATOM   2179  N   ILE   136       4.989  -3.031   1.675  1.00  0.00
ATOM   2180  H   ILE   136       5.080  -3.917   2.151  1.00  0.00
ATOM   2181  CA  ILE   136       6.097  -2.085   1.757  1.00  0.00
ATOM   2182  HA  ILE   136       5.804  -1.132   1.316  1.00  0.00
ATOM   2183  CB  ILE   136       6.555  -1.858   3.215  1.00  0.00
ATOM   2184  HB  ILE   136       6.938  -2.800   3.606  1.00  0.00
ATOM   2185  CG2 ILE   136       7.649  -0.785   3.303  1.00  0.00
ATOM   2186 HG21 ILE   136       7.267   0.158   2.912  1.00  0.00
ATOM   2187 HG22 ILE   136       7.946  -0.652   4.343  1.00  0.00
ATOM   2188 HG23 ILE   136       8.513  -1.097   2.716  1.00  0.00
ATOM   2189  CG1 ILE   136       5.371  -1.448   4.094  1.00  0.00
ATOM   2190 HG12 ILE   136       4.626  -2.241   4.028  1.00  0.00
ATOM   2191 HG13 ILE   136       5.736  -1.376   5.119  1.00  0.00
ATOM   2192  CD1 ILE   136       4.759  -0.165   3.699  1.00  0.00
ATOM   2193 HD11 ILE   136       4.394  -0.236   2.675  1.00  0.00
ATOM   2194 HD12 ILE   136       3.927   0.062   4.366  1.00  0.00
ATOM   2195 HD13 ILE   136       5.503   0.629   3.765  1.00  0.00
ATOM   2196  C   ILE   136       7.251  -2.707   0.989  1.00  0.00
ATOM   2197  O   ILE   136       7.579  -3.889   1.204  1.00  0.00
ATOM   2198  N   LEU   137       7.867  -1.938   0.093  1.00  0.00
ATOM   2199  H   LEU   137       7.498  -1.027  -0.142  1.00  0.00
ATOM   2200  CA  LEU   137       9.025  -2.430  -0.653  1.00  0.00
ATOM   2201  HA  LEU   137       9.119  -3.507  -0.512  1.00  0.00
ATOM   2202  CB  LEU   137       8.876  -2.144  -2.141  1.00  0.00
ATOM   2203  HB2 LEU   137       8.694  -1.072  -2.217  1.00  0.00
ATOM   2204  HB3 LEU   137       9.794  -2.395  -2.672  1.00  0.00
ATOM   2205  CG  LEU   137       7.710  -2.901  -2.758  1.00  0.00
ATOM   2206  HG  LEU   137       6.790  -2.549  -2.292  1.00  0.00
ATOM   2207  CD1 LEU   137       7.631  -2.692  -4.252  1.00  0.00
ATOM   2208 HD11 LEU   137       8.552  -3.044  -4.718  1.00  0.00
ATOM   2209 HD12 LEU   137       6.785  -3.250  -4.653  1.00  0.00
ATOM   2210 HD13 LEU   137       7.500  -1.631  -4.464  1.00  0.00
ATOM   2211  CD2 LEU   137       7.828  -4.380  -2.432  1.00  0.00
ATOM   2212 HD21 LEU   137       7.814  -4.517  -1.350  1.00  0.00
ATOM   2213 HD22 LEU   137       6.990  -4.918  -2.876  1.00  0.00
ATOM   2214 HD23 LEU   137       8.763  -4.768  -2.835  1.00  0.00
ATOM   2215  C   LEU   137      10.332  -1.866  -0.115  1.00  0.00
ATOM   2216  O   LEU   137      10.389  -0.732   0.381  1.00  0.00
ATOM   2217  N   VAL   138      11.390  -2.662  -0.212  1.00  0.00
ATOM   2218  H   VAL   138      11.323  -3.536  -0.715  1.00  0.00
ATOM   2219  CA  VAL   138      12.672  -2.307   0.392  1.00  0.00
ATOM   2220  HA  VAL   138      12.650  -1.334   0.882  1.00  0.00
ATOM   2221  CB  VAL   138      13.104  -3.365   1.420  1.00  0.00
ATOM   2222  HB  VAL   138      13.231  -4.319   0.908  1.00  0.00
ATOM   2223  CG1 VAL   138      14.439  -2.963   2.105  1.00  0.00
ATOM   2224 HG11 VAL   138      14.312  -2.009   2.617  1.00  0.00
ATOM   2225 HG12 VAL   138      14.723  -3.728   2.827  1.00  0.00
ATOM   2226 HG13 VAL   138      15.221  -2.869   1.351  1.00  0.00
ATOM   2227  CG2 VAL   138      12.001  -3.585   2.445  1.00  0.00
ATOM   2228 HG21 VAL   138      11.098  -3.927   1.940  1.00  0.00
ATOM   2229 HG22 VAL   138      12.320  -4.337   3.167  1.00  0.00
ATOM   2230 HG23 VAL   138      11.795  -2.649   2.963  1.00  0.00
ATOM   2231  C   VAL   138      13.766  -2.209  -0.661  1.00  0.00
ATOM   2232  O   VAL   138      13.813  -3.019  -1.592  1.00  0.00
ATOM   2233  N   GLY   139      14.644  -1.223  -0.507  1.00  0.00
ATOM   2234  H   GLY   139      14.514  -0.544   0.229  1.00  0.00
ATOM   2235  CA  GLY   139      15.804  -1.086  -1.376  1.00  0.00
ATOM   2236  HA2 GLY   139      15.803  -1.884  -2.119  1.00  0.00
ATOM   2237  HA3 GLY   139      15.774  -0.120  -1.881  1.00  0.00
ATOM   2238  C   GLY   139      17.076  -1.176  -0.557  1.00  0.00
ATOM   2239  O   GLY   139      17.031  -1.546   0.617  1.00  0.00
ATOM   2240  N   GLU   140      18.213  -0.829  -1.159  1.00  0.00
ATOM   2241  H   GLU   140      18.229  -0.610  -2.145  1.00  0.00
ATOM   2242  CA  GLU   140      19.474  -0.795  -0.421  1.00  0.00
ATOM   2243  HA  GLU   140      19.628  -1.747   0.087  1.00  0.00
ATOM   2244  CB  GLU   140      20.653  -0.551  -1.371  1.00  0.00
ATOM   2245  HB2 GLU   140      20.667   0.517  -1.589  1.00  0.00
ATOM   2246  HB3 GLU   140      21.558  -0.822  -0.827  1.00  0.00
ATOM   2247  CG  GLU   140      20.591  -1.339  -2.682  1.00  0.00
ATOM   2248  HG2 GLU   140      19.596  -1.186  -3.100  1.00  0.00
ATOM   2249  HG3 GLU   140      21.337  -0.927  -3.362  1.00  0.00
ATOM   2250  CD  GLU   140      20.840  -2.829  -2.499  1.00  0.00
ATOM   2251  OE1 GLU   140      21.539  -3.220  -1.537  1.00  0.00
ATOM   2252  OE2 GLU   140      20.343  -3.613  -3.332  1.00  0.00
ATOM   2253  C   GLU   140      19.434   0.298   0.649  1.00  0.00
ATOM   2254  O   GLU   140      18.540   1.146   0.644  1.00  0.00
ATOM   2255  N   ASN   141      20.394   0.261   1.570  1.00  0.00
ATOM   2256  H   ASN   141      21.025  -0.527   1.595  1.00  0.00
ATOM   2257  CA  ASN   141      20.504   1.272   2.622  1.00  0.00
ATOM   2258  HA  ASN   141      21.287   0.992   3.327  1.00  0.00
ATOM   2259  CB  ASN   141      20.859   2.634   2.010  1.00  0.00
ATOM   2260  HB2 ASN   141      21.719   2.513   1.351  1.00  0.00
ATOM   2261  HB3 ASN   141      20.003   2.978   1.431  1.00  0.00
ATOM   2262  CG  ASN   141      21.194   3.688   3.056  1.00  0.00
ATOM   2263  OD1 ASN   141      20.738   4.829   2.969  1.00  0.00
ATOM   2264  ND2 ASN   141      21.982   3.307   4.055  1.00  0.00
ATOM   2265 HD21 ASN   141      22.234   3.968   4.775  1.00  0.00
ATOM   2266 HD22 ASN   141      22.325   2.358   4.089  1.00  0.00
ATOM   2267  C   ASN   141      19.232   1.341   3.473  1.00  0.00
ATOM   2268  O   ASN   141      18.955   2.352   4.122  1.00  0.00
ATOM   2269  N   LEU   142      18.469   0.246   3.450  1.00  0.00
ATOM   2270  H   LEU   142      18.704  -0.479   2.788  1.00  0.00
ATOM   2271  CA  LEU   142      17.252   0.088   4.252  1.00  0.00
ATOM   2272  HA  LEU   142      16.766  -0.852   3.990  1.00  0.00
ATOM   2273  CB  LEU   142      17.570   0.074   5.749  1.00  0.00
ATOM   2274  HB2 LEU   142      18.164   0.972   5.920  1.00  0.00
ATOM   2275  HB3 LEU   142      16.647   0.135   6.325  1.00  0.00
ATOM   2276  CG  LEU   142      18.366  -1.154   6.191  1.00  0.00
ATOM   2277  HG  LEU   142      19.399  -1.057   5.855  1.00  0.00
ATOM   2278  CD1 LEU   142      18.337  -1.265   7.706  1.00  0.00
ATOM   2279 HD11 LEU   142      17.305  -1.362   8.044  1.00  0.00
ATOM   2280 HD12 LEU   142      18.905  -2.141   8.018  1.00  0.00
ATOM   2281 HD13 LEU   142      18.779  -0.370   8.145  1.00  0.00
ATOM   2282  CD2 LEU   142      17.812  -2.412   5.531  1.00  0.00
ATOM   2283 HD21 LEU   142      17.882  -2.315   4.447  1.00  0.00
ATOM   2284 HD22 LEU   142      18.389  -3.278   5.855  1.00  0.00
ATOM   2285 HD23 LEU   142      16.769  -2.543   5.816  1.00  0.00
ATOM   2286  C   LEU   142      16.179   1.131   3.948  1.00  0.00
ATOM   2287  O   LEU   142      15.429   1.544   4.839  1.00  0.00
ATOM   2288  N   VAL   143      16.094   1.533   2.687  1.00  0.00
ATOM   2289  H   VAL   143      16.776   1.241   2.003  1.00  0.00
ATOM   2290  CA  VAL   143      15.043   2.440   2.266  1.00  0.00
ATOM   2291  HA  VAL   143      14.867   3.232   2.993  1.00  0.00
ATOM   2292  CB  VAL   143      15.389   3.076   0.927  1.00  0.00
ATOM   2293  HB  VAL   143      15.701   2.296   0.232  1.00  0.00
ATOM   2294  CG1 VAL   143      14.179   3.806   0.359  1.00  0.00
ATOM   2295 HG11 VAL   143      13.867   4.586   1.052  1.00  0.00
ATOM   2296 HG12 VAL   143      14.442   4.255  -0.599  1.00  0.00
ATOM   2297 HG13 VAL   143      13.362   3.099   0.216  1.00  0.00
ATOM   2298  CG2 VAL   143      16.594   4.033   1.094  1.00  0.00
ATOM   2299 HG21 VAL   143      17.455   3.472   1.459  1.00  0.00
ATOM   2300 HG22 VAL   143      16.836   4.485   0.132  1.00  0.00
ATOM   2301 HG23 VAL   143      16.341   4.815   1.809  1.00  0.00
ATOM   2302  C   VAL   143      13.706   1.699   2.165  1.00  0.00
ATOM   2303  O   VAL   143      13.600   0.669   1.505  1.00  0.00
ATOM   2304  N   CYS   144      12.684   2.227   2.821  1.00  0.00
ATOM   2305  H   CYS   144      12.810   3.042   3.404  1.00  0.00
ATOM   2306  CA  CYS   144      11.360   1.609   2.769  1.00  0.00
ATOM   2307  HA  CYS   144      11.401   0.680   2.200  1.00  0.00
ATOM   2308  CB  CYS   144      10.879   1.294   4.185  1.00  0.00
ATOM   2309  HB2 CYS   144      11.028   2.141   4.854  1.00  0.00
ATOM   2310  HB3 CYS   144       9.828   1.005   4.194  1.00  0.00
ATOM   2311  SG  CYS   144      11.788  -0.093   4.920  1.00  0.00
ATOM   2312  HG  CYS   144      11.141  -0.084   6.082  1.00  0.00
ATOM   2313  C   CYS   144      10.367   2.500   2.057  1.00  0.00
ATOM   2314  O   CYS   144      10.311   3.713   2.323  1.00  0.00
ATOM   2315  N   LYS   145       9.581   1.907   1.157  1.00  0.00
ATOM   2316  H   LYS   145       9.690   0.923   0.957  1.00  0.00
ATOM   2317  CA  LYS   145       8.576   2.659   0.407  1.00  0.00
ATOM   2318  HA  LYS   145       8.439   3.642   0.857  1.00  0.00
ATOM   2319  CB  LYS   145       9.021   2.845  -1.052  1.00  0.00
ATOM   2320  HB2 LYS   145       9.777   2.080  -1.236  1.00  0.00
ATOM   2321  HB3 LYS   145       8.142   2.639  -1.663  1.00  0.00
ATOM   2322  CG  LYS   145       9.589   4.223  -1.420  1.00  0.00
ATOM   2323  HG2 LYS   145       9.248   4.468  -2.426  1.00  0.00
ATOM   2324  HG3 LYS   145       9.186   4.949  -0.714  1.00  0.00
ATOM   2325  CD  LYS   145      11.109   4.262  -1.376  1.00  0.00
ATOM   2326  HD2 LYS   145      11.409   5.127  -0.785  1.00  0.00
ATOM   2327  HD3 LYS   145      11.458   3.351  -0.889  1.00  0.00
ATOM   2328  CE  LYS   145      11.724   4.360  -2.774  1.00  0.00
ATOM   2329  HE2 LYS   145      12.652   3.790  -2.744  1.00  0.00
ATOM   2330  HE3 LYS   145      11.023   3.877  -3.455  1.00  0.00
ATOM   2331  NZ  LYS   145      12.006   5.743  -3.252  1.00  0.00
ATOM   2332  HZ1 LYS   145      12.655   6.191  -2.621  1.00  0.00
ATOM   2333  HZ2 LYS   145      12.407   5.704  -4.178  1.00  0.00
ATOM   2334  HZ3 LYS   145      11.145   6.272  -3.280  1.00  0.00
ATOM   2335  C   LYS   145       7.206   1.973   0.432  1.00  0.00
ATOM   2336  O   LYS   145       7.102   0.747   0.273  1.00  0.00
ATOM   2337  N   VAL   146       6.155   2.765   0.612  1.00  0.00
ATOM   2338  H   VAL   146       6.285   3.742   0.831  1.00  0.00
ATOM   2339  CA  VAL   146       4.798   2.255   0.519  1.00  0.00
ATOM   2340  HA  VAL   146       4.665   1.358   1.124  1.00  0.00
ATOM   2341  CB  VAL   146       3.783   3.305   0.973  1.00  0.00
ATOM   2342  HB  VAL   146       3.825   4.158   0.296  1.00  0.00
ATOM   2343  CG1 VAL   146       2.381   2.718   0.962  1.00  0.00
ATOM   2344 HG11 VAL   146       2.338   1.865   1.639  1.00  0.00
ATOM   2345 HG12 VAL   146       1.667   3.476   1.286  1.00  0.00
ATOM   2346 HG13 VAL   146       2.131   2.393  -0.048  1.00  0.00
ATOM   2347  CG2 VAL   146       4.144   3.829   2.375  1.00  0.00
ATOM   2348 HG21 VAL   146       5.136   4.281   2.350  1.00  0.00
ATOM   2349 HG22 VAL   146       3.413   4.576   2.684  1.00  0.00
ATOM   2350 HG23 VAL   146       4.140   3.001   3.085  1.00  0.00
ATOM   2351  C   VAL   146       4.524   1.863  -0.933  1.00  0.00
ATOM   2352  O   VAL   146       4.905   2.590  -1.866  1.00  0.00
ATOM   2353  N   ALA   147       3.884   0.710  -1.134  1.00  0.00
ATOM   2354  H   ALA   147       3.608   0.133  -0.353  1.00  0.00
ATOM   2355  CA  ALA   147       3.620   0.220  -2.485  1.00  0.00
ATOM   2356  HA  ALA   147       3.706   1.052  -3.184  1.00  0.00
ATOM   2357  CB  ALA   147       4.642  -0.851  -2.872  1.00  0.00
ATOM   2358  HB1 ALA   147       4.562  -1.695  -2.187  1.00  0.00
ATOM   2359  HB2 ALA   147       4.446  -1.190  -3.889  1.00  0.00
ATOM   2360  HB3 ALA   147       5.647  -0.433  -2.816  1.00  0.00
ATOM   2361  C   ALA   147       2.204  -0.328  -2.602  1.00  0.00
ATOM   2362  O   ALA   147       1.431  -0.270  -1.644  1.00  0.00
ATOM   2363  N   ASP   148       1.875  -0.858  -3.781  1.00  0.00
ATOM   2364  H   ASP   148       2.489  -0.713  -4.570  1.00  0.00
ATOM   2365  CA  ASP   148       0.625  -1.591  -4.000  1.00  0.00
ATOM   2366  HA  ASP   148       0.548  -1.893  -5.044  1.00  0.00
ATOM   2367  CB  ASP   148       0.589  -2.844  -3.125  1.00  0.00
ATOM   2368  HB2 ASP   148       1.620  -3.164  -2.976  1.00  0.00
ATOM   2369  HB3 ASP   148       0.148  -2.583  -2.163  1.00  0.00
ATOM   2370  CG  ASP   148      -0.201  -3.969  -3.752  1.00  0.00
ATOM   2371  OD1 ASP   148      -1.449  -3.848  -3.831  1.00  0.00
ATOM   2372  OD2 ASP   148       0.428  -4.977  -4.150  1.00  0.00
ATOM   2373  C   ASP   148      -0.621  -0.763  -3.738  1.00  0.00
ATOM   2374  O   ASP   148      -1.374  -1.043  -2.807  1.00  0.00
ATOM   2375  N   PHE   149      -0.847   0.244  -4.574  1.00  0.00
ATOM   2376  H   PHE   149      -0.201   0.432  -5.327  1.00  0.00
ATOM   2377  CA  PHE   149      -1.965   1.154  -4.381  1.00  0.00
ATOM   2378  HA  PHE   149      -2.218   1.215  -3.322  1.00  0.00
ATOM   2379  CB  PHE   149      -1.593   2.557  -4.878  1.00  0.00
ATOM   2380  HB2 PHE   149      -1.310   2.497  -5.929  1.00  0.00
ATOM   2381  HB3 PHE   149      -2.419   3.260  -4.764  1.00  0.00
ATOM   2382  CG  PHE   149      -0.427   3.147  -4.154  1.00  0.00
ATOM   2383  CD1 PHE   149       0.870   2.782  -4.498  1.00  0.00
ATOM   2384  HD1 PHE   149       1.028   2.075  -5.313  1.00  0.00
ATOM   2385  CE1 PHE   149       1.955   3.308  -3.818  1.00  0.00
ATOM   2386  HE1 PHE   149       2.969   3.024  -4.100  1.00  0.00
ATOM   2387  CZ  PHE   149       1.749   4.196  -2.776  1.00  0.00
ATOM   2388  HZ  PHE   149       2.601   4.608  -2.235  1.00  0.00
ATOM   2389  CE2 PHE   149       0.459   4.561  -2.421  1.00  0.00
ATOM   2390  HE2 PHE   149       0.296   5.262  -1.602  1.00  0.00
ATOM   2391  CD2 PHE   149      -0.620   4.036  -3.107  1.00  0.00
ATOM   2392  HD2 PHE   149      -1.635   4.320  -2.826  1.00  0.00
ATOM   2393  C   PHE   149      -3.256   0.668  -5.049  1.00  0.00
ATOM   2394  O   PHE   149      -4.185   1.457  -5.248  1.00  0.00
ATOM   2395  N   GLY   150      -3.304  -0.626  -5.374  1.00  0.00
ATOM   2396  H   GLY   150      -2.485  -1.197  -5.223  1.00  0.00
ATOM   2397  CA  GLY   150      -4.490  -1.255  -5.939  1.00  0.00
ATOM   2398  HA2 GLY   150      -4.481  -1.039  -7.007  1.00  0.00
ATOM   2399  HA3 GLY   150      -4.379  -2.329  -5.785  1.00  0.00
ATOM   2400  C   GLY   150      -5.822  -0.805  -5.354  1.00  0.00
ATOM   2401  O   GLY   150      -6.739  -0.453  -6.103  1.00  0.00
ATOM   2402  N   LEU   151      -5.934  -0.809  -4.025  1.00  0.00
ATOM   2403  H   LEU   151      -5.163  -1.135  -3.460  1.00  0.00
ATOM   2404  CA  LEU   151      -7.175  -0.422  -3.350  1.00  0.00
ATOM   2405  HA  LEU   151      -8.012  -0.490  -4.045  1.00  0.00
ATOM   2406  CB  LEU   151      -7.447  -1.352  -2.163  1.00  0.00
ATOM   2407  HB2 LEU   151      -6.570  -1.189  -1.538  1.00  0.00
ATOM   2408  HB3 LEU   151      -8.336  -1.001  -1.639  1.00  0.00
ATOM   2409  CG  LEU   151      -7.589  -2.850  -2.465  1.00  0.00
ATOM   2410  HG  LEU   151      -6.759  -3.150  -3.104  1.00  0.00
ATOM   2411  CD1 LEU   151      -7.579  -3.696  -1.182  1.00  0.00
ATOM   2412 HD11 LEU   151      -8.409  -3.397  -0.542  1.00  0.00
ATOM   2413 HD12 LEU   151      -7.681  -4.750  -1.440  1.00  0.00
ATOM   2414 HD13 LEU   151      -6.639  -3.542  -0.652  1.00  0.00
ATOM   2415  CD2 LEU   151      -8.846  -3.131  -3.289  1.00  0.00
ATOM   2416 HD21 LEU   151      -8.790  -2.591  -4.234  1.00  0.00
ATOM   2417 HD22 LEU   151      -8.919  -4.201  -3.487  1.00  0.00
ATOM   2418 HD23 LEU   151      -9.725  -2.804  -2.735  1.00  0.00
ATOM   2419  C   LEU   151      -7.182   1.039  -2.872  1.00  0.00
ATOM   2420  O   LEU   151      -8.171   1.506  -2.296  1.00  0.00
ATOM   2421  N   ALA   152      -6.083   1.757  -3.098  1.00  0.00
ATOM   2422  H   ALA   152      -5.275   1.339  -3.534  1.00  0.00
ATOM   2423  CA  ALA   152      -5.986   3.144  -2.644  1.00  0.00
ATOM   2424  HA  ALA   152      -6.205   3.162  -1.576  1.00  0.00
ATOM   2425  CB  ALA   152      -4.574   3.697  -2.863  1.00  0.00
ATOM   2426  HB1 ALA   152      -4.343   3.693  -3.929  1.00  0.00
ATOM   2427  HB2 ALA   152      -4.519   4.717  -2.484  1.00  0.00
ATOM   2428  HB3 ALA   152      -3.853   3.074  -2.334  1.00  0.00
ATOM   2429  C   ALA   152      -7.028   4.024  -3.334  1.00  0.00
ATOM   2430  O   ALA   152      -7.382   3.789  -4.495  1.00  0.00
ATOM   2431  N   ARG   153      -7.509   5.037  -2.619  1.00  0.00
ATOM   2432  H   ARG   153      -7.139   5.243  -1.702  1.00  0.00
ATOM   2433  CA  ARG   153      -8.617   5.838  -3.109  1.00  0.00
ATOM   2434  HA  ARG   153      -8.500   6.018  -4.178  1.00  0.00
ATOM   2435  CB  ARG   153      -9.951   5.103  -2.877  1.00  0.00
ATOM   2436  HB2 ARG   153     -10.636   5.414  -3.665  1.00  0.00
ATOM   2437  HB3 ARG   153      -9.754   4.035  -2.968  1.00  0.00
ATOM   2438  CG  ARG   153     -10.576   5.390  -1.518  1.00  0.00
ATOM   2439  HG2 ARG   153      -9.792   5.282  -0.768  1.00  0.00
ATOM   2440  HG3 ARG   153     -10.927   6.421  -1.530  1.00  0.00
ATOM   2441  CD  ARG   153     -11.739   4.459  -1.176  1.00  0.00
ATOM   2442  HD2 ARG   153     -12.499   4.523  -1.955  1.00  0.00
ATOM   2443  HD3 ARG   153     -11.377   3.433  -1.105  1.00  0.00
ATOM   2444  NE  ARG   153     -12.347   4.834   0.106  1.00  0.00
ATOM   2445  HE  ARG   153     -11.982   5.661   0.557  1.00  0.00
ATOM   2446  CZ  ARG   153     -13.334   4.166   0.704  1.00  0.00
ATOM   2447  NH1 ARG   153     -13.842   3.073   0.142  1.00  0.00
ATOM   2448 HH11 ARG   153     -13.477   2.748  -0.742  1.00  0.00
ATOM   2449 HH12 ARG   153     -14.590   2.574   0.601  1.00  0.00
ATOM   2450  NH2 ARG   153     -13.818   4.588   1.869  1.00  0.00
ATOM   2451 HH21 ARG   153     -13.435   5.416   2.302  1.00  0.00
ATOM   2452 HH22 ARG   153     -14.566   4.077   2.316  1.00  0.00
ATOM   2453  C   ARG   153      -8.663   7.221  -2.450  1.00  0.00
ATOM   2454  O   ARG   153      -8.357   7.380  -1.260  1.00  0.00
ATOM   2455  N   LEU   154      -9.043   8.219  -3.239  1.00  0.00
ATOM   2456  H   LEU   154      -9.069   8.096  -4.241  1.00  0.00
ATOM   2457  CA  LEU   154      -9.423   9.513  -2.694  1.00  0.00
ATOM   2458  HA  LEU   154      -8.586   9.958  -2.156  1.00  0.00
ATOM   2459  CB  LEU   154      -9.820  10.446  -3.835  1.00  0.00
ATOM   2460  HB2 LEU   154      -9.038  10.243  -4.566  1.00  0.00
ATOM   2461  HB3 LEU   154     -10.771  10.061  -4.204  1.00  0.00
ATOM   2462  CG  LEU   154      -9.932  11.952  -3.616  1.00  0.00
ATOM   2463  HG  LEU   154     -10.768  12.133  -2.940  1.00  0.00
ATOM   2464  CD1 LEU   154      -8.656  12.552  -3.021  1.00  0.00
ATOM   2465 HD11 LEU   154      -7.820  12.371  -3.696  1.00  0.00
ATOM   2466 HD12 LEU   154      -8.788  13.625  -2.885  1.00  0.00
ATOM   2467 HD13 LEU   154      -8.450  12.086  -2.057  1.00  0.00
ATOM   2468  CD2 LEU   154     -10.262  12.611  -4.946  1.00  0.00
ATOM   2469 HD21 LEU   154     -11.208  12.219  -5.321  1.00  0.00
ATOM   2470 HD22 LEU   154     -10.346  13.689  -4.807  1.00  0.00
ATOM   2471 HD23 LEU   154      -9.470  12.398  -5.664  1.00  0.00
ATOM   2472  C   LEU   154     -10.599   9.300  -1.739  1.00  0.00
ATOM   2473  O   LEU   154     -11.561   8.601  -2.074  1.00  0.00
ATOM   2474  N   ILE   155     -10.506   9.939  -0.545  1.00  0.00
ATOM   2475  H   ILE   155      -9.766  10.606  -0.379  1.00  0.00
ATOM   2476  CA  ILE   155     -11.555   9.827   0.430  1.00  0.00
ATOM   2477  HA  ILE   155     -11.740   8.760   0.550  1.00  0.00
ATOM   2478  CB  ILE   155     -11.332  10.454   1.783  1.00  0.00
ATOM   2479  HB  ILE   155     -11.228  11.535   1.684  1.00  0.00
ATOM   2480  CG2 ILE   155     -12.551  10.135   2.666  1.00  0.00
ATOM   2481 HG21 ILE   155     -12.655   9.055   2.766  1.00  0.00
ATOM   2482 HG22 ILE   155     -12.413  10.579   3.652  1.00  0.00
ATOM   2483 HG23 ILE   155     -13.451  10.545   2.206  1.00  0.00
ATOM   2484  CG1 ILE   155     -10.070   9.964   2.481  1.00  0.00
ATOM   2485 HG12 ILE   155     -10.151   8.888   2.631  1.00  0.00
ATOM   2486 HG13 ILE   155      -9.213  10.178   1.842  1.00  0.00
ATOM   2487  CD1 ILE   155      -9.882  10.661   3.845  1.00  0.00
ATOM   2488 HD11 ILE   155     -10.738  10.447   4.485  1.00  0.00
ATOM   2489 HD12 ILE   155      -8.973  10.291   4.320  1.00  0.00
ATOM   2490 HD13 ILE   155      -9.800  11.737   3.696  1.00  0.00
ATOM   2491  C   ILE   155     -12.684  10.665  -0.058  1.00  0.00
ATOM   2492  O   ILE   155     -12.660  11.891   0.076  1.00  0.00
ATOM   2493  N   GLU   156     -13.677   9.985  -0.642  1.00  0.00
ATOM   2494  H   GLU   156     -13.528   8.998  -0.796  1.00  0.00
ATOM   2495  CA  GLU   156     -14.934  10.542  -1.009  1.00  0.00
ATOM   2496  HA  GLU   156     -14.800  11.610  -1.182  1.00  0.00
ATOM   2497  CB  GLU   156     -15.529   9.911  -2.278  1.00  0.00
ATOM   2498  HB2 GLU   156     -15.297   8.846  -2.254  1.00  0.00
ATOM   2499  HB3 GLU   156     -16.610  10.048  -2.235  1.00  0.00
ATOM   2500  CG  GLU   156     -14.982  10.528  -3.590  1.00  0.00
ATOM   2501  HG2 GLU   156     -15.013  11.616  -3.543  1.00  0.00
ATOM   2502  HG3 GLU   156     -13.959  10.201  -3.772  1.00  0.00
ATOM   2503  CD  GLU   156     -15.875  10.046  -4.716  1.00  0.00
ATOM   2504  OE1 GLU   156     -17.070   9.776  -4.434  1.00  0.00
ATOM   2505  OE2 GLU   156     -15.384   9.938  -5.870  1.00  0.00
ATOM   2506  C   GLU   156     -15.848  10.214   0.157  1.00  0.00
ATOM   2507  O   GLU   156     -16.300  11.138   0.838  1.00  0.00
ATOM   2508  N   ASP   157     -16.069   8.902   0.400  1.00  0.00
ATOM   2509  H   ASP   157     -15.594   8.259  -0.217  1.00  0.00
ATOM   2510  CA  ASP   157     -16.868   8.356   1.478  1.00  0.00
ATOM   2511  HA  ASP   157     -16.435   8.647   2.435  1.00  0.00
ATOM   2512  CB  ASP   157     -18.347   8.888   1.413  1.00  0.00
ATOM   2513  HB2 ASP   157     -18.292   9.900   1.012  1.00  0.00
ATOM   2514  HB3 ASP   157     -18.849   8.240   0.695  1.00  0.00
ATOM   2515  CG  ASP   157     -19.145   8.902   2.741  1.00  0.00
ATOM   2516  OD1 ASP   157     -18.598   8.614   3.841  1.00  0.00
ATOM   2517  OD2 ASP   157     -20.361   9.235   2.655  1.00  0.00
ATOM   2518  C   ASP   157     -16.843   6.889   1.193  1.00  0.00
ATOM   2519  O   ASP   157     -16.281   6.441   0.191  1.00  0.00
ATOM   2520  N   ASN   158     -17.447   6.092   2.089  1.00  0.00
ATOM   2521  H   ASN   158     -18.037   6.496   2.803  1.00  0.00
ATOM   2522  CA  ASN   158     -17.358   4.660   2.009  1.00  0.00
ATOM   2523  HA  ASN   158     -16.314   4.379   2.149  1.00  0.00
ATOM   2524  CB  ASN   158     -18.186   3.942   3.024  1.00  0.00
ATOM   2525  HB2 ASN   158     -19.263   3.984   2.862  1.00  0.00
ATOM   2526  HB3 ASN   158     -17.865   2.901   3.056  1.00  0.00
ATOM   2527  CG  ASN   158     -17.871   4.588   4.359  1.00  0.00
ATOM   2528  OD1 ASN   158     -16.795   5.125   4.600  1.00  0.00
ATOM   2529  ND2 ASN   158     -18.915   4.596   5.226  1.00  0.00
ATOM   2530 HD21 ASN   158     -18.803   5.005   6.143  1.00  0.00
ATOM   2531 HD22 ASN   158     -19.799   4.192   4.951  1.00  0.00
ATOM   2532  C   ASN   158     -17.902   4.120   0.729  1.00  0.00
ATOM   2533  O   ASN   158     -19.115   3.971   0.555  1.00  0.00
ATOM   2534  N   GLU   159     -16.987   3.792  -0.197  1.00  0.00
ATOM   2535  H   GLU   159     -15.996   3.931  -0.059  1.00  0.00
ATOM   2536  CA  GLU   159     -17.422   3.189  -1.415  1.00  0.00
ATOM   2537  HA  GLU   159     -18.345   3.687  -1.709  1.00  0.00
ATOM   2538  CB  GLU   159     -16.428   3.264  -2.586  1.00  0.00
ATOM   2539  HB2 GLU   159     -17.003   3.222  -3.511  1.00  0.00
ATOM   2540  HB3 GLU   159     -15.914   4.223  -2.522  1.00  0.00
ATOM   2541  CG  GLU   159     -15.408   2.142  -2.573  1.00  0.00
ATOM   2542  HG2 GLU   159     -15.179   1.825  -1.556  1.00  0.00
ATOM   2543  HG3 GLU   159     -15.847   1.310  -3.123  1.00  0.00
ATOM   2544  CD  GLU   159     -14.113   2.593  -3.274  1.00  0.00
ATOM   2545  OE1 GLU   159     -14.110   3.735  -3.818  1.00  0.00
ATOM   2546  OE2 GLU   159     -13.119   1.822  -3.218  1.00  0.00
ATOM   2547  C   GLU   159     -17.604   1.753  -1.029  1.00  0.00
ATOM   2548  O   GLU   159     -17.045   1.307  -0.028  1.00  0.00
ATOM   2549  N   TYR   160     -18.379   0.986  -1.802  1.00  0.00
ATOM   2550  H   TYR   160     -18.647   1.258  -2.737  1.00  0.00
ATOM   2551  CA  TYR   160     -18.704  -0.347  -1.357  1.00  0.00
ATOM   2552  HA  TYR   160     -18.598  -0.374  -0.273  1.00  0.00
ATOM   2553  CB  TYR   160     -20.137  -0.807  -1.726  1.00  0.00
ATOM   2554  HB2 TYR   160     -20.306  -0.680  -2.795  1.00  0.00
ATOM   2555  HB3 TYR   160     -20.198  -1.865  -1.472  1.00  0.00
ATOM   2556  CG  TYR   160     -21.177  -0.053  -0.965  1.00  0.00
ATOM   2557  CD1 TYR   160     -21.200  -0.146   0.398  1.00  0.00
ATOM   2558  HD1 TYR   160     -20.460  -0.771   0.898  1.00  0.00
ATOM   2559  CE1 TYR   160     -22.146   0.538   1.144  1.00  0.00
ATOM   2560  HE1 TYR   160     -22.151   0.415   2.227  1.00  0.00
ATOM   2561  CZ  TYR   160     -23.081   1.347   0.538  1.00  0.00
ATOM   2562  OH  TYR   160     -24.018   2.035   1.335  1.00  0.00
ATOM   2563  HH  TYR   160     -23.908   1.866   2.274  1.00  0.00
ATOM   2564  CE2 TYR   160     -23.055   1.473  -0.834  1.00  0.00
ATOM   2565  HE2 TYR   160     -23.776   2.112  -1.343  1.00  0.00
ATOM   2566  CD2 TYR   160     -22.103   0.779  -1.568  1.00  0.00
ATOM   2567  HD2 TYR   160     -22.070   0.881  -2.653  1.00  0.00
ATOM   2568  C   TYR   160     -17.892  -1.337  -2.108  1.00  0.00
ATOM   2569  O   TYR   160     -18.267  -1.696  -3.221  1.00  0.00
ATOM   2570  N   THR   161     -16.799  -1.878  -1.538  1.00  0.00
ATOM   2571  H   THR   161     -16.508  -1.695  -0.588  1.00  0.00
ATOM   2572  CA  THR   161     -16.043  -2.827  -2.312  1.00  0.00
ATOM   2573  HA  THR   161     -16.689  -3.229  -3.092  1.00  0.00
ATOM   2574  CB  THR   161     -14.781  -2.317  -2.949  1.00  0.00
ATOM   2575  HB  THR   161     -14.238  -3.181  -3.331  1.00  0.00
ATOM   2576  CG2 THR   161     -15.024  -1.318  -4.091  1.00  0.00
ATOM   2577 HG21 THR   161     -15.566  -0.453  -3.709  1.00  0.00
ATOM   2578 HG22 THR   161     -14.067  -0.995  -4.501  1.00  0.00
ATOM   2579 HG23 THR   161     -15.611  -1.798  -4.875  1.00  0.00
ATOM   2580  OG1 THR   161     -13.992  -1.712  -1.950  1.00  0.00
ATOM   2581  HG1 THR   161     -13.180  -1.381  -2.340  1.00  0.00
ATOM   2582  C   THR   161     -15.580  -3.909  -1.388  1.00  0.00
ATOM   2583  O   THR   161     -14.793  -4.776  -1.775  1.00  0.00
ATOM   2584  N   ALA   162     -16.073  -3.908  -0.136  1.00  0.00
ATOM   2585  H   ALA   162     -16.687  -3.183   0.206  1.00  0.00
ATOM   2586  CA  ALA   162     -15.669  -4.944   0.775  1.00  0.00
ATOM   2587  HA  ALA   162     -14.583  -5.037   0.794  1.00  0.00
ATOM   2588  CB  ALA   162     -16.163  -4.665   2.202  1.00  0.00
ATOM   2589  HB1 ALA   162     -17.249  -4.579   2.201  1.00  0.00
ATOM   2590  HB2 ALA   162     -15.864  -5.483   2.858  1.00  0.00
ATOM   2591  HB3 ALA   162     -15.726  -3.734   2.563  1.00  0.00
ATOM   2592  C   ALA   162     -16.208  -6.247   0.247  1.00  0.00
ATOM   2593  O   ALA   162     -17.221  -6.234  -0.450  1.00  0.00
ATOM   2594  N   ARG   163     -15.473  -7.357   0.531  1.00  0.00
ATOM   2595  H   ARG   163     -14.626  -7.162   1.045  1.00  0.00
ATOM   2596  CA  ARG   163     -15.684  -8.712   0.033  1.00  0.00
ATOM   2597  HA  ARG   163     -14.736  -9.223   0.197  1.00  0.00
ATOM   2598  CB  ARG   163     -16.847  -9.598   0.635  1.00  0.00
ATOM   2599  HB2 ARG   163     -16.827 -10.508   0.035  1.00  0.00
ATOM   2600  HB3 ARG   163     -16.513  -9.825   1.648  1.00  0.00
ATOM   2601  CG  ARG   163     -18.281  -9.047   0.682  1.00  0.00
ATOM   2602  HG2 ARG   163     -18.507  -8.814   1.722  1.00  0.00
ATOM   2603  HG3 ARG   163     -18.296  -8.130   0.093  1.00  0.00
ATOM   2604  CD  ARG   163     -19.334 -10.023   0.135  1.00  0.00
ATOM   2605  HD2 ARG   163     -20.263  -9.496  -0.082  1.00  0.00
ATOM   2606  HD3 ARG   163     -18.970 -10.505  -0.772  1.00  0.00
ATOM   2607  NE  ARG   163     -19.608 -11.075   1.158  1.00  0.00
ATOM   2608  HE  ARG   163     -19.352 -10.973   2.129  1.00  0.00
ATOM   2609  CZ  ARG   163     -20.250 -12.216   0.770  1.00  0.00
ATOM   2610  NH1 ARG   163     -20.444 -12.439  -0.563  1.00  0.00
ATOM   2611 HH11 ARG   163     -20.113 -11.764  -1.239  1.00  0.00
ATOM   2612 HH12 ARG   163     -20.917 -13.278  -0.868  1.00  0.00
ATOM   2613  NH2 ARG   163     -20.673 -13.127   1.696  1.00  0.00
ATOM   2614 HH21 ARG   163     -20.511 -12.957   2.678  1.00  0.00
ATOM   2615 HH22 ARG   163     -21.147 -13.967   1.394  1.00  0.00
ATOM   2616  C   ARG   163     -15.770  -8.705  -1.473  1.00  0.00
ATOM   2617  O   ARG   163     -16.654  -9.293  -2.104  1.00  0.00
ATOM   2618  N   GLN   164     -14.842  -8.010  -2.153  1.00  0.00
ATOM   2619  H   GLN   164     -14.086  -7.427  -1.824  1.00  0.00
ATOM   2620  CA  GLN   164     -15.010  -8.170  -3.562  1.00  0.00
ATOM   2621  HA  GLN   164     -15.992  -8.622  -3.702  1.00  0.00
ATOM   2622  CB  GLN   164     -14.920  -6.909  -4.438  1.00  0.00
ATOM   2623  HB2 GLN   164     -14.091  -6.314  -4.056  1.00  0.00
ATOM   2624  HB3 GLN   164     -14.692  -7.240  -5.451  1.00  0.00
ATOM   2625  CG  GLN   164     -16.204  -6.050  -4.454  1.00  0.00
ATOM   2626  HG2 GLN   164     -16.770  -6.293  -3.555  1.00  0.00
ATOM   2627  HG3 GLN   164     -15.947  -4.991  -4.446  1.00  0.00
ATOM   2628  CD  GLN   164     -17.081  -6.331  -5.675  1.00  0.00
ATOM   2629  OE1 GLN   164     -16.706  -7.059  -6.598  1.00  0.00
ATOM   2630  NE2 GLN   164     -18.286  -5.701  -5.697  1.00  0.00
ATOM   2631 HE21 GLN   164     -18.913  -5.844  -6.475  1.00  0.00
ATOM   2632 HE22 GLN   164     -18.547  -5.093  -4.934  1.00  0.00
ATOM   2633  C   GLN   164     -13.912  -9.082  -3.902  1.00  0.00
ATOM   2634  O   GLN   164     -12.783  -8.647  -4.114  1.00  0.00
ATOM   2635  N   GLY   165     -14.203 -10.395  -3.823  1.00  0.00
ATOM   2636  H   GLY   165     -15.142 -10.711  -3.626  1.00  0.00
ATOM   2637  CA  GLY   165     -13.187 -11.376  -4.018  1.00  0.00
ATOM   2638  HA2 GLY   165     -13.602 -12.341  -4.308  1.00  0.00
ATOM   2639  HA3 GLY   165     -12.452 -11.061  -4.758  1.00  0.00
ATOM   2640  C   GLY   165     -12.518 -11.514  -2.698  1.00  0.00
ATOM   2641  O   GLY   165     -12.940 -12.293  -1.842  1.00  0.00
ATOM   2642  N   ALA   166     -11.442 -10.740  -2.524  1.00  0.00
ATOM   2643  H   ALA   166     -11.090 -10.097  -3.219  1.00  0.00
ATOM   2644  CA  ALA   166     -10.743 -10.859  -1.312  1.00  0.00
ATOM   2645  HA  ALA   166     -10.757 -11.893  -0.969  1.00  0.00
ATOM   2646  CB  ALA   166      -9.272 -10.367  -1.344  1.00  0.00
ATOM   2647  HB1 ALA   166      -9.243  -9.330  -1.677  1.00  0.00
ATOM   2648  HB2 ALA   166      -8.843 -10.440  -0.345  1.00  0.00
ATOM   2649  HB3 ALA   166      -8.697 -10.986  -2.032  1.00  0.00
ATOM   2650  C   ALA   166     -11.543 -10.061  -0.344  1.00  0.00
ATOM   2651  O   ALA   166     -11.845  -8.878  -0.518  1.00  0.00
ATOM   2652  N   LYS   167     -12.015 -10.774   0.664  1.00  0.00
ATOM   2653  H   LYS   167     -11.937 -11.781   0.703  1.00  0.00
ATOM   2654  CA  LYS   167     -12.573 -10.107   1.766  1.00  0.00
ATOM   2655  HA  LYS   167     -13.352  -9.435   1.406  1.00  0.00
ATOM   2656  CB  LYS   167     -13.197 -11.078   2.812  1.00  0.00
ATOM   2657  HB2 LYS   167     -13.327 -10.464   3.704  1.00  0.00
ATOM   2658  HB3 LYS   167     -14.174 -11.327   2.398  1.00  0.00
ATOM   2659  CG  LYS   167     -12.448 -12.382   3.189  1.00  0.00
ATOM   2660  HG2 LYS   167     -12.452 -13.032   2.313  1.00  0.00
ATOM   2661  HG3 LYS   167     -11.420 -12.115   3.437  1.00  0.00
ATOM   2662  CD  LYS   167     -13.087 -13.122   4.380  1.00  0.00
ATOM   2663  HD2 LYS   167     -13.108 -12.411   5.205  1.00  0.00
ATOM   2664  HD3 LYS   167     -14.108 -13.359   4.080  1.00  0.00
ATOM   2665  CE  LYS   167     -12.375 -14.405   4.828  1.00  0.00
ATOM   2666  HE2 LYS   167     -11.435 -14.513   4.287  1.00  0.00
ATOM   2667  HE3 LYS   167     -12.174 -14.361   5.898  1.00  0.00
ATOM   2668  NZ  LYS   167     -13.247 -15.566   4.537  1.00  0.00
ATOM   2669  HZ1 LYS   167     -13.433 -15.607   3.545  1.00  0.00
ATOM   2670  HZ2 LYS   167     -12.786 -16.415   4.829  1.00  0.00
ATOM   2671  HZ3 LYS   167     -14.118 -15.466   5.038  1.00  0.00
ATOM   2672  C   LYS   167     -11.382  -9.454   2.398  1.00  0.00
ATOM   2673  O   LYS   167     -10.264  -9.975   2.325  1.00  0.00
ATOM   2674  N   PHE   168     -11.605  -8.286   3.005  1.00  0.00
ATOM   2675  H   PHE   168     -12.501  -7.821   3.015  1.00  0.00
ATOM   2676  CA  PHE   168     -10.479  -7.610   3.591  1.00  0.00
ATOM   2677  HA  PHE   168      -9.665  -7.619   2.866  1.00  0.00
ATOM   2678  CB  PHE   168     -10.765  -6.147   3.993  1.00  0.00
ATOM   2679  HB2 PHE   168     -11.725  -6.049   4.499  1.00  0.00
ATOM   2680  HB3 PHE   168      -9.967  -5.829   4.664  1.00  0.00
ATOM   2681  CG  PHE   168     -10.780  -5.162   2.839  1.00  0.00
ATOM   2682  CD1 PHE   168     -11.947  -4.927   2.152  1.00  0.00
ATOM   2683  HD1 PHE   168     -12.824  -5.483   2.483  1.00  0.00
ATOM   2684  CE1 PHE   168     -12.048  -4.042   1.091  1.00  0.00
ATOM   2685  HE1 PHE   168     -13.006  -3.918   0.586  1.00  0.00
ATOM   2686  CZ  PHE   168     -10.961  -3.329   0.677  1.00  0.00
ATOM   2687  HZ  PHE   168     -10.978  -2.628  -0.157  1.00  0.00
ATOM   2688  CE2 PHE   168      -9.786  -3.536   1.385  1.00  0.00
ATOM   2689  HE2 PHE   168      -8.920  -2.957   1.064  1.00  0.00
ATOM   2690  CD2 PHE   168      -9.675  -4.418   2.445  1.00  0.00
ATOM   2691  HD2 PHE   168      -8.724  -4.526   2.967  1.00  0.00
ATOM   2692  C   PHE   168      -9.955  -8.382   4.788  1.00  0.00
ATOM   2693  O   PHE   168     -10.712  -8.936   5.587  1.00  0.00
ATOM   2694  N   PRO   169      -8.639  -8.445   4.945  1.00  0.00
ATOM   2695  CD  PRO   169      -7.690  -7.954   3.951  1.00  0.00
ATOM   2696  HD2 PRO   169      -7.931  -6.924   3.691  1.00  0.00
ATOM   2697  HD3 PRO   169      -7.741  -8.575   3.057  1.00  0.00
ATOM   2698  CG  PRO   169      -6.346  -8.080   4.673  1.00  0.00
ATOM   2699  HG2 PRO   169      -6.126  -7.172   5.235  1.00  0.00
ATOM   2700  HG3 PRO   169      -5.544  -8.269   3.960  1.00  0.00
ATOM   2701  CB  PRO   169      -6.543  -9.284   5.608  1.00  0.00
ATOM   2702  HB2 PRO   169      -5.932  -9.161   6.501  1.00  0.00
ATOM   2703  HB3 PRO   169      -6.317 -10.244   5.143  1.00  0.00
ATOM   2704  CA  PRO   169      -8.004  -9.222   5.974  1.00  0.00
ATOM   2705  HA  PRO   169      -8.458 -10.213   5.984  1.00  0.00
ATOM   2706  C   PRO   169      -8.156  -8.603   7.297  1.00  0.00
ATOM   2707  O   PRO   169      -7.421  -7.654   7.594  1.00  0.00
ATOM   2708  N   ILE   170      -9.024  -9.181   8.128  1.00  0.00
ATOM   2709  H   ILE   170      -9.496 -10.031   7.853  1.00  0.00
ATOM   2710  CA  ILE   170      -9.366  -8.587   9.414  1.00  0.00
ATOM   2711  HA  ILE   170      -9.781  -7.592   9.247  1.00  0.00
ATOM   2712  CB  ILE   170     -10.404  -9.461  10.172  1.00  0.00
ATOM   2713  HB  ILE   170     -11.299  -9.566   9.558  1.00  0.00
ATOM   2714  CG2 ILE   170      -9.818 -10.849  10.462  1.00  0.00
ATOM   2715 HG21 ILE   170      -8.924 -10.745  11.076  1.00  0.00
ATOM   2716 HG22 ILE   170     -10.555 -11.451  10.993  1.00  0.00
ATOM   2717 HG23 ILE   170      -9.559 -11.338   9.523  1.00  0.00
ATOM   2718  CG1 ILE   170     -10.822  -8.834  11.508  1.00  0.00
ATOM   2719 HG12 ILE   170     -11.664  -9.417  11.881  1.00  0.00
ATOM   2720 HG13 ILE   170      -9.976  -8.943  12.186  1.00  0.00
ATOM   2721  CD1 ILE   170     -11.222  -7.359  11.425  1.00  0.00
ATOM   2722 HD11 ILE   170     -12.068  -7.249  10.748  1.00  0.00
ATOM   2723 HD12 ILE   170     -11.501  -7.002  12.416  1.00  0.00
ATOM   2724 HD13 ILE   170     -10.380  -6.775  11.053  1.00  0.00
ATOM   2725  C   ILE   170      -8.143  -8.372  10.302  1.00  0.00
ATOM   2726  O   ILE   170      -8.180  -7.553  11.223  1.00  0.00
ATOM   2727  N   LYS   171      -7.073  -9.123  10.057  1.00  0.00
ATOM   2728  H   LYS   171      -7.093  -9.849   9.355  1.00  0.00
ATOM   2729  CA  LYS   171      -5.891  -9.018  10.912  1.00  0.00
ATOM   2730  HA  LYS   171      -6.197  -9.050  11.957  1.00  0.00
ATOM   2731  CB  LYS   171      -4.907 -10.169  10.652  1.00  0.00
ATOM   2732  HB2 LYS   171      -4.772 -10.248   9.573  1.00  0.00
ATOM   2733  HB3 LYS   171      -3.959  -9.901  11.118  1.00  0.00
ATOM   2734  CG  LYS   171      -5.391 -11.533  11.213  1.00  0.00
ATOM   2735  HG2 LYS   171      -5.439 -11.444  12.298  1.00  0.00
ATOM   2736  HG3 LYS   171      -6.391 -11.715  10.819  1.00  0.00
ATOM   2737  CD  LYS   171      -4.476 -12.697  10.837  1.00  0.00
ATOM   2738  HD2 LYS   171      -4.469 -12.789   9.751  1.00  0.00
ATOM   2739  HD3 LYS   171      -3.470 -12.469  11.189  1.00  0.00
ATOM   2740  CE  LYS   171      -4.955 -14.035  11.468  1.00  0.00
ATOM   2741  HE2 LYS   171      -5.909 -13.834  11.955  1.00  0.00
ATOM   2742  HE3 LYS   171      -5.108 -14.737  10.647  1.00  0.00
ATOM   2743  NZ  LYS   171      -3.993 -14.635  12.471  1.00  0.00
ATOM   2744  HZ1 LYS   171      -3.851 -13.986  13.231  1.00  0.00
ATOM   2745  HZ2 LYS   171      -4.376 -15.497  12.831  1.00  0.00
ATOM   2746  HZ3 LYS   171      -3.109 -14.822  12.019  1.00  0.00
ATOM   2747  C   LYS   171      -5.242  -7.634  10.789  1.00  0.00
ATOM   2748  O   LYS   171      -4.745  -7.092  11.769  1.00  0.00
ATOM   2749  N   TRP   172      -5.275  -7.051   9.596  1.00  0.00
ATOM   2750  H   TRP   172      -5.706  -7.520   8.813  1.00  0.00
ATOM   2751  CA  TRP   172      -4.630  -5.752   9.362  1.00  0.00
ATOM   2752  HA  TRP   172      -3.969  -5.504  10.192  1.00  0.00
ATOM   2753  CB  TRP   172      -3.797  -5.816   8.074  1.00  0.00
ATOM   2754  HB2 TRP   172      -4.339  -6.364   7.304  1.00  0.00
ATOM   2755  HB3 TRP   172      -3.599  -4.802   7.727  1.00  0.00
ATOM   2756  CG  TRP   172      -2.431  -6.504   8.224  1.00  0.00
ATOM   2757  CD1 TRP   172      -1.220  -5.892   8.467  1.00  0.00
ATOM   2758  HD1 TRP   172      -1.227  -4.806   8.564  1.00  0.00
ATOM   2759  NE1 TRP   172      -0.218  -6.836   8.535  1.00  0.00
ATOM   2760  HE1 TRP   172       0.761  -6.642   8.693  1.00  0.00
ATOM   2761  CE2 TRP   172      -0.766  -8.086   8.348  1.00  0.00
ATOM   2762  CZ2 TRP   172      -0.154  -9.344   8.332  1.00  0.00
ATOM   2763  HZ2 TRP   172       0.924  -9.404   8.487  1.00  0.00
ATOM   2764  CH2 TRP   172      -0.962 -10.438   8.120  1.00  0.00
ATOM   2765  HH2 TRP   172      -0.522 -11.435   8.103  1.00  0.00
ATOM   2766  CZ3 TRP   172      -2.337 -10.302   7.925  1.00  0.00
ATOM   2767  HZ3 TRP   172      -2.966 -11.175   7.755  1.00  0.00
ATOM   2768  CE3 TRP   172      -2.946  -9.054   7.942  1.00  0.00
ATOM   2769  HE3 TRP   172      -4.023  -9.005   7.786  1.00  0.00
ATOM   2770  CD2 TRP   172      -2.150  -7.915   8.154  1.00  0.00
ATOM   2771  C   TRP   172      -5.627  -4.573   9.285  1.00  0.00
ATOM   2772  O   TRP   172      -5.237  -3.392   9.269  1.00  0.00
ATOM   2773  N   THR   173      -6.915  -4.896   9.226  1.00  0.00
ATOM   2774  H   THR   173      -7.201  -5.856   9.349  1.00  0.00
ATOM   2775  CA  THR   173      -7.940  -3.902   8.930  1.00  0.00
ATOM   2776  HA  THR   173      -7.506  -3.012   8.474  1.00  0.00
ATOM   2777  CB  THR   173      -8.961  -4.494   7.965  1.00  0.00
ATOM   2778  HB  THR   173      -9.490  -5.300   8.475  1.00  0.00
ATOM   2779  CG2 THR   173      -9.974  -3.435   7.492  1.00  0.00
ATOM   2780 HG21 THR   173      -9.446  -2.629   6.982  1.00  0.00
ATOM   2781 HG22 THR   173     -10.686  -3.893   6.805  1.00  0.00
ATOM   2782 HG23 THR   173     -10.508  -3.031   8.352  1.00  0.00
ATOM   2783  OG1 THR   173      -8.259  -5.034   6.839  1.00  0.00
ATOM   2784  HG1 THR   173      -8.888  -5.412   6.220  1.00  0.00
ATOM   2785  C   THR   173      -8.620  -3.425  10.212  1.00  0.00
ATOM   2786  O   THR   173      -8.948  -4.248  11.080  1.00  0.00
ATOM   2787  N   ALA   174      -8.802  -2.109  10.360  1.00  0.00
ATOM   2788  H   ALA   174      -8.395  -1.439   9.724  1.00  0.00
ATOM   2789  CA  ALA   174      -9.549  -1.605  11.520  1.00  0.00
ATOM   2790  HA  ALA   174      -9.091  -2.007  12.424  1.00  0.00
ATOM   2791  CB  ALA   174      -9.513  -0.083  11.591  1.00  0.00
ATOM   2792  HB1 ALA   174      -9.976   0.335  10.697  1.00  0.00
ATOM   2793  HB2 ALA   174     -10.058   0.254  12.473  1.00  0.00
ATOM   2794  HB3 ALA   174      -8.478   0.254  11.654  1.00  0.00
ATOM   2795  C   ALA   174     -11.000  -2.116  11.479  1.00  0.00
ATOM   2796  O   ALA   174     -11.580  -2.263  10.404  1.00  0.00
ATOM   2797  N   PRO   175     -11.585  -2.384  12.656  1.00  0.00
ATOM   2798  CD  PRO   175     -10.931  -2.238  13.971  1.00  0.00
ATOM   2799  HD2 PRO   175     -10.776  -1.179  14.181  1.00  0.00
ATOM   2800  HD3 PRO   175      -9.968  -2.749  13.955  1.00  0.00
ATOM   2801  CG  PRO   175     -11.910  -2.882  14.928  1.00  0.00
ATOM   2802  HG2 PRO   175     -11.915  -2.323  15.863  1.00  0.00
ATOM   2803  HG3 PRO   175     -11.598  -3.909  15.120  1.00  0.00
ATOM   2804  CB  PRO   175     -13.233  -2.848  14.272  1.00  0.00
ATOM   2805  HB2 PRO   175     -13.718  -1.898  14.495  1.00  0.00
ATOM   2806  HB3 PRO   175     -13.883  -3.668  14.579  1.00  0.00
ATOM   2807  CA  PRO   175     -12.941  -2.945  12.770  1.00  0.00
ATOM   2808  HA  PRO   175     -12.908  -3.965  12.389  1.00  0.00
ATOM   2809  C   PRO   175     -13.994  -2.148  12.000  1.00  0.00
ATOM   2810  O   PRO   175     -14.757  -2.729  11.219  1.00  0.00
ATOM   2811  N   GLU   176     -14.057  -0.842  12.232  1.00  0.00
ATOM   2812  H   GLU   176     -13.429  -0.385  12.877  1.00  0.00
ATOM   2813  CA  GLU   176     -15.110  -0.043  11.606  1.00  0.00
ATOM   2814  HA  GLU   176     -16.082  -0.449  11.886  1.00  0.00
ATOM   2815  CB  GLU   176     -15.047   1.427  12.047  1.00  0.00
ATOM   2816  HB2 GLU   176     -16.021   1.858  11.817  1.00  0.00
ATOM   2817  HB3 GLU   176     -14.900   1.416  13.127  1.00  0.00
ATOM   2818  CG  GLU   176     -13.939   2.276  11.385  1.00  0.00
ATOM   2819  HG2 GLU   176     -13.848   1.942  10.351  1.00  0.00
ATOM   2820  HG3 GLU   176     -14.259   3.318  11.403  1.00  0.00
ATOM   2821  CD  GLU   176     -12.577   2.147  12.085  1.00  0.00
ATOM   2822  OE1 GLU   176     -12.442   1.327  13.015  1.00  0.00
ATOM   2823  OE2 GLU   176     -11.633   2.880  11.709  1.00  0.00
ATOM   2824  C   GLU   176     -15.029  -0.155  10.091  1.00  0.00
ATOM   2825  O   GLU   176     -16.002   0.086   9.390  1.00  0.00
ATOM   2826  N   ALA   177     -13.859  -0.525   9.587  1.00  0.00
ATOM   2827  H   ALA   177     -13.086  -0.737  10.202  1.00  0.00
ATOM   2828  CA  ALA   177     -13.636  -0.595   8.146  1.00  0.00
ATOM   2829  HA  ALA   177     -14.277   0.122   7.633  1.00  0.00
ATOM   2830  CB  ALA   177     -12.182  -0.271   7.818  1.00  0.00
ATOM   2831  HB1 ALA   177     -11.529  -0.986   8.318  1.00  0.00
ATOM   2832  HB2 ALA   177     -12.031  -0.332   6.741  1.00  0.00
ATOM   2833  HB3 ALA   177     -11.948   0.737   8.161  1.00  0.00
ATOM   2834  C   ALA   177     -14.001  -1.971   7.638  1.00  0.00
ATOM   2835  O   ALA   177     -14.693  -2.105   6.626  1.00  0.00
ATOM   2836  N   ALA   178     -13.546  -2.997   8.351  1.00  0.00
ATOM   2837  H   ALA   178     -12.914  -2.834   9.122  1.00  0.00
ATOM   2838  CA  ALA   178     -13.863  -4.376   7.996  1.00  0.00
ATOM   2839  HA  ALA   178     -13.608  -4.505   6.944  1.00  0.00
ATOM   2840  CB  ALA   178     -13.029  -5.339   8.819  1.00  0.00
ATOM   2841  HB1 ALA   178     -13.280  -5.228   9.874  1.00  0.00
ATOM   2842  HB2 ALA   178     -13.235  -6.361   8.502  1.00  0.00
ATOM   2843  HB3 ALA   178     -11.971  -5.120   8.673  1.00  0.00
ATOM   2844  C   ALA   178     -15.364  -4.692   8.145  1.00  0.00
ATOM   2845  O   ALA   178     -15.949  -5.371   7.303  1.00  0.00
ATOM   2846  N   LEU   179     -15.986  -4.199   9.207  1.00  0.00
ATOM   2847  H   LEU   179     -15.479  -3.664   9.897  1.00  0.00
ATOM   2848  CA  LEU   179     -17.409  -4.473   9.446  1.00  0.00
ATOM   2849  HA  LEU   179     -17.653  -5.486   9.129  1.00  0.00
ATOM   2850  CB  LEU   179     -17.722  -4.338  10.936  1.00  0.00
ATOM   2851  HB2 LEU   179     -17.379  -3.325  11.148  1.00  0.00
ATOM   2852  HB3 LEU   179     -18.806  -4.384  11.039  1.00  0.00
ATOM   2853  CG  LEU   179     -17.077  -5.309  11.921  1.00  0.00
ATOM   2854  HG  LEU   179     -16.044  -5.488  11.621  1.00  0.00
ATOM   2855  CD1 LEU   179     -17.102  -4.732  13.319  1.00  0.00
ATOM   2856 HD11 LEU   179     -18.134  -4.553  13.620  1.00  0.00
ATOM   2857 HD12 LEU   179     -16.639  -5.435  14.011  1.00  0.00
ATOM   2858 HD13 LEU   179     -16.552  -3.791  13.335  1.00  0.00
ATOM   2859  CD2 LEU   179     -17.754  -6.671  11.891  1.00  0.00
ATOM   2860 HD21 LEU   179     -17.675  -7.095  10.890  1.00  0.00
ATOM   2861 HD22 LEU   179     -17.267  -7.335  12.606  1.00  0.00
ATOM   2862 HD23 LEU   179     -18.805  -6.561  12.157  1.00  0.00
ATOM   2863  C   LEU   179     -18.371  -3.573   8.644  1.00  0.00
ATOM   2864  O   LEU   179     -19.343  -4.059   8.041  1.00  0.00
ATOM   2865  N   TYR   180     -18.089  -2.269   8.636  1.00  0.00
ATOM   2866  H   TYR   180     -17.200  -1.954   8.997  1.00  0.00
ATOM   2867  CA  TYR   180     -19.031  -1.263   8.135  1.00  0.00
ATOM   2868  HA  TYR   180     -19.971  -1.731   7.843  1.00  0.00
ATOM   2869  CB  TYR   180     -19.313  -0.254   9.243  1.00  0.00
ATOM   2870  HB2 TYR   180     -18.407   0.336   9.387  1.00  0.00
ATOM   2871  HB3 TYR   180     -20.111   0.391   8.876  1.00  0.00
ATOM   2872  CG  TYR   180     -19.726  -0.869  10.557  1.00  0.00
ATOM   2873  CD1 TYR   180     -20.670  -1.879  10.601  1.00  0.00
ATOM   2874  HD1 TYR   180     -21.116  -2.220   9.667  1.00  0.00
ATOM   2875  CE1 TYR   180     -21.048  -2.453  11.795  1.00  0.00
ATOM   2876  HE1 TYR   180     -21.795  -3.247  11.809  1.00  0.00
ATOM   2877  CZ  TYR   180     -20.485  -2.019  12.970  1.00  0.00
ATOM   2878  OH  TYR   180     -20.875  -2.599  14.159  1.00  0.00
ATOM   2879  HH  TYR   180     -21.537  -3.285  14.043  1.00  0.00
ATOM   2880  CE2 TYR   180     -19.534  -1.014  12.958  1.00  0.00
ATOM   2881  HE2 TYR   180     -19.080  -0.668  13.887  1.00  0.00
ATOM   2882  CD2 TYR   180     -19.162  -0.448  11.754  1.00  0.00
ATOM   2883  HD2 TYR   180     -18.412   0.343  11.732  1.00  0.00
ATOM   2884  C   TYR   180     -18.516  -0.504   6.913  1.00  0.00
ATOM   2885  O   TYR   180     -19.133   0.470   6.468  1.00  0.00
ATOM   2886  N   GLY   181     -17.374  -0.937   6.382  1.00  0.00
ATOM   2887  H   GLY   181     -16.897  -1.725   6.796  1.00  0.00
ATOM   2888  CA  GLY   181     -16.780  -0.309   5.215  1.00  0.00
ATOM   2889  HA2 GLY   181     -15.941  -0.933   4.909  1.00  0.00
ATOM   2890  HA3 GLY   181     -17.538  -0.309   4.432  1.00  0.00
ATOM   2891  C   GLY   181     -16.287   1.116   5.427  1.00  0.00
ATOM   2892  O   GLY   181     -16.142   1.869   4.451  1.00  0.00
ATOM   2893  N   ARG   182     -16.026   1.503   6.679  1.00  0.00
ATOM   2894  H   ARG   182     -16.210   0.898   7.466  1.00  0.00
ATOM   2895  CA  ARG   182     -15.564   2.863   6.944  1.00  0.00
ATOM   2896  HA  ARG   182     -15.930   3.536   6.168  1.00  0.00
ATOM   2897  CB  ARG   182     -16.085   3.346   8.292  1.00  0.00
ATOM   2898  HB2 ARG   182     -15.542   2.817   9.075  1.00  0.00
ATOM   2899  HB3 ARG   182     -15.887   4.414   8.370  1.00  0.00
ATOM   2900  CG  ARG   182     -17.568   3.095   8.450  1.00  0.00
ATOM   2901  HG2 ARG   182     -18.080   3.594   7.627  1.00  0.00
ATOM   2902  HG3 ARG   182     -17.734   2.020   8.383  1.00  0.00
ATOM   2903  CD  ARG   182     -18.113   3.608   9.768  1.00  0.00
ATOM   2904  HD2 ARG   182     -17.996   2.851  10.544  1.00  0.00
ATOM   2905  HD3 ARG   182     -17.588   4.516  10.065  1.00  0.00
ATOM   2906  NE  ARG   182     -19.533   3.914   9.623  1.00  0.00
ATOM   2907  HE  ARG   182     -19.891   3.983   8.682  1.00  0.00
ATOM   2908  CZ  ARG   182     -20.371   4.107  10.636  1.00  0.00
ATOM   2909  NH1 ARG   182     -19.943   4.025  11.889  1.00  0.00
ATOM   2910 HH11 ARG   182     -18.973   3.814  12.075  1.00  0.00
ATOM   2911 HH12 ARG   182     -20.589   4.174  12.651  1.00  0.00
ATOM   2912  NH2 ARG   182     -21.643   4.382  10.387  1.00  0.00
ATOM   2913 HH21 ARG   182     -21.966   4.443   9.432  1.00  0.00
ATOM   2914 HH22 ARG   182     -22.284   4.530  11.153  1.00  0.00
ATOM   2915  C   ARG   182     -14.034   3.009   6.863  1.00  0.00
ATOM   2916  O   ARG   182     -13.332   3.018   7.892  1.00  0.00
ATOM   2917  N   PHE   183     -13.536   3.150   5.639  1.00  0.00
ATOM   2918  H   PHE   183     -14.159   3.107   4.845  1.00  0.00
ATOM   2919  CA  PHE   183     -12.107   3.341   5.391  1.00  0.00
ATOM   2920  HA  PHE   183     -11.527   2.857   6.177  1.00  0.00
ATOM   2921  CB  PHE   183     -11.711   2.729   4.044  1.00  0.00
ATOM   2922  HB2 PHE   183     -12.387   3.085   3.266  1.00  0.00
ATOM   2923  HB3 PHE   183     -10.688   3.004   3.789  1.00  0.00
ATOM   2924  CG  PHE   183     -11.773   1.221   4.013  1.00  0.00
ATOM   2925  CD1 PHE   183     -10.674   0.460   4.382  1.00  0.00
ATOM   2926  HD1 PHE   183      -9.762   0.965   4.701  1.00  0.00
ATOM   2927  CE1 PHE   183     -10.723  -0.929   4.349  1.00  0.00
ATOM   2928  HE1 PHE   183      -9.848  -1.511   4.638  1.00  0.00
ATOM   2929  CZ  PHE   183     -11.880  -1.572   3.949  1.00  0.00
ATOM   2930  HZ  PHE   183     -11.926  -2.660   3.927  1.00  0.00
ATOM   2931  CE2 PHE   183     -12.981  -0.825   3.575  1.00  0.00
ATOM   2932  HE2 PHE   183     -13.894  -1.329   3.256  1.00  0.00
ATOM   2933  CD2 PHE   183     -12.928   0.565   3.606  1.00  0.00
ATOM   2934  HD2 PHE   183     -13.798   1.150   3.310  1.00  0.00
ATOM   2935  C   PHE   183     -11.743   4.817   5.393  1.00  0.00
ATOM   2936  O   PHE   183     -12.280   5.605   4.610  1.00  0.00
ATOM   2937  N   THR   184     -10.816   5.190   6.269  1.00  0.00
ATOM   2938  H   THR   184     -10.425   4.512   6.908  1.00  0.00
ATOM   2939  CA  THR   184     -10.350   6.562   6.352  1.00  0.00
ATOM   2940  HA  THR   184     -10.537   7.078   5.411  1.00  0.00
ATOM   2941  CB  THR   184     -11.078   7.311   7.476  1.00  0.00
ATOM   2942  HB  THR   184     -10.705   8.334   7.526  1.00  0.00
ATOM   2943  CG2 THR   184     -12.604   7.330   7.200  1.00  0.00
ATOM   2944 HG21 THR   184     -12.977   6.307   7.151  1.00  0.00
ATOM   2945 HG22 THR   184     -13.112   7.864   8.003  1.00  0.00
ATOM   2946 HG23 THR   184     -12.795   7.832   6.252  1.00  0.00
ATOM   2947  OG1 THR   184     -10.824   6.655   8.727  1.00  0.00
ATOM   2948  HG1 THR   184     -11.278   7.122   9.432  1.00  0.00
ATOM   2949  C   THR   184      -8.850   6.522   6.622  1.00  0.00
ATOM   2950  O   THR   184      -8.263   5.432   6.740  1.00  0.00
ATOM   2951  N   ILE   185      -8.217   7.685   6.698  1.00  0.00
ATOM   2952  H   ILE   185      -8.676   8.561   6.492  1.00  0.00
ATOM   2953  CA  ILE   185      -6.793   7.706   6.994  1.00  0.00
ATOM   2954  HA  ILE   185      -6.232   7.029   6.349  1.00  0.00
ATOM   2955  CB  ILE   185      -6.196   9.120   6.896  1.00  0.00
ATOM   2956  HB  ILE   185      -6.419   9.531   5.911  1.00  0.00
ATOM   2957  CG2 ILE   185      -6.791  10.033   7.977  1.00  0.00
ATOM   2958 HG21 ILE   185      -6.569   9.623   8.962  1.00  0.00
ATOM   2959 HG22 ILE   185      -6.357  11.029   7.892  1.00  0.00
ATOM   2960 HG23 ILE   185      -7.871  10.096   7.846  1.00  0.00
ATOM   2961  CG1 ILE   185      -4.658   9.052   6.961  1.00  0.00
ATOM   2962 HG12 ILE   185      -4.286  10.069   7.086  1.00  0.00
ATOM   2963 HG13 ILE   185      -4.389   8.458   7.834  1.00  0.00
ATOM   2964  CD1 ILE   185      -4.030   8.429   5.706  1.00  0.00
ATOM   2965 HD11 ILE   185      -4.297   9.023   4.832  1.00  0.00
ATOM   2966 HD12 ILE   185      -2.945   8.410   5.813  1.00  0.00
ATOM   2967 HD13 ILE   185      -4.400   7.412   5.580  1.00  0.00
ATOM   2968  C   ILE   185      -6.583   7.086   8.380  1.00  0.00
ATOM   2969  O   ILE   185      -5.523   6.513   8.662  1.00  0.00
ATOM   2970  N   LYS   186      -7.623   7.142   9.216  1.00  0.00
ATOM   2971  H   LYS   186      -8.458   7.645   8.953  1.00  0.00
ATOM   2972  CA  LYS   186      -7.552   6.573  10.561  1.00  0.00
ATOM   2973  HA  LYS   186      -6.581   6.795  11.004  1.00  0.00
ATOM   2974  CB  LYS   186      -8.643   7.161  11.455  1.00  0.00
ATOM   2975  HB2 LYS   186      -9.599   6.925  10.987  1.00  0.00
ATOM   2976  HB3 LYS   186      -8.574   6.652  12.416  1.00  0.00
ATOM   2977  CG  LYS   186      -8.538   8.679  11.669  1.00  0.00
ATOM   2978  HG2 LYS   186      -8.711   9.176  10.715  1.00  0.00
ATOM   2979  HG3 LYS   186      -9.307   8.982  12.381  1.00  0.00
ATOM   2980  CD  LYS   186      -7.167   9.070  12.206  1.00  0.00
ATOM   2981  HD2 LYS   186      -6.881   8.361  12.982  1.00  0.00
ATOM   2982  HD3 LYS   186      -6.447   9.024  11.389  1.00  0.00
ATOM   2983  CE  LYS   186      -7.186  10.486  12.790  1.00  0.00
ATOM   2984  HE2 LYS   186      -7.577  11.173  12.039  1.00  0.00
ATOM   2985  HE3 LYS   186      -7.835  10.498  13.665  1.00  0.00
ATOM   2986  NZ  LYS   186      -5.812  10.910  13.184  1.00  0.00
ATOM   2987  HZ1 LYS   186      -5.211  10.899  12.373  1.00  0.00
ATOM   2988  HZ2 LYS   186      -5.845  11.844  13.566  1.00  0.00
ATOM   2989  HZ3 LYS   186      -5.450  10.274  13.880  1.00  0.00
ATOM   2990  C   LYS   186      -7.622   5.036  10.584  1.00  0.00
ATOM   2991  O   LYS   186      -7.149   4.406  11.542  1.00  0.00
ATOM   2992  N   SER   187      -8.221   4.415   9.570  1.00  0.00
ATOM   2993  H   SER   187      -8.802   4.879   8.886  1.00  0.00
ATOM   2994  CA  SER   187      -8.132   2.957   9.529  1.00  0.00
ATOM   2995  HA  SER   187      -8.172   2.579  10.551  1.00  0.00
ATOM   2996  CB  SER   187      -9.262   2.309   8.724  1.00  0.00
ATOM   2997  HB2 SER   187      -9.022   1.255   8.585  1.00  0.00
ATOM   2998  HB3 SER   187     -10.185   2.398   9.297  1.00  0.00
ATOM   2999  OG  SER   187      -9.430   2.924   7.464  1.00  0.00
ATOM   3000  HG  SER   187     -10.144   2.492   6.990  1.00  0.00
ATOM   3001  C   SER   187      -6.748   2.544   9.021  1.00  0.00
ATOM   3002  O   SER   187      -6.224   1.500   9.411  1.00  0.00
ATOM   3003  N   ASP   188      -6.150   3.363   8.165  1.00  0.00
ATOM   3004  H   ASP   188      -6.644   4.103   7.688  1.00  0.00
ATOM   3005  CA  ASP   188      -4.742   3.158   7.851  1.00  0.00
ATOM   3006  HA  ASP   188      -4.596   2.150   7.464  1.00  0.00
ATOM   3007  CB  ASP   188      -4.267   4.161   6.795  1.00  0.00
ATOM   3008  HB2 ASP   188      -4.715   5.124   7.042  1.00  0.00
ATOM   3009  HB3 ASP   188      -3.181   4.241   6.856  1.00  0.00
ATOM   3010  CG  ASP   188      -4.663   3.767   5.398  1.00  0.00
ATOM   3011  OD1 ASP   188      -5.034   2.588   5.178  1.00  0.00
ATOM   3012  OD2 ASP   188      -4.589   4.633   4.501  1.00  0.00
ATOM   3013  C   ASP   188      -3.884   3.271   9.122  1.00  0.00
ATOM   3014  O   ASP   188      -2.946   2.497   9.309  1.00  0.00
ATOM   3015  N   VAL   189      -4.186   4.230  10.000  1.00  0.00
ATOM   3016  H   VAL   189      -4.886   4.935   9.814  1.00  0.00
ATOM   3017  CA  VAL   189      -3.391   4.347  11.223  1.00  0.00
ATOM   3018  HA  VAL   189      -2.336   4.441  10.967  1.00  0.00
ATOM   3019  CB  VAL   189      -3.798   5.557  12.099  1.00  0.00
ATOM   3020  HB  VAL   189      -4.876   5.532  12.258  1.00  0.00
ATOM   3021  CG1 VAL   189      -3.082   5.507  13.449  1.00  0.00
ATOM   3022 HG11 VAL   189      -2.004   5.533  13.291  1.00  0.00
ATOM   3023 HG12 VAL   189      -3.381   6.366  14.051  1.00  0.00
ATOM   3024 HG13 VAL   189      -3.351   4.588  13.970  1.00  0.00
ATOM   3025  CG2 VAL   189      -3.461   6.871  11.387  1.00  0.00
ATOM   3026 HG21 VAL   189      -4.000   6.922  10.441  1.00  0.00
ATOM   3027 HG22 VAL   189      -3.754   7.711  12.017  1.00  0.00
ATOM   3028 HG23 VAL   189      -2.389   6.917  11.196  1.00  0.00
ATOM   3029  C   VAL   189      -3.439   3.037  12.016  1.00  0.00
ATOM   3030  O   VAL   189      -2.425   2.576  12.547  1.00  0.00
ATOM   3031  N   TRP   190      -4.616   2.423  12.068  1.00  0.00
ATOM   3032  H   TRP   190      -5.428   2.856  11.653  1.00  0.00
ATOM   3033  CA  TRP   190      -4.779   1.134  12.715  1.00  0.00
ATOM   3034  HA  TRP   190      -4.551   1.221  13.777  1.00  0.00
ATOM   3035  CB  TRP   190      -6.231   0.636  12.563  1.00  0.00
ATOM   3036  HB2 TRP   190      -6.900   1.347  13.048  1.00  0.00
ATOM   3037  HB3 TRP   190      -6.519   0.522  11.518  1.00  0.00
ATOM   3038  CG  TRP   190      -6.466  -0.695  13.223  1.00  0.00
ATOM   3039  CD1 TRP   190      -6.035  -1.925  12.791  1.00  0.00
ATOM   3040  HD1 TRP   190      -5.440  -1.950  11.877  1.00  0.00
ATOM   3041  NE1 TRP   190      -6.475  -2.908  13.656  1.00  0.00
ATOM   3042  HE1 TRP   190      -6.299  -3.898  13.558  1.00  0.00
ATOM   3043  CE2 TRP   190      -7.197  -2.324  14.666  1.00  0.00
ATOM   3044  CZ2 TRP   190      -7.833  -2.898  15.772  1.00  0.00
ATOM   3045  HZ2 TRP   190      -7.775  -3.979  15.906  1.00  0.00
ATOM   3046  CH2 TRP   190      -8.495  -2.056  16.624  1.00  0.00
ATOM   3047  HH2 TRP   190      -9.002  -2.467  17.497  1.00  0.00
ATOM   3048  CZ3 TRP   190      -8.539  -0.678  16.402  1.00  0.00
ATOM   3049  HZ3 TRP   190      -9.072  -0.020  17.088  1.00  0.00
ATOM   3050  CE3 TRP   190      -7.914  -0.109  15.316  1.00  0.00
ATOM   3051  HE3 TRP   190      -7.959   0.975  15.205  1.00  0.00
ATOM   3052  CD2 TRP   190      -7.228  -0.939  14.422  1.00  0.00
ATOM   3053  C   TRP   190      -3.844   0.098  12.104  1.00  0.00
ATOM   3054  O   TRP   190      -3.155  -0.634  12.822  1.00  0.00
ATOM   3055  N   SER   191      -3.857   0.014  10.778  1.00  0.00
ATOM   3056  H   SER   191      -4.436   0.637  10.232  1.00  0.00
ATOM   3057  CA  SER   191      -3.071  -0.975  10.082  1.00  0.00
ATOM   3058  HA  SER   191      -3.350  -1.973  10.420  1.00  0.00
ATOM   3059  CB  SER   191      -3.308  -0.887   8.567  1.00  0.00
ATOM   3060  HB2 SER   191      -2.949   0.082   8.219  1.00  0.00
ATOM   3061  HB3 SER   191      -2.739  -1.680   8.083  1.00  0.00
ATOM   3062  OG  SER   191      -4.684  -1.026   8.243  1.00  0.00
ATOM   3063  HG  SER   191      -4.796  -0.966   7.292  1.00  0.00
ATOM   3064  C   SER   191      -1.600  -0.726  10.407  1.00  0.00
ATOM   3065  O   SER   191      -0.824  -1.678  10.593  1.00  0.00
ATOM   3066  N   PHE   192      -1.232   0.553  10.486  1.00  0.00
ATOM   3067  H   PHE   192      -1.900   1.281  10.272  1.00  0.00
ATOM   3068  CA  PHE   192       0.145   0.944  10.797  1.00  0.00
ATOM   3069  HA  PHE   192       0.817   0.483  10.073  1.00  0.00
ATOM   3070  CB  PHE   192       0.340   2.473  10.746  1.00  0.00
ATOM   3071  HB2 PHE   192       0.040   2.813   9.755  1.00  0.00
ATOM   3072  HB3 PHE   192      -0.238   3.004  11.502  1.00  0.00
ATOM   3073  CG  PHE   192       1.783   2.891  10.929  1.00  0.00
ATOM   3074  CD1 PHE   192       2.669   2.855   9.861  1.00  0.00
ATOM   3075  HD1 PHE   192       2.306   2.555   8.878  1.00  0.00
ATOM   3076  CE1 PHE   192       4.037   3.206  10.039  1.00  0.00
ATOM   3077  HE1 PHE   192       4.718   3.175   9.189  1.00  0.00
ATOM   3078  CZ  PHE   192       4.503   3.585  11.290  1.00  0.00
ATOM   3079  HZ  PHE   192       5.548   3.864  11.430  1.00  0.00
ATOM   3080  CE2 PHE   192       3.624   3.609  12.373  1.00  0.00
ATOM   3081  HE2 PHE   192       3.978   3.901  13.362  1.00  0.00
ATOM   3082  CD2 PHE   192       2.269   3.252  12.184  1.00  0.00
ATOM   3083  HD2 PHE   192       1.582   3.256  13.030  1.00  0.00
ATOM   3084  C   PHE   192       0.550   0.388  12.165  1.00  0.00
ATOM   3085  O   PHE   192       1.667  -0.106  12.338  1.00  0.00
ATOM   3086  N   GLY   193      -0.363   0.459  13.130  1.00  0.00
ATOM   3087  H   GLY   193      -1.214   0.984  12.992  1.00  0.00
ATOM   3088  CA  GLY   193      -0.165  -0.212  14.407  1.00  0.00
ATOM   3089  HA2 GLY   193       0.690   0.248  14.903  1.00  0.00
ATOM   3090  HA3 GLY   193      -1.060  -0.060  15.011  1.00  0.00
ATOM   3091  C   GLY   193       0.091  -1.717  14.264  1.00  0.00
ATOM   3092  O   GLY   193       0.952  -2.253  14.965  1.00  0.00
ATOM   3093  N   ILE   194      -0.634  -2.406  13.381  1.00  0.00
ATOM   3094  H   ILE   194      -1.382  -1.975  12.857  1.00  0.00
ATOM   3095  CA  ILE   194      -0.370  -3.828  13.170  1.00  0.00
ATOM   3096  HA  ILE   194      -0.334  -4.365  14.118  1.00  0.00
ATOM   3097  CB  ILE   194      -1.427  -4.471  12.257  1.00  0.00
ATOM   3098  HB  ILE   194      -1.424  -3.957  11.296  1.00  0.00
ATOM   3099  CG2 ILE   194      -1.123  -5.963  12.040  1.00  0.00
ATOM   3100 HG21 ILE   194      -1.127  -6.478  13.001  1.00  0.00
ATOM   3101 HG22 ILE   194      -1.882  -6.399  11.391  1.00  0.00
ATOM   3102 HG23 ILE   194      -0.143  -6.070  11.575  1.00  0.00
ATOM   3103  CG1 ILE   194      -2.832  -4.275  12.842  1.00  0.00
ATOM   3104 HG12 ILE   194      -2.992  -3.203  12.950  1.00  0.00
ATOM   3105 HG13 ILE   194      -3.543  -4.677  12.120  1.00  0.00
ATOM   3106  CD1 ILE   194      -3.037  -4.964  14.201  1.00  0.00
ATOM   3107 HD11 ILE   194      -2.326  -4.562  14.923  1.00  0.00
ATOM   3108 HD12 ILE   194      -4.052  -4.781  14.552  1.00  0.00
ATOM   3109 HD13 ILE   194      -2.877  -6.037  14.093  1.00  0.00
ATOM   3110  C   ILE   194       1.025  -4.028  12.537  1.00  0.00
ATOM   3111  O   ILE   194       1.791  -4.928  12.930  1.00  0.00
ATOM   3112  N   LEU   195       1.336  -3.193  11.551  1.00  0.00
ATOM   3113  H   LEU   195       0.634  -2.549  11.214  1.00  0.00
ATOM   3114  CA  LEU   195       2.622  -3.236  10.863  1.00  0.00
ATOM   3115  HA  LEU   195       2.781  -4.217  10.416  1.00  0.00
ATOM   3116  CB  LEU   195       2.636  -2.180   9.749  1.00  0.00
ATOM   3117  HB2 LEU   195       1.813  -2.545   9.133  1.00  0.00
ATOM   3118  HB3 LEU   195       2.327  -1.272  10.265  1.00  0.00
ATOM   3119  CG  LEU   195       3.832  -1.878   8.866  1.00  0.00
ATOM   3120  HG  LEU   195       4.529  -1.252   9.423  1.00  0.00
ATOM   3121  CD1 LEU   195       4.523  -3.143   8.446  1.00  0.00
ATOM   3122 HD11 LEU   195       3.827  -3.770   7.889  1.00  0.00
ATOM   3123 HD12 LEU   195       5.377  -2.899   7.815  1.00  0.00
ATOM   3124 HD13 LEU   195       4.867  -3.681   9.330  1.00  0.00
ATOM   3125  CD2 LEU   195       3.371  -1.077   7.629  1.00  0.00
ATOM   3126 HD21 LEU   195       2.913  -0.142   7.951  1.00  0.00
ATOM   3127 HD22 LEU   195       4.231  -0.860   6.995  1.00  0.00
ATOM   3128 HD23 LEU   195       2.644  -1.662   7.066  1.00  0.00
ATOM   3129  C   LEU   195       3.793  -3.066  11.836  1.00  0.00
ATOM   3130  O   LEU   195       4.851  -3.690  11.662  1.00  0.00
ATOM   3131  N   LEU   196       3.604  -2.259  12.877  1.00  0.00
ATOM   3132  H   LEU   196       2.800  -1.649  12.921  1.00  0.00
ATOM   3133  CA  LEU   196       4.608  -2.158  13.931  1.00  0.00
ATOM   3134  HA  LEU   196       5.569  -1.895  13.488  1.00  0.00
ATOM   3135  CB  LEU   196       4.239  -1.095  14.957  1.00  0.00
ATOM   3136  HB2 LEU   196       3.184  -1.279  15.161  1.00  0.00
ATOM   3137  HB3 LEU   196       4.823  -1.294  15.856  1.00  0.00
ATOM   3138  CG  LEU   196       4.429   0.352  14.540  1.00  0.00
ATOM   3139  HG  LEU   196       3.926   0.525  13.589  1.00  0.00
ATOM   3140  CD1 LEU   196       3.832   1.279  15.612  1.00  0.00
ATOM   3141 HD11 LEU   196       4.335   1.107  16.563  1.00  0.00
ATOM   3142 HD12 LEU   196       3.969   2.318  15.312  1.00  0.00
ATOM   3143 HD13 LEU   196       2.768   1.070  15.721  1.00  0.00
ATOM   3144  CD2 LEU   196       5.915   0.641  14.333  1.00  0.00
ATOM   3145 HD21 LEU   196       6.308  -0.012  13.554  1.00  0.00
ATOM   3146 HD22 LEU   196       6.045   1.682  14.035  1.00  0.00
ATOM   3147 HD23 LEU   196       6.454   0.461  15.264  1.00  0.00
ATOM   3148  C   LEU   196       4.903  -3.471  14.645  1.00  0.00
ATOM   3149  O   LEU   196       6.035  -3.683  15.117  1.00  0.00
ATOM   3150  N   THR   197       3.908  -4.357  14.722  1.00  0.00
ATOM   3151  H   THR   197       2.988  -4.152  14.360  1.00  0.00
ATOM   3152  CA  THR   197       4.130  -5.652  15.361  1.00  0.00
ATOM   3153  HA  THR   197       4.782  -5.513  16.223  1.00  0.00
ATOM   3154  CB  THR   197       2.832  -6.336  15.831  1.00  0.00
ATOM   3155  HB  THR   197       3.086  -7.235  16.393  1.00  0.00
ATOM   3156  CG2 THR   197       2.035  -5.403  16.708  1.00  0.00
ATOM   3157 HG21 THR   197       1.779  -4.504  16.145  1.00  0.00
ATOM   3158 HG22 THR   197       1.120  -5.900  17.032  1.00  0.00
ATOM   3159 HG23 THR   197       2.627  -5.128  17.580  1.00  0.00
ATOM   3160  OG1 THR   197       2.049  -6.713  14.688  1.00  0.00
ATOM   3161  HG1 THR   197       1.240  -7.139  14.981  1.00  0.00
ATOM   3162  C   THR   197       4.825  -6.581  14.395  1.00  0.00
ATOM   3163  O   THR   197       5.515  -7.491  14.823  1.00  0.00
ATOM   3164  N   GLU   198       4.642  -6.367  13.093  1.00  0.00
ATOM   3165  H   GLU   198       3.952  -5.708  12.760  1.00  0.00
ATOM   3166  CA  GLU   198       5.388  -7.138  12.112  1.00  0.00
ATOM   3167  HA  GLU   198       5.303  -8.201  12.339  1.00  0.00
ATOM   3168  CB  GLU   198       4.844  -6.893  10.702  1.00  0.00
ATOM   3169  HB2 GLU   198       4.783  -5.814  10.561  1.00  0.00
ATOM   3170  HB3 GLU   198       5.564  -7.311   9.999  1.00  0.00
ATOM   3171  CG  GLU   198       3.481  -7.513  10.458  1.00  0.00
ATOM   3172  HG2 GLU   198       3.557  -8.591  10.599  1.00  0.00
ATOM   3173  HG3 GLU   198       2.791  -7.098  11.193  1.00  0.00
ATOM   3174  CD  GLU   198       2.967  -7.222   9.065  1.00  0.00
ATOM   3175  OE1 GLU   198       2.477  -6.085   8.832  1.00  0.00
ATOM   3176  OE2 GLU   198       3.062  -8.120   8.201  1.00  0.00
ATOM   3177  C   GLU   198       6.882  -6.796  12.197  1.00  0.00
ATOM   3178  O   GLU   198       7.752  -7.677  12.140  1.00  0.00
ATOM   3179  N   LEU   199       7.173  -5.510  12.341  1.00  0.00
ATOM   3180  H   LEU   199       6.445  -4.811  12.348  1.00  0.00
ATOM   3181  CA  LEU   199       8.552  -5.071  12.455  1.00  0.00
ATOM   3182  HA  LEU   199       9.140  -5.467  11.628  1.00  0.00
ATOM   3183  CB  LEU   199       8.617  -3.544  12.414  1.00  0.00
ATOM   3184  HB2 LEU   199       7.834  -3.228  13.104  1.00  0.00
ATOM   3185  HB3 LEU   199       9.589  -3.254  12.810  1.00  0.00
ATOM   3186  CG  LEU   199       8.399  -2.875  11.056  1.00  0.00
ATOM   3187  HG  LEU   199       7.564  -3.360  10.551  1.00  0.00
ATOM   3188  CD1 LEU   199       8.088  -1.376  11.239  1.00  0.00
ATOM   3189 HD11 LEU   199       8.923  -0.889  11.744  1.00  0.00
ATOM   3190 HD12 LEU   199       7.936  -0.914  10.263  1.00  0.00
ATOM   3191 HD13 LEU   199       7.185  -1.262  11.838  1.00  0.00
ATOM   3192  CD2 LEU   199       9.640  -3.055  10.169  1.00  0.00
ATOM   3193 HD21 LEU   199       9.827  -4.117  10.016  1.00  0.00
ATOM   3194 HD22 LEU   199       9.472  -2.573   9.206  1.00  0.00
ATOM   3195 HD23 LEU   199      10.504  -2.601  10.655  1.00  0.00
ATOM   3196  C   LEU   199       9.189  -5.577  13.746  1.00  0.00
ATOM   3197  O   LEU   199      10.309  -6.111  13.734  1.00  0.00
ATOM   3198  N   THR   200       8.499  -5.404  14.869  1.00  0.00
ATOM   3199  H   THR   200       7.650  -4.857  14.880  1.00  0.00
ATOM   3200  CA  THR   200       9.080  -5.804  16.145  1.00  0.00
ATOM   3201  HA  THR   200      10.145  -5.574  16.128  1.00  0.00
ATOM   3202  CB  THR   200       8.425  -5.060  17.363  1.00  0.00
ATOM   3203  HB  THR   200       8.771  -5.521  18.288  1.00  0.00
ATOM   3204  CG2 THR   200       8.809  -3.584  17.356  1.00  0.00
ATOM   3205 HG21 THR   200       8.462  -3.123  16.431  1.00  0.00
ATOM   3206 HG22 THR   200       8.346  -3.084  18.207  1.00  0.00
ATOM   3207 HG23 THR   200       9.892  -3.490  17.425  1.00  0.00
ATOM   3208  OG1 THR   200       6.997  -5.148  17.304  1.00  0.00
ATOM   3209  HG1 THR   200       6.617  -4.688  18.056  1.00  0.00
ATOM   3210  C   THR   200       9.169  -7.338  16.350  1.00  0.00
ATOM   3211  O   THR   200       9.902  -7.813  17.228  1.00  0.00
ATOM   3212  N   THR   201       8.460  -8.112  15.530  1.00  0.00
ATOM   3213  H   THR   201       7.810  -7.708  14.870  1.00  0.00
ATOM   3214  CA  THR   201       8.547  -9.571  15.615  1.00  0.00
ATOM   3215  HA  THR   201       9.084  -9.853  16.520  1.00  0.00
ATOM   3216  CB  THR   201       7.150 -10.220  15.649  1.00  0.00
ATOM   3217  HB  THR   201       7.258 -11.299  15.762  1.00  0.00
ATOM   3218  CG2 THR   201       6.343  -9.664  16.819  1.00  0.00
ATOM   3219 HG21 THR   201       6.234  -8.586  16.706  1.00  0.00
ATOM   3220 HG22 THR   201       5.357 -10.129  16.834  1.00  0.00
ATOM   3221 HG23 THR   201       6.861  -9.881  17.753  1.00  0.00
ATOM   3222  OG1 THR   201       6.461  -9.946  14.422  1.00  0.00
ATOM   3223  HG1 THR   201       5.592 -10.352  14.446  1.00  0.00
ATOM   3224  C   THR   201       9.362 -10.167  14.469  1.00  0.00
ATOM   3225  O   THR   201       9.473 -11.388  14.331  1.00  0.00
ATOM   3226  N   LYS   202       9.948  -9.302  13.644  1.00  0.00
ATOM   3227  H   LYS   202       9.860  -8.305  13.786  1.00  0.00
ATOM   3228  CA  LYS   202      10.676  -9.769  12.483  1.00  0.00
ATOM   3229  HA  LYS   202      11.064  -8.911  11.933  1.00  0.00
ATOM   3230  CB  LYS   202      11.855 -10.671  12.882  1.00  0.00
ATOM   3231  HB2 LYS   202      11.427 -11.604  13.247  1.00  0.00
ATOM   3232  HB3 LYS   202      12.425 -10.863  11.973  1.00  0.00
ATOM   3233  CG  LYS   202      12.781 -10.084  13.948  1.00  0.00
ATOM   3234  HG2 LYS   202      12.193  -9.909  14.849  1.00  0.00
ATOM   3235  HG3 LYS   202      13.561 -10.814  14.159  1.00  0.00
ATOM   3236  CD  LYS   202      13.420  -8.774  13.496  1.00  0.00
ATOM   3237  HD2 LYS   202      13.901  -8.942  12.532  1.00  0.00
ATOM   3238  HD3 LYS   202      12.632  -8.029  13.384  1.00  0.00
ATOM   3239  CE  LYS   202      14.470  -8.263  14.513  1.00  0.00
ATOM   3240  HE2 LYS   202      14.910  -7.364  14.080  1.00  0.00
ATOM   3241  HE3 LYS   202      13.923  -7.999  15.418  1.00  0.00
ATOM   3242  NZ  LYS   202      15.558  -9.240  14.852  1.00  0.00
ATOM   3243  HZ1 LYS   202      16.065  -9.484  14.013  1.00  0.00
ATOM   3244  HZ2 LYS   202      16.191  -8.821  15.518  1.00  0.00
ATOM   3245  HZ3 LYS   202      15.150 -10.072  15.253  1.00  0.00
ATOM   3246  C   LYS   202       9.743 -10.516  11.527  1.00  0.00
ATOM   3247  O   LYS   202      10.143 -11.494  10.890  1.00  0.00
ATOM   3248  N   GLY   203       8.498 -10.063  11.423  1.00  0.00
ATOM   3249  H   GLY   203       8.105  -9.410  12.086  1.00  0.00
ATOM   3250  CA  GLY   203       7.663 -10.516  10.323  1.00  0.00
ATOM   3251  HA2 GLY   203       7.217  -9.617   9.898  1.00  0.00
ATOM   3252  HA3 GLY   203       8.342 -10.962   9.597  1.00  0.00
ATOM   3253  C   GLY   203       6.563 -11.507  10.645  1.00  0.00
ATOM   3254  O   GLY   203       5.871 -12.002   9.749  1.00  0.00
ATOM   3255  N   ARG   204       6.389 -11.802  11.920  1.00  0.00
ATOM   3256  H   ARG   204       6.979 -11.398  12.634  1.00  0.00
ATOM   3257  CA  ARG   204       5.378 -12.769  12.325  1.00  0.00
ATOM   3258  HA  ARG   204       5.494 -13.702  11.774  1.00  0.00
ATOM   3259  CB  ARG   204       5.549 -13.057  13.811  1.00  0.00
ATOM   3260  HB2 ARG   204       5.773 -12.117  14.316  1.00  0.00
ATOM   3261  HB3 ARG   204       4.608 -13.457  14.189  1.00  0.00
ATOM   3262  CG  ARG   204       6.648 -14.037  14.074  1.00  0.00
ATOM   3263  HG2 ARG   204       7.570 -13.689  13.609  1.00  0.00
ATOM   3264  HG3 ARG   204       6.800 -14.140  15.148  1.00  0.00
ATOM   3265  CD  ARG   204       6.260 -15.385  13.484  1.00  0.00
ATOM   3266  HD2 ARG   204       5.183 -15.467  13.337  1.00  0.00
ATOM   3267  HD3 ARG   204       6.771 -15.575  12.540  1.00  0.00
ATOM   3268  NE  ARG   204       6.671 -16.381  14.438  1.00  0.00
ATOM   3269  HE  ARG   204       7.501 -16.166  14.971  1.00  0.00
ATOM   3270  CZ  ARG   204       6.053 -17.516  14.670  1.00  0.00
ATOM   3271  NH1 ARG   204       4.945 -17.864  14.006  1.00  0.00
ATOM   3272 HH11 ARG   204       4.565 -17.244  13.305  1.00  0.00
ATOM   3273 HH12 ARG   204       4.494 -18.745  14.209  1.00  0.00
ATOM   3274  NH2 ARG   204       6.575 -18.312  15.578  1.00  0.00
ATOM   3275 HH21 ARG   204       7.418 -18.036  16.062  1.00  0.00
ATOM   3276 HH22 ARG   204       6.131 -19.195  15.787  1.00  0.00
ATOM   3277  C   ARG   204       3.939 -12.312  12.043  1.00  0.00
ATOM   3278  O   ARG   204       3.585 -11.150  12.269  1.00  0.00
ATOM   3279  N   VAL   205       3.111 -13.226  11.555  1.00  0.00
ATOM   3280  H   VAL   205       3.469 -14.114  11.235  1.00  0.00
ATOM   3281  CA  VAL   205       1.667 -12.959  11.405  1.00  0.00
ATOM   3282  HA  VAL   205       1.488 -12.123  10.730  1.00  0.00
ATOM   3283  CB  VAL   205       0.914 -14.195  10.871  1.00  0.00
ATOM   3284  HB  VAL   205       1.012 -15.005  11.593  1.00  0.00
ATOM   3285  CG1 VAL   205      -0.597 -13.873  10.653  1.00  0.00
ATOM   3286 HG11 VAL   205      -0.695 -13.063   9.930  1.00  0.00
ATOM   3287 HG12 VAL   205      -1.107 -14.760  10.276  1.00  0.00
ATOM   3288 HG13 VAL   205      -1.045 -13.572  11.599  1.00  0.00
ATOM   3289  CG2 VAL   205       1.552 -14.678   9.565  1.00  0.00
ATOM   3290 HG21 VAL   205       2.593 -14.945   9.746  1.00  0.00
ATOM   3291 HG22 VAL   205       1.012 -15.550   9.197  1.00  0.00
ATOM   3292 HG23 VAL   205       1.505 -13.882   8.822  1.00  0.00
ATOM   3293  C   VAL   205       1.060 -12.510  12.740  1.00  0.00
ATOM   3294  O   VAL   205       1.355 -13.101  13.794  1.00  0.00
ATOM   3295  N   PRO   206       0.245 -11.435  12.710  1.00  0.00
ATOM   3296  CD  PRO   206      -0.070 -10.709  11.468  1.00  0.00
ATOM   3297  HD2 PRO   206      -0.777 -11.287  10.874  1.00  0.00
ATOM   3298  HD3 PRO   206       0.844 -10.553  10.893  1.00  0.00
ATOM   3299  CG  PRO   206      -0.656  -9.420  11.973  1.00  0.00
ATOM   3300  HG2 PRO   206      -1.386  -9.055  11.249  1.00  0.00
ATOM   3301  HG3 PRO   206       0.142  -8.687  12.085  1.00  0.00
ATOM   3302  CB  PRO   206      -1.281  -9.711  13.259  1.00  0.00
ATOM   3303  HB2 PRO   206      -2.308 -10.032  13.082  1.00  0.00
ATOM   3304  HB3 PRO   206      -1.279  -8.856  13.935  1.00  0.00
ATOM   3305  CA  PRO   206      -0.470 -10.868  13.872  1.00  0.00
ATOM   3306  HA  PRO   206       0.280 -10.561  14.601  1.00  0.00
ATOM   3307  C   PRO   206      -1.452 -11.858  14.532  1.00  0.00
ATOM   3308  O   PRO   206      -1.855 -12.829  13.889  1.00  0.00
ATOM   3309  N   TYR   207      -1.834 -11.609  15.788  1.00  0.00
ATOM   3310  H   TYR   207      -1.434 -10.824  16.283  1.00  0.00
ATOM   3311  CA  TYR   207      -2.783 -12.476  16.507  1.00  0.00
ATOM   3312  HA  TYR   207      -2.721 -12.275  17.577  1.00  0.00
ATOM   3313  CB  TYR   207      -4.233 -12.222  16.041  1.00  0.00
ATOM   3314  HB2 TYR   207      -4.366 -12.604  15.029  1.00  0.00
ATOM   3315  HB3 TYR   207      -4.873 -12.778  16.726  1.00  0.00
ATOM   3316  CG  TYR   207      -4.608 -10.752  16.080  1.00  0.00
ATOM   3317  CD1 TYR   207      -5.088 -10.176  17.238  1.00  0.00
ATOM   3318  HD1 TYR   207      -5.208 -10.797  18.125  1.00  0.00
ATOM   3319  CE1 TYR   207      -5.415  -8.833  17.285  1.00  0.00
ATOM   3320  HE1 TYR   207      -5.812  -8.397  18.202  1.00  0.00
ATOM   3321  CZ  TYR   207      -5.233  -8.041  16.164  1.00  0.00
ATOM   3322  OH  TYR   207      -5.542  -6.692  16.213  1.00  0.00
ATOM   3323  HH  TYR   207      -5.873  -6.414  17.070  1.00  0.00
ATOM   3324  CE2 TYR   207      -4.750  -8.588  15.003  1.00  0.00
ATOM   3325  HE2 TYR   207      -4.613  -7.970  14.116  1.00  0.00
ATOM   3326  CD2 TYR   207      -4.434  -9.938  14.964  1.00  0.00
ATOM   3327  HD2 TYR   207      -4.042 -10.380  14.047  1.00  0.00
ATOM   3328  C   TYR   207      -2.454 -13.948  16.340  1.00  0.00
ATOM   3329  O   TYR   207      -3.299 -14.730  15.888  1.00  0.00
ATOM   3330  N   PRO   208      -1.233 -14.339  16.732  1.00  0.00
ATOM   3331  CD  PRO   208      -0.318 -13.529  17.554  1.00  0.00
ATOM   3332  HD2 PRO   208      -0.768 -13.354  18.531  1.00  0.00
ATOM   3333  HD3 PRO   208      -0.138 -12.574  17.061  1.00  0.00
ATOM   3334  CG  PRO   208       0.909 -14.365  17.633  1.00  0.00
ATOM   3335  HG2 PRO   208       1.366 -14.224  18.613  1.00  0.00
ATOM   3336  HG3 PRO   208       1.605 -14.041  16.859  1.00  0.00
ATOM   3337  CB  PRO   208       0.506 -15.768  17.424  1.00  0.00
ATOM   3338  HB2 PRO   208       0.251 -16.171  18.404  1.00  0.00
ATOM   3339  HB3 PRO   208       1.259 -16.402  16.956  1.00  0.00
ATOM   3340  CA  PRO   208      -0.747 -15.708  16.544  1.00  0.00
ATOM   3341  HA  PRO   208      -0.569 -15.875  15.482  1.00  0.00
ATOM   3342  C   PRO   208      -1.767 -16.725  17.054  1.00  0.00
ATOM   3343  O   PRO   208      -2.227 -16.607  18.196  1.00  0.00
ATOM   3344  N   GLY   209      -2.117 -17.692  16.215  1.00  0.00
ATOM   3345  H   GLY   209      -1.830 -17.664  15.247  1.00  0.00
ATOM   3346  CA  GLY   209      -2.917 -18.810  16.660  1.00  0.00
ATOM   3347  HA2 GLY   209      -2.769 -19.634  15.961  1.00  0.00
ATOM   3348  HA3 GLY   209      -2.567 -19.106  17.649  1.00  0.00
ATOM   3349  C   GLY   209      -4.394 -18.487  16.736  1.00  0.00
ATOM   3350  O   GLY   209      -5.179 -19.305  17.226  1.00  0.00
ATOM   3351  N   MET   210      -4.771 -17.295  16.271  1.00  0.00
ATOM   3352  H   MET   210      -4.079 -16.621  15.975  1.00  0.00
ATOM   3353  CA  MET   210      -6.177 -16.931  16.167  1.00  0.00
ATOM   3354  HA  MET   210      -6.783 -17.642  16.729  1.00  0.00
ATOM   3355  CB  MET   210      -6.414 -15.536  16.731  1.00  0.00
ATOM   3356  HB2 MET   210      -5.827 -14.853  16.117  1.00  0.00
ATOM   3357  HB3 MET   210      -7.475 -15.326  16.593  1.00  0.00
ATOM   3358  CG  MET   210      -6.047 -15.345  18.191  1.00  0.00
ATOM   3359  HG2 MET   210      -6.497 -16.130  18.800  1.00  0.00
ATOM   3360  HG3 MET   210      -4.964 -15.366  18.315  1.00  0.00
ATOM   3361  SD  MET   210      -6.677 -13.737  18.733  1.00  0.00
ATOM   3362  CE  MET   210      -6.200 -13.773  20.463  1.00  0.00
ATOM   3363  HE1 MET   210      -5.117 -13.871  20.539  1.00  0.00
ATOM   3364  HE2 MET   210      -6.516 -12.849  20.947  1.00  0.00
ATOM   3365  HE3 MET   210      -6.676 -14.621  20.954  1.00  0.00
ATOM   3366  C   MET   210      -6.607 -16.934  14.710  1.00  0.00
ATOM   3367  O   MET   210      -5.933 -16.367  13.851  1.00  0.00
ATOM   3368  N   VAL   211      -7.737 -17.563  14.424  1.00  0.00
ATOM   3369  H   VAL   211      -8.216 -18.116  15.120  1.00  0.00
ATOM   3370  CA  VAL   211      -8.314 -17.479  13.091  1.00  0.00
ATOM   3371  HA  VAL   211      -7.542 -17.509  12.322  1.00  0.00
ATOM   3372  CB  VAL   211      -9.281 -18.632  12.856  1.00  0.00
ATOM   3373  HB  VAL   211      -9.771 -18.500  11.892  1.00  0.00
ATOM   3374  CG1 VAL   211      -8.523 -19.956  12.864  1.00  0.00
ATOM   3375 HG11 VAL   211      -8.033 -20.089  13.829  1.00  0.00
ATOM   3376 HG12 VAL   211      -9.220 -20.776  12.695  1.00  0.00
ATOM   3377 HG13 VAL   211      -7.772 -19.950  12.074  1.00  0.00
ATOM   3378  CG2 VAL   211     -10.356 -18.619  13.933  1.00  0.00
ATOM   3379 HG21 VAL   211     -10.900 -17.675  13.892  1.00  0.00
ATOM   3380 HG22 VAL   211     -11.049 -19.444  13.765  1.00  0.00
ATOM   3381 HG23 VAL   211      -9.892 -18.729  14.913  1.00  0.00
ATOM   3382  C   VAL   211      -9.063 -16.155  12.936  1.00  0.00
ATOM   3383  O   VAL   211      -9.324 -15.465  13.931  1.00  0.00
ATOM   3384  N   ASN   212      -9.402 -15.807  11.698  1.00  0.00
ATOM   3385  H   ASN   212      -9.141 -16.400  10.923  1.00  0.00
ATOM   3386  CA  ASN   212     -10.074 -14.540  11.407  1.00  0.00
ATOM   3387  HA  ASN   212      -9.395 -13.708  11.593  1.00  0.00
ATOM   3388  CB  ASN   212     -10.508 -14.496   9.945  1.00  0.00
ATOM   3389  HB2 ASN   212     -10.823 -15.500   9.659  1.00  0.00
ATOM   3390  HB3 ASN   212     -11.346 -13.807   9.832  1.00  0.00
ATOM   3391  CG  ASN   212      -9.395 -14.057   9.022  1.00  0.00
ATOM   3392  OD1 ASN   212      -8.344 -13.584   9.466  1.00  0.00
ATOM   3393  ND2 ASN   212      -9.628 -14.191   7.724  1.00  0.00
ATOM   3394 HD21 ASN   212      -8.923 -13.915   7.056  1.00  0.00
ATOM   3395 HD22 ASN   212     -10.511 -14.567   7.409  1.00  0.00
ATOM   3396  C   ASN   212     -11.277 -14.212  12.287  1.00  0.00
ATOM   3397  O   ASN   212     -11.431 -13.082  12.741  1.00  0.00
ATOM   3398  N   ARG   213     -12.140 -15.197  12.521  1.00  0.00
ATOM   3399  H   ARG   213     -12.004 -16.117  12.128  1.00  0.00
ATOM   3400  CA  ARG   213     -13.337 -14.955  13.327  1.00  0.00
ATOM   3401  HA  ARG   213     -13.873 -14.095  12.925  1.00  0.00
ATOM   3402  CB  ARG   213     -14.277 -16.164  13.319  1.00  0.00
ATOM   3403  HB2 ARG   213     -14.191 -16.648  12.346  1.00  0.00
ATOM   3404  HB3 ARG   213     -13.944 -16.852  14.097  1.00  0.00
ATOM   3405  CG  ARG   213     -15.728 -15.781  13.570  1.00  0.00
ATOM   3406  HG2 ARG   213     -16.234 -16.578  14.114  1.00  0.00
ATOM   3407  HG3 ARG   213     -15.774 -14.860  14.151  1.00  0.00
ATOM   3408  CD  ARG   213     -16.408 -15.570  12.240  1.00  0.00
ATOM   3409  HD2 ARG   213     -15.662 -15.697  11.456  1.00  0.00
ATOM   3410  HD3 ARG   213     -17.181 -16.331  12.132  1.00  0.00
ATOM   3411  NE  ARG   213     -17.022 -14.259  12.092  1.00  0.00
ATOM   3412  HE  ARG   213     -17.135 -13.696  12.923  1.00  0.00
ATOM   3413  CZ  ARG   213     -17.444 -13.767  10.928  1.00  0.00
ATOM   3414  NH1 ARG   213     -17.304 -14.475   9.805  1.00  0.00
ATOM   3415 HH11 ARG   213     -16.874 -15.389   9.839  1.00  0.00
ATOM   3416 HH12 ARG   213     -17.627 -14.094   8.928  1.00  0.00
ATOM   3417  NH2 ARG   213     -18.002 -12.565  10.885  1.00  0.00
ATOM   3418 HH21 ARG   213     -18.103 -12.028  11.735  1.00  0.00
ATOM   3419 HH22 ARG   213     -18.322 -12.191  10.003  1.00  0.00
ATOM   3420  C   ARG   213     -12.972 -14.625  14.767  1.00  0.00
ATOM   3421  O   ARG   213     -13.581 -13.745  15.379  1.00  0.00
ATOM   3422  N   GLU   214     -11.994 -15.342  15.318  1.00  0.00
ATOM   3423  H   GLU   214     -11.553 -16.105  14.825  1.00  0.00
ATOM   3424  CA  GLU   214     -11.598 -15.091  16.695  1.00  0.00
ATOM   3425  HA  GLU   214     -12.488 -15.072  17.324  1.00  0.00
ATOM   3426  CB  GLU   214     -10.648 -16.173  17.221  1.00  0.00
ATOM   3427  HB2 GLU   214     -10.666 -17.007  16.520  1.00  0.00
ATOM   3428  HB3 GLU   214      -9.644 -15.751  17.258  1.00  0.00
ATOM   3429  CG  GLU   214     -11.043 -16.668  18.611  1.00  0.00
ATOM   3430  HG2 GLU   214     -11.791 -15.969  18.985  1.00  0.00
ATOM   3431  HG3 GLU   214     -11.487 -17.658  18.514  1.00  0.00
ATOM   3432  CD  GLU   214      -9.875 -16.729  19.586  1.00  0.00
ATOM   3433  OE1 GLU   214      -8.870 -17.414  19.287  1.00  0.00
ATOM   3434  OE2 GLU   214      -9.979 -16.109  20.670  1.00  0.00
ATOM   3435  C   GLU   214     -10.974 -13.699  16.805  1.00  0.00
ATOM   3436  O   GLU   214     -11.115 -13.035  17.824  1.00  0.00
ATOM   3437  N   VAL   215     -10.304 -13.257  15.744  1.00  0.00
ATOM   3438  H   VAL   215     -10.187 -13.840  14.927  1.00  0.00
ATOM   3439  CA  VAL   215      -9.694 -11.920  15.739  1.00  0.00
ATOM   3440  HA  VAL   215      -9.046 -11.783  16.605  1.00  0.00
ATOM   3441  CB  VAL   215      -8.867 -11.687  14.468  1.00  0.00
ATOM   3442  HB  VAL   215      -9.521 -11.775  13.600  1.00  0.00
ATOM   3443  CG1 VAL   215      -8.231 -10.296  14.488  1.00  0.00
ATOM   3444 HG11 VAL   215      -7.577 -10.207  15.356  1.00  0.00
ATOM   3445 HG12 VAL   215      -7.649 -10.149  13.579  1.00  0.00
ATOM   3446 HG13 VAL   215      -9.014  -9.539  14.545  1.00  0.00
ATOM   3447  CG2 VAL   215      -7.788 -12.758  14.338  1.00  0.00
ATOM   3448 HG21 VAL   215      -8.255 -13.741  14.285  1.00  0.00
ATOM   3449 HG22 VAL   215      -7.208 -12.582  13.432  1.00  0.00
ATOM   3450 HG23 VAL   215      -7.128 -12.716  15.205  1.00  0.00
ATOM   3451  C   VAL   215     -10.770 -10.850  15.833  1.00  0.00
ATOM   3452  O   VAL   215     -10.739  -9.983  16.708  1.00  0.00
ATOM   3453  N   LEU   216     -11.733 -10.921  14.924  1.00  0.00
ATOM   3454  H   LEU   216     -11.694 -11.611  14.188  1.00  0.00
ATOM   3455  CA  LEU   216     -12.836  -9.968  14.920  1.00  0.00
ATOM   3456  HA  LEU   216     -12.452  -8.952  14.829  1.00  0.00
ATOM   3457  CB  LEU   216     -13.755 -10.246  13.742  1.00  0.00
ATOM   3458  HB2 LEU   216     -13.132 -10.119  12.858  1.00  0.00
ATOM   3459  HB3 LEU   216     -14.127 -11.270  13.780  1.00  0.00
ATOM   3460  CG  LEU   216     -14.937  -9.277  13.676  1.00  0.00
ATOM   3461  HG  LEU   216     -15.523  -9.358  14.592  1.00  0.00
ATOM   3462  CD1 LEU   216     -14.423  -7.848  13.526  1.00  0.00
ATOM   3463 HD11 LEU   216     -13.838  -7.767  12.610  1.00  0.00
ATOM   3464 HD12 LEU   216     -15.268  -7.161  13.479  1.00  0.00
ATOM   3465 HD13 LEU   216     -13.796  -7.595  14.381  1.00  0.00
ATOM   3466  CD2 LEU   216     -15.887  -9.646  12.540  1.00  0.00
ATOM   3467 HD21 LEU   216     -16.271 -10.654  12.700  1.00  0.00
ATOM   3468 HD22 LEU   216     -16.718  -8.941  12.517  1.00  0.00
ATOM   3469 HD23 LEU   216     -15.352  -9.608  11.592  1.00  0.00
ATOM   3470  C   LEU   216     -13.641  -9.978  16.225  1.00  0.00
ATOM   3471  O   LEU   216     -13.956  -8.919  16.775  1.00  0.00
ATOM   3472  N   ASP   217     -13.988 -11.163  16.720  1.00  0.00
ATOM   3473  H   ASP   217     -13.803 -12.019  16.216  1.00  0.00
ATOM   3474  CA  ASP   217     -14.732 -11.245  17.984  1.00  0.00
ATOM   3475  HA  ASP   217     -15.639 -10.645  17.910  1.00  0.00
ATOM   3476  CB  ASP   217     -15.127 -12.695  18.308  1.00  0.00
ATOM   3477  HB2 ASP   217     -14.211 -13.287  18.293  1.00  0.00
ATOM   3478  HB3 ASP   217     -15.559 -12.722  19.308  1.00  0.00
ATOM   3479  CG  ASP   217     -16.126 -13.277  17.304  1.00  0.00
ATOM   3480  OD1 ASP   217     -16.684 -12.513  16.484  1.00  0.00
ATOM   3481  OD2 ASP   217     -16.371 -14.503  17.343  1.00  0.00
ATOM   3482  C   ASP   217     -13.947 -10.639  19.152  1.00  0.00
ATOM   3483  O   ASP   217     -14.496  -9.905  19.972  1.00  0.00
ATOM   3484  N   GLN   218     -12.658 -10.957  19.226  1.00  0.00
ATOM   3485  H   GLN   218     -12.241 -11.545  18.518  1.00  0.00
ATOM   3486  CA  GLN   218     -11.823 -10.516  20.338  1.00  0.00
ATOM   3487  HA  GLN   218     -12.334 -10.684  21.285  1.00  0.00
ATOM   3488  CB  GLN   218     -10.519 -11.308  20.340  1.00  0.00
ATOM   3489  HB2 GLN   218     -10.124 -11.305  19.324  1.00  0.00
ATOM   3490  HB3 GLN   218      -9.819 -10.799  21.003  1.00  0.00
ATOM   3491  CG  GLN   218     -10.705 -12.742  20.806  1.00  0.00
ATOM   3492  HG2 GLN   218     -11.466 -13.217  20.188  1.00  0.00
ATOM   3493  HG3 GLN   218      -9.768 -13.292  20.714  1.00  0.00
ATOM   3494  CD  GLN   218     -11.152 -12.791  22.242  1.00  0.00
ATOM   3495  OE1 GLN   218     -12.211 -13.341  22.562  1.00  0.00
ATOM   3496  NE2 GLN   218     -10.355 -12.198  23.123  1.00  0.00
ATOM   3497 HE21 GLN   218     -10.602 -12.197  24.102  1.00  0.00
ATOM   3498 HE22 GLN   218      -9.506 -11.750  22.810  1.00  0.00
ATOM   3499  C   GLN   218     -11.518  -9.026  20.271  1.00  0.00
ATOM   3500  O   GLN   218     -11.505  -8.331  21.295  1.00  0.00
ATOM   3501  N   VAL   219     -11.264  -8.538  19.062  1.00  0.00
ATOM   3502  H   VAL   219     -11.206  -9.154  18.263  1.00  0.00
ATOM   3503  CA  VAL   219     -10.949  -7.131  18.873  1.00  0.00
ATOM   3504  HA  VAL   219     -10.195  -6.779  19.577  1.00  0.00
ATOM   3505  CB  VAL   219     -10.452  -6.858  17.441  1.00  0.00
ATOM   3506  HB  VAL   219     -11.080  -7.406  16.739  1.00  0.00
ATOM   3507  CG1 VAL   219     -10.515  -5.397  17.129  1.00  0.00
ATOM   3508 HG11 VAL   219      -9.887  -4.848  17.831  1.00  0.00
ATOM   3509 HG12 VAL   219     -10.159  -5.226  16.113  1.00  0.00
ATOM   3510 HG13 VAL   219     -11.545  -5.050  17.216  1.00  0.00
ATOM   3511  CG2 VAL   219      -9.017  -7.410  17.264  1.00  0.00
ATOM   3512 HG21 VAL   219      -9.016  -8.485  17.444  1.00  0.00
ATOM   3513 HG22 VAL   219      -8.674  -7.211  16.248  1.00  0.00
ATOM   3514 HG23 VAL   219      -8.349  -6.922  17.974  1.00  0.00
ATOM   3515  C   VAL   219     -12.135  -6.235  19.236  1.00  0.00
ATOM   3516  O   VAL   219     -11.963  -5.198  19.879  1.00  0.00
ATOM   3517  N   GLU   220     -13.336  -6.636  18.835  1.00  0.00
ATOM   3518  H   GLU   220     -13.432  -7.411  18.195  1.00  0.00
ATOM   3519  CA  GLU   220     -14.543  -5.911  19.233  1.00  0.00
ATOM   3520  HA  GLU   220     -14.400  -4.845  19.058  1.00  0.00
ATOM   3521  CB  GLU   220     -15.762  -6.379  18.432  1.00  0.00
ATOM   3522  HB2 GLU   220     -15.712  -7.465  18.355  1.00  0.00
ATOM   3523  HB3 GLU   220     -16.655  -6.096  18.990  1.00  0.00
ATOM   3524  CG  GLU   220     -15.823  -5.776  17.040  1.00  0.00
ATOM   3525  HG2 GLU   220     -14.868  -5.970  16.550  1.00  0.00
ATOM   3526  HG3 GLU   220     -16.621  -6.273  16.488  1.00  0.00
ATOM   3527  CD  GLU   220     -16.084  -4.274  17.066  1.00  0.00
ATOM   3528  OE1 GLU   220     -17.151  -3.842  17.570  1.00  0.00
ATOM   3529  OE2 GLU   220     -15.224  -3.515  16.579  1.00  0.00
ATOM   3530  C   GLU   220     -14.791  -6.040  20.734  1.00  0.00
ATOM   3531  O   GLU   220     -15.411  -5.169  21.340  1.00  0.00
ATOM   3532  N   ARG   221     -14.288  -7.113  21.335  1.00  0.00
ATOM   3533  H   ARG   221     -13.862  -7.857  20.802  1.00  0.00
ATOM   3534  CA  ARG   221     -14.391  -7.269  22.781  1.00  0.00
ATOM   3535  HA  ARG   221     -15.337  -6.852  23.125  1.00  0.00
ATOM   3536  CB  ARG   221     -14.333  -8.746  23.180  1.00  0.00
ATOM   3537  HB2 ARG   221     -13.548  -9.206  22.580  1.00  0.00
ATOM   3538  HB3 ARG   221     -14.051  -8.779  24.233  1.00  0.00
ATOM   3539  CG  ARG   221     -15.637  -9.508  22.980  1.00  0.00
ATOM   3540  HG2 ARG   221     -16.434  -8.972  23.495  1.00  0.00
ATOM   3541  HG3 ARG   221     -15.856  -9.547  21.913  1.00  0.00
ATOM   3542  CD  ARG   221     -15.540 -10.935  23.534  1.00  0.00
ATOM   3543  HD2 ARG   221     -16.382 -11.516  23.158  1.00  0.00
ATOM   3544  HD3 ARG   221     -14.607 -11.383  23.190  1.00  0.00
ATOM   3545  NE  ARG   221     -15.564 -10.969  25.000  1.00  0.00
ATOM   3546  HE  ARG   221     -16.472 -10.987  25.442  1.00  0.00
ATOM   3547  CZ  ARG   221     -14.480 -10.980  25.774  1.00  0.00
ATOM   3548  NH1 ARG   221     -13.267 -10.956  25.231  1.00  0.00
ATOM   3549 HH11 ARG   221     -13.167 -10.930  24.226  1.00  0.00
ATOM   3550 HH12 ARG   221     -12.450 -10.964  25.825  1.00  0.00
ATOM   3551  NH2 ARG   221     -14.608 -11.012  27.094  1.00  0.00
ATOM   3552 HH21 ARG   221     -15.529 -11.028  27.508  1.00  0.00
ATOM   3553 HH22 ARG   221     -13.785 -11.020  27.679  1.00  0.00
ATOM   3554  C   ARG   221     -13.301  -6.504  23.530  1.00  0.00
ATOM   3555  O   ARG   221     -13.213  -6.607  24.758  1.00  0.00
ATOM   3556  N   GLY   222     -12.466  -5.755  22.807  1.00  0.00
ATOM   3557  H   GLY   222     -12.521  -5.739  21.798  1.00  0.00
ATOM   3558  CA  GLY   222     -11.450  -4.938  23.456  1.00  0.00
ATOM   3559  HA2 GLY   222     -11.404  -3.993  22.916  1.00  0.00
ATOM   3560  HA3 GLY   222     -11.787  -4.758  24.477  1.00  0.00
ATOM   3561  C   GLY   222     -10.057  -5.554  23.496  1.00  0.00
ATOM   3562  O   GLY   222      -9.102  -4.930  23.973  1.00  0.00
ATOM   3563  N   TYR   223      -9.932  -6.772  22.989  1.00  0.00
ATOM   3564  H   TYR   223     -10.737  -7.289  22.664  1.00  0.00
ATOM   3565  CA  TYR   223      -8.636  -7.423  22.952  1.00  0.00
ATOM   3566  HA  TYR   223      -8.190  -7.404  23.946  1.00  0.00
ATOM   3567  CB  TYR   223      -8.765  -8.877  22.503  1.00  0.00
ATOM   3568  HB2 TYR   223      -9.377  -9.385  23.248  1.00  0.00
ATOM   3569  HB3 TYR   223      -9.260  -8.927  21.532  1.00  0.00
ATOM   3570  CG  TYR   223      -7.413  -9.551  22.416  1.00  0.00
ATOM   3571  CD1 TYR   223      -6.778 -10.021  23.557  1.00  0.00
ATOM   3572  HD1 TYR   223      -7.284  -9.920  24.517  1.00  0.00
ATOM   3573  CE1 TYR   223      -5.527 -10.609  23.492  1.00  0.00
ATOM   3574  HE1 TYR   223      -5.038 -10.968  24.398  1.00  0.00
ATOM   3575  CZ  TYR   223      -4.894 -10.734  22.271  1.00  0.00
ATOM   3576  OH  TYR   223      -3.648 -11.336  22.198  1.00  0.00
ATOM   3577  HH  TYR   223      -3.322 -11.626  23.053  1.00  0.00
ATOM   3578  CE2 TYR   223      -5.504 -10.268  21.122  1.00  0.00
ATOM   3579  HE2 TYR   223      -5.005 -10.363  20.158  1.00  0.00
ATOM   3580  CD2 TYR   223      -6.756  -9.677  21.200  1.00  0.00
ATOM   3581  HD2 TYR   223      -7.239  -9.303  20.298  1.00  0.00
ATOM   3582  C   TYR   223      -7.645  -6.686  22.038  1.00  0.00
ATOM   3583  O   TYR   223      -7.991  -6.241  20.934  1.00  0.00
ATOM   3584  N   ARG   224      -6.420  -6.543  22.522  1.00  0.00
ATOM   3585  H   ARG   224      -6.228  -6.845  23.467  1.00  0.00
ATOM   3586  CA  ARG   224      -5.325  -5.971  21.742  1.00  0.00
ATOM   3587  HA  ARG   224      -5.603  -5.935  20.689  1.00  0.00
ATOM   3588  CB  ARG   224      -5.015  -4.554  22.213  1.00  0.00
ATOM   3589  HB2 ARG   224      -4.766  -4.618  23.272  1.00  0.00
ATOM   3590  HB3 ARG   224      -4.141  -4.218  21.654  1.00  0.00
ATOM   3591  CG  ARG   224      -6.151  -3.562  22.019  1.00  0.00
ATOM   3592  HG2 ARG   224      -7.018  -3.910  22.579  1.00  0.00
ATOM   3593  HG3 ARG   224      -5.837  -2.591  22.404  1.00  0.00
ATOM   3594  CD  ARG   224      -6.514  -3.430  20.555  1.00  0.00
ATOM   3595  HD2 ARG   224      -5.602  -3.248  19.987  1.00  0.00
ATOM   3596  HD3 ARG   224      -6.967  -4.365  20.225  1.00  0.00
ATOM   3597  NE  ARG   224      -7.457  -2.334  20.296  1.00  0.00
ATOM   3598  HE  ARG   224      -7.070  -1.411  20.161  1.00  0.00
ATOM   3599  CZ  ARG   224      -8.783  -2.484  20.232  1.00  0.00
ATOM   3600  NH1 ARG   224      -9.337  -3.682  20.415  1.00  0.00
ATOM   3601 HH11 ARG   224      -8.751  -4.483  20.603  1.00  0.00
ATOM   3602 HH12 ARG   224     -10.341  -3.784  20.365  1.00  0.00
ATOM   3603  NH2 ARG   224      -9.561  -1.435  19.982  1.00  0.00
ATOM   3604 HH21 ARG   224      -9.146  -0.526  19.840  1.00  0.00
ATOM   3605 HH22 ARG   224     -10.563  -1.553  19.934  1.00  0.00
ATOM   3606  C   ARG   224      -4.101  -6.860  21.950  1.00  0.00
ATOM   3607  O   ARG   224      -3.961  -7.488  23.011  1.00  0.00
ATOM   3608  N   MET   225      -3.221  -6.935  20.951  1.00  0.00
ATOM   3609  H   MET   225      -3.385  -6.474  20.068  1.00  0.00
ATOM   3610  CA  MET   225      -2.014  -7.745  21.095  1.00  0.00
ATOM   3611  HA  MET   225      -2.292  -8.755  21.399  1.00  0.00
ATOM   3612  CB  MET   225      -1.234  -7.827  19.779  1.00  0.00
ATOM   3613  HB2 MET   225      -1.136  -6.807  19.406  1.00  0.00
ATOM   3614  HB3 MET   225      -0.247  -8.221  20.021  1.00  0.00
ATOM   3615  CG  MET   225      -1.876  -8.693  18.714  1.00  0.00
ATOM   3616  HG2 MET   225      -1.924  -9.720  19.077  1.00  0.00
ATOM   3617  HG3 MET   225      -2.885  -8.328  18.524  1.00  0.00
ATOM   3618  SD  MET   225      -0.926  -8.651  17.170  1.00  0.00
ATOM   3619  CE  MET   225      -1.437  -7.083  16.475  1.00  0.00
ATOM   3620  HE1 MET   225      -1.177  -6.278  17.162  1.00  0.00
ATOM   3621  HE2 MET   225      -0.930  -6.926  15.522  1.00  0.00
ATOM   3622  HE3 MET   225      -2.515  -7.090  16.315  1.00  0.00
ATOM   3623  C   MET   225      -1.133  -7.169  22.202  1.00  0.00
ATOM   3624  O   MET   225      -1.012  -5.949  22.335  1.00  0.00
ATOM   3625  N   PRO   226      -0.516  -8.049  23.005  1.00  0.00
ATOM   3626  CD  PRO   226      -0.670  -9.516  22.975  1.00  0.00
ATOM   3627  HD2 PRO   226      -0.547  -9.874  21.953  1.00  0.00
ATOM   3628  HD3 PRO   226      -1.663  -9.785  23.336  1.00  0.00
ATOM   3629  CG  PRO   226       0.434  -9.998  23.899  1.00  0.00
ATOM   3630  HG2 PRO   226       1.345 -10.184  23.331  1.00  0.00
ATOM   3631  HG3 PRO   226       0.127 -10.915  24.403  1.00  0.00
ATOM   3632  CB  PRO   226       0.622  -8.881  24.887  1.00  0.00
ATOM   3633  HB2 PRO   226       1.654  -8.914  25.235  1.00  0.00
ATOM   3634  HB3 PRO   226      -0.052  -8.902  25.743  1.00  0.00
ATOM   3635  CA  PRO   226       0.388  -7.605  24.069  1.00  0.00
ATOM   3636  HA  PRO   226      -0.096  -6.799  24.620  1.00  0.00
ATOM   3637  C   PRO   226       1.716  -7.108  23.503  1.00  0.00
ATOM   3638  O   PRO   226       1.973  -7.225  22.301  1.00  0.00
ATOM   3639  N   CYS   227       2.545  -6.549  24.376  1.00  0.00
ATOM   3640  H   CYS   227       2.235  -6.419  25.328  1.00  0.00
ATOM   3641  CA  CYS   227       3.882  -6.098  24.018  1.00  0.00
ATOM   3642  HA  CYS   227       3.833  -5.354  23.223  1.00  0.00
ATOM   3643  CB  CYS   227       4.540  -5.462  25.243  1.00  0.00
ATOM   3644  HB2 CYS   227       3.841  -4.786  25.735  1.00  0.00
ATOM   3645  HB3 CYS   227       4.852  -6.236  25.945  1.00  0.00
ATOM   3646  SG  CYS   227       6.014  -4.485  24.889  1.00  0.00
ATOM   3647  HG  CYS   227       6.255  -4.135  26.150  1.00  0.00
ATOM   3648  C   CYS   227       4.742  -7.262  23.523  1.00  0.00
ATOM   3649  O   CYS   227       4.948  -8.246  24.250  1.00  0.00
ATOM   3650  N   PRO   228       5.249  -7.154  22.284  1.00  0.00
ATOM   3651  CD  PRO   228       5.019  -6.009  21.385  1.00  0.00
ATOM   3652  HD2 PRO   228       5.627  -5.163  21.705  1.00  0.00
ATOM   3653  HD3 PRO   228       3.966  -5.728  21.409  1.00  0.00
ATOM   3654  CG  PRO   228       5.437  -6.546  20.049  1.00  0.00
ATOM   3655  HG2 PRO   228       5.746  -5.738  19.386  1.00  0.00
ATOM   3656  HG3 PRO   228       4.625  -7.105  19.585  1.00  0.00
ATOM   3657  CB  PRO   228       6.603  -7.462  20.389  1.00  0.00
ATOM   3658  HB2 PRO   228       7.474  -6.825  20.541  1.00  0.00
ATOM   3659  HB3 PRO   228       6.839  -8.230  19.652  1.00  0.00
ATOM   3660  CA  PRO   228       6.196  -8.118  21.718  1.00  0.00
ATOM   3661  HA  PRO   228       5.703  -9.086  21.631  1.00  0.00
ATOM   3662  C   PRO   228       7.429  -8.254  22.604  1.00  0.00
ATOM   3663  O   PRO   228       7.831  -7.266  23.218  1.00  0.00
ATOM   3664  N   PRO   229       8.025  -9.457  22.655  1.00  0.00
ATOM   3665  CD  PRO   229       7.612 -10.633  21.864  1.00  0.00
ATOM   3666  HD2 PRO   229       7.751 -10.419  20.804  1.00  0.00
ATOM   3667  HD3 PRO   229       6.560 -10.843  22.056  1.00  0.00
ATOM   3668  CG  PRO   229       8.513 -11.728  22.354  1.00  0.00
ATOM   3669  HG2 PRO   229       8.775 -12.370  21.513  1.00  0.00
ATOM   3670  HG3 PRO   229       7.979 -12.313  23.104  1.00  0.00
ATOM   3671  CB  PRO   229       9.735 -11.074  22.951  1.00  0.00
ATOM   3672  HB2 PRO   229      10.466 -10.958  22.151  1.00  0.00
ATOM   3673  HB3 PRO   229      10.187 -11.619  23.780  1.00  0.00
ATOM   3674  CA  PRO   229       9.255  -9.686  23.431  1.00  0.00
ATOM   3675  HA  PRO   229       9.011  -9.643  24.492  1.00  0.00
ATOM   3676  C   PRO   229      10.319  -8.631  23.108  1.00  0.00
ATOM   3677  O   PRO   229      10.629  -8.417  21.932  1.00  0.00
ATOM   3678  N   GLU   230      10.868  -7.996  24.138  1.00  0.00
ATOM   3679  H   GLU   230      10.504  -8.156  25.067  1.00  0.00
ATOM   3680  CA  GLU   230      11.938  -7.003  23.971  1.00  0.00
ATOM   3681  HA  GLU   230      12.293  -6.688  24.952  1.00  0.00
ATOM   3682  CB  GLU   230      13.117  -7.576  23.184  1.00  0.00
ATOM   3683  HB2 GLU   230      12.698  -8.134  22.347  1.00  0.00
ATOM   3684  HB3 GLU   230      13.687  -6.727  22.805  1.00  0.00
ATOM   3685  CG  GLU   230      14.039  -8.487  23.991  1.00  0.00
ATOM   3686  HG2 GLU   230      14.007  -8.166  25.033  1.00  0.00
ATOM   3687  HG3 GLU   230      13.657  -9.505  23.914  1.00  0.00
ATOM   3688  CD  GLU   230      15.479  -8.445  23.490  1.00  0.00
ATOM   3689  OE1 GLU   230      15.712  -8.847  22.327  1.00  0.00
ATOM   3690  OE2 GLU   230      16.373  -8.007  24.260  1.00  0.00
ATOM   3691  C   GLU   230      11.479  -5.712  23.304  1.00  0.00
ATOM   3692  O   GLU   230      12.289  -4.813  23.079  1.00  0.00
ATOM   3693  N   CYS   231      10.202  -5.620  22.943  1.00  0.00
ATOM   3694  H   CYS   231       9.575  -6.411  22.930  1.00  0.00
ATOM   3695  CA  CYS   231       9.697  -4.330  22.490  1.00  0.00
ATOM   3696  HA  CYS   231      10.454  -3.852  21.868  1.00  0.00
ATOM   3697  CB  CYS   231       8.408  -4.467  21.675  1.00  0.00
ATOM   3698  HB2 CYS   231       8.574  -5.032  20.758  1.00  0.00
ATOM   3699  HB3 CYS   231       7.617  -4.942  22.255  1.00  0.00
ATOM   3700  SG  CYS   231       7.755  -2.845  21.160  1.00  0.00
ATOM   3701  HG  CYS   231       6.695  -3.321  20.512  1.00  0.00
ATOM   3702  C   CYS   231       9.466  -3.439  23.717  1.00  0.00
ATOM   3703  O   CYS   231       8.753  -3.829  24.641  1.00  0.00
ATOM   3704  N   PRO   232      10.086  -2.244  23.738  1.00  0.00
ATOM   3705  CD  PRO   232      10.893  -1.670  22.653  1.00  0.00
ATOM   3706  HD2 PRO   232      10.240  -1.313  21.857  1.00  0.00
ATOM   3707  HD3 PRO   232      11.569  -2.428  22.255  1.00  0.00
ATOM   3708  CG  PRO   232      11.624  -0.557  23.340  1.00  0.00
ATOM   3709  HG2 PRO   232      11.851   0.232  22.623  1.00  0.00
ATOM   3710  HG3 PRO   232      12.553  -0.936  23.768  1.00  0.00
ATOM   3711  CB  PRO   232      10.697  -0.069  24.419  1.00  0.00
ATOM   3712  HB2 PRO   232      10.045   0.666  23.947  1.00  0.00
ATOM   3713  HB3 PRO   232      11.175   0.376  25.292  1.00  0.00
ATOM   3714  CA  PRO   232       9.880  -1.298  24.839  1.00  0.00
ATOM   3715  HA  PRO   232      10.197  -1.760  25.774  1.00  0.00
ATOM   3716  C   PRO   232       8.409  -0.923  24.934  1.00  0.00
ATOM   3717  O   PRO   232       7.724  -0.822  23.911  1.00  0.00
ATOM   3718  N   GLU   233       7.937  -0.716  26.157  1.00  0.00
ATOM   3719  H   GLU   233       8.553  -0.810  26.952  1.00  0.00
ATOM   3720  CA  GLU   233       6.527  -0.430  26.404  1.00  0.00
ATOM   3721  HA  GLU   233       5.907  -1.226  25.992  1.00  0.00
ATOM   3722  CB  GLU   233       6.266  -0.337  27.909  1.00  0.00
ATOM   3723  HB2 GLU   233       6.765   0.560  28.274  1.00  0.00
ATOM   3724  HB3 GLU   233       5.190  -0.238  28.051  1.00  0.00
ATOM   3725  CG  GLU   233       6.771  -1.550  28.682  1.00  0.00
ATOM   3726  HG2 GLU   233       6.280  -2.423  28.252  1.00  0.00
ATOM   3727  HG3 GLU   233       7.847  -1.628  28.534  1.00  0.00
ATOM   3728  CD  GLU   233       6.466  -1.480  30.182  1.00  0.00
ATOM   3729  OE1 GLU   233       7.210  -0.782  30.912  1.00  0.00
ATOM   3730  OE2 GLU   233       5.497  -2.138  30.632  1.00  0.00
ATOM   3731  C   GLU   233       6.048   0.844  25.705  1.00  0.00
ATOM   3732  O   GLU   233       4.876   0.954  25.345  1.00  0.00
ATOM   3733  N   SER   234       6.948   1.808  25.546  1.00  0.00
ATOM   3734  H   SER   234       7.892   1.668  25.877  1.00  0.00
ATOM   3735  CA  SER   234       6.610   3.093  24.942  1.00  0.00
ATOM   3736  HA  SER   234       5.748   3.526  25.448  1.00  0.00
ATOM   3737  CB  SER   234       7.791   4.065  25.066  1.00  0.00
ATOM   3738  HB2 SER   234       7.571   4.953  24.472  1.00  0.00
ATOM   3739  HB3 SER   234       7.898   4.347  26.113  1.00  0.00
ATOM   3740  OG  SER   234       9.002   3.477  24.607  1.00  0.00
ATOM   3741  HG  SER   234       9.719   4.109  24.698  1.00  0.00
ATOM   3742  C   SER   234       6.234   2.919  23.473  1.00  0.00
ATOM   3743  O   SER   234       5.430   3.663  22.930  1.00  0.00
ATOM   3744  N   LEU   235       6.818   1.916  22.835  1.00  0.00
ATOM   3745  H   LEU   235       7.533   1.371  23.294  1.00  0.00
ATOM   3746  CA  LEU   235       6.497   1.606  21.449  1.00  0.00
ATOM   3747  HA  LEU   235       6.324   2.532  20.900  1.00  0.00
ATOM   3748  CB  LEU   235       7.649   0.839  20.771  1.00  0.00
ATOM   3749  HB2 LEU   235       8.528   1.447  20.985  1.00  0.00
ATOM   3750  HB3 LEU   235       7.734  -0.116  21.289  1.00  0.00
ATOM   3751  CG  LEU   235       7.553   0.594  19.263  1.00  0.00
ATOM   3752  HG  LEU   235       6.711  -0.071  19.071  1.00  0.00
ATOM   3753  CD1 LEU   235       7.349   1.907  18.501  1.00  0.00
ATOM   3754 HD11 LEU   235       8.191   2.573  18.691  1.00  0.00
ATOM   3755 HD12 LEU   235       7.285   1.701  17.432  1.00  0.00
ATOM   3756 HD13 LEU   235       6.427   2.383  18.835  1.00  0.00
ATOM   3757  CD2 LEU   235       8.825  -0.102  18.781  1.00  0.00
ATOM   3758 HD21 LEU   235       8.936  -1.055  19.298  1.00  0.00
ATOM   3759 HD22 LEU   235       8.759  -0.278  17.707  1.00  0.00
ATOM   3760 HD23 LEU   235       9.688   0.529  18.994  1.00  0.00
ATOM   3761  C   LEU   235       5.214   0.805  21.386  1.00  0.00
ATOM   3762  O   LEU   235       4.493   0.882  20.400  1.00  0.00
ATOM   3763  N   HIE   236       4.920   0.036  22.434  1.00  0.00
ATOM   3764  H   HIE   236       5.565  -0.089  23.202  1.00  0.00
ATOM   3765  CA  HIE   236       3.676  -0.721  22.447  1.00  0.00
ATOM   3766  HA  HIE   236       3.476  -1.090  21.441  1.00  0.00
ATOM   3767  CB  HIE   236       3.733  -1.909  23.400  1.00  0.00
ATOM   3768  HB2 HIE   236       4.470  -2.629  23.043  1.00  0.00
ATOM   3769  HB3 HIE   236       3.997  -1.588  24.407  1.00  0.00
ATOM   3770  CG  HIE   236       2.432  -2.646  23.511  1.00  0.00
ATOM   3771  ND1 HIE   236       1.755  -2.783  24.705  1.00  0.00
ATOM   3772  CE1 HIE   236       0.646  -3.475  24.505  1.00  0.00
ATOM   3773  HE1 HIE   236      -0.025  -3.698  25.333  1.00  0.00
ATOM   3774  NE2 HIE   236       0.572  -3.783  23.219  1.00  0.00
ATOM   3775  HE2 HIE   236      -0.168  -4.305  22.772  1.00  0.00
ATOM   3776  CD2 HIE   236       1.679  -3.272  22.577  1.00  0.00
ATOM   3777  HD2 HIE   236       1.802  -3.419  21.504  1.00  0.00
ATOM   3778  C   HIE   236       2.507   0.191  22.793  1.00  0.00
ATOM   3779  O   HIE   236       1.376  -0.064  22.360  1.00  0.00
ATOM   3780  N   ASP   237       2.778   1.244  23.572  1.00  0.00
ATOM   3781  H   ASP   237       3.689   1.339  23.998  1.00  0.00
ATOM   3782  CA  ASP   237       1.789   2.298  23.804  1.00  0.00
ATOM   3783  HA  ASP   237       0.934   1.885  24.340  1.00  0.00
ATOM   3784  CB  ASP   237       2.386   3.435  24.638  1.00  0.00
ATOM   3785  HB2 ASP   237       3.325   3.723  24.167  1.00  0.00
ATOM   3786  HB3 ASP   237       1.693   4.276  24.610  1.00  0.00
ATOM   3787  CG  ASP   237       2.643   3.041  26.078  1.00  0.00
ATOM   3788  OD1 ASP   237       2.050   2.033  26.549  1.00  0.00
ATOM   3789  OD2 ASP   237       3.436   3.754  26.742  1.00  0.00
ATOM   3790  C   ASP   237       1.351   2.889  22.466  1.00  0.00
ATOM   3791  O   ASP   237       0.160   3.029  22.182  1.00  0.00
ATOM   3792  N   LEU   238       2.341   3.249  21.656  1.00  0.00
ATOM   3793  H   LEU   238       3.297   3.161  21.971  1.00  0.00
ATOM   3794  CA  LEU   238       2.100   3.795  20.333  1.00  0.00
ATOM   3795  HA  LEU   238       1.616   4.769  20.410  1.00  0.00
ATOM   3796  CB  LEU   238       3.429   3.967  19.596  1.00  0.00
ATOM   3797  HB2 LEU   238       4.132   4.345  20.338  1.00  0.00
ATOM   3798  HB3 LEU   238       3.751   2.981  19.260  1.00  0.00
ATOM   3799  CG  LEU   238       3.387   4.920  18.405  1.00  0.00
ATOM   3800  HG  LEU   238       2.612   4.600  17.708  1.00  0.00
ATOM   3801  CD1 LEU   238       3.075   6.338  18.900  1.00  0.00
ATOM   3802 HD11 LEU   238       3.850   6.659  19.596  1.00  0.00
ATOM   3803 HD12 LEU   238       3.044   7.021  18.051  1.00  0.00
ATOM   3804 HD13 LEU   238       2.109   6.343  19.405  1.00  0.00
ATOM   3805  CD2 LEU   238       4.713   4.892  17.685  1.00  0.00
ATOM   3806 HD21 LEU   238       4.915   3.881  17.332  1.00  0.00
ATOM   3807 HD22 LEU   238       4.681   5.573  16.835  1.00  0.00
ATOM   3808 HD23 LEU   238       5.504   5.202  18.368  1.00  0.00
ATOM   3809  C   LEU   238       1.179   2.868  19.538  1.00  0.00
ATOM   3810  O   LEU   238       0.181   3.319  18.973  1.00  0.00
ATOM   3811  N   MET   239       1.515   1.572  19.490  1.00  0.00
ATOM   3812  H   MET   239       2.384   1.235  19.879  1.00  0.00
ATOM   3813  CA  MET   239       0.628   0.612  18.850  1.00  0.00
ATOM   3814  HA  MET   239       0.602   0.792  17.775  1.00  0.00
ATOM   3815  CB  MET   239       1.119  -0.813  19.095  1.00  0.00
ATOM   3816  HB2 MET   239       1.177  -0.952  20.174  1.00  0.00
ATOM   3817  HB3 MET   239       0.369  -1.487  18.682  1.00  0.00
ATOM   3818  CG  MET   239       2.474  -1.116  18.470  1.00  0.00
ATOM   3819  HG2 MET   239       2.349  -1.175  17.389  1.00  0.00
ATOM   3820  HG3 MET   239       3.155  -0.300  18.713  1.00  0.00
ATOM   3821  SD  MET   239       3.172  -2.670  19.072  1.00  0.00
ATOM   3822  CE  MET   239       4.710  -2.704  18.161  1.00  0.00
ATOM   3823  HE1 MET   239       5.304  -1.826  18.417  1.00  0.00
ATOM   3824  HE2 MET   239       5.266  -3.606  18.419  1.00  0.00
ATOM   3825  HE3 MET   239       4.499  -2.701  17.092  1.00  0.00
ATOM   3826  C   MET   239      -0.789   0.754  19.393  1.00  0.00
ATOM   3827  O   MET   239      -1.755   0.831  18.621  1.00  0.00
ATOM   3828  N   CYS   240      -0.921   0.767  20.721  1.00  0.00
ATOM   3829  H   CYS   240      -0.112   0.676  21.319  1.00  0.00
ATOM   3830  CA  CYS   240      -2.241   0.760  21.340  1.00  0.00
ATOM   3831  HA  CYS   240      -2.849  -0.019  20.881  1.00  0.00
ATOM   3832  CB  CYS   240      -2.154   0.491  22.847  1.00  0.00
ATOM   3833  HB2 CYS   240      -1.407   1.133  23.313  1.00  0.00
ATOM   3834  HB3 CYS   240      -3.120   0.653  23.325  1.00  0.00
ATOM   3835  SG  CYS   240      -1.672  -1.219  23.247  1.00  0.00
ATOM   3836  HG  CYS   240      -1.705  -1.067  24.568  1.00  0.00
ATOM   3837  C   CYS   240      -3.029   2.045  21.016  1.00  0.00
ATOM   3838  O   CYS   240      -4.247   1.992  20.822  1.00  0.00
ATOM   3839  N   GLN   241      -2.334   3.174  20.895  1.00  0.00
ATOM   3840  H   GLN   241      -1.371   3.212  21.196  1.00  0.00
ATOM   3841  CA  GLN   241      -2.960   4.407  20.412  1.00  0.00
ATOM   3842  HA  GLN   241      -3.857   4.618  20.994  1.00  0.00
ATOM   3843  CB  GLN   241      -1.998   5.583  20.553  1.00  0.00
ATOM   3844  HB2 GLN   241      -1.094   5.352  19.991  1.00  0.00
ATOM   3845  HB3 GLN   241      -2.476   6.465  20.126  1.00  0.00
ATOM   3846  CG  GLN   241      -1.638   5.855  22.000  1.00  0.00
ATOM   3847  HG2 GLN   241      -2.512   6.272  22.500  1.00  0.00
ATOM   3848  HG3 GLN   241      -1.367   4.910  22.471  1.00  0.00
ATOM   3849  CD  GLN   241      -0.481   6.825  22.158  1.00  0.00
ATOM   3850  OE1 GLN   241      -0.028   7.439  21.195  1.00  0.00
ATOM   3851  NE2 GLN   241       0.004   6.966  23.386  1.00  0.00
ATOM   3852 HE21 GLN   241       0.775   7.598  23.552  1.00  0.00
ATOM   3853 HE22 GLN   241      -0.399   6.440  24.148  1.00  0.00
ATOM   3854  C   GLN   241      -3.443   4.261  18.968  1.00  0.00
ATOM   3855  O   GLN   241      -4.518   4.752  18.611  1.00  0.00
ATOM   3856  N   CYS   242      -2.673   3.566  18.139  1.00  0.00
ATOM   3857  H   CYS   242      -1.761   3.236  18.419  1.00  0.00
ATOM   3858  CA  CYS   242      -3.115   3.300  16.779  1.00  0.00
ATOM   3859  HA  CYS   242      -3.382   4.239  16.294  1.00  0.00
ATOM   3860  CB  CYS   242      -2.012   2.618  15.954  1.00  0.00
ATOM   3861  HB2 CYS   242      -1.627   1.752  16.493  1.00  0.00
ATOM   3862  HB3 CYS   242      -2.412   2.298  14.992  1.00  0.00
ATOM   3863  SG  CYS   242      -0.559   3.667  15.575  1.00  0.00
ATOM   3864  HG  CYS   242       0.106   2.740  14.891  1.00  0.00
ATOM   3865  C   CYS   242      -4.362   2.421  16.776  1.00  0.00
ATOM   3866  O   CYS   242      -5.128   2.456  15.815  1.00  0.00
ATOM   3867  N   TRP   243      -4.562   1.642  17.843  1.00  0.00
ATOM   3868  H   TRP   243      -3.921   1.688  18.622  1.00  0.00
ATOM   3869  CA  TRP   243      -5.656   0.669  17.901  1.00  0.00
ATOM   3870  HA  TRP   243      -6.068   0.517  16.904  1.00  0.00
ATOM   3871  CB  TRP   243      -5.153  -0.675  18.432  1.00  0.00
ATOM   3872  HB2 TRP   243      -4.751  -0.569  19.439  1.00  0.00
ATOM   3873  HB3 TRP   243      -5.976  -1.390  18.443  1.00  0.00
ATOM   3874  CG  TRP   243      -4.069  -1.285  17.602  1.00  0.00
ATOM   3875  CD1 TRP   243      -3.884  -1.135  16.262  1.00  0.00
ATOM   3876  HD1 TRP   243      -4.598  -0.506  15.731  1.00  0.00
ATOM   3877  NE1 TRP   243      -2.777  -1.850  15.855  1.00  0.00
ATOM   3878  HE1 TRP   243      -2.442  -1.920  14.905  1.00  0.00
ATOM   3879  CE2 TRP   243      -2.214  -2.461  16.945  1.00  0.00
ATOM   3880  CZ2 TRP   243      -1.088  -3.280  17.035  1.00  0.00
ATOM   3881  HZ2 TRP   243      -0.525  -3.491  16.126  1.00  0.00
ATOM   3882  CH2 TRP   243      -0.758  -3.772  18.272  1.00  0.00
ATOM   3883  HH2 TRP   243       0.114  -4.416  18.380  1.00  0.00
ATOM   3884  CZ3 TRP   243      -1.520  -3.465  19.406  1.00  0.00
ATOM   3885  HZ3 TRP   243      -1.250  -3.856  20.387  1.00  0.00
ATOM   3886  CE3 TRP   243      -2.650  -2.645  19.314  1.00  0.00
ATOM   3887  HE3 TRP   243      -3.220  -2.444  20.221  1.00  0.00
ATOM   3888  CD2 TRP   243      -3.003  -2.132  18.066  1.00  0.00
ATOM   3889  C   TRP   243      -6.847   1.112  18.755  1.00  0.00
ATOM   3890  O   TRP   243      -7.672   0.275  19.156  1.00  0.00
ATOM   3891  N   ARG   244      -6.936   2.411  19.037  1.00  0.00
ATOM   3892  H   ARG   244      -6.205   3.049  18.757  1.00  0.00
ATOM   3893  CA  ARG   244      -8.051   2.937  19.831  1.00  0.00
ATOM   3894  HA  ARG   244      -8.093   2.415  20.787  1.00  0.00
ATOM   3895  CB  ARG   244      -7.887   4.437  20.100  1.00  0.00
ATOM   3896  HB2 ARG   244      -7.833   4.941  19.135  1.00  0.00
ATOM   3897  HB3 ARG   244      -8.774   4.775  20.637  1.00  0.00
ATOM   3898  CG  ARG   244      -6.641   4.768  20.918  1.00  0.00
ATOM   3899  HG2 ARG   244      -6.360   3.878  21.481  1.00  0.00
ATOM   3900  HG3 ARG   244      -5.840   5.026  20.224  1.00  0.00
ATOM   3901  CD  ARG   244      -6.868   5.917  21.874  1.00  0.00
ATOM   3902  HD2 ARG   244      -7.920   6.197  21.834  1.00  0.00
ATOM   3903  HD3 ARG   244      -6.618   5.584  22.881  1.00  0.00
ATOM   3904  NE  ARG   244      -6.056   7.093  21.554  1.00  0.00
ATOM   3905  HE  ARG   244      -6.227   7.539  20.664  1.00  0.00
ATOM   3906  CZ  ARG   244      -5.120   7.603  22.351  1.00  0.00
ATOM   3907  NH1 ARG   244      -4.865   7.043  23.526  1.00  0.00
ATOM   3908 HH11 ARG   244      -5.384   6.226  23.816  1.00  0.00
ATOM   3909 HH12 ARG   244      -4.154   7.435  24.126  1.00  0.00
ATOM   3910  NH2 ARG   244      -4.436   8.679  21.973  1.00  0.00
ATOM   3911 HH21 ARG   244      -4.629   9.108  21.079  1.00  0.00
ATOM   3912 HH22 ARG   244      -3.726   9.063  22.581  1.00  0.00
ATOM   3913  C   ARG   244      -9.381   2.645  19.132  1.00  0.00
ATOM   3914  O   ARG   244      -9.481   2.732  17.902  1.00  0.00
ATOM   3915  N   LYS   245     -10.395   2.268  19.908  1.00  0.00
ATOM   3916  H   LYS   245     -10.277   2.168  20.906  1.00  0.00
ATOM   3917  CA  LYS   245     -11.695   1.954  19.331  1.00  0.00
ATOM   3918  HA  LYS   245     -11.620   1.074  18.693  1.00  0.00
ATOM   3919  CB  LYS   245     -12.698   1.667  20.441  1.00  0.00
ATOM   3920  HB2 LYS   245     -12.197   1.007  21.149  1.00  0.00
ATOM   3921  HB3 LYS   245     -12.910   2.622  20.923  1.00  0.00
ATOM   3922  CG  LYS   245     -14.002   1.028  19.987  1.00  0.00
ATOM   3923  HG2 LYS   245     -14.404   1.592  19.145  1.00  0.00
ATOM   3924  HG3 LYS   245     -13.810   0.001  19.677  1.00  0.00
ATOM   3925  CD  LYS   245     -15.013   1.034  21.132  1.00  0.00
ATOM   3926  HD2 LYS   245     -14.471   0.870  22.064  1.00  0.00
ATOM   3927  HD3 LYS   245     -15.491   2.013  21.158  1.00  0.00
ATOM   3928  CE  LYS   245     -16.070  -0.039  20.967  1.00  0.00
ATOM   3929  HE2 LYS   245     -15.589  -1.013  21.066  1.00  0.00
ATOM   3930  HE3 LYS   245     -16.809   0.082  21.759  1.00  0.00
ATOM   3931  NZ  LYS   245     -16.743   0.049  19.641  1.00  0.00
ATOM   3932  HZ1 LYS   245     -16.059  -0.063  18.908  1.00  0.00
ATOM   3933  HZ2 LYS   245     -17.439  -0.679  19.568  1.00  0.00
ATOM   3934  HZ3 LYS   245     -17.189   0.951  19.550  1.00  0.00
ATOM   3935  C   LYS   245     -12.194   3.112  18.464  1.00  0.00
ATOM   3936  O   LYS   245     -12.647   2.909  17.328  1.00  0.00
ATOM   3937  N   GLU   246     -12.124   4.329  19.000  1.00  0.00
ATOM   3938  H   GLU   246     -11.796   4.455  19.947  1.00  0.00
ATOM   3939  CA  GLU   246     -12.556   5.509  18.253  1.00  0.00
ATOM   3940  HA  GLU   246     -13.461   5.278  17.691  1.00  0.00
ATOM   3941  CB  GLU   246     -12.856   6.671  19.208  1.00  0.00
ATOM   3942  HB2 GLU   246     -11.915   6.940  19.688  1.00  0.00
ATOM   3943  HB3 GLU   246     -13.202   7.504  18.596  1.00  0.00
ATOM   3944  CG  GLU   246     -13.900   6.356  20.275  1.00  0.00
ATOM   3945  HG2 GLU   246     -13.441   5.709  21.023  1.00  0.00
ATOM   3946  HG3 GLU   246     -14.191   7.297  20.740  1.00  0.00
ATOM   3947  CD  GLU   246     -15.131   5.671  19.699  1.00  0.00
ATOM   3948  OE1 GLU   246     -15.664   6.154  18.672  1.00  0.00
ATOM   3949  OE2 GLU   246     -15.564   4.643  20.271  1.00  0.00
ATOM   3950  C   GLU   246     -11.495   5.937  17.244  1.00  0.00
ATOM   3951  O   GLU   246     -10.360   6.239  17.620  1.00  0.00
ATOM   3952  N   PRO   247     -11.858   5.969  15.953  1.00  0.00
ATOM   3953  CD  PRO   247     -13.164   5.595  15.381  1.00  0.00
ATOM   3954  HD2 PRO   247     -13.855   6.434  15.455  1.00  0.00
ATOM   3955  HD3 PRO   247     -13.573   4.740  15.920  1.00  0.00
ATOM   3956  CG  PRO   247     -12.808   5.258  13.946  1.00  0.00
ATOM   3957  HG2 PRO   247     -13.666   5.403  13.290  1.00  0.00
ATOM   3958  HG3 PRO   247     -12.460   4.228  13.866  1.00  0.00
ATOM   3959  CB  PRO   247     -11.691   6.235  13.623  1.00  0.00
ATOM   3960  HB2 PRO   247     -12.118   7.212  13.394  1.00  0.00
ATOM   3961  HB3 PRO   247     -11.051   5.917  12.800  1.00  0.00
ATOM   3962  CA  PRO   247     -10.876   6.315  14.917  1.00  0.00
ATOM   3963  HA  PRO   247     -10.066   5.588  14.970  1.00  0.00
ATOM   3964  C   PRO   247     -10.309   7.720  15.082  1.00  0.00
ATOM   3965  O   PRO   247      -9.100   7.897  14.895  1.00  0.00
ATOM   3966  N   GLU   248     -11.149   8.700  15.410  1.00  0.00
ATOM   3967  H   GLU   248     -12.142   8.532  15.483  1.00  0.00
ATOM   3968  CA  GLU   248     -10.667  10.078  15.524  1.00  0.00
ATOM   3969  HA  GLU   248     -10.062  10.320  14.651  1.00  0.00
ATOM   3970  CB  GLU   248     -11.837  11.085  15.610  1.00  0.00
ATOM   3971  HB2 GLU   248     -11.414  12.072  15.422  1.00  0.00
ATOM   3972  HB3 GLU   248     -12.529  10.828  14.808  1.00  0.00
ATOM   3973  CG  GLU   248     -12.580  11.096  16.939  1.00  0.00
ATOM   3974  HG2 GLU   248     -11.856  10.867  17.721  1.00  0.00
ATOM   3975  HG3 GLU   248     -12.966  12.105  17.086  1.00  0.00
ATOM   3976  CD  GLU   248     -13.737  10.093  17.005  1.00  0.00
ATOM   3977  OE1 GLU   248     -13.873   9.225  16.102  1.00  0.00
ATOM   3978  OE2 GLU   248     -14.520  10.180  17.981  1.00  0.00
ATOM   3979  C   GLU   248      -9.664  10.286  16.673  1.00  0.00
ATOM   3980  O   GLU   248      -8.920  11.275  16.679  1.00  0.00
ATOM   3981  N   GLU   249      -9.645   9.362  17.635  1.00  0.00
ATOM   3982  H   GLU   249     -10.311   8.603  17.626  1.00  0.00
ATOM   3983  CA  GLU   249      -8.720   9.458  18.762  1.00  0.00
ATOM   3984  HA  GLU   249      -8.447  10.500  18.927  1.00  0.00
ATOM   3985  CB  GLU   249      -9.364   8.914  20.036  1.00  0.00
ATOM   3986  HB2 GLU   249      -9.804   7.947  19.788  1.00  0.00
ATOM   3987  HB3 GLU   249      -8.568   8.774  20.766  1.00  0.00
ATOM   3988  CG  GLU   249     -10.442   9.828  20.625  1.00  0.00
ATOM   3989  HG2 GLU   249     -11.186  10.009  19.849  1.00  0.00
ATOM   3990  HG3 GLU   249     -10.906   9.297  21.456  1.00  0.00
ATOM   3991  CD  GLU   249      -9.889  11.162  21.119  1.00  0.00
ATOM   3992  OE1 GLU   249      -9.118  11.169  22.106  1.00  0.00
ATOM   3993  OE2 GLU   249     -10.222  12.208  20.521  1.00  0.00
ATOM   3994  C   GLU   249      -7.404   8.726  18.471  1.00  0.00
ATOM   3995  O   GLU   249      -6.521   8.652  19.321  1.00  0.00
ATOM   3996  N   ARG   250      -7.286   8.189  17.263  1.00  0.00
ATOM   3997  H   ARG   250      -8.092   8.138  16.657  1.00  0.00
ATOM   3998  CA  ARG   250      -6.031   7.601  16.797  1.00  0.00
ATOM   3999  HA  ARG   250      -5.517   7.119  17.628  1.00  0.00
ATOM   4000  CB  ARG   250      -6.305   6.550  15.715  1.00  0.00
ATOM   4001  HB2 ARG   250      -7.214   6.839  15.187  1.00  0.00
ATOM   4002  HB3 ARG   250      -5.466   6.555  15.020  1.00  0.00
ATOM   4003  CG  ARG   250      -6.476   5.163  16.290  1.00  0.00
ATOM   4004  HG2 ARG   250      -5.683   4.550  15.861  1.00  0.00
ATOM   4005  HG3 ARG   250      -6.322   5.253  17.366  1.00  0.00
ATOM   4006  CD  ARG   250      -7.823   4.508  16.023  1.00  0.00
ATOM   4007  HD2 ARG   250      -7.874   3.589  16.608  1.00  0.00
ATOM   4008  HD3 ARG   250      -8.603   5.193  16.356  1.00  0.00
ATOM   4009  NE  ARG   250      -8.055   4.183  14.621  1.00  0.00
ATOM   4010  HE  ARG   250      -7.418   4.566  13.938  1.00  0.00
ATOM   4011  CZ  ARG   250      -9.052   3.409  14.197  1.00  0.00
ATOM   4012  NH1 ARG   250      -9.899   2.856  15.060  1.00  0.00
ATOM   4013 HH11 ARG   250      -9.788   3.023  16.050  1.00  0.00
ATOM   4014 HH12 ARG   250     -10.650   2.272  14.722  1.00  0.00
ATOM   4015  NH2 ARG   250      -9.206   3.191  12.904  1.00  0.00
ATOM   4016 HH21 ARG   250      -8.567   3.611  12.244  1.00  0.00
ATOM   4017 HH22 ARG   250      -9.962   2.604  12.580  1.00  0.00
ATOM   4018  C   ARG   250      -5.119   8.710  16.290  1.00  0.00
ATOM   4019  O   ARG   250      -5.607   9.728  15.780  1.00  0.00
ATOM   4020  N   PRO   251      -3.794   8.544  16.445  1.00  0.00
ATOM   4021  CD  PRO   251      -3.077   7.420  17.074  1.00  0.00
ATOM   4022  HD2 PRO   251      -3.289   6.504  16.522  1.00  0.00
ATOM   4023  HD3 PRO   251      -3.414   7.310  18.104  1.00  0.00
ATOM   4024  CG  PRO   251      -1.619   7.830  16.982  1.00  0.00
ATOM   4025  HG2 PRO   251      -1.154   7.259  16.179  1.00  0.00
ATOM   4026  HG3 PRO   251      -1.136   7.585  17.928  1.00  0.00
ATOM   4027  CB  PRO   251      -1.556   9.275  16.720  1.00  0.00
ATOM   4028  HB2 PRO   251      -0.744   9.481  16.022  1.00  0.00
ATOM   4029  HB3 PRO   251      -1.400   9.845  17.636  1.00  0.00
ATOM   4030  CA  PRO   251      -2.902   9.659  16.085  1.00  0.00
ATOM   4031  HA  PRO   251      -3.304  10.567  16.535  1.00  0.00
ATOM   4032  C   PRO   251      -2.774   9.853  14.575  1.00  0.00
ATOM   4033  O   PRO   251      -3.175   8.990  13.799  1.00  0.00
ATOM   4034  N   THR   252      -2.254  10.998  14.160  1.00  0.00
ATOM   4035  H   THR   252      -1.972  11.709  14.819  1.00  0.00
ATOM   4036  CA  THR   252      -2.054  11.253  12.747  1.00  0.00
ATOM   4037  HA  THR   252      -2.911  10.868  12.196  1.00  0.00
ATOM   4038  CB  THR   252      -1.943  12.749  12.490  1.00  0.00
ATOM   4039  HB  THR   252      -1.743  12.905  11.430  1.00  0.00
ATOM   4040  CG2 THR   252      -3.240  13.483  12.880  1.00  0.00
ATOM   4041 HG21 THR   252      -3.441  13.328  13.940  1.00  0.00
ATOM   4042 HG22 THR   252      -3.128  14.550  12.684  1.00  0.00
ATOM   4043 HG23 THR   252      -4.071  13.092  12.292  1.00  0.00
ATOM   4044  OG1 THR   252      -0.885  13.257  13.297  1.00  0.00
ATOM   4045  HG1 THR   252      -0.796  14.201  13.152  1.00  0.00
ATOM   4046  C   THR   252      -0.748  10.590  12.294  1.00  0.00
ATOM   4047  O   THR   252       0.112  10.225  13.122  1.00  0.00
ATOM   4048  N   PHE   253      -0.592  10.438  10.983  1.00  0.00
ATOM   4049  H   PHE   253      -1.364  10.535  10.338  1.00  0.00
ATOM   4050  CA  PHE   253       0.676   9.976  10.469  1.00  0.00
ATOM   4051  HA  PHE   253       1.011   9.119  11.053  1.00  0.00
ATOM   4052  CB  PHE   253       0.569   9.556   8.999  1.00  0.00
ATOM   4053  HB2 PHE   253      -0.070  10.226   8.424  1.00  0.00
ATOM   4054  HB3 PHE   253       1.568   9.545   8.564  1.00  0.00
ATOM   4055  CG  PHE   253       0.001   8.155   8.822  1.00  0.00
ATOM   4056  CD1 PHE   253       0.751   7.046   9.172  1.00  0.00
ATOM   4057  HD1 PHE   253       1.762   7.185   9.557  1.00  0.00
ATOM   4058  CE1 PHE   253       0.225   5.758   9.037  1.00  0.00
ATOM   4059  HE1 PHE   253       0.833   4.895   9.308  1.00  0.00
ATOM   4060  CZ  PHE   253      -1.068   5.575   8.560  1.00  0.00
ATOM   4061  HZ  PHE   253      -1.480   4.572   8.456  1.00  0.00
ATOM   4062  CE2 PHE   253      -1.829   6.672   8.218  1.00  0.00
ATOM   4063  HE2 PHE   253      -2.845   6.536   7.848  1.00  0.00
ATOM   4064  CD2 PHE   253      -1.298   7.956   8.347  1.00  0.00
ATOM   4065  HD2 PHE   253      -1.899   8.824   8.075  1.00  0.00
ATOM   4066  C   PHE   253       1.755  11.024  10.721  1.00  0.00
ATOM   4067  O   PHE   253       2.926  10.690  10.834  1.00  0.00
ATOM   4068  N   GLU   254       1.354  12.289  10.830  1.00  0.00
ATOM   4069  H   GLU   254       0.387  12.526  10.661  1.00  0.00
ATOM   4070  CA  GLU   254       2.285  13.368  11.161  1.00  0.00
ATOM   4071  HA  GLU   254       3.108  13.380  10.446  1.00  0.00
ATOM   4072  CB  GLU   254       1.564  14.728  11.106  1.00  0.00
ATOM   4073  HB2 GLU   254       0.995  14.745  10.177  1.00  0.00
ATOM   4074  HB3 GLU   254       0.879  14.755  11.953  1.00  0.00
ATOM   4075  CG  GLU   254       2.485  15.942  11.160  1.00  0.00
ATOM   4076  HG2 GLU   254       3.118  15.838  12.041  1.00  0.00
ATOM   4077  HG3 GLU   254       3.106  15.943  10.264  1.00  0.00
ATOM   4078  CD  GLU   254       1.707  17.261  11.243  1.00  0.00
ATOM   4079  OE1 GLU   254       0.486  17.224  11.534  1.00  0.00
ATOM   4080  OE2 GLU   254       2.316  18.327  11.009  1.00  0.00
ATOM   4081  C   GLU   254       2.883  13.154  12.557  1.00  0.00
ATOM   4082  O   GLU   254       4.107  13.239  12.736  1.00  0.00
ATOM   4083  N   TYR   255       2.032  12.884  13.547  1.00  0.00
ATOM   4084  H   TYR   255       1.034  12.954  13.407  1.00  0.00
ATOM   4085  CA  TYR   255       2.524  12.534  14.885  1.00  0.00
ATOM   4086  HA  TYR   255       3.155  13.338  15.263  1.00  0.00
ATOM   4087  CB  TYR   255       1.354  12.323  15.866  1.00  0.00
ATOM   4088  HB2 TYR   255       0.840  13.281  15.940  1.00  0.00
ATOM   4089  HB3 TYR   255       0.674  11.577  15.457  1.00  0.00
ATOM   4090  CG  TYR   255       1.815  11.885  17.253  1.00  0.00
ATOM   4091  CD1 TYR   255       2.200  12.822  18.211  1.00  0.00
ATOM   4092  HD1 TYR   255       2.148  13.881  17.958  1.00  0.00
ATOM   4093  CE1 TYR   255       2.648  12.427  19.476  1.00  0.00
ATOM   4094  HE1 TYR   255       2.941  13.179  20.210  1.00  0.00
ATOM   4095  CZ  TYR   255       2.717  11.087  19.796  1.00  0.00
ATOM   4096  OH  TYR   255       3.159  10.710  21.059  1.00  0.00
ATOM   4097  HH  TYR   255       3.385  11.459  21.616  1.00  0.00
ATOM   4098  CE2 TYR   255       2.346  10.131  18.858  1.00  0.00
ATOM   4099  HE2 TYR   255       2.402   9.070  19.101  1.00  0.00
ATOM   4100  CD2 TYR   255       1.900  10.537  17.593  1.00  0.00
ATOM   4101  HD2 TYR   255       1.610   9.792  16.852  1.00  0.00
ATOM   4102  C   TYR   255       3.413  11.265  14.857  1.00  0.00
ATOM   4103  O   TYR   255       4.498  11.221  15.461  1.00  0.00
ATOM   4104  N   LEU   256       2.947  10.234  14.162  1.00  0.00
ATOM   4105  H   LEU   256       2.058  10.290  13.685  1.00  0.00
ATOM   4106  CA  LEU   256       3.683   8.961  14.119  1.00  0.00
ATOM   4107  HA  LEU   256       3.807   8.580  15.133  1.00  0.00
ATOM   4108  CB  LEU   256       2.936   7.914  13.290  1.00  0.00
ATOM   4109  HB2 LEU   256       2.738   8.433  12.353  1.00  0.00
ATOM   4110  HB3 LEU   256       3.567   7.046  13.098  1.00  0.00
ATOM   4111  CG  LEU   256       1.612   7.454  13.908  1.00  0.00
ATOM   4112  HG  LEU   256       1.080   8.339  14.256  1.00  0.00
ATOM   4113  CD1 LEU   256       0.725   6.682  12.907  1.00  0.00
ATOM   4114 HD11 LEU   256       1.256   5.796  12.558  1.00  0.00
ATOM   4115 HD12 LEU   256      -0.200   6.380  13.398  1.00  0.00
ATOM   4116 HD13 LEU   256       0.492   7.323  12.057  1.00  0.00
ATOM   4117  CD2 LEU   256       1.895   6.636  15.156  1.00  0.00
ATOM   4118 HD21 LEU   256       2.440   7.248  15.876  1.00  0.00
ATOM   4119 HD22 LEU   256       0.954   6.308  15.597  1.00  0.00
ATOM   4120 HD23 LEU   256       2.496   5.766  14.892  1.00  0.00
ATOM   4121  C   LEU   256       5.072   9.204  13.559  1.00  0.00
ATOM   4122  O   LEU   256       6.044   8.842  14.190  1.00  0.00
ATOM   4123  N   GLN   257       5.163   9.822  12.384  1.00  0.00
ATOM   4124  H   GLN   257       4.328  10.043  11.860  1.00  0.00
ATOM   4125  CA  GLN   257       6.447  10.096  11.775  1.00  0.00
ATOM   4126  HA  GLN   257       6.955   9.152  11.579  1.00  0.00
ATOM   4127  CB  GLN   257       6.309  10.862  10.454  1.00  0.00
ATOM   4128  HB2 GLN   257       5.838  10.210   9.718  1.00  0.00
ATOM   4129  HB3 GLN   257       5.680  11.737  10.619  1.00  0.00
ATOM   4130  CG  GLN   257       7.691  11.313   9.931  1.00  0.00
ATOM   4131  HG2 GLN   257       8.215  11.813  10.746  1.00  0.00
ATOM   4132  HG3 GLN   257       8.244  10.421   9.638  1.00  0.00
ATOM   4133  CD  GLN   257       7.629  12.259   8.742  1.00  0.00
ATOM   4134  OE1 GLN   257       8.665  12.779   8.278  1.00  0.00
ATOM   4135  NE2 GLN   257       6.428  12.486   8.237  1.00  0.00
ATOM   4136 HE21 GLN   257       6.324  13.106   7.446  1.00  0.00
ATOM   4137 HE22 GLN   257       5.619  12.039   8.646  1.00  0.00
ATOM   4138  C   GLN   257       7.408  10.839  12.719  1.00  0.00
ATOM   4139  O   GLN   257       8.564  10.432  12.887  1.00  0.00
ATOM   4140  N   ALA   258       6.944  11.927  13.328  1.00  0.00
ATOM   4141  H   ALA   258       6.001  12.255  13.176  1.00  0.00
ATOM   4142  CA  ALA   258       7.827  12.724  14.182  1.00  0.00
ATOM   4143  HA  ALA   258       8.736  12.937  13.620  1.00  0.00
ATOM   4144  CB  ALA   258       7.167  14.055  14.572  1.00  0.00
ATOM   4145  HB1 ALA   258       6.261  13.858  15.144  1.00  0.00
ATOM   4146  HB2 ALA   258       7.859  14.640  15.178  1.00  0.00
ATOM   4147  HB3 ALA   258       6.914  14.613  13.671  1.00  0.00
ATOM   4148  C   ALA   258       8.237  11.943  15.431  1.00  0.00
ATOM   4149  O   ALA   258       9.384  12.041  15.898  1.00  0.00
ATOM   4150  N   PHE   259       7.291  11.184  15.980  1.00  0.00
ATOM   4151  H   PHE   259       6.356  11.195  15.596  1.00  0.00
ATOM   4152  CA  PHE   259       7.539  10.384  17.175  1.00  0.00
ATOM   4153  HA  PHE   259       7.917  11.018  17.978  1.00  0.00
ATOM   4154  CB  PHE   259       6.231   9.722  17.646  1.00  0.00
ATOM   4155  HB2 PHE   259       5.541  10.490  17.995  1.00  0.00
ATOM   4156  HB3 PHE   259       5.774   9.168  16.826  1.00  0.00
ATOM   4157  CG  PHE   259       6.402   8.748  18.782  1.00  0.00
ATOM   4158  CD1 PHE   259       6.719   7.411  18.536  1.00  0.00
ATOM   4159  HD1 PHE   259       6.839   7.078  17.505  1.00  0.00
ATOM   4160  CE1 PHE   259       6.881   6.501  19.588  1.00  0.00
ATOM   4161  HE1 PHE   259       7.128   5.460  19.381  1.00  0.00
ATOM   4162  CZ  PHE   259       6.725   6.934  20.908  1.00  0.00
ATOM   4163  HZ  PHE   259       6.849   6.238  21.738  1.00  0.00
ATOM   4164  CE2 PHE   259       6.410   8.264  21.158  1.00  0.00
ATOM   4165  HE2 PHE   259       6.295   8.610  22.185  1.00  0.00
ATOM   4166  CD2 PHE   259       6.240   9.157  20.095  1.00  0.00
ATOM   4167  HD2 PHE   259       5.975  10.195  20.293  1.00  0.00
ATOM   4168  C   PHE   259       8.635   9.341  16.892  1.00  0.00
ATOM   4169  O   PHE   259       9.555   9.154  17.702  1.00  0.00
ATOM   4170  N   LEU   260       8.541   8.684  15.738  1.00  0.00
ATOM   4171  H   LEU   260       7.778   8.877  15.105  1.00  0.00
ATOM   4172  CA  LEU   260       9.463   7.598  15.403  1.00  0.00
ATOM   4173  HA  LEU   260       9.671   7.012  16.298  1.00  0.00
ATOM   4174  CB  LEU   260       8.867   6.664  14.330  1.00  0.00
ATOM   4175  HB2 LEU   260       8.588   7.382  13.559  1.00  0.00
ATOM   4176  HB3 LEU   260       9.675   6.033  13.962  1.00  0.00
ATOM   4177  CG  LEU   260       7.651   5.788  14.678  1.00  0.00
ATOM   4178  HG  LEU   260       6.950   6.376  15.270  1.00  0.00
ATOM   4179  CD1 LEU   260       6.961   5.301  13.408  1.00  0.00
ATOM   4180 HD11 LEU   260       7.661   4.712  12.816  1.00  0.00
ATOM   4181 HD12 LEU   260       6.103   4.683  13.675  1.00  0.00
ATOM   4182 HD13 LEU   260       6.623   6.158  12.825  1.00  0.00
ATOM   4183  CD2 LEU   260       8.004   4.606  15.579  1.00  0.00
ATOM   4184 HD21 LEU   260       8.425   4.975  16.514  1.00  0.00
ATOM   4185 HD22 LEU   260       7.105   4.028  15.788  1.00  0.00
ATOM   4186 HD23 LEU   260       8.735   3.972  15.077  1.00  0.00
ATOM   4187  C   LEU   260      10.825   8.150  14.975  1.00  0.00
ATOM   4188  O   LEU   260      11.854   7.576  15.314  1.00  0.00
ATOM   4189  N   GLU   261      10.844   9.275  14.263  1.00  0.00
ATOM   4190  H   GLU   261       9.999   9.660  13.865  1.00  0.00
ATOM   4191  CA  GLU   261      12.126   9.914  13.931  1.00  0.00
ATOM   4192  HA  GLU   261      12.780   9.191  13.445  1.00  0.00
ATOM   4193  CB  GLU   261      11.914  11.110  12.973  1.00  0.00
ATOM   4194  HB2 GLU   261      11.167  11.751  13.441  1.00  0.00
ATOM   4195  HB3 GLU   261      12.867  11.638  12.925  1.00  0.00
ATOM   4196  CG  GLU   261      11.455  10.742  11.541  1.00  0.00
ATOM   4197  HG2 GLU   261      12.259  10.173  11.073  1.00  0.00
ATOM   4198  HG3 GLU   261      10.567  10.114  11.623  1.00  0.00
ATOM   4199  CD  GLU   261      11.132  11.976  10.680  1.00  0.00
ATOM   4200  OE1 GLU   261      11.232  13.114  11.198  1.00  0.00
ATOM   4201  OE2 GLU   261      10.774  11.812   9.490  1.00  0.00
ATOM   4202  C   GLU   261      12.948  10.342  15.176  1.00  0.00
ATOM   4203  O   GLU   261      14.186  10.250  15.175  1.00  0.00
ATOM   4204  N   ASP   262      12.265  10.808  16.222  1.00  0.00
ATOM   4205  H   ASP   262      11.256  10.828  16.187  1.00  0.00
ATOM   4206  CA  ASP   262      12.929  11.314  17.428  1.00  0.00
ATOM   4207  HA  ASP   262      13.940  11.639  17.184  1.00  0.00
ATOM   4208  CB  ASP   262      12.156  12.507  18.005  1.00  0.00
ATOM   4209  HB2 ASP   262      11.108  12.220  18.082  1.00  0.00
ATOM   4210  HB3 ASP   262      12.551  12.710  19.001  1.00  0.00
ATOM   4211  CG  ASP   262      12.276  13.745  17.157  1.00  0.00
ATOM   4212  OD1 ASP   262      12.858  13.670  16.042  1.00  0.00
ATOM   4213  OD2 ASP   262      11.783  14.801  17.611  1.00  0.00
ATOM   4214  C   ASP   262      13.047  10.265  18.517  1.00  0.00
ATOM   4215  O   ASP   262      13.555  10.551  19.600  1.00  0.00
ATOM   4216  N   TYR   263      12.580   9.054  18.224  1.00  0.00
ATOM   4217  H   TYR   263      12.329   8.837  17.270  1.00  0.00
ATOM   4218  CA  TYR   263      12.349   8.046  19.243  1.00  0.00
ATOM   4219  HA  TYR   263      11.512   8.336  19.879  1.00  0.00
ATOM   4220  CB  TYR   263      12.015   6.711  18.574  1.00  0.00
ATOM   4221  HB2 TYR   263      11.234   6.895  17.837  1.00  0.00
ATOM   4222  HB3 TYR   263      12.921   6.378  18.068  1.00  0.00
ATOM   4223  CG  TYR   263      11.555   5.641  19.540  1.00  0.00
ATOM   4224  CD1 TYR   263      10.279   5.685  20.095  1.00  0.00
ATOM   4225  HD1 TYR   263       9.620   6.512  19.832  1.00  0.00
ATOM   4226  CE1 TYR   263       9.840   4.697  20.972  1.00  0.00
ATOM   4227  HE1 TYR   263       8.829   4.732  21.378  1.00  0.00
ATOM   4228  CZ  TYR   263      10.679   3.646  21.297  1.00  0.00
ATOM   4229  OH  TYR   263      10.234   2.687  22.186  1.00  0.00
ATOM   4230  HH  TYR   263       9.344   2.854  22.504  1.00  0.00
ATOM   4231  CE2 TYR   263      11.960   3.584  20.766  1.00  0.00
ATOM   4232  HE2 TYR   263      12.629   2.765  21.031  1.00  0.00
ATOM   4233  CD2 TYR   263      12.390   4.579  19.888  1.00  0.00
ATOM   4234  HD2 TYR   263      13.392   4.535  19.462  1.00  0.00
ATOM   4235  C   TYR   263      13.489   7.829  20.229  1.00  0.00
ATOM   4236  O   TYR   263      13.264   7.743  21.435  1.00  0.00
ATOM   4237  N   PHE   264      14.709   7.716  19.721  1.00  0.00
ATOM   4238  H   PHE   264      14.883   7.816  18.731  1.00  0.00
ATOM   4239  CA  PHE   264      15.799   7.268  20.569  1.00  0.00
ATOM   4240  HA  PHE   264      15.407   6.636  21.365  1.00  0.00
ATOM   4241  CB  PHE   264      16.824   6.461  19.760  1.00  0.00
ATOM   4242  HB2 PHE   264      17.144   7.003  18.870  1.00  0.00
ATOM   4243  HB3 PHE   264      17.691   6.246  20.385  1.00  0.00
ATOM   4244  CG  PHE   264      16.293   5.127  19.285  1.00  0.00
ATOM   4245  CD1 PHE   264      16.273   4.028  20.136  1.00  0.00
ATOM   4246  HD1 PHE   264      16.643   4.138  21.155  1.00  0.00
ATOM   4247  CE1 PHE   264      15.791   2.801  19.702  1.00  0.00
ATOM   4248  HE1 PHE   264      15.806   1.950  20.382  1.00  0.00
ATOM   4249  CZ  PHE   264      15.292   2.654  18.414  1.00  0.00
ATOM   4250  HZ  PHE   264      14.905   1.691  18.080  1.00  0.00
ATOM   4251  CE2 PHE   264      15.290   3.738  17.554  1.00  0.00
ATOM   4252  HE2 PHE   264      14.903   3.636  16.540  1.00  0.00
ATOM   4253  CD2 PHE   264      15.792   4.982  17.997  1.00  0.00
ATOM   4254  HD2 PHE   264      15.788   5.840  17.326  1.00  0.00
ATOM   4255  C   PHE   264      16.432   8.397  21.369  1.00  0.00
ATOM   4256  O   PHE   264      17.233   8.132  22.282  1.00  0.00
ATOM   4257  N   THR   265      16.056   9.640  21.059  1.00  0.00
ATOM   4258  H   THR   265      15.563   9.821  20.197  1.00  0.00
ATOM   4259  CA  THR   265      16.390  10.794  21.938  1.00  0.00
ATOM   4260  HA  THR   265      17.221  10.528  22.591  1.00  0.00
ATOM   4261  CB  THR   265      16.780  12.040  21.132  1.00  0.00
ATOM   4262  HB  THR   265      15.942  12.311  20.491  1.00  0.00
ATOM   4263  CG2 THR   265      17.127  13.224  22.051  1.00  0.00
ATOM   4264 HG21 THR   265      17.966  12.953  22.692  1.00  0.00
ATOM   4265 HG22 THR   265      17.399  14.088  21.444  1.00  0.00
ATOM   4266 HG23 THR   265      16.264  13.471  22.669  1.00  0.00
ATOM   4267  OG1 THR   265      17.909  11.741  20.311  1.00  0.00
ATOM   4268  HG1 THR   265      18.154  12.520  19.807  1.00  0.00
ATOM   4269  C   THR   265      15.246  11.192  22.889  1.00  0.00
ATOM   4270  O   THR   265      15.459  11.334  24.095  1.00  0.00
ATOM   4271  N   SER   266      14.037  11.359  22.357  1.00  0.00
ATOM   4272  H   SER   266      13.892  11.207  21.369  1.00  0.00
ATOM   4273  CA  SER   266      12.918  11.883  23.154  1.00  0.00
ATOM   4274  HA  SER   266      13.290  12.576  23.909  1.00  0.00
ATOM   4275  CB  SER   266      11.932  12.629  22.247  1.00  0.00
ATOM   4276  HB2 SER   266      11.603  11.954  21.457  1.00  0.00
ATOM   4277  HB3 SER   266      11.073  12.938  22.843  1.00  0.00
ATOM   4278  OG  SER   266      12.541  13.775  21.666  1.00  0.00
ATOM   4279  HG  SER   266      11.906  14.225  21.104  1.00  0.00
ATOM   4280  C   SER   266      12.152  10.874  24.019  1.00  0.00
ATOM   4281  O   SER   266      11.542  11.256  25.018  1.00  0.00
ATOM   4282  N   THR   267      12.162   9.598  23.638  1.00  0.00
ATOM   4283  H   THR   267      12.705   9.294  22.842  1.00  0.00
ATOM   4284  CA  THR   267      11.311   8.621  24.308  1.00  0.00
ATOM   4285  HA  THR   267      10.792   9.101  25.137  1.00  0.00
ATOM   4286  CB  THR   267      10.256   8.023  23.341  1.00  0.00
ATOM   4287  HB  THR   267      10.757   7.342  22.653  1.00  0.00
ATOM   4288  CG2 THR   267       9.182   7.269  24.109  1.00  0.00
ATOM   4289 HG21 THR   267       8.680   7.950  24.796  1.00  0.00
ATOM   4290 HG22 THR   267       8.454   6.859  23.409  1.00  0.00
ATOM   4291 HG23 THR   267       9.640   6.456  24.673  1.00  0.00
ATOM   4292  OG1 THR   267       9.645   9.082  22.600  1.00  0.00
ATOM   4293  HG1 THR   267       8.991   8.717  21.999  1.00  0.00
ATOM   4294  C   THR   267      12.096   7.501  24.961  1.00  0.00
ATOM   4295  O   THR   267      11.830   7.147  26.103  1.00  0.00
ATOM   4296  N   GLU   268      13.073   6.959  24.233  1.00  0.00
ATOM   4297  H   GLU   268      13.220   7.296  23.292  1.00  0.00
ATOM   4298  CA  GLU   268      13.926   5.874  24.725  1.00  0.00
ATOM   4299  HA  GLU   268      13.710   5.685  25.776  1.00  0.00
ATOM   4300  CB  GLU   268      13.675   4.581  23.930  1.00  0.00
ATOM   4301  HB2 GLU   268      13.817   4.812  22.875  1.00  0.00
ATOM   4302  HB3 GLU   268      14.423   3.853  24.246  1.00  0.00
ATOM   4303  CG  GLU   268      12.294   4.005  24.139  1.00  0.00
ATOM   4304  HG2 GLU   268      11.553   4.697  23.738  1.00  0.00
ATOM   4305  HG3 GLU   268      12.244   3.064  23.592  1.00  0.00
ATOM   4306  CD  GLU   268      12.007   3.754  25.601  1.00  0.00
ATOM   4307  OE1 GLU   268      12.971   3.532  26.355  1.00  0.00
ATOM   4308  OE2 GLU   268      10.825   3.796  26.000  1.00  0.00
ATOM   4309  C   GLU   268      15.408   6.236  24.623  1.00  0.00
ATOM   4310  O   GLU   268      16.154   5.606  23.870  1.00  0.00
ATOM   4311  N   PRO   269      15.836   7.258  25.376  1.00  0.00
ATOM   4312  CD  PRO   269      15.033   8.030  26.346  1.00  0.00
ATOM   4313  HD2 PRO   269      14.458   7.346  26.971  1.00  0.00
ATOM   4314  HD3 PRO   269      14.352   8.692  25.812  1.00  0.00
ATOM   4315  CG  PRO   269      16.077   8.786  27.125  1.00  0.00
ATOM   4316  HG2 PRO   269      16.426   8.191  27.969  1.00  0.00
ATOM   4317  HG3 PRO   269      15.670   9.729  27.489  1.00  0.00
ATOM   4318  CB  PRO   269      17.172   9.023  26.136  1.00  0.00
ATOM   4319  HB2 PRO   269      18.105   9.156  26.684  1.00  0.00
ATOM   4320  HB3 PRO   269      17.019   9.872  25.469  1.00  0.00
ATOM   4321  CA  PRO   269      17.224   7.724  25.325  1.00  0.00
ATOM   4322  HA  PRO   269      17.504   7.845  24.279  1.00  0.00
ATOM   4323  C   PRO   269      18.183   6.744  25.998  1.00  0.00
ATOM   4324  O   PRO   269      19.383   6.799  25.739  1.00  0.00
ATOM   4325  N   GLN   270      17.658   5.868  26.850  1.00  0.00
ATOM   4326  H   GLN   270      16.673   5.897  27.070  1.00  0.00
ATOM   4327  CA  GLN   270      18.496   4.898  27.549  1.00  0.00
ATOM   4328  HA  GLN   270      19.544   5.185  27.461  1.00  0.00
ATOM   4329  CB  GLN   270      18.127   4.838  29.040  1.00  0.00
ATOM   4330  HB2 GLN   270      17.080   4.539  29.093  1.00  0.00
ATOM   4331  HB3 GLN   270      18.749   4.062  29.487  1.00  0.00
ATOM   4332  CG  GLN   270      18.323   6.157  29.807  1.00  0.00
ATOM   4333  HG2 GLN   270      17.604   6.883  29.429  1.00  0.00
ATOM   4334  HG3 GLN   270      18.136   5.978  30.866  1.00  0.00
ATOM   4335  CD  GLN   270      19.727   6.734  29.651  1.00  0.00
ATOM   4336  OE1 GLN   270      20.686   6.241  30.246  1.00  0.00
ATOM   4337  NE2 GLN   270      19.846   7.791  28.849  1.00  0.00
ATOM   4338 HE21 GLN   270      20.753   8.214  28.709  1.00  0.00
ATOM   4339 HE22 GLN   270      19.030   8.164  28.386  1.00  0.00
ATOM   4340  C   GLN   270      18.420   3.494  26.937  1.00  0.00
ATOM   4341  O   GLN   270      18.761   2.514  27.587  1.00  0.00
ATOM   4342  N   TYR   271      17.973   3.399  25.689  1.00  0.00
ATOM   4343  H   TYR   271      17.664   4.228  25.203  1.00  0.00
ATOM   4344  CA  TYR   271      17.864   2.112  25.005  1.00  0.00
ATOM   4345  HA  TYR   271      17.200   1.449  25.558  1.00  0.00
ATOM   4346  CB  TYR   271      17.292   2.316  23.598  1.00  0.00
ATOM   4347  HB2 TYR   271      16.214   2.431  23.711  1.00  0.00
ATOM   4348  HB3 TYR   271      17.713   3.234  23.188  1.00  0.00
ATOM   4349  CG  TYR   271      17.579   1.169  22.659  1.00  0.00
ATOM   4350  CD1 TYR   271      16.738   0.058  22.612  1.00  0.00
ATOM   4351  HD1 TYR   271      15.858   0.035  23.255  1.00  0.00
ATOM   4352  CE1 TYR   271      17.003  -0.995  21.775  1.00  0.00
ATOM   4353  HE1 TYR   271      16.342  -1.860  21.746  1.00  0.00
ATOM   4354  CZ  TYR   271      18.124  -0.950  20.960  1.00  0.00
ATOM   4355  OH  TYR   271      18.403  -1.991  20.113  1.00  0.00
ATOM   4356  HH  TYR   271      17.758  -2.700  20.164  1.00  0.00
ATOM   4357  CE2 TYR   271      18.976   0.137  20.988  1.00  0.00
ATOM   4358  HE2 TYR   271      19.859   0.168  20.350  1.00  0.00
ATOM   4359  CD2 TYR   271      18.700   1.189  21.836  1.00  0.00
ATOM   4360  HD2 TYR   271      19.364   2.052  21.867  1.00  0.00
ATOM   4361  C   TYR   271      19.207   1.377  24.905  1.00  0.00
ATOM   4362  O   TYR   271      20.216   1.961  24.509  1.00  0.00
ATOM   4363  N   GLN   272      19.210   0.099  25.268  1.00  0.00
ATOM   4364  H   GLN   272      18.412  -0.284  25.754  1.00  0.00
ATOM   4365  CA  GLN   272      20.350  -0.783  25.002  1.00  0.00
ATOM   4366  HA  GLN   272      21.116  -0.234  24.454  1.00  0.00
ATOM   4367  CB  GLN   272      20.964  -1.304  26.313  1.00  0.00
ATOM   4368  HB2 GLN   272      20.182  -1.881  26.806  1.00  0.00
ATOM   4369  HB3 GLN   272      21.778  -1.970  26.024  1.00  0.00
ATOM   4370  CG  GLN   272      21.496  -0.234  27.278  1.00  0.00
ATOM   4371  HG2 GLN   272      20.746   0.552  27.366  1.00  0.00
ATOM   4372  HG3 GLN   272      21.647  -0.702  28.250  1.00  0.00
ATOM   4373  CD  GLN   272      22.811   0.395  26.830  1.00  0.00
ATOM   4374  OE1 GLN   272      23.088   0.509  25.635  1.00  0.00
ATOM   4375  NE2 GLN   272      23.628   0.812  27.798  1.00  0.00
ATOM   4376 HE21 GLN   272      24.513   1.237  27.560  1.00  0.00
ATOM   4377 HE22 GLN   272      23.358   0.701  28.765  1.00  0.00
ATOM   4378  C   GLN   272      19.879  -1.973  24.148  1.00  0.00
ATOM   4379  O   GLN   272      18.794  -2.507  24.375  1.00  0.00
ATOM   4380  N   PRO   273      20.683  -2.393  23.153  1.00  0.00
ATOM   4381  CD  PRO   273      21.958  -1.837  22.667  1.00  0.00
ATOM   4382  HD2 PRO   273      22.572  -1.536  23.515  1.00  0.00
ATOM   4383  HD3 PRO   273      21.762  -0.972  22.035  1.00  0.00
ATOM   4384  CG  PRO   273      22.555  -2.986  21.899  1.00  0.00
ATOM   4385  HG2 PRO   273      23.156  -3.606  22.565  1.00  0.00
ATOM   4386  HG3 PRO   273      23.182  -2.608  21.092  1.00  0.00
ATOM   4387  CB  PRO   273      21.377  -3.747  21.354  1.00  0.00
ATOM   4388  HB2 PRO   273      21.676  -4.793  21.285  1.00  0.00
ATOM   4389  HB3 PRO   273      21.016  -3.409  20.382  1.00  0.00
ATOM   4390  CA  PRO   273      20.273  -3.589  22.406  1.00  0.00
ATOM   4391  HA  PRO   273      19.280  -3.420  21.988  1.00  0.00
ATOM   4392  C   PRO   273      20.240  -4.808  23.315  1.00  0.00
ATOM   4393  O   PRO   273      21.018  -4.861  24.267  1.00  0.00
ATOM   4394  N   GLY   274      19.335  -5.747  23.036  1.00  0.00
ATOM   4395  H   GLY   274      18.661  -5.568  22.305  1.00  0.00
ATOM   4396  CA  GLY   274      19.271  -7.020  23.735  1.00  0.00
ATOM   4397  HA2 GLY   274      20.032  -7.047  24.515  1.00  0.00
ATOM   4398  HA3 GLY   274      18.286  -7.141  24.184  1.00  0.00
ATOM   4399  C   GLY   274      19.517  -8.163  22.766  1.00  0.00
ATOM   4400  O   GLY   274      20.254  -8.005  21.785  1.00  0.00
ATOM   4401  N   GLU   275      18.892  -9.308  23.025  1.00  0.00
ATOM   4402  H   GLU   275      18.307  -9.394  23.844  1.00  0.00
ATOM   4403  CA  GLU   275      19.136 -10.500  22.222  1.00  0.00
ATOM   4404  HA  GLU   275      20.208 -10.625  22.066  1.00  0.00
ATOM   4405  CB  GLU   275      18.596 -11.750  22.927  1.00  0.00
ATOM   4406  HB2 GLU   275      17.663 -11.474  23.418  1.00  0.00
ATOM   4407  HB3 GLU   275      18.395 -12.499  22.161  1.00  0.00
ATOM   4408  CG  GLU   275      19.560 -12.322  23.956  1.00  0.00
ATOM   4409  HG2 GLU   275      19.654 -11.610  24.776  1.00  0.00
ATOM   4410  HG3 GLU   275      19.134 -13.253  24.330  1.00  0.00
ATOM   4411  CD  GLU   275      20.937 -12.595  23.361  1.00  0.00
ATOM   4412  OE1 GLU   275      21.141 -13.697  22.794  1.00  0.00
ATOM   4413  OE2 GLU   275      21.810 -11.702  23.454  1.00  0.00
ATOM   4414  C   GLU   275      18.609 -10.412  20.790  1.00  0.00
ATOM   4415  O   GLU   275      19.268 -10.892  19.865  1.00  0.00
ATOM   4416  N   ASN   276      17.436  -9.802  20.618  1.00  0.00
ATOM   4417  H   ASN   276      16.950  -9.441  21.426  1.00  0.00
ATOM   4418  CA  ASN   276      16.771  -9.723  19.315  1.00  0.00
ATOM   4419  HA  ASN   276      17.445 -10.061  18.527  1.00  0.00
ATOM   4420  CB  ASN   276      15.533 -10.615  19.313  1.00  0.00
ATOM   4421  HB2 ASN   276      14.874 -10.299  20.122  1.00  0.00
ATOM   4422  HB3 ASN   276      15.017 -10.501  18.359  1.00  0.00
ATOM   4423  CG  ASN   276      15.873 -12.084  19.509  1.00  0.00
ATOM   4424  OD1 ASN   276      16.405 -12.736  18.609  1.00  0.00
ATOM   4425  ND2 ASN   276      15.564 -12.612  20.687  1.00  0.00
ATOM   4426 HD21 ASN   276      15.768 -13.584  20.871  1.00  0.00
ATOM   4427 HD22 ASN   276      15.127 -12.039  21.395  1.00  0.00
ATOM   4428  C   ASN   276      16.390  -8.304  18.840  1.00  0.00
ATOM   4429  O   ASN   276      16.381  -8.032  17.637  1.00  0.00
ATOM   4430  N   LEU   277      16.086  -7.405  19.775  1.00  0.00
ATOM   4431  H   LEU   277      16.092  -7.671  20.750  1.00  0.00
ATOM   4432  CA  LEU   277      15.681  -6.027  19.427  1.00  0.00
ATOM   4433  HA  LEU   277      15.756  -5.883  18.350  1.00  0.00
ATOM   4434  CB  LEU   277      14.237  -5.763  19.856  1.00  0.00
ATOM   4435  HB2 LEU   277      14.225  -6.079  20.899  1.00  0.00
ATOM   4436  HB3 LEU   277      14.105  -4.682  19.802  1.00  0.00
ATOM   4437  CG  LEU   277      13.100  -6.454  19.101  1.00  0.00
ATOM   4438  HG  LEU   277      13.315  -7.518  19.013  1.00  0.00
ATOM   4439  CD1 LEU   277      11.793  -6.261  19.862  1.00  0.00
ATOM   4440 HD11 LEU   277      11.577  -5.196  19.950  1.00  0.00
ATOM   4441 HD12 LEU   277      10.983  -6.753  19.325  1.00  0.00
ATOM   4442 HD13 LEU   277      11.885  -6.696  20.858  1.00  0.00
ATOM   4443  CD2 LEU   277      12.986  -5.894  17.709  1.00  0.00
ATOM   4444 HD21 LEU   277      13.921  -6.058  17.173  1.00  0.00
ATOM   4445 HD22 LEU   277      12.174  -6.392  17.181  1.00  0.00
ATOM   4446 HD23 LEU   277      12.782  -4.824  17.762  1.00  0.00
ATOM   4447  C   LEU   277      16.587  -4.960  20.048  1.00  0.00
ATOM   4448  O   LEU   277      17.122  -5.148  21.145  1.00  0.00
ATOM   4449  OXT LEU   277      16.800  -3.880  19.474  1.00  0.00
TER   
ATOM   4450 Cl2  BOS   278       3.559  -3.535  -5.558  1.00  0.00
ATOM   4451  C18 BOS   278       3.713  -3.219  -7.249  1.00  0.00
ATOM   4452  C5  BOS   278       2.669  -2.435  -7.956  1.00  0.00
ATOM   4453  H7  BOS   278       1.807  -2.052  -7.416  1.00  0.00
ATOM   4454  C17 BOS   278       2.821  -2.167  -9.410  1.00  0.00
ATOM   4455 Cl1  BOS   278       1.622  -1.260 -10.244  1.00  0.00
ATOM   4456  C16 BOS   278       4.003  -2.684 -10.151  1.00  0.00
ATOM   4457  O1  BOS   278       4.140  -2.443 -11.487  1.00  0.00
ATOM   4458  C26 BOS   278       5.352  -2.809 -12.055  1.00  0.00
ATOM   4459  H26 BOS   278       5.354  -2.458 -13.093  1.00  0.00
ATOM   4460  H27 BOS   278       5.474  -3.898 -12.103  1.00  0.00
ATOM   4461  H28 BOS   278       6.210  -2.327 -11.571  1.00  0.00
ATOM   4462  C6  BOS   278       5.054  -3.474  -9.450  1.00  0.00
ATOM   4463  H8  BOS   278       5.914  -3.903  -9.950  1.00  0.00
ATOM   4464  C20 BOS   278       4.898  -3.741  -7.984  1.00  0.00
ATOM   4465  N3  BOS   278       5.908  -4.499  -7.273  1.00  0.00
ATOM   4466  H25 BOS   278       5.666  -4.521  -6.277  1.00  0.00
ATOM   4467  C23 BOS   278       7.306  -4.101  -7.407  1.00  0.00
ATOM   4468  C25 BOS   278       8.398  -5.157  -7.233  1.00  0.00
ATOM   4469  C8  BOS   278       8.034  -6.562  -6.840  1.00  0.00
ATOM   4470  C21 BOS   278       9.107  -7.533  -6.456  1.00  0.00
ATOM   4471  O2  BOS   278       8.742  -8.811  -6.110  1.00  0.00
ATOM   4472  C1  BOS   278       7.385  -9.104  -6.138  1.00  0.00
ATOM   4473  H1  BOS   278       7.264 -10.152  -5.841  1.00  0.00
ATOM   4474  H2  BOS   278       6.961  -9.023  -7.145  1.00  0.00
ATOM   4475  H3  BOS   278       6.816  -8.514  -5.411  1.00  0.00
ATOM   4476  H10 BOS   278       6.982  -6.819  -6.831  1.00  0.00
ATOM   4477  C19 BOS   278       7.727  -2.659  -7.596  1.00  0.00
ATOM   4478  C3  BOS   278       6.730  -1.557  -7.761  1.00  0.00
ATOM   4479  N1  BOS   278       5.963  -0.727  -7.890  1.00  0.00
ATOM   4480  C4  BOS   278       9.186  -2.335  -7.591  1.00  0.00
ATOM   4481  H6  BOS   278       9.557  -1.323  -7.715  1.00  0.00
ATOM   4482  N2  BOS   278      10.183  -3.343  -7.420  1.00  0.00
ATOM   4483  C24 BOS   278       9.845  -4.729  -7.236  1.00  0.00
ATOM   4484  C7  BOS   278      10.914  -5.732  -6.822  1.00  0.00
ATOM   4485  H9  BOS   278      11.933  -5.368  -6.777  1.00  0.00
ATOM   4486  C22 BOS   278      10.529  -7.135  -6.446  1.00  0.00
ATOM   4487  O3  BOS   278      11.507  -8.068  -6.083  1.00  0.00
ATOM   4488  C10 BOS   278      12.858  -7.706  -6.155  1.00  0.00
ATOM   4489  H13 BOS   278      13.109  -7.057  -5.307  1.00  0.00
ATOM   4490  H14 BOS   278      13.083  -7.178  -7.090  1.00  0.00
ATOM   4491  C9  BOS   278      13.740  -8.961  -6.134  1.00  0.00
ATOM   4492  H11 BOS   278      14.704  -8.466  -6.128  1.00  0.00
ATOM   4493  H12 BOS   278      13.652  -9.498  -7.086  1.00  0.00
ATOM   4494  C2  BOS   278      13.281  -9.878  -5.014  1.00  0.00
ATOM   4495  H4  BOS   278      12.641 -10.685  -5.385  1.00  0.00
ATOM   4496  H5  BOS   278      12.729  -9.326  -4.246  1.00  0.00
ATOM   4497  N4  BOS   278      14.489 -10.464  -4.348  1.00  0.00
ATOM   4498  C12 BOS   278      14.469 -10.946  -2.964  1.00  0.00
ATOM   4499  H18 BOS   278      13.556 -11.528  -2.793  1.00  0.00
ATOM   4500  H29 BOS   278      14.460 -10.105  -2.259  1.00  0.00
ATOM   4501  C14 BOS   278      15.684 -11.861  -2.729  1.00  0.00
ATOM   4502  H21 BOS   278      15.608 -12.775  -3.332  1.00  0.00
ATOM   4503  H22 BOS   278      15.662 -12.171  -1.678  1.00  0.00
ATOM   4504  N5  BOS   278      16.890 -11.136  -3.024  1.00  0.00
ATOM   4505  C11 BOS   278      18.110 -11.642  -2.404  1.00  0.00
ATOM   4506  H15 BOS   278      18.936 -10.939  -2.552  1.00  0.00
ATOM   4507  H16 BOS   278      18.397 -12.608  -2.833  1.00  0.00
ATOM   4508  H17 BOS   278      17.981 -11.762  -1.323  1.00  0.00
ATOM   4509  C15 BOS   278      16.887 -10.670  -4.380  1.00  0.00
ATOM   4510  H23 BOS   278      17.808 -10.105  -4.577  1.00  0.00
ATOM   4511  H24 BOS   278      16.892 -11.514  -5.084  1.00  0.00
ATOM   4512  C13 BOS   278      15.719  -9.759  -4.614  1.00  0.00
ATOM   4513  H19 BOS   278      15.802  -8.820  -4.053  1.00  0.00
ATOM   4514  H20 BOS   278      15.913  -9.578  -5.673  1.00  0.00
TER   
ATOM   4515 Na+  Na+   279      13.470  15.214  11.567  1.00  0.00
TER   
ATOM   4516 Na+  Na+   280      16.598  -3.258  23.574  1.00  0.00
TER   
ATOM   4517 Na+  Na+   281       3.155   2.110  29.639  1.00  0.00
TER   
ATOM   4518 Na+  Na+   282     -17.537   9.051  18.519  1.00  0.00
TER   
ATOM   4519 Na+  Na+   283      -3.058  -6.604  -2.911  1.00  0.00
TER   
ATOM   4520  O   WAT   284      10.945  14.842  19.963  1.00  0.00
ATOM   4521  H1  WAT   284      11.898  14.794  19.882  1.00  0.00
ATOM   4522  H2  WAT   284      10.773  15.740  20.245  1.00  0.00
TER   
ATOM   4523  O   WAT   285      -4.037  -5.495  18.288  1.00  0.00
ATOM   4524  H1  WAT   285      -3.084  -5.542  18.207  1.00  0.00
ATOM   4525  H2  WAT   285      -4.209  -4.596  18.571  1.00  0.00
TER   
ATOM   4526  O   WAT   286      -4.621  -0.051   5.473  1.00  0.00
ATOM   4527  H1  WAT   286      -3.668  -0.099   5.392  1.00  0.00
ATOM   4528  H2  WAT   286      -4.793   0.847   5.756  1.00  0.00
TER   
ATOM   4529  O   WAT   287      -4.130  -0.067  -1.981  1.00  0.00
ATOM   4530  H1  WAT   287      -3.177  -0.115  -2.062  1.00  0.00
ATOM   4531  H2  WAT   287      -4.302   0.831  -1.699  1.00  0.00
TER   
ATOM   4532  O   WAT   288      14.591  15.309  22.652  1.00  0.00
ATOM   4533  H1  WAT   288      15.544  15.261  22.572  1.00  0.00
ATOM   4534  H2  WAT   288      14.419  16.207  22.935  1.00  0.00
TER   
ATOM   4535  O   WAT   289      -6.358  -5.809  13.722  1.00  0.00
ATOM   4536  H1  WAT   289      -5.406  -5.857  13.642  1.00  0.00
ATOM   4537  H2  WAT   289      -6.530  -4.911  14.005  1.00  0.00
TER   
ATOM   4538  O   WAT   290       5.115  14.765   8.463  1.00  0.00
ATOM   4539  H1  WAT   290       6.068  14.717   8.382  1.00  0.00
ATOM   4540  H2  WAT   290       4.943  15.663   8.746  1.00  0.00
TER   
ATOM   4541  O   WAT   291       2.413 -15.608  14.176  1.00  0.00
ATOM   4542  H1  WAT   291       3.365 -15.656  14.095  1.00  0.00
ATOM   4543  H2  WAT   291       2.241 -14.710  14.459  1.00  0.00
TER   
ATOM   4544  O   WAT   292       1.886  -8.056   5.637  1.00  0.00
ATOM   4545  H1  WAT   292       2.839  -8.104   5.556  1.00  0.00
ATOM   4546  H2  WAT   292       1.714  -7.158   5.920  1.00  0.00
TER   
ATOM   4547  O   WAT   293      15.416   8.476  17.058  1.00  0.00
ATOM   4548  H1  WAT   293      16.368   8.428  16.977  1.00  0.00
ATOM   4549  H2  WAT   293      15.244   9.374  17.341  1.00  0.00
TER   
ATOM   4550  O   WAT   294      11.019  11.396   4.610  1.00  0.00
ATOM   4551  H1  WAT   294      11.972  11.348   4.529  1.00  0.00
ATOM   4552  H2  WAT   294      10.847  12.294   4.892  1.00  0.00
TER   
ATOM   4553  O   WAT   295       4.199 -15.576  16.411  1.00  0.00
ATOM   4554  H1  WAT   295       5.151 -15.624  16.330  1.00  0.00
ATOM   4555  H2  WAT   295       4.026 -14.678  16.694  1.00  0.00
TER   
ATOM   4556  O   WAT   296       3.115 -10.775   9.055  1.00  0.00
ATOM   4557  H1  WAT   296       4.067 -10.822   8.974  1.00  0.00
ATOM   4558  H2  WAT   296       2.943  -9.876   9.338  1.00  0.00
TER   
ATOM   4559  O   WAT   297      14.973   4.905  27.691  1.00  0.00
ATOM   4560  H1  WAT   297      15.926   4.858  27.611  1.00  0.00
ATOM   4561  H2  WAT   297      14.801   5.804  27.974  1.00  0.00
TER   
ATOM   4562  O   WAT   298       3.110  -9.427  14.278  1.00  0.00
ATOM   4563  H1  WAT   298       4.063  -9.474  14.197  1.00  0.00
ATOM   4564  H2  WAT   298       2.938  -8.528  14.561  1.00  0.00
TER   
ATOM   4565  O   WAT   299      11.463   9.446   8.136  1.00  0.00
ATOM   4566  H1  WAT   299      12.416   9.398   8.055  1.00  0.00
ATOM   4567  H2  WAT   299      11.291  10.344   8.419  1.00  0.00
TER   
ATOM   4568  O   WAT   300       9.423  -9.146  19.389  1.00  0.00
ATOM   4569  H1  WAT   300      10.375  -9.194  19.309  1.00  0.00
ATOM   4570  H2  WAT   300       9.251  -8.248  19.672  1.00  0.00
TER   
ATOM   4571  O   WAT   301       9.019 -15.585  16.300  1.00  0.00
ATOM   4572  H1  WAT   301       9.972 -15.633  16.220  1.00  0.00
ATOM   4573  H2  WAT   301       8.847 -14.687  16.583  1.00  0.00
TER   
ATOM   4574  O   WAT   302       5.472  13.173   4.551  1.00  0.00
ATOM   4575  H1  WAT   302       6.425  13.125   4.470  1.00  0.00
ATOM   4576  H2  WAT   302       5.300  14.071   4.834  1.00  0.00
TER   
ATOM   4577  O   WAT   303      -7.689   1.581   5.764  1.00  0.00
ATOM   4578  H1  WAT   303      -6.736   1.533   5.684  1.00  0.00
ATOM   4579  H2  WAT   303      -7.861   2.479   6.047  1.00  0.00
TER   
ATOM   4580  O   WAT   304       6.102   8.475  -5.317  1.00  0.00
ATOM   4581  H1  WAT   304       7.055   8.428  -5.398  1.00  0.00
ATOM   4582  H2  WAT   304       5.930   9.373  -5.034  1.00  0.00
TER   
ATOM   4583  O   WAT   305       6.493 -13.071  18.870  1.00  0.00
ATOM   4584  H1  WAT   305       7.446 -13.118  18.790  1.00  0.00
ATOM   4585  H2  WAT   305       6.321 -12.173  19.153  1.00  0.00
TER   
ATOM   4586  O   WAT   306       9.793  10.592  20.111  1.00  0.00
ATOM   4587  H1  WAT   306      10.746  10.544  20.031  1.00  0.00
ATOM   4588  H2  WAT   306       9.621  11.490  20.394  1.00  0.00
TER   
ATOM   4589  O   WAT   307      -2.682 -14.676  19.973  1.00  0.00
ATOM   4590  H1  WAT   307      -1.729 -14.724  19.892  1.00  0.00
ATOM   4591  H2  WAT   307      -2.854 -13.778  20.255  1.00  0.00
TER   
ATOM   4592  O   WAT   308      -8.998 -17.152   9.555  1.00  0.00
ATOM   4593  H1  WAT   308      -8.046 -17.200   9.474  1.00  0.00
ATOM   4594  H2  WAT   308      -9.171 -16.254   9.838  1.00  0.00
TER   
ATOM   4595  O   WAT   309      -8.905  -5.786  13.029  1.00  0.00
ATOM   4596  H1  WAT   309      -7.952  -5.834  12.948  1.00  0.00
ATOM   4597  H2  WAT   309      -9.077  -4.888  13.311  1.00  0.00
TER   
ATOM   4598  O   WAT   310      -4.253  -5.870   4.320  1.00  0.00
ATOM   4599  H1  WAT   310      -3.300  -5.918   4.239  1.00  0.00
ATOM   4600  H2  WAT   310      -4.425  -4.972   4.602  1.00  0.00
TER   
ATOM   4601  O   WAT   311       1.389 -10.540   5.078  1.00  0.00
ATOM   4602  H1  WAT   311       2.341 -10.587   4.997  1.00  0.00
ATOM   4603  H2  WAT   311       1.216  -9.642   5.361  1.00  0.00
TER   
ATOM   4604  O   WAT   312      -6.819  -2.616   5.731  1.00  0.00
ATOM   4605  H1  WAT   312      -5.866  -2.664   5.651  1.00  0.00
ATOM   4606  H2  WAT   312      -6.991  -1.718   6.014  1.00  0.00
TER   
ATOM   4607  O   WAT   313      19.089 -12.081  16.485  1.00  0.00
ATOM   4608  H1  WAT   313      20.041 -12.129  16.404  1.00  0.00
ATOM   4609  H2  WAT   313      18.917 -11.183  16.767  1.00  0.00
TER   
ATOM   4610  O   WAT   314      -6.528  11.320   4.260  1.00  0.00
ATOM   4611  H1  WAT   314      -5.575  11.272   4.179  1.00  0.00
ATOM   4612  H2  WAT   314      -6.700  12.218   4.543  1.00  0.00
TER   
ATOM   4613  O   WAT   315      10.103 -17.026   8.392  1.00  0.00
ATOM   4614  H1  WAT   315      11.055 -17.074   8.311  1.00  0.00
ATOM   4615  H2  WAT   315       9.931 -16.128   8.675  1.00  0.00
TER   
ATOM   4616  O   WAT   316      -3.977  -3.577   5.566  1.00  0.00
ATOM   4617  H1  WAT   316      -3.024  -3.625   5.485  1.00  0.00
ATOM   4618  H2  WAT   316      -4.149  -2.679   5.849  1.00  0.00
TER   
ATOM   4619  O   WAT   317      -4.961  11.143  10.833  1.00  0.00
ATOM   4620  H1  WAT   317      -4.008  11.095  10.752  1.00  0.00
ATOM   4621  H2  WAT   317      -5.133  12.041  11.116  1.00  0.00
TER   
ATOM   4622  O   WAT   318      -0.050  14.506   7.525  1.00  0.00
ATOM   4623  H1  WAT   318       0.903  14.458   7.444  1.00  0.00
ATOM   4624  H2  WAT   318      -0.222  15.404   7.807  1.00  0.00
TER   
ATOM   4625  O   WAT   319      14.960  12.879  26.194  1.00  0.00
ATOM   4626  H1  WAT   319      15.912  12.832  26.114  1.00  0.00
ATOM   4627  H2  WAT   319      14.787  13.778  26.477  1.00  0.00
TER   
ATOM   4628  O   WAT   320     -12.283   4.595   9.854  1.00  0.00
ATOM   4629  H1  WAT   320     -11.331   4.547   9.773  1.00  0.00
ATOM   4630  H2  WAT   320     -12.456   5.493  10.137  1.00  0.00
TER   
ATOM   4631  O   WAT   321     -19.003  -5.168  18.194  1.00  0.00
ATOM   4632  H1  WAT   321     -18.050  -5.215  18.113  1.00  0.00
ATOM   4633  H2  WAT   321     -19.175  -4.270  18.477  1.00  0.00
TER   
ATOM   4634  O   WAT   322       2.588 -11.411  16.166  1.00  0.00
ATOM   4635  H1  WAT   322       3.540 -11.459  16.085  1.00  0.00
ATOM   4636  H2  WAT   322       2.416 -10.513  16.448  1.00  0.00
TER   
ATOM   4637  O   WAT   323       7.464  10.195  23.793  1.00  0.00
ATOM   4638  H1  WAT   323       8.416  10.147  23.713  1.00  0.00
ATOM   4639  H2  WAT   323       7.292  11.093  24.076  1.00  0.00
TER   
ATOM   4640  O   WAT   324       2.657   7.703  22.234  1.00  0.00
ATOM   4641  H1  WAT   324       3.609   7.656  22.153  1.00  0.00
ATOM   4642  H2  WAT   324       2.485   8.602  22.516  1.00  0.00
TER   
ATOM   4643  O   WAT   325       3.364  -0.070  -5.923  1.00  0.00
ATOM   4644  H1  WAT   325       4.317  -0.118  -6.004  1.00  0.00
ATOM   4645  H2  WAT   325       3.192   0.828  -5.641  1.00  0.00
TER   
ATOM   4646  O   WAT   326       9.988 -13.084  16.240  1.00  0.00
ATOM   4647  H1  WAT   326      10.941 -13.132  16.160  1.00  0.00
ATOM   4648  H2  WAT   326       9.816 -12.186  16.523  1.00  0.00
TER   
ATOM   4649  O   WAT   327      14.090   6.642  14.005  1.00  0.00
ATOM   4650  H1  WAT   327      15.043   6.594  13.924  1.00  0.00
ATOM   4651  H2  WAT   327      13.918   7.540  14.288  1.00  0.00
TER   
ATOM   4652  O   WAT   328      -7.592  -0.513   7.991  1.00  0.00
ATOM   4653  H1  WAT   328      -6.639  -0.560   7.910  1.00  0.00
ATOM   4654  H2  WAT   328      -7.764   0.385   8.273  1.00  0.00
TER   
ATOM   4655  O   WAT   329       6.999 -19.732  17.210  1.00  0.00
ATOM   4656  H1  WAT   329       7.952 -19.779  17.129  1.00  0.00
ATOM   4657  H2  WAT   329       6.827 -18.833  17.492  1.00  0.00
TER   
ATOM   4658  O   WAT   330      -6.343 -17.491   9.223  1.00  0.00
ATOM   4659  H1  WAT   330      -5.391 -17.538   9.142  1.00  0.00
ATOM   4660  H2  WAT   330      -6.516 -16.593   9.506  1.00  0.00
TER   
ATOM   4661  O   WAT   331       9.951   7.241  -4.579  1.00  0.00
ATOM   4662  H1  WAT   331      10.904   7.194  -4.660  1.00  0.00
ATOM   4663  H2  WAT   331       9.779   8.140  -4.296  1.00  0.00
TER   
ATOM   4664  O   WAT   332      14.581 -13.344  13.482  1.00  0.00
ATOM   4665  H1  WAT   332      15.533 -13.391  13.402  1.00  0.00
ATOM   4666  H2  WAT   332      14.409 -12.445  13.765  1.00  0.00
TER   
ATOM   4667  O   WAT   333      -6.849  -9.520 -17.383  1.00  0.00
ATOM   4668  H1  WAT   333      -5.897  -9.568 -17.464  1.00  0.00
ATOM   4669  H2  WAT   333      -7.022  -8.622 -17.100  1.00  0.00
TER   
ATOM   4670  O   WAT   334      20.947  -1.881  18.754  1.00  0.00
ATOM   4671  H1  WAT   334      21.900  -1.929  18.673  1.00  0.00
ATOM   4672  H2  WAT   334      20.775  -0.983  19.037  1.00  0.00
TER   
ATOM   4673  O   WAT   335      14.678   7.724  11.807  1.00  0.00
ATOM   4674  H1  WAT   335      15.630   7.677  11.727  1.00  0.00
ATOM   4675  H2  WAT   335      14.505   8.623  12.090  1.00  0.00
TER   
ATOM   4676  O   WAT   336     -11.426   4.656  21.470  1.00  0.00
ATOM   4677  H1  WAT   336     -10.473   4.608  21.389  1.00  0.00
ATOM   4678  H2  WAT   336     -11.598   5.554  21.753  1.00  0.00
TER   
ATOM   4679  O   WAT   337       4.740  -7.347  -6.666  1.00  0.00
ATOM   4680  H1  WAT   337       5.693  -7.395  -6.746  1.00  0.00
ATOM   4681  H2  WAT   337       4.568  -6.449  -6.383  1.00  0.00
TER   
ATOM   4682  O   WAT   338       4.369 -12.982  17.787  1.00  0.00
ATOM   4683  H1  WAT   338       5.322 -13.030  17.706  1.00  0.00
ATOM   4684  H2  WAT   338       4.197 -12.084  18.070  1.00  0.00
TER   
ATOM   4685  O   WAT   339      -2.462 -12.172  19.819  1.00  0.00
ATOM   4686  H1  WAT   339      -1.509 -12.220  19.738  1.00  0.00
ATOM   4687  H2  WAT   339      -2.634 -11.274  20.102  1.00  0.00
TER   
ATOM   4688  O   WAT   340      16.324  -0.445  -5.577  1.00  0.00
ATOM   4689  H1  WAT   340      17.277  -0.493  -5.658  1.00  0.00
ATOM   4690  H2  WAT   340      16.152   0.453  -5.294  1.00  0.00
TER   
ATOM   4691  O   WAT   341       9.303  13.605  -1.190  1.00  0.00
ATOM   4692  H1  WAT   341      10.255  13.557  -1.271  1.00  0.00
ATOM   4693  H2  WAT   341       9.130  14.503  -0.907  1.00  0.00
TER   
ATOM   4694  O   WAT   342       5.857  14.753  11.213  1.00  0.00
ATOM   4695  H1  WAT   342       6.810  14.705  11.132  1.00  0.00
ATOM   4696  H2  WAT   342       5.685  15.651  11.496  1.00  0.00
TER   
ATOM   4697  O   WAT   343      -9.701   2.231  22.584  1.00  0.00
ATOM   4698  H1  WAT   343      -8.749   2.183  22.503  1.00  0.00
ATOM   4699  H2  WAT   343      -9.873   3.129  22.866  1.00  0.00
TER   
ATOM   4700  O   WAT   344      20.645   4.613  24.502  1.00  0.00
ATOM   4701  H1  WAT   344      21.597   4.565  24.421  1.00  0.00
ATOM   4702  H2  WAT   344      20.473   5.511  24.785  1.00  0.00
TER   
ATOM   4703  O   WAT   345       4.377   6.354  23.468  1.00  0.00
ATOM   4704  H1  WAT   345       5.330   6.307  23.387  1.00  0.00
ATOM   4705  H2  WAT   345       4.205   7.252  23.751  1.00  0.00
TER   
ATOM   4706  O   WAT   346       3.990 -17.138  18.576  1.00  0.00
ATOM   4707  H1  WAT   346       4.942 -17.185  18.495  1.00  0.00
ATOM   4708  H2  WAT   346       3.817 -16.240  18.859  1.00  0.00
TER   
ATOM   4709  O   WAT   347      -0.725  -7.875  -1.102  1.00  0.00
ATOM   4710  H1  WAT   347       0.227  -7.923  -1.183  1.00  0.00
ATOM   4711  H2  WAT   347      -0.898  -6.977  -0.819  1.00  0.00
TER   
ATOM   4712  O   WAT   348      21.651  -7.217  19.801  1.00  0.00
ATOM   4713  H1  WAT   348      22.603  -7.265  19.720  1.00  0.00
ATOM   4714  H2  WAT   348      21.479  -6.319  20.083  1.00  0.00
TER   
ATOM   4715  O   WAT   349     -13.487   7.209   0.863  1.00  0.00
ATOM   4716  H1  WAT   349     -12.534   7.161   0.782  1.00  0.00
ATOM   4717  H2  WAT   349     -13.659   8.107   1.146  1.00  0.00
TER   
ATOM   4718  O   WAT   350      -6.696  13.363  14.119  1.00  0.00
ATOM   4719  H1  WAT   350      -5.744  13.315  14.038  1.00  0.00
ATOM   4720  H2  WAT   350      -6.868  14.261  14.401  1.00  0.00
TER   
ATOM   4721  O   WAT   351      15.942   9.491  12.739  1.00  0.00
ATOM   4722  H1  WAT   351      16.895   9.443  12.658  1.00  0.00
ATOM   4723  H2  WAT   351      15.770  10.389  13.022  1.00  0.00
TER   
ATOM   4724  O   WAT   352      17.802   7.071  11.454  1.00  0.00
ATOM   4725  H1  WAT   352      18.755   7.023  11.374  1.00  0.00
ATOM   4726  H2  WAT   352      17.630   7.969  11.737  1.00  0.00
TER   
ATOM   4727  O   WAT   353      12.053  -9.710  17.537  1.00  0.00
ATOM   4728  H1  WAT   353      13.006  -9.757  17.457  1.00  0.00
ATOM   4729  H2  WAT   353      11.881  -8.811  17.820  1.00  0.00
TER   
ATOM   4730  O   WAT   354       9.287   2.010  27.521  1.00  0.00
ATOM   4731  H1  WAT   354      10.240   1.963  27.440  1.00  0.00
ATOM   4732  H2  WAT   354       9.115   2.909  27.804  1.00  0.00
TER   
ATOM   4733  O   WAT   355      -8.893 -18.707  17.211  1.00  0.00
ATOM   4734  H1  WAT   355      -7.940 -18.755  17.131  1.00  0.00
ATOM   4735  H2  WAT   355      -9.065 -17.809  17.494  1.00  0.00
TER   
ATOM   4736  O   WAT   356      18.755   5.511  22.725  1.00  0.00
ATOM   4737  H1  WAT   356      19.708   5.464  22.644  1.00  0.00
ATOM   4738  H2  WAT   356      18.583   6.409  23.008  1.00  0.00
TER   
ATOM   4739  O   WAT   357      -6.892 -19.189  19.715  1.00  0.00
ATOM   4740  H1  WAT   357      -5.939 -19.237  19.634  1.00  0.00
ATOM   4741  H2  WAT   357      -7.064 -18.291  19.998  1.00  0.00
TER   
ATOM   4742  O   WAT   358      -6.161  -7.295  25.661  1.00  0.00
ATOM   4743  H1  WAT   358      -5.209  -7.343  25.580  1.00  0.00
ATOM   4744  H2  WAT   358      -6.334  -6.397  25.943  1.00  0.00
TER   
ATOM   4745  O   WAT   359       5.793  17.363  11.489  1.00  0.00
ATOM   4746  H1  WAT   359       6.745  17.315  11.408  1.00  0.00
ATOM   4747  H2  WAT   359       5.620  18.261  11.772  1.00  0.00
TER   
ATOM   4748  O   WAT   360      16.159   4.812  14.402  1.00  0.00
ATOM   4749  H1  WAT   360      17.112   4.764  14.321  1.00  0.00
ATOM   4750  H2  WAT   360      15.987   5.710  14.685  1.00  0.00
TER   
ATOM   4751  O   WAT   361       8.569  -4.770  27.104  1.00  0.00
ATOM   4752  H1  WAT   361       9.522  -4.817  27.023  1.00  0.00
ATOM   4753  H2  WAT   361       8.397  -3.872  27.387  1.00  0.00
TER   
ATOM   4754  O   WAT   362       1.206  20.577  11.516  1.00  0.00
ATOM   4755  H1  WAT   362       2.159  20.529  11.436  1.00  0.00
ATOM   4756  H2  WAT   362       1.034  21.475  11.799  1.00  0.00
TER   
ATOM   4757  O   WAT   363     -18.220 -15.860  15.831  1.00  0.00
ATOM   4758  H1  WAT   363     -17.267 -15.908  15.750  1.00  0.00
ATOM   4759  H2  WAT   363     -18.392 -14.962  16.113  1.00  0.00
TER   
ATOM   4760  O   WAT   364       1.934  -6.248  27.251  1.00  0.00
ATOM   4761  H1  WAT   364       2.887  -6.296  27.170  1.00  0.00
ATOM   4762  H2  WAT   364       1.762  -5.350  27.534  1.00  0.00
TER   
ATOM   4763  O   WAT   365     -21.019  -3.084   6.398  1.00  0.00
ATOM   4764  H1  WAT   365     -20.067  -3.131   6.317  1.00  0.00
ATOM   4765  H2  WAT   365     -21.191  -2.185   6.680  1.00  0.00
TER   
ATOM   4766  O   WAT   366      22.464  -7.212  17.412  1.00  0.00
ATOM   4767  H1  WAT   366      23.417  -7.260  17.331  1.00  0.00
ATOM   4768  H2  WAT   366      22.292  -6.314  17.695  1.00  0.00
TER   
ATOM   4769  O   WAT   367      23.365   5.086  24.342  1.00  0.00
ATOM   4770  H1  WAT   367      24.318   5.038  24.261  1.00  0.00
ATOM   4771  H2  WAT   367      23.193   5.984  24.625  1.00  0.00
TER   
ATOM   4772  O   WAT   368       8.956 -11.800  18.954  1.00  0.00
ATOM   4773  H1  WAT   368       9.908 -11.848  18.873  1.00  0.00
ATOM   4774  H2  WAT   368       8.783 -10.902  19.237  1.00  0.00
TER   
ATOM   4775  O   WAT   369      15.724 -12.008  15.181  1.00  0.00
ATOM   4776  H1  WAT   369      16.677 -12.055  15.100  1.00  0.00
ATOM   4777  H2  WAT   369      15.552 -11.109  15.464  1.00  0.00
TER   
ATOM   4778  O   WAT   370      -3.007  -7.927   1.079  1.00  0.00
ATOM   4779  H1  WAT   370      -2.054  -7.974   0.998  1.00  0.00
ATOM   4780  H2  WAT   370      -3.179  -7.028   1.361  1.00  0.00
TER   
ATOM   4781  O   WAT   371       3.893   7.314  -8.340  1.00  0.00
ATOM   4782  H1  WAT   371       4.846   7.266  -8.420  1.00  0.00
ATOM   4783  H2  WAT   371       3.721   8.212  -8.057  1.00  0.00
TER   
ATOM   4784  O   WAT   372      14.461 -13.036  10.523  1.00  0.00
ATOM   4785  H1  WAT   372      15.413 -13.084  10.442  1.00  0.00
ATOM   4786  H2  WAT   372      14.288 -12.138  10.805  1.00  0.00
TER   
ATOM   4787  O   WAT   373      22.846   5.260  27.260  1.00  0.00
ATOM   4788  H1  WAT   373      23.799   5.212  27.179  1.00  0.00
ATOM   4789  H2  WAT   373      22.674   6.158  27.542  1.00  0.00
TER   
ATOM   4790  O   WAT   374      -4.174 -11.780   4.468  1.00  0.00
ATOM   4791  H1  WAT   374      -3.221 -11.828   4.387  1.00  0.00
ATOM   4792  H2  WAT   374      -4.346 -10.882   4.751  1.00  0.00
TER   
ATOM   4793  O   WAT   375      20.162  13.001  19.823  1.00  0.00
ATOM   4794  H1  WAT   375      21.114  12.953  19.743  1.00  0.00
ATOM   4795  H2  WAT   375      19.990  13.899  20.106  1.00  0.00
TER   
ATOM   4796  O   WAT   376       2.882  -9.351  20.567  1.00  0.00
ATOM   4797  H1  WAT   376       3.834  -9.399  20.486  1.00  0.00
ATOM   4798  H2  WAT   376       2.709  -8.453  20.850  1.00  0.00
TER   
ATOM   4799  O   WAT   377       9.914  -1.046  28.573  1.00  0.00
ATOM   4800  H1  WAT   377      10.866  -1.094  28.492  1.00  0.00
ATOM   4801  H2  WAT   377       9.741  -0.148  28.856  1.00  0.00
TER   
ATOM   4802  O   WAT   378      13.488   8.532   8.712  1.00  0.00
ATOM   4803  H1  WAT   378      14.440   8.484   8.631  1.00  0.00
ATOM   4804  H2  WAT   378      13.316   9.430   8.995  1.00  0.00
TER   
ATOM   4805  O   WAT   379       2.077  -9.969  18.398  1.00  0.00
ATOM   4806  H1  WAT   379       3.029 -10.016  18.317  1.00  0.00
ATOM   4807  H2  WAT   379       1.905  -9.071  18.680  1.00  0.00
TER   
ATOM   4808  O   WAT   380      -2.285 -12.804  24.699  1.00  0.00
ATOM   4809  H1  WAT   380      -1.332 -12.852  24.618  1.00  0.00
ATOM   4810  H2  WAT   380      -2.457 -11.906  24.982  1.00  0.00
TER   
ATOM   4811  O   WAT   381      10.682 -14.336  11.249  1.00  0.00
ATOM   4812  H1  WAT   381      11.635 -14.383  11.168  1.00  0.00
ATOM   4813  H2  WAT   381      10.510 -13.438  11.531  1.00  0.00
TER   
ATOM   4814  O   WAT   382       6.631 -19.730  19.600  1.00  0.00
ATOM   4815  H1  WAT   382       7.584 -19.778  19.520  1.00  0.00
ATOM   4816  H2  WAT   382       6.459 -18.832  19.883  1.00  0.00
TER   
ATOM   4817  O   WAT   383       0.998  -0.150  -7.071  1.00  0.00
ATOM   4818  H1  WAT   383       1.951  -0.198  -7.152  1.00  0.00
ATOM   4819  H2  WAT   383       0.826   0.748  -6.788  1.00  0.00
TER   
ATOM   4820  O   WAT   384       2.163  15.573   7.646  1.00  0.00
ATOM   4821  H1  WAT   384       3.116  15.525   7.565  1.00  0.00
ATOM   4822  H2  WAT   384       1.991  16.471   7.929  1.00  0.00
TER   
ATOM   4823  O   WAT   385      -9.563   7.727  -6.297  1.00  0.00
ATOM   4824  H1  WAT   385      -8.610   7.679  -6.378  1.00  0.00
ATOM   4825  H2  WAT   385      -9.735   8.625  -6.014  1.00  0.00
TER   
ATOM   4826  O   WAT   386      10.133 -17.482  17.750  1.00  0.00
ATOM   4827  H1  WAT   386      11.086 -17.530  17.669  1.00  0.00
ATOM   4828  H2  WAT   386       9.961 -16.584  18.033  1.00  0.00
TER   
ATOM   4829  O   WAT   387      -6.695 -11.707   8.106  1.00  0.00
ATOM   4830  H1  WAT   387      -5.742 -11.754   8.025  1.00  0.00
ATOM   4831  H2  WAT   387      -6.867 -10.808   8.389  1.00  0.00
TER   
ATOM   4832  O   WAT   388       5.432   8.687 -21.293  1.00  0.00
ATOM   4833  H1  WAT   388       6.384   8.639 -21.374  1.00  0.00
ATOM   4834  H2  WAT   388       5.259   9.585 -21.011  1.00  0.00
TER   
ATOM   4835  O   WAT   389     -13.454   1.038  16.439  1.00  0.00
ATOM   4836  H1  WAT   389     -12.501   0.990  16.358  1.00  0.00
ATOM   4837  H2  WAT   389     -13.626   1.936  16.722  1.00  0.00
TER   
ATOM   4838  O   WAT   390      -6.916  13.199   9.739  1.00  0.00
ATOM   4839  H1  WAT   390      -5.964  13.151   9.658  1.00  0.00
ATOM   4840  H2  WAT   390      -7.088  14.097  10.021  1.00  0.00
TER   
ATOM   4841  O   WAT   391     -17.316   4.519  17.417  1.00  0.00
ATOM   4842  H1  WAT   391     -16.363   4.471  17.336  1.00  0.00
ATOM   4843  H2  WAT   391     -17.488   5.417  17.700  1.00  0.00
TER   
ATOM   4844  O   WAT   392      13.879   7.406  -0.058  1.00  0.00
ATOM   4845  H1  WAT   392      14.832   7.358  -0.139  1.00  0.00
ATOM   4846  H2  WAT   392      13.707   8.304   0.224  1.00  0.00
TER   
ATOM   4847  O   WAT   393      -6.069   0.053  22.096  1.00  0.00
ATOM   4848  H1  WAT   393      -5.117   0.006  22.015  1.00  0.00
ATOM   4849  H2  WAT   393      -6.242   0.952  22.379  1.00  0.00
TER   
ATOM   4850  O   WAT   394       1.372  17.879   8.566  1.00  0.00
ATOM   4851  H1  WAT   394       2.325  17.831   8.485  1.00  0.00
ATOM   4852  H2  WAT   394       1.200  18.777   8.848  1.00  0.00
TER   
ATOM   4853  O   WAT   395      16.930   1.263  -3.875  1.00  0.00
ATOM   4854  H1  WAT   395      17.883   1.215  -3.956  1.00  0.00
ATOM   4855  H2  WAT   395      16.758   2.161  -3.592  1.00  0.00
TER   
ATOM   4856  O   WAT   396      21.638  13.364  22.052  1.00  0.00
ATOM   4857  H1  WAT   396      22.591  13.317  21.971  1.00  0.00
ATOM   4858  H2  WAT   396      21.466  14.262  22.335  1.00  0.00
TER   
ATOM   4859  O   WAT   397      -6.311  -4.536  25.738  1.00  0.00
ATOM   4860  H1  WAT   397      -5.358  -4.584  25.657  1.00  0.00
ATOM   4861  H2  WAT   397      -6.483  -3.638  26.020  1.00  0.00
TER   
ATOM   4862  O   WAT   398      -6.612  13.778   7.328  1.00  0.00
ATOM   4863  H1  WAT   398      -5.660  13.730   7.248  1.00  0.00
ATOM   4864  H2  WAT   398      -6.784  14.676   7.611  1.00  0.00
TER   
ATOM   4865  O   WAT   399      18.172   8.508  13.734  1.00  0.00
ATOM   4866  H1  WAT   399      19.125   8.460  13.653  1.00  0.00
ATOM   4867  H2  WAT   399      18.000   9.406  14.017  1.00  0.00
TER   
ATOM   4868  O   WAT   400      18.121   7.155  16.126  1.00  0.00
ATOM   4869  H1  WAT   400      19.074   7.107  16.045  1.00  0.00
ATOM   4870  H2  WAT   400      17.949   8.053  16.409  1.00  0.00
TER   
ATOM   4871  O   WAT   401      12.392 -13.752  14.925  1.00  0.00
ATOM   4872  H1  WAT   401      13.344 -13.800  14.844  1.00  0.00
ATOM   4873  H2  WAT   401      12.219 -12.854  15.208  1.00  0.00
TER   
ATOM   4874  O   WAT   402      10.464 -18.095  10.661  1.00  0.00
ATOM   4875  H1  WAT   402      11.416 -18.142  10.580  1.00  0.00
ATOM   4876  H2  WAT   402      10.292 -17.196  10.943  1.00  0.00
TER   
ATOM   4877  O   WAT   403       7.141   3.713  29.019  1.00  0.00
ATOM   4878  H1  WAT   403       8.094   3.665  28.938  1.00  0.00
ATOM   4879  H2  WAT   403       6.969   4.611  29.302  1.00  0.00
TER   
ATOM   4880  O   WAT   404       4.527  -5.269  -2.352  1.00  0.00
ATOM   4881  H1  WAT   404       5.480  -5.317  -2.433  1.00  0.00
ATOM   4882  H2  WAT   404       4.355  -4.371  -2.070  1.00  0.00
TER   
ATOM   4883  O   WAT   405       9.704   9.724  -6.280  1.00  0.00
ATOM   4884  H1  WAT   405      10.657   9.677  -6.361  1.00  0.00
ATOM   4885  H2  WAT   405       9.532  10.623  -5.998  1.00  0.00
TER   
ATOM   4886  O   WAT   406       3.846 -20.473 -14.302  1.00  0.00
ATOM   4887  H1  WAT   406       4.798 -20.521 -14.383  1.00  0.00
ATOM   4888  H2  WAT   406       3.674 -19.575 -14.020  1.00  0.00
TER   
ATOM   4889  O   WAT   407     -13.334  12.477  20.013  1.00  0.00
ATOM   4890  H1  WAT   407     -12.381  12.430  19.932  1.00  0.00
ATOM   4891  H2  WAT   407     -13.506  13.375  20.296  1.00  0.00
TER   
ATOM   4892  O   WAT   408      -3.648  -3.386  25.622  1.00  0.00
ATOM   4893  H1  WAT   408      -2.695  -3.433  25.541  1.00  0.00
ATOM   4894  H2  WAT   408      -3.820  -2.487  25.905  1.00  0.00
TER   
ATOM   4895  O   WAT   409      -8.146 -18.590   7.607  1.00  0.00
ATOM   4896  H1  WAT   409      -7.194 -18.638   7.526  1.00  0.00
ATOM   4897  H2  WAT   409      -8.319 -17.692   7.890  1.00  0.00
TER   
ATOM   4898  O   WAT   410       4.124 -11.364  20.613  1.00  0.00
ATOM   4899  H1  WAT   410       5.077 -11.412  20.533  1.00  0.00
ATOM   4900  H2  WAT   410       3.952 -10.466  20.896  1.00  0.00
TER   
ATOM   4901  O   WAT   411      40.301  36.857  35.890  1.00  0.00
ATOM   4902  H1  WAT   411      40.220  35.943  35.619  1.00  0.00
ATOM   4903  H2  WAT   411      39.887  37.354  35.184  1.00  0.00
TER   
ATOM   4904  O   WAT   412      38.433  38.635  37.771  1.00  0.00
ATOM   4905  H1  WAT   412      37.657  38.155  38.061  1.00  0.00
ATOM   4906  H2  WAT   412      39.084  37.956  37.597  1.00  0.00
TER   
ATOM   4907  O   WAT   413      32.449  38.947  38.649  1.00  0.00
ATOM   4908  H1  WAT   413      31.618  38.692  39.048  1.00  0.00
ATOM   4909  H2  WAT   413      33.057  39.018  39.385  1.00  0.00
TER   
ATOM   4910  O   WAT   414      30.858  33.907  32.433  1.00  0.00
ATOM   4911  H1  WAT   414      29.970  34.249  32.331  1.00  0.00
ATOM   4912  H2  WAT   414      31.142  33.707  31.541  1.00  0.00
TER   
ATOM   4913  O   WAT   415      28.822  36.508  38.317  1.00  0.00
ATOM   4914  H1  WAT   415      29.393  35.740  38.317  1.00  0.00
ATOM   4915  H2  WAT   415      28.822  36.807  37.408  1.00  0.00
TER   
ATOM   4916  O   WAT   416      37.873  41.311  37.778  1.00  0.00
ATOM   4917  H1  WAT   416      37.804  40.370  37.617  1.00  0.00
ATOM   4918  H2  WAT   416      38.635  41.401  38.350  1.00  0.00
TER   
ATOM   4919  O   WAT   417      30.064  31.916  40.104  1.00  0.00
ATOM   4920  H1  WAT   417      29.884  31.019  40.384  1.00  0.00
ATOM   4921  H2  WAT   417      29.662  32.463  40.779  1.00  0.00
TER   
ATOM   4922  O   WAT   418      38.904  34.118  38.005  1.00  0.00
ATOM   4923  H1  WAT   418      39.280  33.245  37.892  1.00  0.00
ATOM   4924  H2  WAT   418      38.806  34.454  37.114  1.00  0.00
TER   
ATOM   4925  O   WAT   419      33.034  32.490  33.467  1.00  0.00
ATOM   4926  H1  WAT   419      33.141  33.391  33.774  1.00  0.00
ATOM   4927  H2  WAT   419      32.124  32.442  33.176  1.00  0.00
TER   
ATOM   4928  O   WAT   420      30.683  34.412  38.712  1.00  0.00
ATOM   4929  H1  WAT   420      31.364  34.676  39.331  1.00  0.00
ATOM   4930  H2  WAT   420      30.368  33.572  39.046  1.00  0.00
TER   
ATOM   4931  O   WAT   421      34.875  35.459  37.799  1.00  0.00
ATOM   4932  H1  WAT   421      35.383  35.957  38.440  1.00  0.00
ATOM   4933  H2  WAT   421      35.407  34.682  37.623  1.00  0.00
TER   
ATOM   4934  O   WAT   422      33.159  30.099  42.066  1.00  0.00
ATOM   4935  H1  WAT   422      33.161  30.616  41.260  1.00  0.00
ATOM   4936  H2  WAT   422      32.329  29.622  42.043  1.00  0.00
TER   
ATOM   4937  O   WAT   423      39.546  40.211  33.565  1.00  0.00
ATOM   4938  H1  WAT   423      38.928  40.676  33.001  1.00  0.00
ATOM   4939  H2  WAT   423      40.058  40.903  33.982  1.00  0.00
TER   
ATOM   4940  O   WAT   424      34.409  39.738  40.243  1.00  0.00
ATOM   4941  H1  WAT   424      34.076  40.365  40.885  1.00  0.00
ATOM   4942  H2  WAT   424      34.586  40.265  39.463  1.00  0.00
TER   
ATOM   4943  O   WAT   425      32.840  31.810  40.073  1.00  0.00
ATOM   4944  H1  WAT   425      33.182  32.654  39.778  1.00  0.00
ATOM   4945  H2  WAT   425      31.902  31.958  40.189  1.00  0.00
TER   
ATOM   4946  O   WAT   426      33.621  41.706  42.058  1.00  0.00
ATOM   4947  H1  WAT   426      34.238  42.382  41.776  1.00  0.00
ATOM   4948  H2  WAT   426      32.760  42.115  41.967  1.00  0.00
TER   
ATOM   4949  O   WAT   427      28.914  40.896  30.939  1.00  0.00
ATOM   4950  H1  WAT   427      28.537  41.385  30.207  1.00  0.00
ATOM   4951  H2  WAT   427      29.172  41.569  31.569  1.00  0.00
TER   
ATOM   4952  O   WAT   428      36.523  29.298  36.397  1.00  0.00
ATOM   4953  H1  WAT   428      36.831  28.743  35.681  1.00  0.00
ATOM   4954  H2  WAT   428      35.593  29.432  36.214  1.00  0.00
TER   
ATOM   4955  O   WAT   429      41.473  39.918  40.016  1.00  0.00
ATOM   4956  H1  WAT   429      41.890  39.704  39.182  1.00  0.00
ATOM   4957  H2  WAT   429      42.197  40.175  40.587  1.00  0.00
TER   
ATOM   4958  O   WAT   430      38.911  37.363  33.133  1.00  0.00
ATOM   4959  H1  WAT   430      37.984  37.297  33.362  1.00  0.00
ATOM   4960  H2  WAT   430      39.064  38.301  33.019  1.00  0.00
TER   
ATOM   4961  O   WAT   431      38.898  33.635  30.130  1.00  0.00
ATOM   4962  H1  WAT   431      37.958  33.796  30.215  1.00  0.00
ATOM   4963  H2  WAT   431      39.216  34.353  29.583  1.00  0.00
TER   
ATOM   4964  O   WAT   432      42.384  35.103  41.053  1.00  0.00
ATOM   4965  H1  WAT   432      41.971  35.929  41.307  1.00  0.00
ATOM   4966  H2  WAT   432      41.651  34.518  40.861  1.00  0.00
TER   
ATOM   4967  O   WAT   433      34.517  37.889  35.915  1.00  0.00
ATOM   4968  H1  WAT   433      34.113  37.177  35.420  1.00  0.00
ATOM   4969  H2  WAT   433      34.603  37.545  36.804  1.00  0.00
TER   
ATOM   4970  O   WAT   434      34.985  41.576  38.079  1.00  0.00
ATOM   4971  H1  WAT   434      34.688  40.971  37.400  1.00  0.00
ATOM   4972  H2  WAT   434      35.935  41.614  37.968  1.00  0.00
TER   
ATOM   4973  O   WAT   435      33.230  34.664  39.695  1.00  0.00
ATOM   4974  H1  WAT   435      33.781  34.773  38.920  1.00  0.00
ATOM   4975  H2  WAT   435      33.744  35.037  40.411  1.00  0.00
TER   
ATOM   4976  O   WAT   436      41.117  38.164  30.644  1.00  0.00
ATOM   4977  H1  WAT   436      41.557  37.326  30.498  1.00  0.00
ATOM   4978  H2  WAT   436      41.830  38.797  30.730  1.00  0.00
TER   
ATOM   4979  O   WAT   437      31.217  36.784  33.416  1.00  0.00
ATOM   4980  H1  WAT   437      31.097  37.510  32.804  1.00  0.00
ATOM   4981  H2  WAT   437      30.907  36.014  32.939  1.00  0.00
TER   
ATOM   4982  O   WAT   438      28.856  39.955  39.223  1.00  0.00
ATOM   4983  H1  WAT   438      28.934  40.090  38.278  1.00  0.00
ATOM   4984  H2  WAT   438      29.470  39.247  39.415  1.00  0.00
TER   
ATOM   4985  O   WAT   439      30.101  41.655  35.633  1.00  0.00
ATOM   4986  H1  WAT   439      29.693  41.797  34.779  1.00  0.00
ATOM   4987  H2  WAT   439      30.992  41.371  35.430  1.00  0.00
TER   
ATOM   4988  O   WAT   440      28.912  40.997  41.762  1.00  0.00
ATOM   4989  H1  WAT   440      29.075  40.527  40.944  1.00  0.00
ATOM   4990  H2  WAT   440      29.377  40.489  42.427  1.00  0.00
TER   
ATOM   4991  O   WAT   441      33.684  30.127  36.798  1.00  0.00
ATOM   4992  H1  WAT   441      33.241  30.908  36.467  1.00  0.00
ATOM   4993  H2  WAT   441      34.242  30.450  37.505  1.00  0.00
TER   
ATOM   4994  O   WAT   442      36.800  29.748  31.679  1.00  0.00
ATOM   4995  H1  WAT   442      36.175  29.744  32.404  1.00  0.00
ATOM   4996  H2  WAT   442      36.713  28.882  31.282  1.00  0.00
TER   
ATOM   4997  O   WAT   443      35.721  30.672  38.657  1.00  0.00
ATOM   4998  H1  WAT   443      36.019  31.578  38.576  1.00  0.00
ATOM   4999  H2  WAT   443      36.270  30.184  38.043  1.00  0.00
TER   
ATOM   5000  O   WAT   444      33.475  35.251  34.526  1.00  0.00
ATOM   5001  H1  WAT   444      33.249  35.034  35.431  1.00  0.00
ATOM   5002  H2  WAT   444      32.694  35.684  34.181  1.00  0.00
TER   
ATOM   5003  O   WAT   445      40.705  35.257  33.125  1.00  0.00
ATOM   5004  H1  WAT   445      40.106  35.981  32.942  1.00  0.00
ATOM   5005  H2  WAT   445      41.253  35.195  32.343  1.00  0.00
TER   
ATOM   5006  O   WAT   446      39.311  33.893  35.156  1.00  0.00
ATOM   5007  H1  WAT   446      39.704  34.211  34.343  1.00  0.00
ATOM   5008  H2  WAT   446      39.673  33.015  35.270  1.00  0.00
TER   
ATOM   5009  O   WAT   447      28.348  30.484  37.379  1.00  0.00
ATOM   5010  H1  WAT   447      28.059  31.054  38.091  1.00  0.00
ATOM   5011  H2  WAT   447      29.092  30.004  37.742  1.00  0.00
TER   
ATOM   5012  O   WAT   448      28.535  34.426  28.589  1.00  0.00
ATOM   5013  H1  WAT   448      28.452  35.369  28.730  1.00  0.00
ATOM   5014  H2  WAT   448      28.183  34.283  27.710  1.00  0.00
TER   
ATOM   5015  O   WAT   449      39.897  36.484  39.251  1.00  0.00
ATOM   5016  H1  WAT   449      39.165  36.993  39.600  1.00  0.00
ATOM   5017  H2  WAT   449      39.499  35.667  38.950  1.00  0.00
TER   
ATOM   5018  O   WAT   450      36.335  33.159  37.656  1.00  0.00
ATOM   5019  H1  WAT   450      36.338  32.718  36.806  1.00  0.00
ATOM   5020  H2  WAT   450      37.230  33.481  37.763  1.00  0.00
TER   
ATOM   5021  O   WAT   451      32.185  33.042  36.615  1.00  0.00
ATOM   5022  H1  WAT   451      31.845  33.520  37.372  1.00  0.00
ATOM   5023  H2  WAT   451      31.423  32.589  36.256  1.00  0.00
TER   
ATOM   5024  O   WAT   452      36.397  34.161  30.647  1.00  0.00
ATOM   5025  H1  WAT   452      36.518  34.119  31.595  1.00  0.00
ATOM   5026  H2  WAT   452      36.012  35.023  30.491  1.00  0.00
TER   
ATOM   5027  O   WAT   453      40.359  31.937  38.663  1.00  0.00
ATOM   5028  H1  WAT   453      40.377  32.388  39.507  1.00  0.00
ATOM   5029  H2  WAT   453      40.111  31.038  38.876  1.00  0.00
TER   
ATOM   5030  O   WAT   454      35.409  36.471  30.045  1.00  0.00
ATOM   5031  H1  WAT   454      34.840  36.023  29.419  1.00  0.00
ATOM   5032  H2  WAT   454      36.118  36.830  29.512  1.00  0.00
TER   
ATOM   5033  O   WAT   455      36.635  37.220  39.403  1.00  0.00
ATOM   5034  H1  WAT   455      37.002  36.745  40.149  1.00  0.00
ATOM   5035  H2  WAT   455      36.446  38.094  39.743  1.00  0.00
TER   
ATOM   5036  O   WAT   456      29.499  31.964  35.532  1.00  0.00
ATOM   5037  H1  WAT   456      29.214  31.600  36.370  1.00  0.00
ATOM   5038  H2  WAT   456      29.437  31.232  34.918  1.00  0.00
TER   
ATOM   5039  O   WAT   457      34.425  36.260  41.721  1.00  0.00
ATOM   5040  H1  WAT   457      34.121  37.140  41.946  1.00  0.00
ATOM   5041  H2  WAT   457      35.380  36.320  41.757  1.00  0.00
TER   
ATOM   5042  O   WAT   458      32.954  40.467  32.318  1.00  0.00
ATOM   5043  H1  WAT   458      32.180  39.926  32.158  1.00  0.00
ATOM   5044  H2  WAT   458      33.683  39.947  31.979  1.00  0.00
TER   
ATOM   5045  O   WAT   459      39.173  30.857  32.253  1.00  0.00
ATOM   5046  H1  WAT   459      38.360  30.358  32.178  1.00  0.00
ATOM   5047  H2  WAT   459      38.980  31.697  31.837  1.00  0.00
TER   
ATOM   5048  O   WAT   460      32.997  40.135  35.956  1.00  0.00
ATOM   5049  H1  WAT   460      33.515  39.331  35.901  1.00  0.00
ATOM   5050  H2  WAT   460      32.546  40.073  36.797  1.00  0.00
TER   
ATOM   5051  O   WAT   461      37.884  41.401  31.228  1.00  0.00
ATOM   5052  H1  WAT   461      38.226  42.145  30.733  1.00  0.00
ATOM   5053  H2  WAT   461      37.056  41.714  31.591  1.00  0.00
TER   
ATOM   5054  O   WAT   462      40.767  40.723  36.593  1.00  0.00
ATOM   5055  H1  WAT   462      41.119  40.126  35.933  1.00  0.00
ATOM   5056  H2  WAT   462      39.883  40.397  36.764  1.00  0.00
TER   
ATOM   5057  O   WAT   463      36.853  41.483  34.000  1.00  0.00
ATOM   5058  H1  WAT   463      37.540  42.030  34.381  1.00  0.00
ATOM   5059  H2  WAT   463      36.067  42.027  34.035  1.00  0.00
TER   
ATOM   5060  O   WAT   464      28.993  37.100  29.492  1.00  0.00
ATOM   5061  H1  WAT   464      29.862  37.382  29.775  1.00  0.00
ATOM   5062  H2  WAT   464      28.502  37.913  29.376  1.00  0.00
TER   
ATOM   5063  O   WAT   465      36.156  38.487  33.612  1.00  0.00
ATOM   5064  H1  WAT   465      36.612  39.298  33.838  1.00  0.00
ATOM   5065  H2  WAT   465      35.805  38.170  34.444  1.00  0.00
TER   
ATOM   5066  O   WAT   466      32.057  28.831  34.085  1.00  0.00
ATOM   5067  H1  WAT   466      31.929  28.823  35.033  1.00  0.00
ATOM   5068  H2  WAT   466      31.233  29.169  33.734  1.00  0.00
TER   
ATOM   5069  O   WAT   467      30.977  38.917  31.620  1.00  0.00
ATOM   5070  H1  WAT   467      30.370  39.657  31.629  1.00  0.00
ATOM   5071  H2  WAT   467      31.452  39.007  30.794  1.00  0.00
TER   
ATOM   5072  O   WAT   468      40.550  33.082  41.295  1.00  0.00
ATOM   5073  H1  WAT   468      40.919  32.262  41.623  1.00  0.00
ATOM   5074  H2  WAT   468      39.690  33.143  41.711  1.00  0.00
TER   
ATOM   5075  O   WAT   469      35.885  34.317  33.520  1.00  0.00
ATOM   5076  H1  WAT   469      35.177  34.785  33.961  1.00  0.00
ATOM   5077  H2  WAT   469      36.170  33.659  34.155  1.00  0.00
TER   
ATOM   5078  O   WAT   470      37.511  35.736  41.519  1.00  0.00
ATOM   5079  H1  WAT   470      38.009  36.211  42.184  1.00  0.00
ATOM   5080  H2  WAT   470      37.653  34.813  41.726  1.00  0.00
TER   
ATOM   5081  O   WAT   471      39.917  31.042  34.960  1.00  0.00
ATOM   5082  H1  WAT   471      39.793  31.060  34.011  1.00  0.00
ATOM   5083  H2  WAT   471      40.865  31.090  35.079  1.00  0.00
TER   
ATOM   5084  O   WAT   472      34.089  32.625  30.895  1.00  0.00
ATOM   5085  H1  WAT   472      34.938  33.062  30.829  1.00  0.00
ATOM   5086  H2  WAT   472      33.722  32.937  31.722  1.00  0.00
TER   
ATOM   5087  O   WAT   473      32.988  38.878  29.369  1.00  0.00
ATOM   5088  H1  WAT   473      33.754  38.766  29.931  1.00  0.00
ATOM   5089  H2  WAT   473      33.065  38.182  28.716  1.00  0.00
TER   
ATOM   5090  O   WAT   474      31.682  36.311  30.052  1.00  0.00
ATOM   5091  H1  WAT   474      31.763  35.364  30.164  1.00  0.00
ATOM   5092  H2  WAT   474      32.574  36.642  30.158  1.00  0.00
TER   
ATOM   5093  O   WAT   475      36.112  40.854  28.842  1.00  0.00
ATOM   5094  H1  WAT   475      36.007  40.239  29.568  1.00  0.00
ATOM   5095  H2  WAT   475      35.944  40.330  28.058  1.00  0.00
TER   
ATOM   5096  O   WAT   476      39.352  39.916  29.446  1.00  0.00
ATOM   5097  H1  WAT   476      38.803  40.363  30.091  1.00  0.00
ATOM   5098  H2  WAT   476      39.974  39.411  29.970  1.00  0.00
TER   
ATOM   5099  O   WAT   477      35.020  38.875  31.343  1.00  0.00
ATOM   5100  H1  WAT   477      35.441  38.709  32.186  1.00  0.00
ATOM   5101  H2  WAT   477      35.145  38.065  30.848  1.00  0.00
TER   
ATOM   5102  O   WAT   478      37.532  37.899  28.591  1.00  0.00
ATOM   5103  H1  WAT   478      38.053  37.184  28.225  1.00  0.00
ATOM   5104  H2  WAT   478      38.179  38.537  28.891  1.00  0.00
TER   
ATOM   5105  O   WAT   479      36.436  30.378  41.262  1.00  0.00
ATOM   5106  H1  WAT   479      35.987  30.400  40.417  1.00  0.00
ATOM   5107  H2  WAT   479      35.802  29.980  41.859  1.00  0.00
TER   
ATOM   5108  O   WAT   480      36.842  39.274  41.884  1.00  0.00
ATOM   5109  H1  WAT   480      37.261  40.117  41.711  1.00  0.00
ATOM   5110  H2  WAT   480      35.923  39.411  41.654  1.00  0.00
TER   
ATOM   5111  O   WAT   481      41.517  37.559  41.844  1.00  0.00
ATOM   5112  H1  WAT   481      40.990  38.083  41.240  1.00  0.00
ATOM   5113  H2  WAT   481      41.860  38.192  42.475  1.00  0.00
TER   
ATOM   5114  O   WAT   482      33.916  34.948  28.289  1.00  0.00
ATOM   5115  H1  WAT   482      33.714  34.085  28.650  1.00  0.00
ATOM   5116  H2  WAT   482      33.745  34.862  27.351  1.00  0.00
TER   
ATOM   5117  O   WAT   483      41.394  29.759  30.817  1.00  0.00
ATOM   5118  H1  WAT   483      41.675  28.916  31.173  1.00  0.00
ATOM   5119  H2  WAT   483      40.621  29.991  31.331  1.00  0.00
TER   
ATOM   5120  O   WAT   484      32.714  32.048  28.277  1.00  0.00
ATOM   5121  H1  WAT   484      33.016  32.055  27.368  1.00  0.00
ATOM   5122  H2  WAT   484      33.453  31.698  28.773  1.00  0.00
TER   
ATOM   5123  O   WAT   485      35.932  30.992  29.262  1.00  0.00
ATOM   5124  H1  WAT   485      35.584  30.314  28.682  1.00  0.00
ATOM   5125  H2  WAT   485      36.134  30.531  30.076  1.00  0.00
TER   
ATOM   5126  O   WAT   486      31.737  41.352  29.109  1.00  0.00
ATOM   5127  H1  WAT   486      32.174  41.895  29.765  1.00  0.00
ATOM   5128  H2  WAT   486      32.222  40.527  29.119  1.00  0.00
TER   
ATOM   5129  O   WAT   487      33.548  42.472  34.222  1.00  0.00
ATOM   5130  H1  WAT   487      33.247  42.349  35.122  1.00  0.00
ATOM   5131  H2  WAT   487      33.441  41.613  33.813  1.00  0.00
TER   
ATOM   5132  O   WAT   488      29.273  37.520  35.659  1.00  0.00
ATOM   5133  H1  WAT   488      28.618  37.252  35.015  1.00  0.00
ATOM   5134  H2  WAT   488      30.111  37.411  35.209  1.00  0.00
TER   
ATOM   5135  O   WAT   489      42.222  32.315  29.880  1.00  0.00
ATOM   5136  H1  WAT   489      42.640  32.128  29.040  1.00  0.00
ATOM   5137  H2  WAT   489      41.916  31.463  30.191  1.00  0.00
TER   
ATOM   5138  O   WAT   490      30.310  37.906  40.199  1.00  0.00
ATOM   5139  H1  WAT   490      30.678  37.818  41.078  1.00  0.00
ATOM   5140  H2  WAT   490      29.742  37.142  40.100  1.00  0.00
TER   
ATOM   5141  O   WAT   491      28.487  34.730  31.601  1.00  0.00
ATOM   5142  H1  WAT   491      27.583  34.993  31.426  1.00  0.00
ATOM   5143  H2  WAT   491      28.971  35.001  30.821  1.00  0.00
TER   
ATOM   5144  O   WAT   492      31.029  33.787  29.511  1.00  0.00
ATOM   5145  H1  WAT   492      31.739  33.365  29.025  1.00  0.00
ATOM   5146  H2  WAT   492      30.313  33.854  28.879  1.00  0.00
TER   
ATOM   5147  O   WAT   493      30.677  29.841  28.551  1.00  0.00
ATOM   5148  H1  WAT   493      31.400  30.382  28.869  1.00  0.00
ATOM   5149  H2  WAT   493      30.949  29.567  27.675  1.00  0.00
TER   
ATOM   5150  O   WAT   494      30.366  29.091  38.453  1.00  0.00
ATOM   5151  H1  WAT   494      31.014  28.541  38.013  1.00  0.00
ATOM   5152  H2  WAT   494      30.786  29.346  39.275  1.00  0.00
TER   
ATOM   5153  O   WAT   495      30.119  29.247  41.196  1.00  0.00
ATOM   5154  H1  WAT   495      29.771  29.703  41.961  1.00  0.00
ATOM   5155  H2  WAT   495      29.788  28.353  41.278  1.00  0.00
TER   
ATOM   5156  O   WAT   496      41.010  28.658  40.684  1.00  0.00
ATOM   5157  H1  WAT   496      40.136  28.992  40.481  1.00  0.00
ATOM   5158  H2  WAT   496      40.901  28.186  41.509  1.00  0.00
TER   
ATOM   5159  O   WAT   497      38.757  29.575  39.623  1.00  0.00
ATOM   5160  H1  WAT   497      37.975  30.050  39.903  1.00  0.00
ATOM   5161  H2  WAT   497      38.464  28.671  39.514  1.00  0.00
TER   
ATOM   5162  O   WAT   498      30.101  29.880  32.144  1.00  0.00
ATOM   5163  H1  WAT   498      30.859  29.993  31.571  1.00  0.00
ATOM   5164  H2  WAT   498      29.639  30.717  32.099  1.00  0.00
TER   
ATOM   5165  O   WAT   499      36.643  31.994  35.135  1.00  0.00
ATOM   5166  H1  WAT   499      35.830  31.620  34.794  1.00  0.00
ATOM   5167  H2  WAT   499      37.147  31.239  35.437  1.00  0.00
TER   
ATOM   5168  O   WAT   500      41.145  28.658  36.373  1.00  0.00
ATOM   5169  H1  WAT   500      41.748  29.230  36.848  1.00  0.00
ATOM   5170  H2  WAT   500      40.405  29.222  36.150  1.00  0.00
TER   
ATOM   5171  O   WAT   501      32.474  30.407  30.685  1.00  0.00
ATOM   5172  H1  WAT   501      33.003  29.620  30.555  1.00  0.00
ATOM   5173  H2  WAT   501      33.107  31.086  30.918  1.00  0.00
TER   
ATOM   5174  O   WAT   502      34.668  30.144  33.739  1.00  0.00
ATOM   5175  H1  WAT   502      34.038  29.443  33.906  1.00  0.00
ATOM   5176  H2  WAT   502      34.128  30.905  33.522  1.00  0.00
TER   
ATOM   5177  O   WAT   503      40.301  36.857  17.116  1.00  0.00
ATOM   5178  H1  WAT   503      40.220  35.943  16.845  1.00  0.00
ATOM   5179  H2  WAT   503      39.887  37.354  16.410  1.00  0.00
TER   
ATOM   5180  O   WAT   504      38.433  38.635  18.997  1.00  0.00
ATOM   5181  H1  WAT   504      37.657  38.155  19.287  1.00  0.00
ATOM   5182  H2  WAT   504      39.084  37.956  18.822  1.00  0.00
TER   
ATOM   5183  O   WAT   505      32.449  38.947  19.874  1.00  0.00
ATOM   5184  H1  WAT   505      31.618  38.692  20.274  1.00  0.00
ATOM   5185  H2  WAT   505      33.057  39.018  20.610  1.00  0.00
TER   
ATOM   5186  O   WAT   506      30.858  33.907  13.659  1.00  0.00
ATOM   5187  H1  WAT   506      29.970  34.249  13.557  1.00  0.00
ATOM   5188  H2  WAT   506      31.142  33.707  12.767  1.00  0.00
TER   
ATOM   5189  O   WAT   507      28.822  36.508  19.543  1.00  0.00
ATOM   5190  H1  WAT   507      29.393  35.740  19.543  1.00  0.00
ATOM   5191  H2  WAT   507      28.822  36.807  18.633  1.00  0.00
TER   
ATOM   5192  O   WAT   508      37.873  41.311  19.004  1.00  0.00
ATOM   5193  H1  WAT   508      37.804  40.370  18.843  1.00  0.00
ATOM   5194  H2  WAT   508      38.635  41.401  19.576  1.00  0.00
TER   
ATOM   5195  O   WAT   509      30.064  31.916  21.329  1.00  0.00
ATOM   5196  H1  WAT   509      29.884  31.019  21.610  1.00  0.00
ATOM   5197  H2  WAT   509      29.662  32.463  22.004  1.00  0.00
TER   
ATOM   5198  O   WAT   510      38.904  34.118  19.231  1.00  0.00
ATOM   5199  H1  WAT   510      39.280  33.245  19.118  1.00  0.00
ATOM   5200  H2  WAT   510      38.806  34.454  18.340  1.00  0.00
TER   
ATOM   5201  O   WAT   511      33.034  32.490  14.692  1.00  0.00
ATOM   5202  H1  WAT   511      33.141  33.391  14.999  1.00  0.00
ATOM   5203  H2  WAT   511      32.124  32.442  14.402  1.00  0.00
TER   
ATOM   5204  O   WAT   512      30.683  34.412  19.938  1.00  0.00
ATOM   5205  H1  WAT   512      31.364  34.676  20.556  1.00  0.00
ATOM   5206  H2  WAT   512      30.368  33.572  20.272  1.00  0.00
TER   
ATOM   5207  O   WAT   513      34.875  35.459  19.025  1.00  0.00
ATOM   5208  H1  WAT   513      35.383  35.957  19.665  1.00  0.00
ATOM   5209  H2  WAT   513      35.407  34.682  18.849  1.00  0.00
TER   
ATOM   5210  O   WAT   514      33.159  30.099  23.291  1.00  0.00
ATOM   5211  H1  WAT   514      33.161  30.616  22.486  1.00  0.00
ATOM   5212  H2  WAT   514      32.329  29.622  23.268  1.00  0.00
TER   
ATOM   5213  O   WAT   515      39.546  40.211  14.790  1.00  0.00
ATOM   5214  H1  WAT   515      38.928  40.676  14.227  1.00  0.00
ATOM   5215  H2  WAT   515      40.058  40.903  15.207  1.00  0.00
TER   
ATOM   5216  O   WAT   516      34.409  39.738  21.469  1.00  0.00
ATOM   5217  H1  WAT   516      34.076  40.365  22.111  1.00  0.00
ATOM   5218  H2  WAT   516      34.586  40.265  20.689  1.00  0.00
TER   
ATOM   5219  O   WAT   517      32.840  31.810  21.298  1.00  0.00
ATOM   5220  H1  WAT   517      33.182  32.654  21.004  1.00  0.00
ATOM   5221  H2  WAT   517      31.902  31.958  21.415  1.00  0.00
TER   
ATOM   5222  O   WAT   518      33.621  41.706  23.284  1.00  0.00
ATOM   5223  H1  WAT   518      34.238  42.382  23.002  1.00  0.00
ATOM   5224  H2  WAT   518      32.760  42.115  23.192  1.00  0.00
TER   
ATOM   5225  O   WAT   519      28.914  40.896  12.164  1.00  0.00
ATOM   5226  H1  WAT   519      28.537  41.385  11.433  1.00  0.00
ATOM   5227  H2  WAT   519      29.172  41.569  12.795  1.00  0.00
TER   
ATOM   5228  O   WAT   520      36.523  29.298  17.623  1.00  0.00
ATOM   5229  H1  WAT   520      36.831  28.743  16.906  1.00  0.00
ATOM   5230  H2  WAT   520      35.593  29.432  17.440  1.00  0.00
TER   
ATOM   5231  O   WAT   521      41.473  39.918  21.242  1.00  0.00
ATOM   5232  H1  WAT   521      41.890  39.704  20.407  1.00  0.00
ATOM   5233  H2  WAT   521      42.197  40.175  21.813  1.00  0.00
TER   
ATOM   5234  O   WAT   522      38.911  37.363  14.359  1.00  0.00
ATOM   5235  H1  WAT   522      37.984  37.297  14.588  1.00  0.00
ATOM   5236  H2  WAT   522      39.064  38.301  14.244  1.00  0.00
TER   
ATOM   5237  O   WAT   523      38.898  33.635  11.356  1.00  0.00
ATOM   5238  H1  WAT   523      37.958  33.796  11.441  1.00  0.00
ATOM   5239  H2  WAT   523      39.216  34.353  10.809  1.00  0.00
TER   
ATOM   5240  O   WAT   524      42.384  35.103  22.279  1.00  0.00
ATOM   5241  H1  WAT   524      41.971  35.929  22.533  1.00  0.00
ATOM   5242  H2  WAT   524      41.651  34.518  22.087  1.00  0.00
TER   
ATOM   5243  O   WAT   525      34.517  37.889  17.141  1.00  0.00
ATOM   5244  H1  WAT   525      34.113  37.177  16.645  1.00  0.00
ATOM   5245  H2  WAT   525      34.603  37.545  18.030  1.00  0.00
TER   
ATOM   5246  O   WAT   526      34.985  41.576  19.305  1.00  0.00
ATOM   5247  H1  WAT   526      34.688  40.971  18.625  1.00  0.00
ATOM   5248  H2  WAT   526      35.935  41.614  19.194  1.00  0.00
TER   
ATOM   5249  O   WAT   527      33.230  34.664  20.921  1.00  0.00
ATOM   5250  H1  WAT   527      33.781  34.773  20.146  1.00  0.00
ATOM   5251  H2  WAT   527      33.744  35.037  21.636  1.00  0.00
TER   
ATOM   5252  O   WAT   528      34.077  41.314  25.955  1.00  0.00
ATOM   5253  H1  WAT   528      33.180  41.538  26.203  1.00  0.00
ATOM   5254  H2  WAT   528      34.102  41.438  25.007  1.00  0.00
TER   
ATOM   5255  O   WAT   529      41.117  38.164  11.870  1.00  0.00
ATOM   5256  H1  WAT   529      41.557  37.326  11.723  1.00  0.00
ATOM   5257  H2  WAT   529      41.830  38.797  11.956  1.00  0.00
TER   
ATOM   5258  O   WAT   530      32.904  38.186  24.531  1.00  0.00
ATOM   5259  H1  WAT   530      32.765  39.058  24.900  1.00  0.00
ATOM   5260  H2  WAT   530      32.022  37.843  24.386  1.00  0.00
TER   
ATOM   5261  O   WAT   531      31.217  36.784  14.641  1.00  0.00
ATOM   5262  H1  WAT   531      31.097  37.510  14.030  1.00  0.00
ATOM   5263  H2  WAT   531      30.907  36.014  14.164  1.00  0.00
TER   
ATOM   5264  O   WAT   532      28.856  39.955  20.448  1.00  0.00
ATOM   5265  H1  WAT   532      28.934  40.090  19.504  1.00  0.00
ATOM   5266  H2  WAT   532      29.470  39.247  20.641  1.00  0.00
TER   
ATOM   5267  O   WAT   533      30.101  41.655  16.859  1.00  0.00
ATOM   5268  H1  WAT   533      29.693  41.797  16.004  1.00  0.00
ATOM   5269  H2  WAT   533      30.992  41.371  16.656  1.00  0.00
TER   
ATOM   5270  O   WAT   534      28.912  40.997  22.988  1.00  0.00
ATOM   5271  H1  WAT   534      29.075  40.527  22.170  1.00  0.00
ATOM   5272  H2  WAT   534      29.377  40.489  23.653  1.00  0.00
TER   
ATOM   5273  O   WAT   535      33.684  30.127  18.024  1.00  0.00
ATOM   5274  H1  WAT   535      33.241  30.908  17.692  1.00  0.00
ATOM   5275  H2  WAT   535      34.242  30.450  18.731  1.00  0.00
TER   
ATOM   5276  O   WAT   536      37.971  32.994  23.627  1.00  0.00
ATOM   5277  H1  WAT   536      37.509  33.203  24.439  1.00  0.00
ATOM   5278  H2  WAT   536      37.568  32.180  23.324  1.00  0.00
TER   
ATOM   5279  O   WAT   537      40.066  35.715  26.857  1.00  0.00
ATOM   5280  H1  WAT   537      40.391  34.882  26.517  1.00  0.00
ATOM   5281  H2  WAT   537      40.854  36.238  27.005  1.00  0.00
TER   
ATOM   5282  O   WAT   538      36.800  29.748  12.904  1.00  0.00
ATOM   5283  H1  WAT   538      36.175  29.744  13.630  1.00  0.00
ATOM   5284  H2  WAT   538      36.713  28.882  12.508  1.00  0.00
TER   
ATOM   5285  O   WAT   539      35.721  30.672  19.883  1.00  0.00
ATOM   5286  H1  WAT   539      36.019  31.578  19.802  1.00  0.00
ATOM   5287  H2  WAT   539      36.270  30.184  19.269  1.00  0.00
TER   
ATOM   5288  O   WAT   540      33.475  35.251  15.752  1.00  0.00
ATOM   5289  H1  WAT   540      33.249  35.034  16.657  1.00  0.00
ATOM   5290  H2  WAT   540      32.694  35.684  15.407  1.00  0.00
TER   
ATOM   5291  O   WAT   541      40.705  35.257  14.351  1.00  0.00
ATOM   5292  H1  WAT   541      40.106  35.981  14.167  1.00  0.00
ATOM   5293  H2  WAT   541      41.253  35.195  13.569  1.00  0.00
TER   
ATOM   5294  O   WAT   542      35.915  36.149  26.418  1.00  0.00
ATOM   5295  H1  WAT   542      35.819  35.209  26.268  1.00  0.00
ATOM   5296  H2  WAT   542      36.758  36.371  26.023  1.00  0.00
TER   
ATOM   5297  O   WAT   543      39.311  33.893  16.381  1.00  0.00
ATOM   5298  H1  WAT   543      39.704  34.211  15.568  1.00  0.00
ATOM   5299  H2  WAT   543      39.673  33.015  16.496  1.00  0.00
TER   
ATOM   5300  O   WAT   544      31.046  32.561  24.571  1.00  0.00
ATOM   5301  H1  WAT   544      30.652  33.408  24.779  1.00  0.00
ATOM   5302  H2  WAT   544      30.358  31.923  24.762  1.00  0.00
TER   
ATOM   5303  O   WAT   545      37.621  32.644  27.641  1.00  0.00
ATOM   5304  H1  WAT   545      36.930  32.451  28.276  1.00  0.00
ATOM   5305  H2  WAT   545      38.364  32.928  28.173  1.00  0.00
TER   
ATOM   5306  O   WAT   546      28.348  30.484  18.604  1.00  0.00
ATOM   5307  H1  WAT   546      28.059  31.054  19.317  1.00  0.00
ATOM   5308  H2  WAT   546      29.092  30.004  18.967  1.00  0.00
TER   
ATOM   5309  O   WAT   547      28.535  34.426   9.815  1.00  0.00
ATOM   5310  H1  WAT   547      28.452  35.369   9.956  1.00  0.00
ATOM   5311  H2  WAT   547      28.183  34.283   8.936  1.00  0.00
TER   
ATOM   5312  O   WAT   548      39.897  36.484  20.476  1.00  0.00
ATOM   5313  H1  WAT   548      39.165  36.993  20.825  1.00  0.00
ATOM   5314  H2  WAT   548      39.499  35.667  20.175  1.00  0.00
TER   
ATOM   5315  O   WAT   549      36.335  33.159  18.882  1.00  0.00
ATOM   5316  H1  WAT   549      36.338  32.718  18.032  1.00  0.00
ATOM   5317  H2  WAT   549      37.230  33.481  18.989  1.00  0.00
TER   
ATOM   5318  O   WAT   550      32.185  33.042  17.841  1.00  0.00
ATOM   5319  H1  WAT   550      31.845  33.520  18.598  1.00  0.00
ATOM   5320  H2  WAT   550      31.423  32.589  17.481  1.00  0.00
TER   
ATOM   5321  O   WAT   551      36.397  34.161  11.872  1.00  0.00
ATOM   5322  H1  WAT   551      36.518  34.119  12.821  1.00  0.00
ATOM   5323  H2  WAT   551      36.012  35.023  11.717  1.00  0.00
TER   
ATOM   5324  O   WAT   552      40.359  31.937  19.889  1.00  0.00
ATOM   5325  H1  WAT   552      40.377  32.388  20.733  1.00  0.00
ATOM   5326  H2  WAT   552      40.111  31.038  20.102  1.00  0.00
TER   
ATOM   5327  O   WAT   553      35.409  36.471  11.271  1.00  0.00
ATOM   5328  H1  WAT   553      34.840  36.023  10.644  1.00  0.00
ATOM   5329  H2  WAT   553      36.118  36.830  10.737  1.00  0.00
TER   
ATOM   5330  O   WAT   554      30.486  40.372  25.147  1.00  0.00
ATOM   5331  H1  WAT   554      30.101  39.731  25.746  1.00  0.00
ATOM   5332  H2  WAT   554      30.797  41.076  25.717  1.00  0.00
TER   
ATOM   5333  O   WAT   555      36.635  37.220  20.628  1.00  0.00
ATOM   5334  H1  WAT   555      37.002  36.745  21.374  1.00  0.00
ATOM   5335  H2  WAT   555      36.446  38.094  20.969  1.00  0.00
TER   
ATOM   5336  O   WAT   556      29.499  31.964  16.758  1.00  0.00
ATOM   5337  H1  WAT   556      29.214  31.600  17.595  1.00  0.00
ATOM   5338  H2  WAT   556      29.437  31.232  16.144  1.00  0.00
TER   
ATOM   5339  O   WAT   557      34.425  36.260  22.947  1.00  0.00
ATOM   5340  H1  WAT   557      34.121  37.140  23.172  1.00  0.00
ATOM   5341  H2  WAT   557      35.380  36.320  22.982  1.00  0.00
TER   
ATOM   5342  O   WAT   558      32.954  40.467  13.543  1.00  0.00
ATOM   5343  H1  WAT   558      32.180  39.926  13.383  1.00  0.00
ATOM   5344  H2  WAT   558      33.683  39.947  13.205  1.00  0.00
TER   
ATOM   5345  O   WAT   559      39.173  30.857  13.479  1.00  0.00
ATOM   5346  H1  WAT   559      38.360  30.358  13.403  1.00  0.00
ATOM   5347  H2  WAT   559      38.980  31.697  13.063  1.00  0.00
TER   
ATOM   5348  O   WAT   560      39.094  39.534  25.223  1.00  0.00
ATOM   5349  H1  WAT   560      39.028  38.614  24.969  1.00  0.00
ATOM   5350  H2  WAT   560      38.465  39.632  25.937  1.00  0.00
TER   
ATOM   5351  O   WAT   561      32.997  40.135  17.181  1.00  0.00
ATOM   5352  H1  WAT   561      33.515  39.331  17.127  1.00  0.00
ATOM   5353  H2  WAT   561      32.546  40.073  18.023  1.00  0.00
TER   
ATOM   5354  O   WAT   562      37.884  41.401  12.454  1.00  0.00
ATOM   5355  H1  WAT   562      38.226  42.145  11.958  1.00  0.00
ATOM   5356  H2  WAT   562      37.056  41.714  12.816  1.00  0.00
TER   
ATOM   5357  O   WAT   563      30.482  37.101  24.094  1.00  0.00
ATOM   5358  H1  WAT   563      30.123  37.766  24.681  1.00  0.00
ATOM   5359  H2  WAT   563      30.187  36.269  24.465  1.00  0.00
TER   
ATOM   5360  O   WAT   564      33.683  37.559  26.978  1.00  0.00
ATOM   5361  H1  WAT   564      33.383  37.705  26.081  1.00  0.00
ATOM   5362  H2  WAT   564      34.454  37.000  26.885  1.00  0.00
TER   
ATOM   5363  O   WAT   565      39.026  42.356  24.973  1.00  0.00
ATOM   5364  H1  WAT   565      39.040  41.424  24.755  1.00  0.00
ATOM   5365  H2  WAT   565      38.318  42.442  25.612  1.00  0.00
TER   
ATOM   5366  O   WAT   566      40.767  40.723  17.818  1.00  0.00
ATOM   5367  H1  WAT   566      41.119  40.126  17.159  1.00  0.00
ATOM   5368  H2  WAT   566      39.883  40.397  17.989  1.00  0.00
TER   
ATOM   5369  O   WAT   567      36.853  41.483  15.226  1.00  0.00
ATOM   5370  H1  WAT   567      37.540  42.030  15.606  1.00  0.00
ATOM   5371  H2  WAT   567      36.067  42.027  15.260  1.00  0.00
TER   
ATOM   5372  O   WAT   568      28.993  37.100  10.717  1.00  0.00
ATOM   5373  H1  WAT   568      29.862  37.382  11.001  1.00  0.00
ATOM   5374  H2  WAT   568      28.502  37.913  10.602  1.00  0.00
TER   
ATOM   5375  O   WAT   569      36.156  38.487  14.838  1.00  0.00
ATOM   5376  H1  WAT   569      36.612  39.298  15.064  1.00  0.00
ATOM   5377  H2  WAT   569      35.805  38.170  15.670  1.00  0.00
TER   
ATOM   5378  O   WAT   570      32.057  28.831  15.310  1.00  0.00
ATOM   5379  H1  WAT   570      31.929  28.823  16.259  1.00  0.00
ATOM   5380  H2  WAT   570      31.233  29.169  14.959  1.00  0.00
TER   
ATOM   5381  O   WAT   571      29.057  30.590  24.771  1.00  0.00
ATOM   5382  H1  WAT   571      28.342  30.790  25.376  1.00  0.00
ATOM   5383  H2  WAT   571      29.476  29.814  25.142  1.00  0.00
TER   
ATOM   5384  O   WAT   572      30.977  38.917  12.845  1.00  0.00
ATOM   5385  H1  WAT   572      30.370  39.657  12.855  1.00  0.00
ATOM   5386  H2  WAT   572      31.452  39.007  12.019  1.00  0.00
TER   
ATOM   5387  O   WAT   573      40.550  33.082  22.521  1.00  0.00
ATOM   5388  H1  WAT   573      40.919  32.262  22.849  1.00  0.00
ATOM   5389  H2  WAT   573      39.690  33.143  22.937  1.00  0.00
TER   
ATOM   5390  O   WAT   574      35.885  34.317  14.746  1.00  0.00
ATOM   5391  H1  WAT   574      35.177  34.785  15.187  1.00  0.00
ATOM   5392  H2  WAT   574      36.170  33.659  15.380  1.00  0.00
TER   
ATOM   5393  O   WAT   575      37.511  35.736  22.745  1.00  0.00
ATOM   5394  H1  WAT   575      38.009  36.211  23.410  1.00  0.00
ATOM   5395  H2  WAT   575      37.653  34.813  22.952  1.00  0.00
TER   
ATOM   5396  O   WAT   576      39.917  31.042  16.185  1.00  0.00
ATOM   5397  H1  WAT   576      39.793  31.060  15.236  1.00  0.00
ATOM   5398  H2  WAT   576      40.865  31.090  16.305  1.00  0.00
TER   
ATOM   5399  O   WAT   577      34.089  32.625  12.121  1.00  0.00
ATOM   5400  H1  WAT   577      34.938  33.062  12.055  1.00  0.00
ATOM   5401  H2  WAT   577      33.722  32.937  12.948  1.00  0.00
TER   
ATOM   5402  O   WAT   578      32.988  38.878  10.594  1.00  0.00
ATOM   5403  H1  WAT   578      33.754  38.766  11.157  1.00  0.00
ATOM   5404  H2  WAT   578      33.065  38.182   9.942  1.00  0.00
TER   
ATOM   5405  O   WAT   579      31.682  36.311  11.278  1.00  0.00
ATOM   5406  H1  WAT   579      31.763  35.364  11.389  1.00  0.00
ATOM   5407  H2  WAT   579      32.574  36.642  11.384  1.00  0.00
TER   
ATOM   5408  O   WAT   580      40.326  41.753  27.517  1.00  0.00
ATOM   5409  H1  WAT   580      39.720  41.776  26.777  1.00  0.00
ATOM   5410  H2  WAT   580      40.022  41.021  28.054  1.00  0.00
TER   
ATOM   5411  O   WAT   581      29.209  38.132  26.513  1.00  0.00
ATOM   5412  H1  WAT   581      29.713  37.553  27.085  1.00  0.00
ATOM   5413  H2  WAT   581      28.470  38.416  27.051  1.00  0.00
TER   
ATOM   5414  O   WAT   582      36.112  40.854  10.068  1.00  0.00
ATOM   5415  H1  WAT   582      36.007  40.239  10.794  1.00  0.00
ATOM   5416  H2  WAT   582      35.944  40.330   9.284  1.00  0.00
TER   
ATOM   5417  O   WAT   583      36.263  39.539  26.047  1.00  0.00
ATOM   5418  H1  WAT   583      35.498  40.108  25.962  1.00  0.00
ATOM   5419  H2  WAT   583      36.445  39.247  25.154  1.00  0.00
TER   
ATOM   5420  O   WAT   584      39.352  39.916  10.672  1.00  0.00
ATOM   5421  H1  WAT   584      38.803  40.363  11.316  1.00  0.00
ATOM   5422  H2  WAT   584      39.974  39.411  11.196  1.00  0.00
TER   
ATOM   5423  O   WAT   585      31.242  36.275  27.408  1.00  0.00
ATOM   5424  H1  WAT   585      31.282  35.977  28.317  1.00  0.00
ATOM   5425  H2  WAT   585      32.096  36.676  27.249  1.00  0.00
TER   
ATOM   5426  O   WAT   586      35.020  38.875  12.569  1.00  0.00
ATOM   5427  H1  WAT   586      35.441  38.709  13.412  1.00  0.00
ATOM   5428  H2  WAT   586      35.145  38.065  12.074  1.00  0.00
TER   
ATOM   5429  O   WAT   587      33.182  34.855  25.376  1.00  0.00
ATOM   5430  H1  WAT   587      32.652  34.364  24.748  1.00  0.00
ATOM   5431  H2  WAT   587      33.851  35.283  24.841  1.00  0.00
TER   
ATOM   5432  O   WAT   588      37.532  37.899   9.816  1.00  0.00
ATOM   5433  H1  WAT   588      38.053  37.184   9.450  1.00  0.00
ATOM   5434  H2  WAT   588      38.179  38.537  10.116  1.00  0.00
TER   
ATOM   5435  O   WAT   589      42.080  39.321  25.140  1.00  0.00
ATOM   5436  H1  WAT   589      42.494  39.476  25.989  1.00  0.00
ATOM   5437  H2  WAT   589      41.145  39.447  25.302  1.00  0.00
TER   
ATOM   5438  O   WAT   590      33.670  31.821  25.455  1.00  0.00
ATOM   5439  H1  WAT   590      33.575  31.203  24.730  1.00  0.00
ATOM   5440  H2  WAT   590      33.089  32.547  25.228  1.00  0.00
TER   
ATOM   5441  O   WAT   591      36.436  30.378  22.488  1.00  0.00
ATOM   5442  H1  WAT   591      35.987  30.400  21.643  1.00  0.00
ATOM   5443  H2  WAT   591      35.802  29.980  23.085  1.00  0.00
TER   
ATOM   5444  O   WAT   592      36.842  39.274  23.109  1.00  0.00
ATOM   5445  H1  WAT   592      37.261  40.117  22.937  1.00  0.00
ATOM   5446  H2  WAT   592      35.923  39.411  22.880  1.00  0.00
TER   
ATOM   5447  O   WAT   593      39.178  37.005  24.493  1.00  0.00
ATOM   5448  H1  WAT   593      39.298  36.409  25.233  1.00  0.00
ATOM   5449  H2  WAT   593      40.037  37.042  24.073  1.00  0.00
TER   
ATOM   5450  O   WAT   594      41.517  37.559  23.069  1.00  0.00
ATOM   5451  H1  WAT   594      40.990  38.083  22.466  1.00  0.00
ATOM   5452  H2  WAT   594      41.860  38.192  23.700  1.00  0.00
TER   
ATOM   5453  O   WAT   595      33.916  34.948   9.514  1.00  0.00
ATOM   5454  H1  WAT   595      33.714  34.085   9.876  1.00  0.00
ATOM   5455  H2  WAT   595      33.745  34.862   8.577  1.00  0.00
TER   
ATOM   5456  O   WAT   596      35.945  33.547  25.751  1.00  0.00
ATOM   5457  H1  WAT   596      36.535  33.239  26.439  1.00  0.00
ATOM   5458  H2  WAT   596      35.127  33.075  25.907  1.00  0.00
TER   
ATOM   5459  O   WAT   597      40.764  33.164  25.984  1.00  0.00
ATOM   5460  H1  WAT   597      40.076  32.502  25.919  1.00  0.00
ATOM   5461  H2  WAT   597      41.485  32.718  26.429  1.00  0.00
TER   
ATOM   5462  O   WAT   598      41.394  29.759  12.043  1.00  0.00
ATOM   5463  H1  WAT   598      41.675  28.916  12.399  1.00  0.00
ATOM   5464  H2  WAT   598      40.621  29.991  12.557  1.00  0.00
TER   
ATOM   5465  O   WAT   599      32.714  32.048   9.502  1.00  0.00
ATOM   5466  H1  WAT   599      33.016  32.055   8.594  1.00  0.00
ATOM   5467  H2  WAT   599      33.453  31.698   9.999  1.00  0.00
TER   
ATOM   5468  O   WAT   600      35.932  30.992  10.488  1.00  0.00
ATOM   5469  H1  WAT   600      35.584  30.314   9.908  1.00  0.00
ATOM   5470  H2  WAT   600      36.134  30.531  11.302  1.00  0.00
TER   
ATOM   5471  O   WAT   601      31.737  41.352  10.335  1.00  0.00
ATOM   5472  H1  WAT   601      32.174  41.895  10.991  1.00  0.00
ATOM   5473  H2  WAT   601      32.222  40.527  10.345  1.00  0.00
TER   
ATOM   5474  O   WAT   602      33.548  42.472  15.447  1.00  0.00
ATOM   5475  H1  WAT   602      33.247  42.349  16.348  1.00  0.00
ATOM   5476  H2  WAT   602      33.441  41.613  15.039  1.00  0.00
TER   
ATOM   5477  O   WAT   603      29.273  37.520  16.884  1.00  0.00
ATOM   5478  H1  WAT   603      28.618  37.252  16.240  1.00  0.00
ATOM   5479  H2  WAT   603      30.111  37.411  16.434  1.00  0.00
TER   
ATOM   5480  O   WAT   604      42.222  32.315  11.106  1.00  0.00
ATOM   5481  H1  WAT   604      42.640  32.128  10.266  1.00  0.00
ATOM   5482  H2  WAT   604      41.916  31.463  11.416  1.00  0.00
TER   
ATOM   5483  O   WAT   605      30.310  37.906  21.425  1.00  0.00
ATOM   5484  H1  WAT   605      30.678  37.818  22.304  1.00  0.00
ATOM   5485  H2  WAT   605      29.742  37.142  21.325  1.00  0.00
TER   
ATOM   5486  O   WAT   606      29.862  34.817  25.330  1.00  0.00
ATOM   5487  H1  WAT   606      28.968  34.783  25.670  1.00  0.00
ATOM   5488  H2  WAT   606      30.402  35.015  26.096  1.00  0.00
TER   
ATOM   5489  O   WAT   607      28.487  34.730  12.827  1.00  0.00
ATOM   5490  H1  WAT   607      27.583  34.993  12.652  1.00  0.00
ATOM   5491  H2  WAT   607      28.971  35.001  12.047  1.00  0.00
TER   
ATOM   5492  O   WAT   608      31.029  33.787  10.736  1.00  0.00
ATOM   5493  H1  WAT   608      31.739  33.365  10.251  1.00  0.00
ATOM   5494  H2  WAT   608      30.313  33.854  10.105  1.00  0.00
TER   
ATOM   5495  O   WAT   609      30.677  29.841   9.776  1.00  0.00
ATOM   5496  H1  WAT   609      31.400  30.382  10.095  1.00  0.00
ATOM   5497  H2  WAT   609      30.949  29.567   8.901  1.00  0.00
TER   
ATOM   5498  O   WAT   610      30.366  29.091  19.679  1.00  0.00
ATOM   5499  H1  WAT   610      31.014  28.541  19.238  1.00  0.00
ATOM   5500  H2  WAT   610      30.786  29.346  20.500  1.00  0.00
TER   
ATOM   5501  O   WAT   611      30.119  29.247  22.421  1.00  0.00
ATOM   5502  H1  WAT   611      29.771  29.703  23.187  1.00  0.00
ATOM   5503  H2  WAT   611      29.788  28.353  22.503  1.00  0.00
TER   
ATOM   5504  O   WAT   612      37.632  30.438  25.943  1.00  0.00
ATOM   5505  H1  WAT   612      37.571  31.030  26.693  1.00  0.00
ATOM   5506  H2  WAT   612      38.572  30.331  25.798  1.00  0.00
TER   
ATOM   5507  O   WAT   613      40.269  30.095  25.582  1.00  0.00
ATOM   5508  H1  WAT   613      40.883  30.413  24.921  1.00  0.00
ATOM   5509  H2  WAT   613      40.814  29.610  26.202  1.00  0.00
TER   
ATOM   5510  O   WAT   614      30.791  28.775  25.696  1.00  0.00
ATOM   5511  H1  WAT   614      31.340  28.593  24.933  1.00  0.00
ATOM   5512  H2  WAT   614      30.857  27.984  26.232  1.00  0.00
TER   
ATOM   5513  O   WAT   615      41.010  28.658  21.909  1.00  0.00
ATOM   5514  H1  WAT   615      40.136  28.992  21.707  1.00  0.00
ATOM   5515  H2  WAT   615      40.901  28.186  22.735  1.00  0.00
TER   
ATOM   5516  O   WAT   616      38.757  29.575  20.849  1.00  0.00
ATOM   5517  H1  WAT   616      37.975  30.050  21.128  1.00  0.00
ATOM   5518  H2  WAT   616      38.464  28.671  20.740  1.00  0.00
TER   
ATOM   5519  O   WAT   617      30.101  29.880  13.370  1.00  0.00
ATOM   5520  H1  WAT   617      30.859  29.993  12.796  1.00  0.00
ATOM   5521  H2  WAT   617      29.639  30.717  13.324  1.00  0.00
TER   
ATOM   5522  O   WAT   618      36.643  31.994  16.360  1.00  0.00
ATOM   5523  H1  WAT   618      35.830  31.620  16.020  1.00  0.00
ATOM   5524  H2  WAT   618      37.147  31.239  16.662  1.00  0.00
TER   
ATOM   5525  O   WAT   619      41.145  28.658  17.599  1.00  0.00
ATOM   5526  H1  WAT   619      41.748  29.230  18.073  1.00  0.00
ATOM   5527  H2  WAT   619      40.405  29.222  17.376  1.00  0.00
TER   
ATOM   5528  O   WAT   620      32.474  30.407  11.910  1.00  0.00
ATOM   5529  H1  WAT   620      33.003  29.620  11.781  1.00  0.00
ATOM   5530  H2  WAT   620      33.107  31.086  12.144  1.00  0.00
TER   
ATOM   5531  O   WAT   621      34.668  30.144  14.965  1.00  0.00
ATOM   5532  H1  WAT   621      34.038  29.443  15.132  1.00  0.00
ATOM   5533  H2  WAT   621      34.128  30.905  14.748  1.00  0.00
TER   
ATOM   5534  O   WAT   622      34.793  29.422  27.400  1.00  0.00
ATOM   5535  H1  WAT   622      34.512  29.926  26.636  1.00  0.00
ATOM   5536  H2  WAT   622      35.175  28.625  27.034  1.00  0.00
TER   
ATOM   5537  O   WAT   623      41.395  28.838  27.978  1.00  0.00
ATOM   5538  H1  WAT   623      41.281  29.157  28.873  1.00  0.00
ATOM   5539  H2  WAT   623      42.212  29.239  27.682  1.00  0.00
TER   
ATOM   5540  O   WAT   624      40.301  36.857  -1.658  1.00  0.00
ATOM   5541  H1  WAT   624      40.220  35.943  -1.929  1.00  0.00
ATOM   5542  H2  WAT   624      39.887  37.354  -2.365  1.00  0.00
TER   
ATOM   5543  O   WAT   625      38.433  38.635   0.222  1.00  0.00
ATOM   5544  H1  WAT   625      37.657  38.155   0.512  1.00  0.00
ATOM   5545  H2  WAT   625      39.084  37.956   0.048  1.00  0.00
TER   
ATOM   5546  O   WAT   626      32.449  38.947   1.100  1.00  0.00
ATOM   5547  H1  WAT   626      31.618  38.692   1.500  1.00  0.00
ATOM   5548  H2  WAT   626      33.057  39.018   1.836  1.00  0.00
TER   
ATOM   5549  O   WAT   627      30.858  33.907  -5.116  1.00  0.00
ATOM   5550  H1  WAT   627      29.970  34.249  -5.218  1.00  0.00
ATOM   5551  H2  WAT   627      31.142  33.707  -6.008  1.00  0.00
TER   
ATOM   5552  O   WAT   628      28.822  36.508   0.768  1.00  0.00
ATOM   5553  H1  WAT   628      29.393  35.740   0.769  1.00  0.00
ATOM   5554  H2  WAT   628      28.822  36.807  -0.141  1.00  0.00
TER   
ATOM   5555  O   WAT   629      37.873  41.311   0.229  1.00  0.00
ATOM   5556  H1  WAT   629      37.804  40.370   0.068  1.00  0.00
ATOM   5557  H2  WAT   629      38.635  41.401   0.802  1.00  0.00
TER   
ATOM   5558  O   WAT   630      30.064  31.916   2.555  1.00  0.00
ATOM   5559  H1  WAT   630      29.884  31.019   2.835  1.00  0.00
ATOM   5560  H2  WAT   630      29.662  32.463   3.230  1.00  0.00
TER   
ATOM   5561  O   WAT   631      38.904  34.118   0.456  1.00  0.00
ATOM   5562  H1  WAT   631      39.280  33.245   0.344  1.00  0.00
ATOM   5563  H2  WAT   631      38.806  34.454  -0.435  1.00  0.00
TER   
ATOM   5564  O   WAT   632      33.034  32.490  -4.082  1.00  0.00
ATOM   5565  H1  WAT   632      33.141  33.391  -3.775  1.00  0.00
ATOM   5566  H2  WAT   632      32.124  32.442  -4.372  1.00  0.00
TER   
ATOM   5567  O   WAT   633      30.683  34.412   1.163  1.00  0.00
ATOM   5568  H1  WAT   633      31.364  34.676   1.782  1.00  0.00
ATOM   5569  H2  WAT   633      30.368  33.572   1.497  1.00  0.00
TER   
ATOM   5570  O   WAT   634      34.875  35.459   0.251  1.00  0.00
ATOM   5571  H1  WAT   634      35.383  35.957   0.891  1.00  0.00
ATOM   5572  H2  WAT   634      35.407  34.682   0.075  1.00  0.00
TER   
ATOM   5573  O   WAT   635      33.159  30.099   4.517  1.00  0.00
ATOM   5574  H1  WAT   635      33.161  30.616   3.712  1.00  0.00
ATOM   5575  H2  WAT   635      32.329  29.622   4.494  1.00  0.00
TER   
ATOM   5576  O   WAT   636      39.546  40.211  -3.984  1.00  0.00
ATOM   5577  H1  WAT   636      38.928  40.676  -4.548  1.00  0.00
ATOM   5578  H2  WAT   636      40.058  40.903  -3.567  1.00  0.00
TER   
ATOM   5579  O   WAT   637      34.409  39.738   2.694  1.00  0.00
ATOM   5580  H1  WAT   637      34.076  40.365   3.336  1.00  0.00
ATOM   5581  H2  WAT   637      34.586  40.265   1.914  1.00  0.00
TER   
ATOM   5582  O   WAT   638      32.840  31.810   2.524  1.00  0.00
ATOM   5583  H1  WAT   638      33.182  32.654   2.229  1.00  0.00
ATOM   5584  H2  WAT   638      31.902  31.958   2.641  1.00  0.00
TER   
ATOM   5585  O   WAT   639      33.621  41.706   4.509  1.00  0.00
ATOM   5586  H1  WAT   639      34.238  42.382   4.228  1.00  0.00
ATOM   5587  H2  WAT   639      32.760  42.115   4.418  1.00  0.00
TER   
ATOM   5588  O   WAT   640      28.914  40.896  -6.610  1.00  0.00
ATOM   5589  H1  WAT   640      28.537  41.385  -7.342  1.00  0.00
ATOM   5590  H2  WAT   640      29.172  41.569  -5.979  1.00  0.00
TER   
ATOM   5591  O   WAT   641      36.523  29.298  -1.152  1.00  0.00
ATOM   5592  H1  WAT   641      36.831  28.743  -1.868  1.00  0.00
ATOM   5593  H2  WAT   641      35.593  29.432  -1.334  1.00  0.00
TER   
ATOM   5594  O   WAT   642      41.473  39.918   2.467  1.00  0.00
ATOM   5595  H1  WAT   642      41.890  39.704   1.633  1.00  0.00
ATOM   5596  H2  WAT   642      42.197  40.175   3.038  1.00  0.00
TER   
ATOM   5597  O   WAT   643      38.911  37.363  -4.416  1.00  0.00
ATOM   5598  H1  WAT   643      37.984  37.297  -4.187  1.00  0.00
ATOM   5599  H2  WAT   643      39.064  38.301  -4.530  1.00  0.00
TER   
ATOM   5600  O   WAT   644      38.898  33.635  -7.419  1.00  0.00
ATOM   5601  H1  WAT   644      37.958  33.796  -7.334  1.00  0.00
ATOM   5602  H2  WAT   644      39.216  34.353  -7.965  1.00  0.00
TER   
ATOM   5603  O   WAT   645      42.384  35.103   3.505  1.00  0.00
ATOM   5604  H1  WAT   645      41.971  35.929   3.759  1.00  0.00
ATOM   5605  H2  WAT   645      41.651  34.518   3.312  1.00  0.00
TER   
ATOM   5606  O   WAT   646      34.517  37.889  -1.634  1.00  0.00
ATOM   5607  H1  WAT   646      34.113  37.177  -2.129  1.00  0.00
ATOM   5608  H2  WAT   646      34.603  37.545  -0.745  1.00  0.00
TER   
ATOM   5609  O   WAT   647      34.985  41.576   0.530  1.00  0.00
ATOM   5610  H1  WAT   647      34.688  40.971  -0.149  1.00  0.00
ATOM   5611  H2  WAT   647      35.935  41.614   0.419  1.00  0.00
TER   
ATOM   5612  O   WAT   648      33.230  34.664   2.146  1.00  0.00
ATOM   5613  H1  WAT   648      33.781  34.773   1.372  1.00  0.00
ATOM   5614  H2  WAT   648      33.744  35.037   2.862  1.00  0.00
TER   
ATOM   5615  O   WAT   649      34.077  41.314   7.181  1.00  0.00
ATOM   5616  H1  WAT   649      33.180  41.538   7.428  1.00  0.00
ATOM   5617  H2  WAT   649      34.102  41.438   6.232  1.00  0.00
TER   
ATOM   5618  O   WAT   650      41.117  38.164  -6.905  1.00  0.00
ATOM   5619  H1  WAT   650      41.557  37.326  -7.051  1.00  0.00
ATOM   5620  H2  WAT   650      41.830  38.797  -6.818  1.00  0.00
TER   
ATOM   5621  O   WAT   651      32.904  38.186   5.757  1.00  0.00
ATOM   5622  H1  WAT   651      32.765  39.058   6.126  1.00  0.00
ATOM   5623  H2  WAT   651      32.022  37.843   5.612  1.00  0.00
TER   
ATOM   5624  O   WAT   652      31.217  36.784  -4.133  1.00  0.00
ATOM   5625  H1  WAT   652      31.097  37.510  -4.745  1.00  0.00
ATOM   5626  H2  WAT   652      30.907  36.014  -4.610  1.00  0.00
TER   
ATOM   5627  O   WAT   653      28.856  39.955   1.674  1.00  0.00
ATOM   5628  H1  WAT   653      28.934  40.090   0.730  1.00  0.00
ATOM   5629  H2  WAT   653      29.470  39.247   1.867  1.00  0.00
TER   
ATOM   5630  O   WAT   654      30.101  41.655  -1.915  1.00  0.00
ATOM   5631  H1  WAT   654      29.693  41.797  -2.770  1.00  0.00
ATOM   5632  H2  WAT   654      30.992  41.371  -2.118  1.00  0.00
TER   
ATOM   5633  O   WAT   655      28.912  40.997   4.213  1.00  0.00
ATOM   5634  H1  WAT   655      29.075  40.527   3.395  1.00  0.00
ATOM   5635  H2  WAT   655      29.377  40.489   4.878  1.00  0.00
TER   
ATOM   5636  O   WAT   656      33.684  30.127  -0.751  1.00  0.00
ATOM   5637  H1  WAT   656      33.241  30.908  -1.082  1.00  0.00
ATOM   5638  H2  WAT   656      34.242  30.450  -0.043  1.00  0.00
TER   
ATOM   5639  O   WAT   657      37.971  32.994   4.853  1.00  0.00
ATOM   5640  H1  WAT   657      37.509  33.203   5.665  1.00  0.00
ATOM   5641  H2  WAT   657      37.568  32.180   4.550  1.00  0.00
TER   
ATOM   5642  O   WAT   658      40.066  35.715   8.083  1.00  0.00
ATOM   5643  H1  WAT   658      40.391  34.882   7.743  1.00  0.00
ATOM   5644  H2  WAT   658      40.854  36.238   8.230  1.00  0.00
TER   
ATOM   5645  O   WAT   659      36.800  29.748  -5.870  1.00  0.00
ATOM   5646  H1  WAT   659      36.175  29.744  -5.145  1.00  0.00
ATOM   5647  H2  WAT   659      36.713  28.882  -6.266  1.00  0.00
TER   
ATOM   5648  O   WAT   660      35.721  30.672   1.108  1.00  0.00
ATOM   5649  H1  WAT   660      36.019  31.578   1.028  1.00  0.00
ATOM   5650  H2  WAT   660      36.270  30.184   0.494  1.00  0.00
TER   
ATOM   5651  O   WAT   661      33.475  35.251  -3.022  1.00  0.00
ATOM   5652  H1  WAT   661      33.249  35.034  -2.118  1.00  0.00
ATOM   5653  H2  WAT   661      32.694  35.684  -3.368  1.00  0.00
TER   
ATOM   5654  O   WAT   662      40.705  35.257  -4.423  1.00  0.00
ATOM   5655  H1  WAT   662      40.106  35.981  -4.607  1.00  0.00
ATOM   5656  H2  WAT   662      41.253  35.195  -5.206  1.00  0.00
TER   
ATOM   5657  O   WAT   663      35.915  36.149   7.644  1.00  0.00
ATOM   5658  H1  WAT   663      35.819  35.209   7.494  1.00  0.00
ATOM   5659  H2  WAT   663      36.758  36.371   7.248  1.00  0.00
TER   
ATOM   5660  O   WAT   664      39.311  33.893  -2.393  1.00  0.00
ATOM   5661  H1  WAT   664      39.704  34.211  -3.206  1.00  0.00
ATOM   5662  H2  WAT   664      39.673  33.015  -2.279  1.00  0.00
TER   
ATOM   5663  O   WAT   665      31.046  32.561   5.797  1.00  0.00
ATOM   5664  H1  WAT   665      30.652  33.408   6.004  1.00  0.00
ATOM   5665  H2  WAT   665      30.358  31.923   5.988  1.00  0.00
TER   
ATOM   5666  O   WAT   666      37.621  32.644   8.867  1.00  0.00
ATOM   5667  H1  WAT   666      36.930  32.451   9.501  1.00  0.00
ATOM   5668  H2  WAT   666      38.364  32.928   9.399  1.00  0.00
TER   
ATOM   5669  O   WAT   667      28.348  30.484  -0.170  1.00  0.00
ATOM   5670  H1  WAT   667      28.059  31.054   0.543  1.00  0.00
ATOM   5671  H2  WAT   667      29.092  30.004   0.193  1.00  0.00
TER   
ATOM   5672  O   WAT   668      28.535  34.426  -8.960  1.00  0.00
ATOM   5673  H1  WAT   668      28.452  35.369  -8.818  1.00  0.00
ATOM   5674  H2  WAT   668      28.183  34.283  -9.838  1.00  0.00
TER   
ATOM   5675  O   WAT   669      39.897  36.484   1.702  1.00  0.00
ATOM   5676  H1  WAT   669      39.165  36.993   2.051  1.00  0.00
ATOM   5677  H2  WAT   669      39.499  35.667   1.401  1.00  0.00
TER   
ATOM   5678  O   WAT   670      36.335  33.159   0.107  1.00  0.00
ATOM   5679  H1  WAT   670      36.338  32.718  -0.742  1.00  0.00
ATOM   5680  H2  WAT   670      37.230  33.481   0.215  1.00  0.00
TER   
ATOM   5681  O   WAT   671      32.185  33.042  -0.933  1.00  0.00
ATOM   5682  H1  WAT   671      31.845  33.520  -0.177  1.00  0.00
ATOM   5683  H2  WAT   671      31.423  32.589  -1.293  1.00  0.00
TER   
ATOM   5684  O   WAT   672      36.397  34.161  -6.902  1.00  0.00
ATOM   5685  H1  WAT   672      36.518  34.119  -5.953  1.00  0.00
ATOM   5686  H2  WAT   672      36.012  35.023  -7.057  1.00  0.00
TER   
ATOM   5687  O   WAT   673      40.359  31.937   1.114  1.00  0.00
ATOM   5688  H1  WAT   673      40.377  32.388   1.959  1.00  0.00
ATOM   5689  H2  WAT   673      40.111  31.038   1.328  1.00  0.00
TER   
ATOM   5690  O   WAT   674      35.409  36.471  -7.504  1.00  0.00
ATOM   5691  H1  WAT   674      34.840  36.023  -8.130  1.00  0.00
ATOM   5692  H2  WAT   674      36.118  36.830  -8.037  1.00  0.00
TER   
ATOM   5693  O   WAT   675      30.486  40.372   6.373  1.00  0.00
ATOM   5694  H1  WAT   675      30.101  39.731   6.971  1.00  0.00
ATOM   5695  H2  WAT   675      30.797  41.076   6.942  1.00  0.00
TER   
ATOM   5696  O   WAT   676      36.635  37.220   1.854  1.00  0.00
ATOM   5697  H1  WAT   676      37.002  36.745   2.600  1.00  0.00
ATOM   5698  H2  WAT   676      36.446  38.094   2.195  1.00  0.00
TER   
ATOM   5699  O   WAT   677      29.499  31.964  -2.017  1.00  0.00
ATOM   5700  H1  WAT   677      29.214  31.600  -1.179  1.00  0.00
ATOM   5701  H2  WAT   677      29.437  31.232  -2.630  1.00  0.00
TER   
ATOM   5702  O   WAT   678      34.425  36.260   4.172  1.00  0.00
ATOM   5703  H1  WAT   678      34.121  37.140   4.397  1.00  0.00
ATOM   5704  H2  WAT   678      35.380  36.320   4.208  1.00  0.00
TER   
ATOM   5705  O   WAT   679      32.954  40.467  -5.231  1.00  0.00
ATOM   5706  H1  WAT   679      32.180  39.926  -5.391  1.00  0.00
ATOM   5707  H2  WAT   679      33.683  39.947  -5.569  1.00  0.00
TER   
ATOM   5708  O   WAT   680      39.173  30.857  -5.295  1.00  0.00
ATOM   5709  H1  WAT   680      38.360  30.358  -5.371  1.00  0.00
ATOM   5710  H2  WAT   680      38.980  31.697  -5.712  1.00  0.00
TER   
ATOM   5711  O   WAT   681      39.094  39.534   6.449  1.00  0.00
ATOM   5712  H1  WAT   681      39.028  38.614   6.194  1.00  0.00
ATOM   5713  H2  WAT   681      38.465  39.632   7.163  1.00  0.00
TER   
ATOM   5714  O   WAT   682      32.997  40.135  -1.593  1.00  0.00
ATOM   5715  H1  WAT   682      33.515  39.331  -1.647  1.00  0.00
ATOM   5716  H2  WAT   682      32.546  40.073  -0.751  1.00  0.00
TER   
ATOM   5717  O   WAT   683      37.884  41.401  -6.320  1.00  0.00
ATOM   5718  H1  WAT   683      38.226  42.145  -6.816  1.00  0.00
ATOM   5719  H2  WAT   683      37.056  41.714  -5.958  1.00  0.00
TER   
ATOM   5720  O   WAT   684      30.482  37.101   5.319  1.00  0.00
ATOM   5721  H1  WAT   684      30.123  37.766   5.907  1.00  0.00
ATOM   5722  H2  WAT   684      30.187  36.269   5.691  1.00  0.00
TER   
ATOM   5723  O   WAT   685      33.683  37.559   8.203  1.00  0.00
ATOM   5724  H1  WAT   685      33.383  37.705   7.306  1.00  0.00
ATOM   5725  H2  WAT   685      34.454  37.000   8.111  1.00  0.00
TER   
ATOM   5726  O   WAT   686      39.026  42.356   6.199  1.00  0.00
ATOM   5727  H1  WAT   686      39.040  41.424   5.981  1.00  0.00
ATOM   5728  H2  WAT   686      38.318  42.442   6.838  1.00  0.00
TER   
ATOM   5729  O   WAT   687      40.767  40.723  -0.956  1.00  0.00
ATOM   5730  H1  WAT   687      41.119  40.126  -1.616  1.00  0.00
ATOM   5731  H2  WAT   687      39.883  40.397  -0.785  1.00  0.00
TER   
ATOM   5732  O   WAT   688      36.853  41.483  -3.549  1.00  0.00
ATOM   5733  H1  WAT   688      37.540  42.030  -3.168  1.00  0.00
ATOM   5734  H2  WAT   688      36.067  42.027  -3.514  1.00  0.00
TER   
ATOM   5735  O   WAT   689      28.993  37.100  -8.057  1.00  0.00
ATOM   5736  H1  WAT   689      29.862  37.382  -7.774  1.00  0.00
ATOM   5737  H2  WAT   689      28.502  37.913  -8.172  1.00  0.00
TER   
ATOM   5738  O   WAT   690      36.156  38.487  -3.936  1.00  0.00
ATOM   5739  H1  WAT   690      36.612  39.298  -3.710  1.00  0.00
ATOM   5740  H2  WAT   690      35.805  38.170  -3.104  1.00  0.00
TER   
ATOM   5741  O   WAT   691      32.057  28.831  -3.464  1.00  0.00
ATOM   5742  H1  WAT   691      31.929  28.823  -2.516  1.00  0.00
ATOM   5743  H2  WAT   691      31.233  29.169  -3.815  1.00  0.00
TER   
ATOM   5744  O   WAT   692      29.057  30.590   5.997  1.00  0.00
ATOM   5745  H1  WAT   692      28.342  30.790   6.602  1.00  0.00
ATOM   5746  H2  WAT   692      29.476  29.814   6.368  1.00  0.00
TER   
ATOM   5747  O   WAT   693      30.977  38.917  -5.929  1.00  0.00
ATOM   5748  H1  WAT   693      30.370  39.657  -5.919  1.00  0.00
ATOM   5749  H2  WAT   693      31.452  39.007  -6.755  1.00  0.00
TER   
ATOM   5750  O   WAT   694      40.550  33.082   3.747  1.00  0.00
ATOM   5751  H1  WAT   694      40.919  32.262   4.075  1.00  0.00
ATOM   5752  H2  WAT   694      39.690  33.143   4.162  1.00  0.00
TER   
ATOM   5753  O   WAT   695      35.885  34.317  -4.029  1.00  0.00
ATOM   5754  H1  WAT   695      35.177  34.785  -3.587  1.00  0.00
ATOM   5755  H2  WAT   695      36.170  33.659  -3.394  1.00  0.00
TER   
ATOM   5756  O   WAT   696      37.511  35.736   3.971  1.00  0.00
ATOM   5757  H1  WAT   696      38.009  36.211   4.636  1.00  0.00
ATOM   5758  H2  WAT   696      37.653  34.813   4.178  1.00  0.00
TER   
ATOM   5759  O   WAT   697      39.917  31.042  -2.589  1.00  0.00
ATOM   5760  H1  WAT   697      39.793  31.060  -3.538  1.00  0.00
ATOM   5761  H2  WAT   697      40.865  31.090  -2.469  1.00  0.00
TER   
ATOM   5762  O   WAT   698      34.089  32.625  -6.654  1.00  0.00
ATOM   5763  H1  WAT   698      34.938  33.062  -6.720  1.00  0.00
ATOM   5764  H2  WAT   698      33.722  32.937  -5.826  1.00  0.00
TER   
ATOM   5765  O   WAT   699      32.988  38.878  -8.180  1.00  0.00
ATOM   5766  H1  WAT   699      33.754  38.766  -7.618  1.00  0.00
ATOM   5767  H2  WAT   699      33.065  38.182  -8.832  1.00  0.00
TER   
ATOM   5768  O   WAT   700      31.682  36.311  -7.497  1.00  0.00
ATOM   5769  H1  WAT   700      31.763  35.364  -7.385  1.00  0.00
ATOM   5770  H2  WAT   700      32.574  36.642  -7.391  1.00  0.00
TER   
ATOM   5771  O   WAT   701      40.326  41.753   8.743  1.00  0.00
ATOM   5772  H1  WAT   701      39.720  41.776   8.002  1.00  0.00
ATOM   5773  H2  WAT   701      40.022  41.021   9.280  1.00  0.00
TER   
ATOM   5774  O   WAT   702      29.209  38.132   7.739  1.00  0.00
ATOM   5775  H1  WAT   702      29.713  37.553   8.310  1.00  0.00
ATOM   5776  H2  WAT   702      28.470  38.416   8.276  1.00  0.00
TER   
ATOM   5777  O   WAT   703      36.112  40.854  -8.707  1.00  0.00
ATOM   5778  H1  WAT   703      36.007  40.239  -7.980  1.00  0.00
ATOM   5779  H2  WAT   703      35.944  40.330  -9.490  1.00  0.00
TER   
ATOM   5780  O   WAT   704      36.263  39.539   7.272  1.00  0.00
ATOM   5781  H1  WAT   704      35.498  40.108   7.188  1.00  0.00
ATOM   5782  H2  WAT   704      36.445  39.247   6.379  1.00  0.00
TER   
ATOM   5783  O   WAT   705      39.352  39.916  -8.102  1.00  0.00
ATOM   5784  H1  WAT   705      38.803  40.363  -7.458  1.00  0.00
ATOM   5785  H2  WAT   705      39.974  39.411  -7.579  1.00  0.00
TER   
ATOM   5786  O   WAT   706      31.242  36.275   8.634  1.00  0.00
ATOM   5787  H1  WAT   706      31.282  35.977   9.542  1.00  0.00
ATOM   5788  H2  WAT   706      32.096  36.676   8.475  1.00  0.00
TER   
ATOM   5789  O   WAT   707      35.020  38.875  -6.206  1.00  0.00
ATOM   5790  H1  WAT   707      35.441  38.709  -5.363  1.00  0.00
ATOM   5791  H2  WAT   707      35.145  38.065  -6.700  1.00  0.00
TER   
ATOM   5792  O   WAT   708      33.182  34.855   6.601  1.00  0.00
ATOM   5793  H1  WAT   708      32.652  34.364   5.974  1.00  0.00
ATOM   5794  H2  WAT   708      33.851  35.283   6.067  1.00  0.00
TER   
ATOM   5795  O   WAT   709      37.532  37.899  -8.958  1.00  0.00
ATOM   5796  H1  WAT   709      38.053  37.184  -9.324  1.00  0.00
ATOM   5797  H2  WAT   709      38.179  38.537  -8.658  1.00  0.00
TER   
ATOM   5798  O   WAT   710      42.080  39.321   6.365  1.00  0.00
ATOM   5799  H1  WAT   710      42.494  39.476   7.214  1.00  0.00
ATOM   5800  H2  WAT   710      41.145  39.447   6.528  1.00  0.00
TER   
ATOM   5801  O   WAT   711      33.670  31.821   6.681  1.00  0.00
ATOM   5802  H1  WAT   711      33.575  31.203   5.956  1.00  0.00
ATOM   5803  H2  WAT   711      33.089  32.547   6.454  1.00  0.00
TER   
ATOM   5804  O   WAT   712      36.436  30.378   3.714  1.00  0.00
ATOM   5805  H1  WAT   712      35.987  30.400   2.868  1.00  0.00
ATOM   5806  H2  WAT   712      35.802  29.980   4.311  1.00  0.00
TER   
ATOM   5807  O   WAT   713      36.842  39.274   4.335  1.00  0.00
ATOM   5808  H1  WAT   713      37.261  40.117   4.163  1.00  0.00
ATOM   5809  H2  WAT   713      35.923  39.411   4.106  1.00  0.00
TER   
ATOM   5810  O   WAT   714      39.178  37.005   5.719  1.00  0.00
ATOM   5811  H1  WAT   714      39.298  36.409   6.458  1.00  0.00
ATOM   5812  H2  WAT   714      40.037  37.042   5.299  1.00  0.00
TER   
ATOM   5813  O   WAT   715      41.517  37.559   4.295  1.00  0.00
ATOM   5814  H1  WAT   715      40.990  38.083   3.692  1.00  0.00
ATOM   5815  H2  WAT   715      41.860  38.192   4.926  1.00  0.00
TER   
ATOM   5816  O   WAT   716      33.916  34.948  -9.260  1.00  0.00
ATOM   5817  H1  WAT   716      33.714  34.085  -8.899  1.00  0.00
ATOM   5818  H2  WAT   716      33.745  34.862 -10.198  1.00  0.00
TER   
ATOM   5819  O   WAT   717      35.945  33.547   6.976  1.00  0.00
ATOM   5820  H1  WAT   717      36.535  33.239   7.664  1.00  0.00
ATOM   5821  H2  WAT   717      35.127  33.075   7.132  1.00  0.00
TER   
ATOM   5822  O   WAT   718      40.764  33.164   7.210  1.00  0.00
ATOM   5823  H1  WAT   718      40.076  32.502   7.145  1.00  0.00
ATOM   5824  H2  WAT   718      41.485  32.718   7.655  1.00  0.00
TER   
ATOM   5825  O   WAT   719      41.394  29.759  -6.731  1.00  0.00
ATOM   5826  H1  WAT   719      41.675  28.916  -6.375  1.00  0.00
ATOM   5827  H2  WAT   719      40.621  29.991  -6.217  1.00  0.00
TER   
ATOM   5828  O   WAT   720      32.714  32.048  -9.272  1.00  0.00
ATOM   5829  H1  WAT   720      33.016  32.055 -10.180  1.00  0.00
ATOM   5830  H2  WAT   720      33.453  31.698  -8.775  1.00  0.00
TER   
ATOM   5831  O   WAT   721      35.932  30.992  -8.287  1.00  0.00
ATOM   5832  H1  WAT   721      35.584  30.314  -8.866  1.00  0.00
ATOM   5833  H2  WAT   721      36.134  30.531  -7.472  1.00  0.00
TER   
ATOM   5834  O   WAT   722      31.737  41.352  -8.439  1.00  0.00
ATOM   5835  H1  WAT   722      32.174  41.895  -7.783  1.00  0.00
ATOM   5836  H2  WAT   722      32.222  40.527  -8.430  1.00  0.00
TER   
ATOM   5837  O   WAT   723      33.548  42.472  -3.327  1.00  0.00
ATOM   5838  H1  WAT   723      33.247  42.349  -2.427  1.00  0.00
ATOM   5839  H2  WAT   723      33.441  41.613  -3.735  1.00  0.00
TER   
ATOM   5840  O   WAT   724      29.273  37.520  -1.890  1.00  0.00
ATOM   5841  H1  WAT   724      28.618  37.252  -2.534  1.00  0.00
ATOM   5842  H2  WAT   724      30.111  37.411  -2.340  1.00  0.00
TER   
ATOM   5843  O   WAT   725      42.222  32.315  -7.668  1.00  0.00
ATOM   5844  H1  WAT   725      42.640  32.128  -8.509  1.00  0.00
ATOM   5845  H2  WAT   725      41.916  31.463  -7.358  1.00  0.00
TER   
ATOM   5846  O   WAT   726      30.310  37.906   2.650  1.00  0.00
ATOM   5847  H1  WAT   726      30.678  37.818   3.530  1.00  0.00
ATOM   5848  H2  WAT   726      29.742  37.142   2.551  1.00  0.00
TER   
ATOM   5849  O   WAT   727      29.862  34.817   6.556  1.00  0.00
ATOM   5850  H1  WAT   727      28.968  34.783   6.895  1.00  0.00
ATOM   5851  H2  WAT   727      30.402  35.015   7.321  1.00  0.00
TER   
ATOM   5852  O   WAT   728      28.487  34.730  -5.948  1.00  0.00
ATOM   5853  H1  WAT   728      27.583  34.993  -6.122  1.00  0.00
ATOM   5854  H2  WAT   728      28.971  35.001  -6.728  1.00  0.00
TER   
ATOM   5855  O   WAT   729      31.029  33.787  -8.038  1.00  0.00
ATOM   5856  H1  WAT   729      31.739  33.365  -8.523  1.00  0.00
ATOM   5857  H2  WAT   729      30.313  33.854  -8.670  1.00  0.00
TER   
ATOM   5858  O   WAT   730      30.677  29.841  -8.998  1.00  0.00
ATOM   5859  H1  WAT   730      31.400  30.382  -8.680  1.00  0.00
ATOM   5860  H2  WAT   730      30.949  29.567  -9.874  1.00  0.00
TER   
ATOM   5861  O   WAT   731      30.366  29.091   0.904  1.00  0.00
ATOM   5862  H1  WAT   731      31.014  28.541   0.464  1.00  0.00
ATOM   5863  H2  WAT   731      30.786  29.346   1.726  1.00  0.00
TER   
ATOM   5864  O   WAT   732      30.119  29.247   3.647  1.00  0.00
ATOM   5865  H1  WAT   732      29.771  29.703   4.413  1.00  0.00
ATOM   5866  H2  WAT   732      29.788  28.353   3.729  1.00  0.00
TER   
ATOM   5867  O   WAT   733      37.632  30.438   7.169  1.00  0.00
ATOM   5868  H1  WAT   733      37.571  31.030   7.918  1.00  0.00
ATOM   5869  H2  WAT   733      38.572  30.331   7.024  1.00  0.00
TER   
ATOM   5870  O   WAT   734      40.269  30.095   6.808  1.00  0.00
ATOM   5871  H1  WAT   734      40.883  30.413   6.146  1.00  0.00
ATOM   5872  H2  WAT   734      40.814  29.610   7.428  1.00  0.00
TER   
ATOM   5873  O   WAT   735      30.791  28.775   6.922  1.00  0.00
ATOM   5874  H1  WAT   735      31.340  28.593   6.159  1.00  0.00
ATOM   5875  H2  WAT   735      30.857  27.984   7.458  1.00  0.00
TER   
ATOM   5876  O   WAT   736      41.010  28.658   3.135  1.00  0.00
ATOM   5877  H1  WAT   736      40.136  28.992   2.932  1.00  0.00
ATOM   5878  H2  WAT   736      40.901  28.186   3.960  1.00  0.00
TER   
ATOM   5879  O   WAT   737      38.757  29.575   2.074  1.00  0.00
ATOM   5880  H1  WAT   737      37.975  30.050   2.354  1.00  0.00
ATOM   5881  H2  WAT   737      38.464  28.671   1.966  1.00  0.00
TER   
ATOM   5882  O   WAT   738      30.101  29.880  -5.404  1.00  0.00
ATOM   5883  H1  WAT   738      30.859  29.993  -5.978  1.00  0.00
ATOM   5884  H2  WAT   738      29.639  30.717  -5.450  1.00  0.00
TER   
ATOM   5885  O   WAT   739      36.643  31.994  -2.414  1.00  0.00
ATOM   5886  H1  WAT   739      35.830  31.620  -2.755  1.00  0.00
ATOM   5887  H2  WAT   739      37.147  31.239  -2.112  1.00  0.00
TER   
ATOM   5888  O   WAT   740      41.145  28.658  -1.176  1.00  0.00
ATOM   5889  H1  WAT   740      41.748  29.230  -0.701  1.00  0.00
ATOM   5890  H2  WAT   740      40.405  29.222  -1.398  1.00  0.00
TER   
ATOM   5891  O   WAT   741      32.474  30.407  -6.864  1.00  0.00
ATOM   5892  H1  WAT   741      33.003  29.620  -6.993  1.00  0.00
ATOM   5893  H2  WAT   741      33.107  31.086  -6.631  1.00  0.00
TER   
ATOM   5894  O   WAT   742      34.668  30.144  -3.810  1.00  0.00
ATOM   5895  H1  WAT   742      34.038  29.443  -3.643  1.00  0.00
ATOM   5896  H2  WAT   742      34.128  30.905  -4.026  1.00  0.00
TER   
ATOM   5897  O   WAT   743      34.793  29.422   8.626  1.00  0.00
ATOM   5898  H1  WAT   743      34.512  29.926   7.862  1.00  0.00
ATOM   5899  H2  WAT   743      35.175  28.625   8.260  1.00  0.00
TER   
ATOM   5900  O   WAT   744      41.395  28.838   9.204  1.00  0.00
ATOM   5901  H1  WAT   744      41.281  29.157  10.099  1.00  0.00
ATOM   5902  H2  WAT   744      42.212  29.239   8.907  1.00  0.00
TER   
ATOM   5903  O   WAT   745      40.301  36.857 -20.433  1.00  0.00
ATOM   5904  H1  WAT   745      40.220  35.943 -20.704  1.00  0.00
ATOM   5905  H2  WAT   745      39.887  37.354 -21.139  1.00  0.00
TER   
ATOM   5906  O   WAT   746      38.433  38.635 -18.552  1.00  0.00
ATOM   5907  H1  WAT   746      37.657  38.155 -18.262  1.00  0.00
ATOM   5908  H2  WAT   746      39.084  37.956 -18.726  1.00  0.00
TER   
ATOM   5909  O   WAT   747      32.449  38.947 -17.674  1.00  0.00
ATOM   5910  H1  WAT   747      31.618  38.692 -17.275  1.00  0.00
ATOM   5911  H2  WAT   747      33.057  39.018 -16.939  1.00  0.00
TER   
ATOM   5912  O   WAT   748      30.858  33.907 -23.890  1.00  0.00
ATOM   5913  H1  WAT   748      29.970  34.249 -23.992  1.00  0.00
ATOM   5914  H2  WAT   748      31.142  33.707 -24.782  1.00  0.00
TER   
ATOM   5915  O   WAT   749      28.822  36.508 -18.006  1.00  0.00
ATOM   5916  H1  WAT   749      29.393  35.740 -18.006  1.00  0.00
ATOM   5917  H2  WAT   749      28.822  36.807 -18.915  1.00  0.00
TER   
ATOM   5918  O   WAT   750      37.873  41.311 -18.545  1.00  0.00
ATOM   5919  H1  WAT   750      37.804  40.370 -18.706  1.00  0.00
[truncated: 3,544,194 more chars]
